# Supplementary material for: A chromosome-level Camptotheca acuminata genome assembly provides insights into the evolutionary origin of camptothecin biosynthesis
Source: Nat Commun. 2021 Jun 10;12:3531. doi: 10.1038/s41467-021-23872-9 (PMC8192753; doi:10.1038/s41467-021-23872-9)
Supplement: Supplementary file 3 — Supplementary Data 1-8 [file 41467_2021_23872_MOESM3_ESM.xlsx]

## Sheet: Data1
Supplementary Data 1 Protein-coding genes may have wrong structure annotation in Cac genome assembly v2.4 compare with C. acuminata V3.0.
Missing genes (2,446)	Missing genes without functional annotation (2,237)	1:1 ortholog genes (18,116)		1:1 ortholog genes with shorter length in Cac genome assembly v2.4 (12,534)		C. acuminata V3.0 genes which have multiple matches in Cac genome assembly v2.4 (355)	Matches time
Cac_g000031	Cac_g000031	Cac_g018533	CacGene00001	Cac_g018534	CacGene00002	CacGene00334	2
Cac_g000034	Cac_g000034	Cac_g018534	CacGene00002	Cac_g018537	CacGene00005	CacGene00335	2
Cac_g000035	Cac_g000035	Cac_g018535	CacGene00003	Cac_g018539	CacGene00007	CacGene00400	2
Cac_g000042	Cac_g000042	Cac_g018536	CacGene00004	Cac_g018543	CacGene00010	CacGene00401	2
Cac_g000071	Cac_g000071	Cac_g018537	CacGene00005	Cac_g018549	CacGene00014	CacGene00403	2
Cac_g000072	Cac_g000072	Cac_g018539	CacGene00007	Cac_g018550	CacGene00015	CacGene00418	2
Cac_g000081	Cac_g000081	Cac_g018540	CacGene00008	Cac_g018551	CacGene00016	CacGene00430	2
Cac_g000090	Cac_g000099	Cac_g018542	CacGene00009	Cac_g018552	CacGene00017	CacGene00432	2
Cac_g000099	Cac_g000100	Cac_g018543	CacGene00010	Cac_g018553	CacGene00018	CacGene00454	2
Cac_g000100	Cac_g000101	Cac_g018545	CacGene00011	Cac_g018554	CacGene00019	CacGene00473	2
Cac_g000101	Cac_g000102	Cac_g018546	CacGene00012	Cac_g018555	CacGene00020	CacGene00495	2
Cac_g000102	Cac_g000104	Cac_g018548	CacGene00013	Cac_g018557	CacGene00021	CacGene00496	2
Cac_g000104	Cac_g000114	Cac_g018549	CacGene00014	Cac_g018561	CacGene00026	CacGene00497	2
Cac_g000114	Cac_g000128	Cac_g018550	CacGene00015	Cac_g018562	CacGene00027	CacGene00498	2
Cac_g000128	Cac_g000130	Cac_g018551	CacGene00016	Cac_g018563	CacGene00028	CacGene00511	2
Cac_g000130	Cac_g000147	Cac_g018552	CacGene00017	Cac_g018564	CacGene00029	CacGene00593	2
Cac_g000147	Cac_g000152	Cac_g018553	CacGene00018	Cac_g018565	CacGene00030	CacGene00639	2
Cac_g000152	Cac_g000155	Cac_g018554	CacGene00019	Cac_g018566	CacGene00031	CacGene00658	2
Cac_g000155	Cac_g000160	Cac_g018555	CacGene00020	Cac_g018567	CacGene00032	CacGene00763	2
Cac_g000160	Cac_g000168	Cac_g018557	CacGene00021	Cac_g018568	CacGene00033	CacGene01451	2
Cac_g000168	Cac_g000192	Cac_g018558	CacGene00022	Cac_g018570	CacGene00034	CacGene01673	2
Cac_g000192	Cac_g000207	Cac_g018560	CacGene00024	Cac_g018573	CacGene00036	CacGene01680	2
Cac_g000207	Cac_g000235	Cac_g018561	CacGene00026	Cac_g018574	CacGene00037	CacGene01683	2
Cac_g000235	Cac_g000247	Cac_g018562	CacGene00027	Cac_g018575	CacGene00038	CacGene01703	2
Cac_g000247	Cac_g000248	Cac_g018563	CacGene00028	Cac_g018576	CacGene00039	CacGene01735	2
Cac_g000248	Cac_g000258	Cac_g018564	CacGene00029	Cac_g018577	CacGene00040	CacGene02105	2
Cac_g000258	Cac_g000279	Cac_g018565	CacGene00030	Cac_g018119	CacGene00042	CacGene02114	2
Cac_g000279	Cac_g000284	Cac_g018566	CacGene00031	Cac_g018121	CacGene00044	CacGene02115	2
Cac_g000284	Cac_g000321	Cac_g018567	CacGene00032	Cac_g018122	CacGene00045	CacGene02124	2
Cac_g000321	Cac_g000337	Cac_g018568	CacGene00033	Cac_g018124	CacGene00047	CacGene02126	2
Cac_g000337	Cac_g000363	Cac_g018570	CacGene00034	Cac_g018125	CacGene00048	CacGene02127	2
Cac_g000363	Cac_g000368	Cac_g018572	CacGene00035	Cac_g018126	CacGene00049	CacGene02138	2
Cac_g000368	Cac_g000384	Cac_g018573	CacGene00036	Cac_g018127	CacGene00050	CacGene02140	2
Cac_g000384	Cac_g000397	Cac_g018574	CacGene00037	Cac_g018129	CacGene00053	CacGene02142	2
Cac_g000397	Cac_g000399	Cac_g018575	CacGene00038	Cac_g018131	CacGene00055	CacGene02143	2
Cac_g000399	Cac_g000420	Cac_g018576	CacGene00039	Cac_g018132	CacGene00056	CacGene02147	2
Cac_g000420	Cac_g000443	Cac_g018577	CacGene00040	Cac_g018133	CacGene00057	CacGene02152	2
Cac_g000443	Cac_g000460	Cac_g018578	CacGene00041	Cac_g018135	CacGene00058	CacGene02164	2
Cac_g000460	Cac_g000580	Cac_g018119	CacGene00042	Cac_g018140	CacGene00063	CacGene02188	2
Cac_g000580	Cac_g000588	Cac_g018121	CacGene00044	Cac_g018141	CacGene00064	CacGene02190	2
Cac_g000588	Cac_g000590	Cac_g018122	CacGene00045	Cac_g018142	CacGene00065	CacGene02196	2
Cac_g000590	Cac_g000635	Cac_g018123	CacGene00046	Cac_g018143	CacGene00066	CacGene02206	2
Cac_g000635	Cac_g000690	Cac_g018124	CacGene00047	Cac_g018145	CacGene00069	CacGene02210	2
Cac_g000690	Cac_g000701	Cac_g018125	CacGene00048	Cac_g018146	CacGene00070	CacGene02213	2
Cac_g000701	Cac_g000730	Cac_g018126	CacGene00049	Cac_g018148	CacGene00071	CacGene02224	2
Cac_g000730	Cac_g000757	Cac_g018127	CacGene00050	Cac_g018152	CacGene00076	CacGene02226	2
Cac_g000757	Cac_g000786	Cac_g018128	CacGene00051	Cac_g018153	CacGene00077	CacGene02231	2
Cac_g000786	Cac_g000790	Cac_g018129	CacGene00053	Cac_g018163	CacGene00085	CacGene02235	2
Cac_g000790	Cac_g000791	Cac_g018130	CacGene00054	Cac_g018165	CacGene00087	CacGene02240	2
Cac_g000791	Cac_g000803	Cac_g018131	CacGene00055	Cac_g018166	CacGene00088	CacGene02242	2
Cac_g000803	Cac_g000825	Cac_g018132	CacGene00056	Cac_g018168	CacGene00089	CacGene02246	2
Cac_g000825	Cac_g000855	Cac_g018133	CacGene00057	Cac_g018170	CacGene00090	CacGene02550	2
Cac_g000855	Cac_g000868	Cac_g018135	CacGene00058	Cac_g018173	CacGene00093	CacGene02552	2
Cac_g000868	Cac_g000886	Cac_g018137	CacGene00059	Cac_g018176	CacGene00096	CacGene02574	2
Cac_g000886	Cac_g000931	Cac_g018138	CacGene00061	Cac_g018177	CacGene00097	CacGene02601	2
Cac_g000931	Cac_g000936	Cac_g018139	CacGene00062	Cac_g018178	CacGene00098	CacGene02610	2
Cac_g000936	Cac_g000942	Cac_g018140	CacGene00063	Cac_g018182	CacGene00100	CacGene02615	2
Cac_g000942	Cac_g000960	Cac_g018141	CacGene00064	Cac_g018183	CacGene00101	CacGene02618	2
Cac_g000960	Cac_g000961	Cac_g018142	CacGene00065	Cac_g018185	CacGene00103	CacGene02622	2
Cac_g000961	Cac_g000994	Cac_g018143	CacGene00066	Cac_g018189	CacGene00107	CacGene02625	2
Cac_g000994	Cac_g001005	Cac_g018144	CacGene00068	Cac_g018190	CacGene00108	CacGene02682	2
Cac_g001005	Cac_g001014	Cac_g018145	CacGene00069	Cac_g018191	CacGene00109	CacGene02685	2
Cac_g001014	Cac_g001020	Cac_g018146	CacGene00070	Cac_g018194	CacGene00111	CacGene02689	2
Cac_g001020	Cac_g001023	Cac_g018148	CacGene00071	Cac_g018197	CacGene00113	CacGene02692	2
Cac_g001022	Cac_g001036	Cac_g018151	CacGene00073	Cac_g018201	CacGene00117	CacGene02694	2
Cac_g001023	Cac_g001060	Cac_g018152	CacGene00076	Cac_g018203	CacGene00118	CacGene02698	2
Cac_g001036	Cac_g001093	Cac_g018153	CacGene00077	Cac_g018204	CacGene00119	CacGene02699	2
Cac_g001060	Cac_g001113	Cac_g018159	CacGene00081	Cac_g018205	CacGene00120	CacGene02701	2
Cac_g001093	Cac_g001140	Cac_g018160	CacGene00082	Cac_g018209	CacGene00121	CacGene02703	2
Cac_g001108	Cac_g001152	Cac_g018161	CacGene00083	Cac_g018211	CacGene00122	CacGene02705	2
Cac_g001113	Cac_g001199	Cac_g018162	CacGene00084	Cac_g018215	CacGene00123	CacGene02708	2
Cac_g001140	Cac_g001219	Cac_g018163	CacGene00085	Cac_g018217	CacGene00125	CacGene02709	2
Cac_g001152	Cac_g001223	Cac_g018164	CacGene00086	Cac_g018223	CacGene00127	CacGene02711	2
Cac_g001199	Cac_g001231	Cac_g018165	CacGene00087	Cac_g018226	CacGene00128	CacGene02716	2
Cac_g001219	Cac_g001233	Cac_g018166	CacGene00088	Cac_g018231	CacGene00132	CacGene02717	2
Cac_g001223	Cac_g001249	Cac_g018168	CacGene00089	Cac_g018237	CacGene00137	CacGene02720	2
Cac_g001231	Cac_g001264	Cac_g018170	CacGene00090	Cac_g018239	CacGene00139	CacGene02721	2
Cac_g001233	Cac_g001266	Cac_g018173	CacGene00093	Cac_g018241	CacGene00140	CacGene02722	2
Cac_g001242	Cac_g001267	Cac_g018176	CacGene00096	Cac_g018243	CacGene00141	CacGene02723	2
Cac_g001249	Cac_g001270	Cac_g018177	CacGene00097	Cac_g018245	CacGene00143	CacGene02728	2
Cac_g001264	Cac_g001272	Cac_g018178	CacGene00098	Cac_g018248	CacGene00146	CacGene02729	2
Cac_g001266	Cac_g001283	Cac_g018182	CacGene00100	Cac_g018251	CacGene00150	CacGene02732	2
Cac_g001267	Cac_g001311	Cac_g018183	CacGene00101	Cac_g018253	CacGene00151	CacGene02735	2
Cac_g001270	Cac_g001317	Cac_g018184	CacGene00102	Cac_g018256	CacGene00153	CacGene02738	2
Cac_g001272	Cac_g001322	Cac_g018185	CacGene00103	Cac_g018257	CacGene00154	CacGene02762	2
Cac_g001283	Cac_g001338	Cac_g018186	CacGene00104	Cac_g018261	CacGene00156	CacGene03163	2
Cac_g001311	Cac_g001345	Cac_g018187	CacGene00105	Cac_g018262	CacGene00157	CacGene03423	3
Cac_g001316	Cac_g001401	Cac_g018189	CacGene00107	Cac_g018263	CacGene00158	CacGene03497	2
Cac_g001317	Cac_g001428	Cac_g018190	CacGene00108	Cac_g018265	CacGene00159	CacGene03642	2
Cac_g001322	Cac_g001494	Cac_g018191	CacGene00109	Cac_g018266	CacGene00160	CacGene03643	2
Cac_g001338	Cac_g001508	Cac_g018192	CacGene00110	Cac_g018267	CacGene00161	CacGene03703	2
Cac_g001345	Cac_g001521	Cac_g018194	CacGene00111	Cac_g018268	CacGene00162	CacGene03837	2
Cac_g001396	Cac_g001522	Cac_g018195	CacGene00112	Cac_g018269	CacGene00163	CacGene04768	2
Cac_g001401	Cac_g001525	Cac_g018197	CacGene00113	Cac_g018272	CacGene00164	CacGene04774	2
Cac_g001428	Cac_g001559	Cac_g018198	CacGene00114	Cac_g028257	CacGene00258	CacGene04778	2
Cac_g001494	Cac_g001567	Cac_g018199	CacGene00115	Cac_g028258	CacGene00259	CacGene04796	2
Cac_g001508	Cac_g001592	Cac_g018200	CacGene00116	Cac_g028259	CacGene00260	CacGene04801	2
Cac_g001521	Cac_g001596	Cac_g018201	CacGene00117	Cac_g028261	CacGene00261	CacGene04946	2
Cac_g001522	Cac_g001638	Cac_g018203	CacGene00118	Cac_g028263	CacGene00263	CacGene04963	2
Cac_g001525	Cac_g001641	Cac_g018204	CacGene00119	Cac_g028264	CacGene00264	CacGene04964	2
Cac_g001559	Cac_g001647	Cac_g018205	CacGene00120	Cac_g028268	CacGene00268	CacGene04966	2
Cac_g001567	Cac_g001652	Cac_g018209	CacGene00121	Cac_g028270	CacGene00269	CacGene04971	2
Cac_g001592	Cac_g001744	Cac_g018211	CacGene00122	Cac_g028271	CacGene00270	CacGene04977	2
Cac_g001596	Cac_g001775	Cac_g018215	CacGene00123	Cac_g028273	CacGene00272	CacGene04988	2
Cac_g001638	Cac_g001790	Cac_g018216	CacGene00124	Cac_g028275	CacGene00274	CacGene04993	2
Cac_g001641	Cac_g001811	Cac_g018217	CacGene00125	Cac_g028277	CacGene00277	CacGene05014	2
Cac_g001647	Cac_g001825	Cac_g018220	CacGene00126	Cac_g028278	CacGene00278	CacGene05163	2
Cac_g001652	Cac_g001863	Cac_g018223	CacGene00127	Cac_g028280	CacGene00279	CacGene05164	2
Cac_g001732	Cac_g001864	Cac_g018226	CacGene00128	Cac_g028281	CacGene00280	CacGene05165	2
Cac_g001744	Cac_g001866	Cac_g018229	CacGene00131	Cac_g028282	CacGene00281	CacGene05460	2
Cac_g001760	Cac_g001879	Cac_g018231	CacGene00132	Cac_g028284	CacGene00282	CacGene06039	2
Cac_g001775	Cac_g001903	Cac_g018232	CacGene00133	Cac_g028290	CacGene00286	CacGene06082	2
Cac_g001790	Cac_g001908	Cac_g018236	CacGene00136	Cac_g028302	CacGene00291	CacGene06088	2
Cac_g001811	Cac_g001910	Cac_g018237	CacGene00137	Cac_g028303	CacGene00292	CacGene06099	2
Cac_g001825	Cac_g001925	Cac_g018239	CacGene00139	Cac_g028304	CacGene00293	CacGene06382	2
Cac_g001848	Cac_g001971	Cac_g018241	CacGene00140	Cac_g028305	CacGene00294	CacGene06900	2
Cac_g001863	Cac_g001974	Cac_g018243	CacGene00141	Cac_g028307	CacGene00296	CacGene07174	2
Cac_g001864	Cac_g001992	Cac_g018244	CacGene00142	Cac_g028309	CacGene00297	CacGene07711	2
Cac_g001866	Cac_g002002	Cac_g018245	CacGene00143	Cac_g028312	CacGene00298	CacGene07734	2
Cac_g001879	Cac_g002004	Cac_g018246	CacGene00144	Cac_g028314	CacGene00299	CacGene07745	2
Cac_g001903	Cac_g002018	Cac_g018247	CacGene00145	Cac_g028316	CacGene00301	CacGene07753	2
Cac_g001908	Cac_g002045	Cac_g018248	CacGene00146	Cac_g028317	CacGene00302	CacGene07777	2
Cac_g001909	Cac_g002051	Cac_g018250	CacGene00147	Cac_g028319	CacGene00304	CacGene07814	2
Cac_g001910	Cac_g002069	Cac_g018251	CacGene00150	Cac_g028325	CacGene00308	CacGene08238	2
Cac_g001925	Cac_g002073	Cac_g018253	CacGene00151	Cac_g028329	CacGene00311	CacGene08497	2
Cac_g001971	Cac_g002095	Cac_g018254	CacGene00152	Cac_g028331	CacGene00313	CacGene08499	2
Cac_g001974	Cac_g002106	Cac_g018256	CacGene00153	Cac_g028336	CacGene00317	CacGene08500	2
Cac_g001985	Cac_g002130	Cac_g018257	CacGene00154	Cac_g028337	CacGene00318	CacGene08503	2
Cac_g001992	Cac_g002142	Cac_g018259	CacGene00155	Cac_g028338	CacGene00319	CacGene09451	2
Cac_g002002	Cac_g002157	Cac_g018261	CacGene00156	Cac_g028341	CacGene00323	CacGene10203	2
Cac_g002004	Cac_g002184	Cac_g018262	CacGene00157	Cac_g028343	CacGene00326	CacGene10282	2
Cac_g002017	Cac_g002187	Cac_g018263	CacGene00158	Cac_g028345	CacGene00328	CacGene10297	2
Cac_g002018	Cac_g002213	Cac_g018265	CacGene00159	Cac_g028347	CacGene00330	CacGene10313	2
Cac_g002045	Cac_g002255	Cac_g018266	CacGene00160	Cac_g028348	CacGene00331	CacGene10334	2
Cac_g002051	Cac_g002256	Cac_g018267	CacGene00161	Cac_g028349	CacGene00332	CacGene10351	2
Cac_g002069	Cac_g002292	Cac_g018268	CacGene00162	Cac_g028350	CacGene00333	CacGene10564	2
Cac_g002073	Cac_g002294	Cac_g018269	CacGene00163	Cac_g029931	CacGene00338	CacGene10565	2
Cac_g002089	Cac_g002325	Cac_g018272	CacGene00164	Cac_g029936	CacGene00340	CacGene10566	2
Cac_g002095	Cac_g002333	Cac_g028251	CacGene00248	Cac_g029937	CacGene00341	CacGene10567	2
Cac_g002106	Cac_g002334	Cac_g028252	CacGene00254	Cac_g029938	CacGene00342	CacGene10568	2
Cac_g002130	Cac_g002335	Cac_g028253	CacGene00255	Cac_g029939	CacGene00343	CacGene10570	2
Cac_g002142	Cac_g002347	Cac_g028257	CacGene00258	Cac_g029945	CacGene00346	CacGene11410	2
Cac_g002157	Cac_g002365	Cac_g028258	CacGene00259	Cac_g029951	CacGene00348	CacGene11454	2
Cac_g002184	Cac_g002376	Cac_g028259	CacGene00260	Cac_g029952	CacGene00349	CacGene11455	2
Cac_g002187	Cac_g002380	Cac_g028261	CacGene00261	Cac_g029953	CacGene00350	CacGene11502	2
Cac_g002213	Cac_g002382	Cac_g028262	CacGene00262	Cac_g029957	CacGene00352	CacGene11503	2
Cac_g002255	Cac_g002383	Cac_g028263	CacGene00263	Cac_g029963	CacGene00359	CacGene11505	2
Cac_g002256	Cac_g002384	Cac_g028264	CacGene00264	Cac_g029964	CacGene00360	CacGene11778	2
Cac_g002292	Cac_g002394	Cac_g028265	CacGene00265	Cac_g029966	CacGene00362	CacGene11785	2
Cac_g002294	Cac_g002438	Cac_g028266	CacGene00266	Cac_g029977	CacGene00371	CacGene11789	2
Cac_g002325	Cac_g002463	Cac_g028268	CacGene00268	Cac_g029978	CacGene00372	CacGene11806	2
Cac_g002333	Cac_g002478	Cac_g028270	CacGene00269	Cac_g029986	CacGene00376	CacGene11807	2
Cac_g002334	Cac_g002501	Cac_g028271	CacGene00270	Cac_g029988	CacGene00377	CacGene11809	2
Cac_g002335	Cac_g002503	Cac_g028272	CacGene00271	Cac_g029995	CacGene00382	CacGene11810	2
Cac_g002347	Cac_g002505	Cac_g028273	CacGene00272	Cac_g029997	CacGene00383	CacGene11811	2
Cac_g002365	Cac_g002508	Cac_g028274	CacGene00273	Cac_g029998	CacGene00384	CacGene11812	2
Cac_g002376	Cac_g002534	Cac_g028275	CacGene00274	Cac_g030001	CacGene00387	CacGene11819	2
Cac_g002380	Cac_g002566	Cac_g028276	CacGene00275	Cac_g030002	CacGene00388	CacGene11827	2
Cac_g002382	Cac_g002583	Cac_g028277	CacGene00277	Cac_g030003	CacGene00389	CacGene11829	2
Cac_g002383	Cac_g002590	Cac_g028278	CacGene00278	Cac_g030005	CacGene00390	CacGene11830	2
Cac_g002384	Cac_g002598	Cac_g028280	CacGene00279	Cac_g030006	CacGene00391	CacGene11831	2
Cac_g002394	Cac_g002601	Cac_g028281	CacGene00280	Cac_g030007	CacGene00392	CacGene11834	2
Cac_g002438	Cac_g002622	Cac_g028282	CacGene00281	Cac_g030009	CacGene00393	CacGene11835	2
Cac_g002443	Cac_g002642	Cac_g028284	CacGene00282	Cac_g030010	CacGene00394	CacGene11836	2
Cac_g002463	Cac_g002646	Cac_g028285	CacGene00283	Cac_g030011	CacGene00395	CacGene11838	2
Cac_g002478	Cac_g002664	Cac_g028288	CacGene00285	Cac_g030012	CacGene00396	CacGene11839	2
Cac_g002501	Cac_g002683	Cac_g028290	CacGene00286	Cac_g033151	CacGene00405	CacGene11840	2
Cac_g002503	Cac_g002703	Cac_g028302	CacGene00291	Cac_g033146	CacGene00408	CacGene11842	2
Cac_g002505	Cac_g002716	Cac_g028303	CacGene00292	Cac_g033141	CacGene00411	CacGene11843	2
Cac_g002508	Cac_g002722	Cac_g028304	CacGene00293	Cac_g033139	CacGene00412	CacGene11844	2
Cac_g002534	Cac_g002743	Cac_g028305	CacGene00294	Cac_g033136	CacGene00415	CacGene11847	2
Cac_g002566	Cac_g002744	Cac_g028306	CacGene00295	Cac_g033135	CacGene00416	CacGene11848	2
Cac_g002573	Cac_g002758	Cac_g028307	CacGene00296	Cac_g033133	CacGene00417	CacGene11849	2
Cac_g002583	Cac_g002759	Cac_g028309	CacGene00297	Cac_g033321	CacGene00420	CacGene11850	2
Cac_g002590	Cac_g002761	Cac_g028312	CacGene00298	Cac_g033318	CacGene00422	CacGene11854	2
Cac_g002598	Cac_g002782	Cac_g028314	CacGene00299	Cac_g033315	CacGene00423	CacGene11856	2
Cac_g002601	Cac_g002794	Cac_g028315	CacGene00300	Cac_g033310	CacGene00427	CacGene11857	2
Cac_g002622	Cac_g002797	Cac_g028316	CacGene00301	Cac_g033307	CacGene00429	CacGene11858	2
Cac_g002642	Cac_g002809	Cac_g028317	CacGene00302	Cac_g031362	CacGene00434	CacGene11860	2
Cac_g002646	Cac_g002832	Cac_g028318	CacGene00303	Cac_g031363	CacGene00435	CacGene11861	2
Cac_g002664	Cac_g002850	Cac_g028319	CacGene00304	Cac_g031364	CacGene00436	CacGene11862	2
Cac_g002683	Cac_g002873	Cac_g028325	CacGene00308	Cac_g031365	CacGene00437	CacGene11865	2
Cac_g002703	Cac_g002887	Cac_g028327	CacGene00310	Cac_g031367	CacGene00438	CacGene11866	2
Cac_g002716	Cac_g002889	Cac_g028329	CacGene00311	Cac_g031369	CacGene00440	CacGene11867	2
Cac_g002722	Cac_g002893	Cac_g028330	CacGene00312	Cac_g031371	CacGene00441	CacGene11868	2
Cac_g002743	Cac_g002908	Cac_g028331	CacGene00313	Cac_g031374	CacGene00443	CacGene11872	2
Cac_g002744	Cac_g002928	Cac_g028333	CacGene00314	Cac_g031376	CacGene00445	CacGene11876	2
Cac_g002758	Cac_g002948	Cac_g028334	CacGene00315	Cac_g031379	CacGene00448	CacGene11877	2
Cac_g002759	Cac_g002965	Cac_g028335	CacGene00316	Cac_g031380	CacGene00449	CacGene11879	2
Cac_g002761	Cac_g002976	Cac_g028336	CacGene00317	Cac_g031382	CacGene00451	CacGene11881	2
Cac_g002782	Cac_g002983	Cac_g028337	CacGene00318	Cac_g031383	CacGene00453	CacGene11882	2
Cac_g002794	Cac_g002984	Cac_g028338	CacGene00319	Cac_g033507	CacGene00457	CacGene11883	2
Cac_g002797	Cac_g002989	Cac_g028339	CacGene00321	Cac_g033504	CacGene00460	CacGene11886	2
Cac_g002809	Cac_g002993	Cac_g028341	CacGene00323	Cac_g026553	CacGene00462	CacGene11888	2
Cac_g002832	Cac_g003008	Cac_g028342	CacGene00324	Cac_g026557	CacGene00463	CacGene11893	2
Cac_g002850	Cac_g003030	Cac_g028343	CacGene00326	Cac_g026564	CacGene00464	CacGene12983	2
Cac_g002873	Cac_g003044	Cac_g028344	CacGene00327	Cac_g026568	CacGene00469	CacGene13239	2
Cac_g002887	Cac_g003092	Cac_g028345	CacGene00328	Cac_g026571	CacGene00471	CacGene13240	2
Cac_g002889	Cac_g003104	Cac_g028346	CacGene00329	Cac_g026572	CacGene00472	CacGene13259	2
Cac_g002893	Cac_g003128	Cac_g028347	CacGene00330	Cac_g026575	CacGene00474	CacGene13397	2
Cac_g002908	Cac_g003133	Cac_g028348	CacGene00331	Cac_g026578	CacGene00477	CacGene13407	2
Cac_g002928	Cac_g003152	Cac_g028349	CacGene00332	Cac_g027964	CacGene00486	CacGene13421	2
Cac_g002948	Cac_g003155	Cac_g028350	CacGene00333	Cac_g027967	CacGene00487	CacGene13437	2
Cac_g002965	Cac_g003175	Cac_g029929	CacGene00336	Cac_g027971	CacGene00488	CacGene13453	2
Cac_g002976	Cac_g003218	Cac_g029930	CacGene00337	Cac_g027974	CacGene00491	CacGene13460	2
Cac_g002983	Cac_g003299	Cac_g029931	CacGene00338	Cac_g027978	CacGene00492	CacGene13863	2
Cac_g002984	Cac_g003325	Cac_g029936	CacGene00340	Cac_g033624	CacGene00493	CacGene14124	2
Cac_g002989	Cac_g003326	Cac_g029937	CacGene00341	Cac_g033623	CacGene00494	CacGene14257	2
Cac_g002993	Cac_g003339	Cac_g029938	CacGene00342	Cac_g021638	CacGene00499	CacGene14459	2
Cac_g003008	Cac_g003342	Cac_g029939	CacGene00343	Cac_g021632	CacGene00500	CacGene14911	2
Cac_g003030	Cac_g003351	Cac_g029945	CacGene00346	Cac_g021629	CacGene00505	CacGene14924	2
Cac_g003044	Cac_g003365	Cac_g029951	CacGene00348	Cac_g021649	CacGene00509	CacGene14931	2
Cac_g003074	Cac_g003381	Cac_g029952	CacGene00349	Cac_g021651	CacGene00512	CacGene14947	2
Cac_g003092	Cac_g003384	Cac_g029953	CacGene00350	Cac_g021660	CacGene00519	CacGene14971	2
Cac_g003104	Cac_g003407	Cac_g029955	CacGene00351	Cac_g021668	CacGene00525	CacGene14997	2
Cac_g003128	Cac_g003440	Cac_g029957	CacGene00352	Cac_g021669	CacGene00526	CacGene15294	2
Cac_g003133	Cac_g003448	Cac_g029958	CacGene00354	Cac_g021673	CacGene00527	CacGene15357	2
Cac_g003152	Cac_g003508	Cac_g029959	CacGene00355	Cac_g021677	CacGene00528	CacGene15930	2
Cac_g003155	Cac_g003527	Cac_g029960	CacGene00356	Cac_g021682	CacGene00534	CacGene16132	2
Cac_g003156	Cac_g003531	Cac_g029961	CacGene00357	Cac_g021684	CacGene00536	CacGene16133	2
Cac_g003171	Cac_g003532	Cac_g029962	CacGene00358	Cac_g021688	CacGene00537	CacGene16134	2
Cac_g003175	Cac_g003533	Cac_g029963	CacGene00359	Cac_g021689	CacGene00538	CacGene16141	2
Cac_g003218	Cac_g003535	Cac_g029964	CacGene00360	Cac_g021690	CacGene00539	CacGene16142	2
Cac_g003267	Cac_g003559	Cac_g029965	CacGene00361	Cac_g005153	CacGene00547	CacGene16251	2
Cac_g003299	Cac_g003560	Cac_g029966	CacGene00362	Cac_g005152	CacGene00548	CacGene16592	2
Cac_g003325	Cac_g003591	Cac_g029967	CacGene00363	Cac_g005151	CacGene00549	CacGene16897	2
Cac_g003326	Cac_g003640	Cac_g029968	CacGene00364	Cac_g005150	CacGene00550	CacGene18567	2
Cac_g003339	Cac_g003645	Cac_g029969	CacGene00365	Cac_g005148	CacGene00551	CacGene18632	2
Cac_g003342	Cac_g003662	Cac_g029972	CacGene00367	Cac_g005145	CacGene00552	CacGene18745	2
Cac_g003351	Cac_g003666	Cac_g029974	CacGene00368	Cac_g005144	CacGene00553	CacGene18748	2
Cac_g003365	Cac_g003675	Cac_g029975	CacGene00369	Cac_g005139	CacGene00555	CacGene18749	2
Cac_g003376	Cac_g003687	Cac_g029976	CacGene00370	Cac_g005135	CacGene00557	CacGene19094	2
Cac_g003381	Cac_g003706	Cac_g029977	CacGene00371	Cac_g016677	CacGene00563	CacGene19433	2
Cac_g003384	Cac_g003737	Cac_g029978	CacGene00372	Cac_g016675	CacGene00565	CacGene19436	2
Cac_g003407	Cac_g003739	Cac_g029981	CacGene00374	Cac_g016673	CacGene00567	CacGene19449	2
Cac_g003440	Cac_g003752	Cac_g029986	CacGene00376	Cac_g016671	CacGene00568	CacGene19455	2
Cac_g003448	Cac_g003766	Cac_g029988	CacGene00377	Cac_g016670	CacGene00569	CacGene19461	2
Cac_g003508	Cac_g003819	Cac_g029995	CacGene00382	Cac_g016663	CacGene00571	CacGene20123	3
Cac_g003527	Cac_g003856	Cac_g029997	CacGene00383	Cac_g016661	CacGene00575	CacGene20139	2
Cac_g003531	Cac_g003874	Cac_g029998	CacGene00384	Cac_g016659	CacGene00577	CacGene20142	2
Cac_g003532	Cac_g003886	Cac_g029999	CacGene00385	Cac_g016658	CacGene00578	CacGene20152	2
Cac_g003533	Cac_g003889	Cac_g030000	CacGene00386	Cac_g016657	CacGene00579	CacGene20161	2
Cac_g003535	Cac_g003897	Cac_g030001	CacGene00387	Cac_g016655	CacGene00580	CacGene20170	2
Cac_g003559	Cac_g003909	Cac_g030002	CacGene00388	Cac_g016654	CacGene00581	CacGene20180	2
Cac_g003560	Cac_g003919	Cac_g030003	CacGene00389	Cac_g016652	CacGene00582	CacGene20185	2
Cac_g003591	Cac_g003935	Cac_g030005	CacGene00390	Cac_g016649	CacGene00584	CacGene20205	2
Cac_g003595	Cac_g003946	Cac_g030006	CacGene00391	Cac_g016644	CacGene00589	CacGene20374	2
Cac_g003640	Cac_g003961	Cac_g030007	CacGene00392	Cac_g016641	CacGene00590	CacGene20377	2
Cac_g003645	Cac_g003962	Cac_g030009	CacGene00393	Cac_g031450	CacGene00596	CacGene20379	2
Cac_g003662	Cac_g003964	Cac_g030010	CacGene00394	Cac_g031451	CacGene00597	CacGene20380	2
Cac_g003666	Cac_g004012	Cac_g030011	CacGene00395	Cac_g031452	CacGene00598	CacGene20382	2
Cac_g003675	Cac_g004022	Cac_g030012	CacGene00396	Cac_g031453	CacGene00599	CacGene20383	2
Cac_g003687	Cac_g004035	Cac_g030014	CacGene00397	Cac_g031456	CacGene00602	CacGene20384	2
Cac_g003706	Cac_g004040	Cac_g030015	CacGene00399	Cac_g031458	CacGene00603	CacGene20385	2
Cac_g003712	Cac_g004043	Cac_g033152	CacGene00404	Cac_g031460	CacGene00604	CacGene20387	2
Cac_g003737	Cac_g004050	Cac_g033151	CacGene00405	Cac_g031461	CacGene00605	CacGene20388	2
Cac_g003739	Cac_g004058	Cac_g033149	CacGene00406	Cac_g031462	CacGene00606	CacGene20390	2
Cac_g003752	Cac_g004065	Cac_g033146	CacGene00408	Cac_g031467	CacGene00608	CacGene20391	2
Cac_g003766	Cac_g004074	Cac_g033144	CacGene00409	Cac_g031468	CacGene00609	CacGene20392	2
Cac_g003819	Cac_g004086	Cac_g033141	CacGene00411	Cac_g031471	CacGene00611	CacGene20397	2
Cac_g003840	Cac_g004094	Cac_g033139	CacGene00412	Cac_g031472	CacGene00612	CacGene20398	2
Cac_g003842	Cac_g004106	Cac_g033138	CacGene00413	Cac_g031474	CacGene00614	CacGene20399	2
Cac_g003856	Cac_g004113	Cac_g033136	CacGene00415	Cac_g031479	CacGene00616	CacGene20400	2
Cac_g003874	Cac_g004115	Cac_g033135	CacGene00416	Cac_g031480	CacGene00618	CacGene20402	2
Cac_g003886	Cac_g004177	Cac_g033133	CacGene00417	Cac_g031483	CacGene00620	CacGene20403	2
Cac_g003889	Cac_g004180	Cac_g033321	CacGene00420	Cac_g031487	CacGene00623	CacGene20404	2
Cac_g003897	Cac_g004215	Cac_g033318	CacGene00422	Cac_g031492	CacGene00627	CacGene20408	2
Cac_g003909	Cac_g004236	Cac_g033315	CacGene00423	Cac_g031493	CacGene00628	CacGene20410	2
Cac_g003919	Cac_g004257	Cac_g033312	CacGene00424	Cac_g031494	CacGene00629	CacGene20411	2
Cac_g003935	Cac_g004287	Cac_g033311	CacGene00426	Cac_g031498	CacGene00631	CacGene20412	2
Cac_g003946	Cac_g004316	Cac_g033310	CacGene00427	Cac_g031503	CacGene00634	CacGene20413	2
Cac_g003961	Cac_g004327	Cac_g033309	CacGene00428	Cac_g031504	CacGene00635	CacGene20415	2
Cac_g003962	Cac_g004337	Cac_g033307	CacGene00429	Cac_g031507	CacGene00636	CacGene20417	2
Cac_g003964	Cac_g004362	Cac_g031359	CacGene00433	Cac_g031508	CacGene00637	CacGene20418	2
Cac_g004012	Cac_g004383	Cac_g031362	CacGene00434	Cac_g031510	CacGene00638	CacGene20419	2
Cac_g004022	Cac_g004492	Cac_g031363	CacGene00435	Cac_g033071	CacGene00642	CacGene20420	2
Cac_g004035	Cac_g004556	Cac_g031364	CacGene00436	Cac_g033069	CacGene00643	CacGene20421	2
Cac_g004040	Cac_g004575	Cac_g031365	CacGene00437	Cac_g033068	CacGene00644	CacGene20422	2
Cac_g004043	Cac_g004577	Cac_g031367	CacGene00438	Cac_g033065	CacGene00646	CacGene20423	2
Cac_g004050	Cac_g004597	Cac_g031368	CacGene00439	Cac_g033060	CacGene00649	CacGene20425	2
Cac_g004058	Cac_g004632	Cac_g031369	CacGene00440	Cac_g033057	CacGene00653	CacGene20426	2
Cac_g004065	Cac_g004641	Cac_g031371	CacGene00441	Cac_g033055	CacGene00655	CacGene20429	2
Cac_g004074	Cac_g004646	Cac_g031374	CacGene00443	Cac_g033054	CacGene00656	CacGene20433	2
Cac_g004086	Cac_g004649	Cac_g031375	CacGene00444	Cac_g033053	CacGene00657	CacGene20435	2
Cac_g004094	Cac_g004652	Cac_g031376	CacGene00445	Cac_g026848	CacGene00667	CacGene20438	2
Cac_g004106	Cac_g004691	Cac_g031377	CacGene00446	Cac_g026851	CacGene00669	CacGene20439	2
Cac_g004113	Cac_g004764	Cac_g031378	CacGene00447	Cac_g026857	CacGene00670	CacGene20440	2
Cac_g004115	Cac_g004766	Cac_g031379	CacGene00448	Cac_g026858	CacGene00671	CacGene20441	2
Cac_g004177	Cac_g004797	Cac_g031380	CacGene00449	Cac_g026859	CacGene00672	CacGene20442	2
Cac_g004180	Cac_g004837	Cac_g031381	CacGene00450	Cac_g026860	CacGene00673	CacGene20443	2
Cac_g004215	Cac_g004841	Cac_g031382	CacGene00451	Cac_g026861	CacGene00674	CacGene20444	2
Cac_g004236	Cac_g004846	Cac_g031383	CacGene00453	Cac_g026863	CacGene00676	CacGene20445	2
Cac_g004257	Cac_g004857	Cac_g033508	CacGene00455	Cac_g026864	CacGene00677	CacGene20446	2
Cac_g004287	Cac_g004865	Cac_g033507	CacGene00457	Cac_g026866	CacGene00679	CacGene20882	2
Cac_g004316	Cac_g004872	Cac_g033506	CacGene00458	Cac_g026867	CacGene00680	CacGene20884	2
Cac_g004327	Cac_g004985	Cac_g033505	CacGene00459	Cac_g026868	CacGene00681	CacGene21001	2
Cac_g004337	Cac_g004993	Cac_g033504	CacGene00460	Cac_g026869	CacGene00682	CacGene21002	2
Cac_g004362	Cac_g005016	Cac_g033503	CacGene00461	Cac_g026870	CacGene00683	CacGene21003	2
Cac_g004383	Cac_g005035	Cac_g026553	CacGene00462	Cac_g026871	CacGene00684	CacGene21424	2
Cac_g004401	Cac_g005040	Cac_g026557	CacGene00463	Cac_g026872	CacGene00685	CacGene21815	2
Cac_g004492	Cac_g005071	Cac_g026564	CacGene00464	Cac_g026875	CacGene00688	CacGene22302	2
Cac_g004556	Cac_g005083	Cac_g026566	CacGene00465	Cac_g026876	CacGene00689	CacGene22869	2
Cac_g004575	Cac_g005087	Cac_g026567	CacGene00466	Cac_g026877	CacGene00690	CacGene22870	2
Cac_g004577	Cac_g005092	Cac_g026568	CacGene00469	Cac_g026878	CacGene00691	CacGene22956	2
Cac_g004597	Cac_g005097	Cac_g026569	CacGene00470	Cac_g026880	CacGene00693	CacGene22969	3
Cac_g004632	Cac_g005104	Cac_g026571	CacGene00471	Cac_g026881	CacGene00694	CacGene22975	3
Cac_g004641	Cac_g005120	Cac_g026572	CacGene00472	Cac_g026882	CacGene00695	CacGene22981	2
Cac_g004646	Cac_g005137	Cac_g026575	CacGene00474	Cac_g026885	CacGene00698	CacGene22982	2
Cac_g004649	Cac_g005156	Cac_g026576	CacGene00476	Cac_g026887	CacGene00700	CacGene22993	2
Cac_g004652	Cac_g005183	Cac_g026578	CacGene00477	Cac_g026889	CacGene00701	CacGene23006	2
Cac_g004691	Cac_g005185	Cac_g027964	CacGene00486	Cac_g026891	CacGene00703	CacGene23021	2
Cac_g004764	Cac_g005189	Cac_g027967	CacGene00487	Cac_g026892	CacGene00704	CacGene23070	2
Cac_g004765	Cac_g005268	Cac_g027971	CacGene00488	Cac_g026894	CacGene00706	CacGene23178	2
Cac_g004766	Cac_g005272	Cac_g027973	CacGene00489	Cac_g026897	CacGene00709	CacGene23183	2
Cac_g004797	Cac_g005274	Cac_g027974	CacGene00491	Cac_g026898	CacGene00710	CacGene23184	2
Cac_g004837	Cac_g005280	Cac_g027978	CacGene00492	Cac_g026899	CacGene00714	CacGene23186	2
Cac_g004841	Cac_g005288	Cac_g033624	CacGene00493	Cac_g026900	CacGene00715	CacGene23187	2
Cac_g004846	Cac_g005325	Cac_g033623	CacGene00494	Cac_g026902	CacGene00717	CacGene23191	2
Cac_g004857	Cac_g005342	Cac_g021638	CacGene00499	Cac_g026904	CacGene00718	CacGene23194	2
Cac_g004865	Cac_g005363	Cac_g021632	CacGene00500	Cac_g026908	CacGene00721	CacGene23195	2
Cac_g004872	Cac_g005370	Cac_g021631	CacGene00501	Cac_g026913	CacGene00724	CacGene23197	2
Cac_g004985	Cac_g005381	Cac_g021629	CacGene00505	Cac_g026920	CacGene00726	CacGene23200	2
Cac_g004993	Cac_g005420	Cac_g021649	CacGene00509	Cac_g026921	CacGene00727	CacGene23201	2
Cac_g005016	Cac_g005423	Cac_g021651	CacGene00512	Cac_g026922	CacGene00728	CacGene23202	2
Cac_g005035	Cac_g005448	Cac_g021652	CacGene00513	Cac_g026927	CacGene00733	CacGene23203	2
Cac_g005040	Cac_g005476	Cac_g021653	CacGene00515	Cac_g026929	CacGene00734	CacGene23204	2
Cac_g005071	Cac_g005490	Cac_g021656	CacGene00516	Cac_g026931	CacGene00738	CacGene23205	2
Cac_g005083	Cac_g005498	Cac_g021659	CacGene00518	Cac_g026932	CacGene00739	CacGene23207	2
Cac_g005087	Cac_g005499	Cac_g021660	CacGene00519	Cac_g026933	CacGene00740	CacGene23208	2
Cac_g005092	Cac_g005527	Cac_g021665	CacGene00522	Cac_g026934	CacGene00741	CacGene23210	2
Cac_g005097	Cac_g005585	Cac_g021667	CacGene00524	Cac_g032946	CacGene00743	CacGene23211	2
Cac_g005104	Cac_g005623	Cac_g021668	CacGene00525	Cac_g032959	CacGene00754	CacGene23212	2
Cac_g005120	Cac_g005661	Cac_g021669	CacGene00526	Cac_g032960	CacGene00755	CacGene23213	2
Cac_g005137	Cac_g005667	Cac_g021673	CacGene00527	Cac_g032961	CacGene00756	CacGene23215	2
Cac_g005156	Cac_g005703	Cac_g021677	CacGene00528	Cac_g032964	CacGene00758	CacGene23216	2
Cac_g005183	Cac_g005730	Cac_g021678	CacGene00529	Cac_g032966	CacGene00760	CacGene23223	2
Cac_g005185	Cac_g005732	Cac_g021679	CacGene00530	Cac_g032968	CacGene00762	CacGene23228	2
Cac_g005189	Cac_g005738	Cac_g021681	CacGene00533	Cac_g009531	CacGene00765	CacGene23324	2
Cac_g005268	Cac_g005752	Cac_g021682	CacGene00534	Cac_g009529	CacGene00766	CacGene23325	2
Cac_g005272	Cac_g005775	Cac_g021683	CacGene00535	Cac_g009526	CacGene00769	CacGene23327	2
Cac_g005274	Cac_g005804	Cac_g021684	CacGene00536	Cac_g009522	CacGene00771	CacGene23448	2
Cac_g005280	Cac_g005821	Cac_g021688	CacGene00537	Cac_g009518	CacGene00773	CacGene23821	2
Cac_g005288	Cac_g005855	Cac_g021689	CacGene00538	Cac_g009516	CacGene00774	CacGene23822	2
Cac_g005325	Cac_g005876	Cac_g021690	CacGene00539	Cac_g009514	CacGene00776	CacGene23983	2
Cac_g005342	Cac_g005886	Cac_g005153	CacGene00547	Cac_g009509	CacGene00781	CacGene26359	2
Cac_g005363	Cac_g005889	Cac_g005152	CacGene00548	Cac_g009506	CacGene00783	CacGene26361	2
Cac_g005370	Cac_g005935	Cac_g005151	CacGene00549	Cac_g009504	CacGene00787	CacGene26362	2
Cac_g005381	Cac_g005956	Cac_g005150	CacGene00550	Cac_g009503	CacGene00788	CacGene26364	2
Cac_g005420	Cac_g005971	Cac_g005148	CacGene00551	Cac_g009501	CacGene00789	CacGene26366	2
Cac_g005423	Cac_g005977	Cac_g005145	CacGene00552	Cac_g009497	CacGene00794	CacGene26367	2
Cac_g005448	Cac_g005990	Cac_g005144	CacGene00553	Cac_g009496	CacGene00795	CacGene26368	2
Cac_g005476	Cac_g005993	Cac_g005142	CacGene00554	Cac_g009495	CacGene00796	CacGene26369	2
Cac_g005490	Cac_g006004	Cac_g005139	CacGene00555	Cac_g009494	CacGene00797	CacGene26370	2
Cac_g005498	Cac_g006021	Cac_g005135	CacGene00557	Cac_g009493	CacGene00798	CacGene26373	2
Cac_g005499	Cac_g006022	Cac_g005134	CacGene00558	Cac_g009492	CacGene00799	CacGene26376	2
Cac_g005527	Cac_g006024	Cac_g016679	CacGene00561	Cac_g009491	CacGene00800
Cac_g005585	Cac_g006028	Cac_g016678	CacGene00562	Cac_g009487	CacGene00803
Cac_g005623	Cac_g006039	Cac_g016677	CacGene00563	Cac_g009483	CacGene00807
Cac_g005661	Cac_g006045	Cac_g016676	CacGene00564	Cac_g009482	CacGene00808
Cac_g005667	Cac_g006103	Cac_g016675	CacGene00565	Cac_g009481	CacGene00809
Cac_g005703	Cac_g006108	Cac_g016674	CacGene00566	Cac_g009478	CacGene00812
Cac_g005730	Cac_g006133	Cac_g016673	CacGene00567	Cac_g009472	CacGene00816
Cac_g005732	Cac_g006159	Cac_g016671	CacGene00568	Cac_g009471	CacGene00818
Cac_g005738	Cac_g006161	Cac_g016670	CacGene00569	Cac_g009470	CacGene00819
Cac_g005752	Cac_g006192	Cac_g016663	CacGene00571	Cac_g009467	CacGene00820
Cac_g005775	Cac_g006233	Cac_g016662	CacGene00574	Cac_g009466	CacGene00821
Cac_g005804	Cac_g006246	Cac_g016661	CacGene00575	Cac_g009465	CacGene00822
Cac_g005821	Cac_g006252	Cac_g016660	CacGene00576	Cac_g009464	CacGene00823
Cac_g005855	Cac_g006267	Cac_g016659	CacGene00577	Cac_g009463	CacGene00824
Cac_g005876	Cac_g006273	Cac_g016658	CacGene00578	Cac_g009462	CacGene00825
Cac_g005886	Cac_g006275	Cac_g016657	CacGene00579	Cac_g009456	CacGene00827
Cac_g005889	Cac_g006280	Cac_g016655	CacGene00580	Cac_g009455	CacGene00829
Cac_g005935	Cac_g006294	Cac_g016654	CacGene00581	Cac_g009454	CacGene00830
Cac_g005956	Cac_g006309	Cac_g016652	CacGene00582	Cac_g009451	CacGene00834
Cac_g005971	Cac_g006320	Cac_g016651	CacGene00583	Cac_g009447	CacGene00838
Cac_g005977	Cac_g006327	Cac_g016649	CacGene00584	Cac_g009446	CacGene00839
Cac_g005990	Cac_g006329	Cac_g016648	CacGene00586	Cac_g009445	CacGene00840
Cac_g005993	Cac_g006394	Cac_g016647	CacGene00587	Cac_g009444	CacGene00841
Cac_g006004	Cac_g006403	Cac_g016645	CacGene00588	Cac_g009443	CacGene00842
Cac_g006021	Cac_g006410	Cac_g016644	CacGene00589	Cac_g009440	CacGene00845
Cac_g006022	Cac_g006432	Cac_g016641	CacGene00590	Cac_g009439	CacGene00846
Cac_g006024	Cac_g006433	Cac_g016640	CacGene00591	Cac_g009438	CacGene00847
Cac_g006028	Cac_g006445	Cac_g031449	CacGene00595	Cac_g009437	CacGene00848
Cac_g006039	Cac_g006459	Cac_g031450	CacGene00596	Cac_g009434	CacGene00851
Cac_g006045	Cac_g006465	Cac_g031451	CacGene00597	Cac_g009433	CacGene00852
Cac_g006103	Cac_g006487	Cac_g031452	CacGene00598	Cac_g009432	CacGene00853
Cac_g006108	Cac_g006488	Cac_g031453	CacGene00599	Cac_g009430	CacGene00854
Cac_g006133	Cac_g006505	Cac_g031454	CacGene00600	Cac_g009429	CacGene00855
Cac_g006159	Cac_g006511	Cac_g031455	CacGene00601	Cac_g009428	CacGene00856
Cac_g006161	Cac_g006520	Cac_g031456	CacGene00602	Cac_g009426	CacGene00858
Cac_g006192	Cac_g006522	Cac_g031458	CacGene00603	Cac_g009425	CacGene00859
Cac_g006233	Cac_g006531	Cac_g031460	CacGene00604	Cac_g009423	CacGene00860
Cac_g006246	Cac_g006540	Cac_g031461	CacGene00605	Cac_g009417	CacGene00865
Cac_g006252	Cac_g006545	Cac_g031462	CacGene00606	Cac_g009416	CacGene00866
Cac_g006261	Cac_g006585	Cac_g031463	CacGene00607	Cac_g009415	CacGene00867
Cac_g006267	Cac_g006601	Cac_g031467	CacGene00608	Cac_g009414	CacGene00868
Cac_g006273	Cac_g006631	Cac_g031468	CacGene00609	Cac_g009412	CacGene00869
Cac_g006275	Cac_g006688	Cac_g031470	CacGene00610	Cac_g009410	CacGene00871
Cac_g006280	Cac_g006692	Cac_g031471	CacGene00611	Cac_g009402	CacGene00876
Cac_g006294	Cac_g006694	Cac_g031472	CacGene00612	Cac_g009401	CacGene00877
Cac_g006300	Cac_g006695	Cac_g031473	CacGene00613	Cac_g009400	CacGene00878
Cac_g006309	Cac_g006729	Cac_g031474	CacGene00614	Cac_g005628	CacGene00969
Cac_g006320	Cac_g006766	Cac_g031476	CacGene00615	Cac_g005631	CacGene00978
Cac_g006327	Cac_g006791	Cac_g031479	CacGene00616	Cac_g005632	CacGene00979
Cac_g006329	Cac_g006792	Cac_g031480	CacGene00618	Cac_g005633	CacGene00980
Cac_g006394	Cac_g006804	Cac_g031482	CacGene00619	Cac_g005634	CacGene00981
Cac_g006403	Cac_g006828	Cac_g031483	CacGene00620	Cac_g005637	CacGene00986
Cac_g006410	Cac_g006853	Cac_g031486	CacGene00622	Cac_g005638	CacGene00987
Cac_g006432	Cac_g006875	Cac_g031487	CacGene00623	Cac_g005639	CacGene00988
Cac_g006433	Cac_g006886	Cac_g031489	CacGene00624	Cac_g005640	CacGene00989
Cac_g006445	Cac_g006888	Cac_g031490	CacGene00625	Cac_g005643	CacGene00992
Cac_g006459	Cac_g006972	Cac_g031492	CacGene00627	Cac_g005645	CacGene00994
Cac_g006465	Cac_g006991	Cac_g031493	CacGene00628	Cac_g005646	CacGene00995
Cac_g006487	Cac_g007041	Cac_g031494	CacGene00629	Cac_g005649	CacGene00997
Cac_g006488	Cac_g007091	Cac_g031496	CacGene00630	Cac_g005650	CacGene00998
Cac_g006505	Cac_g007103	Cac_g031498	CacGene00631	Cac_g005654	CacGene01000
Cac_g006511	Cac_g007110	Cac_g031503	CacGene00634	Cac_g005659	CacGene01005
Cac_g006520	Cac_g007125	Cac_g031504	CacGene00635	Cac_g005662	CacGene01008
Cac_g006522	Cac_g007128	Cac_g031507	CacGene00636	Cac_g005664	CacGene01010
Cac_g006531	Cac_g007168	Cac_g031508	CacGene00637	Cac_g005666	CacGene01011
Cac_g006540	Cac_g007175	Cac_g031510	CacGene00638	Cac_g005669	CacGene01013
Cac_g006545	Cac_g007218	Cac_g033073	CacGene00640	Cac_g005671	CacGene01015
Cac_g006585	Cac_g007244	Cac_g033072	CacGene00641	Cac_g005672	CacGene01016
Cac_g006601	Cac_g007256	Cac_g033071	CacGene00642	Cac_g005674	CacGene01017
Cac_g006631	Cac_g007278	Cac_g033069	CacGene00643	Cac_g005679	CacGene01022
Cac_g006688	Cac_g007280	Cac_g033068	CacGene00644	Cac_g005680	CacGene01023
Cac_g006689	Cac_g007300	Cac_g033067	CacGene00645	Cac_g005682	CacGene01024
Cac_g006692	Cac_g007301	Cac_g033065	CacGene00646	Cac_g005685	CacGene01027
Cac_g006694	Cac_g007303	Cac_g033064	CacGene00647	Cac_g005686	CacGene01028
Cac_g006695	Cac_g007309	Cac_g033060	CacGene00649	Cac_g005688	CacGene01029
Cac_g006729	Cac_g007312	Cac_g033059	CacGene00651	Cac_g005690	CacGene01031
Cac_g006766	Cac_g007314	Cac_g033058	CacGene00652	Cac_g005691	CacGene01032
Cac_g006791	Cac_g007331	Cac_g033057	CacGene00653	Cac_g005692	CacGene01033
Cac_g006792	Cac_g007368	Cac_g033055	CacGene00655	Cac_g005694	CacGene01034
Cac_g006804	Cac_g007383	Cac_g033054	CacGene00656	Cac_g005700	CacGene01039
Cac_g006828	Cac_g007399	Cac_g033053	CacGene00657	Cac_g005701	CacGene01040
Cac_g006853	Cac_g007473	Cac_g026848	CacGene00667	Cac_g005702	CacGene01041
Cac_g006875	Cac_g007478	Cac_g026851	CacGene00669	Cac_g005704	CacGene01042
Cac_g006886	Cac_g007516	Cac_g026857	CacGene00670	Cac_g005705	CacGene01043
Cac_g006888	Cac_g007519	Cac_g026858	CacGene00671	Cac_g005706	CacGene01044
Cac_g006898	Cac_g007525	Cac_g026859	CacGene00672	Cac_g005710	CacGene01045
Cac_g006972	Cac_g007546	Cac_g026860	CacGene00673	Cac_g005711	CacGene01046
Cac_g006986	Cac_g007566	Cac_g026861	CacGene00674	Cac_g005714	CacGene01050
Cac_g006991	Cac_g007590	Cac_g026862	CacGene00675	Cac_g005715	CacGene01051
Cac_g007041	Cac_g007598	Cac_g026863	CacGene00676	Cac_g005716	CacGene01052
Cac_g007091	Cac_g007611	Cac_g026864	CacGene00677	Cac_g005720	CacGene01054
Cac_g007103	Cac_g007624	Cac_g026865	CacGene00678	Cac_g005721	CacGene01055
Cac_g007110	Cac_g007636	Cac_g026866	CacGene00679	Cac_g005723	CacGene01056
Cac_g007125	Cac_g007640	Cac_g026867	CacGene00680	Cac_g005726	CacGene01059
Cac_g007128	Cac_g007645	Cac_g026868	CacGene00681	Cac_g005728	CacGene01060
Cac_g007168	Cac_g007665	Cac_g026869	CacGene00682	Cac_g005731	CacGene01062
Cac_g007175	Cac_g007666	Cac_g026870	CacGene00683	Cac_g005734	CacGene01063
Cac_g007218	Cac_g007681	Cac_g026871	CacGene00684	Cac_g005735	CacGene01064
Cac_g007244	Cac_g007688	Cac_g026872	CacGene00685	Cac_g005736	CacGene01065
Cac_g007256	Cac_g007689	Cac_g026873	CacGene00686	Cac_g005737	CacGene01066
Cac_g007278	Cac_g007709	Cac_g026874	CacGene00687	Cac_g005739	CacGene01067
Cac_g007280	Cac_g007720	Cac_g026875	CacGene00688	Cac_g005740	CacGene01068
Cac_g007300	Cac_g007724	Cac_g026876	CacGene00689	Cac_g005743	CacGene01071
Cac_g007301	Cac_g007728	Cac_g026877	CacGene00690	Cac_g005744	CacGene01072
Cac_g007303	Cac_g007731	Cac_g026878	CacGene00691	Cac_g005745	CacGene01073
Cac_g007309	Cac_g007734	Cac_g026879	CacGene00692	Cac_g005746	CacGene01074
Cac_g007312	Cac_g007735	Cac_g026880	CacGene00693	Cac_g005747	CacGene01075
Cac_g007313	Cac_g007736	Cac_g026881	CacGene00694	Cac_g005750	CacGene01078
Cac_g007314	Cac_g007739	Cac_g026882	CacGene00695	Cac_g005753	CacGene01079
Cac_g007331	Cac_g007775	Cac_g026885	CacGene00698	Cac_g005756	CacGene01081
Cac_g007350	Cac_g007780	Cac_g026886	CacGene00699	Cac_g005757	CacGene01082
Cac_g007368	Cac_g007799	Cac_g026887	CacGene00700	Cac_g005760	CacGene01085
Cac_g007383	Cac_g007809	Cac_g026889	CacGene00701	Cac_g026383	CacGene01424
Cac_g007399	Cac_g007819	Cac_g026890	CacGene00702	Cac_g026382	CacGene01425
Cac_g007473	Cac_g007835	Cac_g026891	CacGene00703	Cac_g026380	CacGene01427
Cac_g007478	Cac_g007872	Cac_g026892	CacGene00704	Cac_g026379	CacGene01428
Cac_g007516	Cac_g007874	Cac_g026893	CacGene00705	Cac_g026378	CacGene01429
Cac_g007519	Cac_g007875	Cac_g026894	CacGene00706	Cac_g026377	CacGene01430
Cac_g007525	Cac_g007910	Cac_g026895	CacGene00707	Cac_g026376	CacGene01431
Cac_g007546	Cac_g007922	Cac_g026896	CacGene00708	Cac_g026375	CacGene01432
Cac_g007566	Cac_g007944	Cac_g026897	CacGene00709	Cac_g026373	CacGene01434
Cac_g007590	Cac_g007966	Cac_g026898	CacGene00710	Cac_g026372	CacGene01435
Cac_g007598	Cac_g007994	Cac_g026899	CacGene00714	Cac_g026368	CacGene01437
Cac_g007611	Cac_g008020	Cac_g026900	CacGene00715	Cac_g026366	CacGene01438
Cac_g007624	Cac_g008025	Cac_g026901	CacGene00716	Cac_g026363	CacGene01439
Cac_g007636	Cac_g008031	Cac_g026902	CacGene00717	Cac_g026360	CacGene01441
Cac_g007640	Cac_g008050	Cac_g026904	CacGene00718	Cac_g026356	CacGene01442
Cac_g007645	Cac_g008055	Cac_g026905	CacGene00719	Cac_g026355	CacGene01443
Cac_g007665	Cac_g008058	Cac_g026908	CacGene00721	Cac_g026353	CacGene01445
Cac_g007666	Cac_g008078	Cac_g026910	CacGene00722	Cac_g026352	CacGene01446
Cac_g007681	Cac_g008079	Cac_g026913	CacGene00724	Cac_g026351	CacGene01447
Cac_g007688	Cac_g008089	Cac_g026919	CacGene00725	Cac_g026347	CacGene01449
Cac_g007689	Cac_g008092	Cac_g026920	CacGene00726	Cac_g032914	CacGene01457
Cac_g007709	Cac_g008158	Cac_g026921	CacGene00727	Cac_g032911	CacGene01458
Cac_g007720	Cac_g008161	Cac_g026922	CacGene00728	Cac_g032910	CacGene01459
Cac_g007724	Cac_g008207	Cac_g026924	CacGene00729	Cac_g032905	CacGene01462
Cac_g007728	Cac_g008240	Cac_g026926	CacGene00732	Cac_g032904	CacGene01463
Cac_g007731	Cac_g008285	Cac_g026927	CacGene00733	Cac_g032902	CacGene01465
Cac_g007734	Cac_g008287	Cac_g026929	CacGene00734	Cac_g032900	CacGene01467
Cac_g007735	Cac_g008293	Cac_g026931	CacGene00738	Cac_g032899	CacGene01468
Cac_g007736	Cac_g008309	Cac_g026932	CacGene00739	Cac_g032897	CacGene01469
Cac_g007739	Cac_g008310	Cac_g026933	CacGene00740	Cac_g032896	CacGene01471
Cac_g007775	Cac_g008345	Cac_g026934	CacGene00741	Cac_g032895	CacGene01472
Cac_g007780	Cac_g008351	Cac_g032945	CacGene00742	Cac_g032894	CacGene01473
Cac_g007799	Cac_g008357	Cac_g032946	CacGene00743	Cac_g032892	CacGene01474
Cac_g007809	Cac_g008358	Cac_g032949	CacGene00744	Cac_g032891	CacGene01475
Cac_g007819	Cac_g008359	Cac_g032952	CacGene00747	Cac_g032889	CacGene01477
Cac_g007835	Cac_g008402	Cac_g032955	CacGene00751	Cac_g028150	CacGene01479
Cac_g007872	Cac_g008420	Cac_g032959	CacGene00754	Cac_g028151	CacGene01480
Cac_g007874	Cac_g008427	Cac_g032960	CacGene00755	Cac_g028152	CacGene01481
Cac_g007875	Cac_g008468	Cac_g032961	CacGene00756	Cac_g028154	CacGene01483
Cac_g007910	Cac_g008504	Cac_g032963	CacGene00757	Cac_g028156	CacGene01485
Cac_g007922	Cac_g008541	Cac_g032964	CacGene00758	Cac_g028158	CacGene01487
Cac_g007944	Cac_g008567	Cac_g032965	CacGene00759	Cac_g028161	CacGene01489
Cac_g007966	Cac_g008574	Cac_g032966	CacGene00760	Cac_g028163	CacGene01490
Cac_g007994	Cac_g008576	Cac_g032967	CacGene00761	Cac_g028164	CacGene01491
Cac_g008020	Cac_g008581	Cac_g032968	CacGene00762	Cac_g028165	CacGene01492
Cac_g008025	Cac_g008598	Cac_g009531	CacGene00765	Cac_g028166	CacGene01493
Cac_g008031	Cac_g008634	Cac_g009529	CacGene00766	Cac_g028167	CacGene01494
Cac_g008050	Cac_g008648	Cac_g009528	CacGene00767	Cac_g028171	CacGene01496
Cac_g008055	Cac_g008682	Cac_g009526	CacGene00769	Cac_g028173	CacGene01497
Cac_g008058	Cac_g008703	Cac_g009522	CacGene00771	Cac_g028175	CacGene01500
Cac_g008078	Cac_g008706	Cac_g009521	CacGene00772	Cac_g028180	CacGene01504
Cac_g008079	Cac_g008754	Cac_g009518	CacGene00773	Cac_g028183	CacGene01506
Cac_g008089	Cac_g008771	Cac_g009516	CacGene00774	Cac_g028184	CacGene01507
Cac_g008092	Cac_g008775	Cac_g009514	CacGene00776	Cac_g028185	CacGene01508
Cac_g008158	Cac_g008790	Cac_g009512	CacGene00777	Cac_g028186	CacGene01509
Cac_g008161	Cac_g008808	Cac_g009511	CacGene00778	Cac_g028187	CacGene01510
Cac_g008207	Cac_g008811	Cac_g009510	CacGene00779	Cac_g028188	CacGene01511
Cac_g008240	Cac_g008818	Cac_g009509	CacGene00781	Cac_g028189	CacGene01512
Cac_g008264	Cac_g008822	Cac_g009508	CacGene00782	Cac_g028191	CacGene01514
Cac_g008285	Cac_g008824	Cac_g009506	CacGene00783	Cac_g028194	CacGene01515
Cac_g008287	Cac_g008831	Cac_g009505	CacGene00786	Cac_g028198	CacGene01518
Cac_g008293	Cac_g008834	Cac_g009504	CacGene00787	Cac_g028199	CacGene01519
Cac_g008309	Cac_g008846	Cac_g009503	CacGene00788	Cac_g028201	CacGene01521
Cac_g008310	Cac_g008851	Cac_g009501	CacGene00789	Cac_g028202	CacGene01522
Cac_g008345	Cac_g008857	Cac_g009500	CacGene00790	Cac_g028203	CacGene01523
Cac_g008351	Cac_g008869	Cac_g009499	CacGene00792	Cac_g028204	CacGene01524
Cac_g008357	Cac_g008873	Cac_g009498	CacGene00793	Cac_g028205	CacGene01525
Cac_g008358	Cac_g008925	Cac_g009497	CacGene00794	Cac_g028207	CacGene01526
Cac_g008359	Cac_g008976	Cac_g009496	CacGene00795	Cac_g028208	CacGene01527
Cac_g008385	Cac_g008978	Cac_g009495	CacGene00796	Cac_g028209	CacGene01528
Cac_g008402	Cac_g008979	Cac_g009494	CacGene00797	Cac_g028211	CacGene01529
Cac_g008420	Cac_g009009	Cac_g009493	CacGene00798	Cac_g028213	CacGene01530
Cac_g008427	Cac_g009010	Cac_g009492	CacGene00799	Cac_g028215	CacGene01532
Cac_g008468	Cac_g009011	Cac_g009491	CacGene00800	Cac_g028219	CacGene01534
Cac_g008504	Cac_g009012	Cac_g009490	CacGene00801	Cac_g028228	CacGene01538
Cac_g008541	Cac_g009013	Cac_g009487	CacGene00803	Cac_g028229	CacGene01539
Cac_g008561	Cac_g009030	Cac_g009486	CacGene00805	Cac_g028231	CacGene01541
Cac_g008567	Cac_g009032	Cac_g009484	CacGene00806	Cac_g028232	CacGene01542
Cac_g008574	Cac_g009065	Cac_g009483	CacGene00807	Cac_g028236	CacGene01546
Cac_g008576	Cac_g009082	Cac_g009482	CacGene00808	Cac_g028238	CacGene01548
Cac_g008581	Cac_g009087	Cac_g009481	CacGene00809	Cac_g028239	CacGene01549
Cac_g008598	Cac_g009103	Cac_g009480	CacGene00810	Cac_g028241	CacGene01551
Cac_g008634	Cac_g009105	Cac_g009479	CacGene00811	Cac_g028242	CacGene01552
Cac_g008648	Cac_g009113	Cac_g009478	CacGene00812	Cac_g028245	CacGene01554
Cac_g008682	Cac_g009175	Cac_g009477	CacGene00813	Cac_g028246	CacGene01555
Cac_g008703	Cac_g009187	Cac_g009476	CacGene00814	Cac_g024791	CacGene01561
Cac_g008706	Cac_g009201	Cac_g009472	CacGene00816	Cac_g024790	CacGene01562
Cac_g008754	Cac_g009218	Cac_g009471	CacGene00818	Cac_g024789	CacGene01563
Cac_g008771	Cac_g009263	Cac_g009470	CacGene00819	Cac_g024787	CacGene01566
Cac_g008775	Cac_g009265	Cac_g009467	CacGene00820	Cac_g024784	CacGene01570
Cac_g008790	Cac_g009283	Cac_g009466	CacGene00821	Cac_g024781	CacGene01572
Cac_g008808	Cac_g009298	Cac_g009465	CacGene00822	Cac_g024777	CacGene01576
Cac_g008811	Cac_g009328	Cac_g009464	CacGene00823	Cac_g024775	CacGene01577
Cac_g008818	Cac_g009376	Cac_g009463	CacGene00824	Cac_g024774	CacGene01578
Cac_g008822	Cac_g009390	Cac_g009462	CacGene00825	Cac_g024773	CacGene01579
Cac_g008824	Cac_g009405	Cac_g009461	CacGene00826	Cac_g024772	CacGene01580
Cac_g008831	Cac_g009406	Cac_g009456	CacGene00827	Cac_g024770	CacGene01582
Cac_g008834	Cac_g009413	Cac_g009455	CacGene00829	Cac_g024769	CacGene01583
Cac_g008846	Cac_g009460	Cac_g009454	CacGene00830	Cac_g024768	CacGene01584
Cac_g008851	Cac_g009485	Cac_g009453	CacGene00832	Cac_g024767	CacGene01585
Cac_g008857	Cac_g009523	Cac_g009452	CacGene00833	Cac_g024765	CacGene01586
Cac_g008869	Cac_g009527	Cac_g009451	CacGene00834	Cac_g024764	CacGene01587
Cac_g008873	Cac_g009541	Cac_g009449	CacGene00835	Cac_g024760	CacGene01591
Cac_g008893	Cac_g009548	Cac_g009448	CacGene00836	Cac_g024755	CacGene01595
Cac_g008895	Cac_g009550	Cac_g009447	CacGene00838	Cac_g024754	CacGene01596
Cac_g008925	Cac_g009561	Cac_g009446	CacGene00839	Cac_g024751	CacGene01598
Cac_g008976	Cac_g009583	Cac_g009445	CacGene00840	Cac_g024750	CacGene01599
Cac_g008978	Cac_g009585	Cac_g009444	CacGene00841	Cac_g024747	CacGene01600
Cac_g008979	Cac_g009592	Cac_g009443	CacGene00842	Cac_g024745	CacGene01601
Cac_g009009	Cac_g009601	Cac_g009442	CacGene00843	Cac_g024739	CacGene01604
Cac_g009010	Cac_g009624	Cac_g009441	CacGene00844	Cac_g024736	CacGene01606
Cac_g009011	Cac_g009626	Cac_g009440	CacGene00845	Cac_g024735	CacGene01607
Cac_g009012	Cac_g009646	Cac_g009439	CacGene00846	Cac_g024733	CacGene01609
Cac_g009013	Cac_g009651	Cac_g009438	CacGene00847	Cac_g024730	CacGene01611
Cac_g009030	Cac_g009665	Cac_g009437	CacGene00848	Cac_g024728	CacGene01613
Cac_g009032	Cac_g009694	Cac_g009436	CacGene00849	Cac_g024726	CacGene01615
Cac_g009065	Cac_g009713	Cac_g009435	CacGene00850	Cac_g024725	CacGene01616
Cac_g009082	Cac_g009727	Cac_g009434	CacGene00851	Cac_g024724	CacGene01617
Cac_g009087	Cac_g009773	Cac_g009433	CacGene00852	Cac_g024722	CacGene01619
Cac_g009103	Cac_g009785	Cac_g009432	CacGene00853	Cac_g024721	CacGene01620
Cac_g009105	Cac_g009792	Cac_g009430	CacGene00854	Cac_g024719	CacGene01621
Cac_g009113	Cac_g009794	Cac_g009429	CacGene00855	Cac_g024718	CacGene01622
Cac_g009175	Cac_g009799	Cac_g009428	CacGene00856	Cac_g024716	CacGene01623
Cac_g009187	Cac_g009819	Cac_g009427	CacGene00857	Cac_g024714	CacGene01625
Cac_g009201	Cac_g009828	Cac_g009426	CacGene00858	Cac_g024707	CacGene01629
Cac_g009218	Cac_g009835	Cac_g009425	CacGene00859	Cac_g024705	CacGene01632
Cac_g009263	Cac_g009836	Cac_g009423	CacGene00860	Cac_g024704	CacGene01633
Cac_g009265	Cac_g009841	Cac_g009422	CacGene00861	Cac_g024702	CacGene01634
Cac_g009283	Cac_g009844	Cac_g009421	CacGene00862	Cac_g024700	CacGene01636
Cac_g009298	Cac_g009853	Cac_g009420	CacGene00863	Cac_g024698	CacGene01637
Cac_g009328	Cac_g009878	Cac_g009419	CacGene00864	Cac_g024696	CacGene01638
Cac_g009376	Cac_g009880	Cac_g009417	CacGene00865	Cac_g024694	CacGene01639
Cac_g009390	Cac_g009914	Cac_g009416	CacGene00866	Cac_g024693	CacGene01641
Cac_g009405	Cac_g009917	Cac_g009415	CacGene00867	Cac_g024692	CacGene01642
Cac_g009406	Cac_g009944	Cac_g009414	CacGene00868	Cac_g024690	CacGene01643
Cac_g009413	Cac_g009959	Cac_g009412	CacGene00869	Cac_g024689	CacGene01644
Cac_g009460	Cac_g009960	Cac_g009411	CacGene00870	Cac_g024686	CacGene01645
Cac_g009485	Cac_g010012	Cac_g009410	CacGene00871	Cac_g024684	CacGene01647
Cac_g009523	Cac_g010021	Cac_g009409	CacGene00872	Cac_g024683	CacGene01649
Cac_g009527	Cac_g010028	Cac_g009408	CacGene00873	Cac_g024678	CacGene01651
Cac_g009541	Cac_g010045	Cac_g009407	CacGene00874	Cac_g024677	CacGene01654
Cac_g009548	Cac_g010059	Cac_g009402	CacGene00876	Cac_g024675	CacGene01655
Cac_g009550	Cac_g010084	Cac_g009401	CacGene00877	Cac_g024674	CacGene01656
Cac_g009561	Cac_g010129	Cac_g009400	CacGene00878	Cac_g024669	CacGene01660
Cac_g009566	Cac_g010138	Cac_g005628	CacGene00969	Cac_g024638	CacGene01662
Cac_g009583	Cac_g010156	Cac_g005629	CacGene00976	Cac_g024658	CacGene01664
Cac_g009585	Cac_g010158	Cac_g005630	CacGene00977	Cac_g024656	CacGene01668
Cac_g009592	Cac_g010163	Cac_g005631	CacGene00978	Cac_g024654	CacGene01669
Cac_g009601	Cac_g010251	Cac_g005632	CacGene00979	Cac_g024653	CacGene01670
Cac_g009624	Cac_g010263	Cac_g005633	CacGene00980	Cac_g024646	CacGene01675
Cac_g009626	Cac_g010270	Cac_g005634	CacGene00981	Cac_g024645	CacGene01676
Cac_g009630	Cac_g010344	Cac_g005635	CacGene00983	Cac_g024643	CacGene01677
Cac_g009646	Cac_g010345	Cac_g005636	CacGene00985	Cac_g024657	CacGene01679
Cac_g009651	Cac_g010349	Cac_g005637	CacGene00986	Cac_g030812	CacGene01681
Cac_g009665	Cac_g010365	Cac_g005638	CacGene00987	Cac_g030810	CacGene01692
Cac_g009694	Cac_g010366	Cac_g005639	CacGene00988	Cac_g030809	CacGene01693
Cac_g009713	Cac_g010367	Cac_g005640	CacGene00989	Cac_g030808	CacGene01694
Cac_g009727	Cac_g010377	Cac_g005641	CacGene00990	Cac_g030805	CacGene01695
Cac_g009773	Cac_g010384	Cac_g005642	CacGene00991	Cac_g030804	CacGene01697
Cac_g009785	Cac_g010474	Cac_g005643	CacGene00992	Cac_g030801	CacGene01698
Cac_g009792	Cac_g010520	Cac_g005644	CacGene00993	Cac_g030800	CacGene01699
Cac_g009794	Cac_g010542	Cac_g005645	CacGene00994	Cac_g030799	CacGene01702
Cac_g009799	Cac_g010556	Cac_g005646	CacGene00995	Cac_g030797	CacGene01704
Cac_g009819	Cac_g010583	Cac_g005648	CacGene00996	Cac_g030795	CacGene01705
Cac_g009828	Cac_g010584	Cac_g005649	CacGene00997	Cac_g030792	CacGene01706
Cac_g009835	Cac_g010611	Cac_g005650	CacGene00998	Cac_g030791	CacGene01707
Cac_g009836	Cac_g010669	Cac_g005652	CacGene00999	Cac_g030785	CacGene01712
Cac_g009841	Cac_g010697	Cac_g005654	CacGene01000	Cac_g030784	CacGene01713
Cac_g009844	Cac_g010706	Cac_g005655	CacGene01001	Cac_g030782	CacGene01714
Cac_g009853	Cac_g010738	Cac_g005657	CacGene01003	Cac_g030779	CacGene01717
Cac_g009878	Cac_g010779	Cac_g005658	CacGene01004	Cac_g030778	CacGene01718
Cac_g009880	Cac_g010784	Cac_g005659	CacGene01005	Cac_g030777	CacGene01719
Cac_g009890	Cac_g010791	Cac_g005660	CacGene01007	Cac_g030775	CacGene01721
Cac_g009914	Cac_g010811	Cac_g005662	CacGene01008	Cac_g030774	CacGene01722
Cac_g009917	Cac_g010820	Cac_g005663	CacGene01009	Cac_g030771	CacGene01725
Cac_g009944	Cac_g010835	Cac_g005664	CacGene01010	Cac_g030767	CacGene01728
Cac_g009959	Cac_g010858	Cac_g005666	CacGene01011	Cac_g030763	CacGene01732
Cac_g009960	Cac_g010908	Cac_g005668	CacGene01012	Cac_g025126	CacGene01738
Cac_g010012	Cac_g010931	Cac_g005669	CacGene01013	Cac_g025123	CacGene01739
Cac_g010021	Cac_g010974	Cac_g005670	CacGene01014	Cac_g025122	CacGene01742
Cac_g010028	Cac_g011000	Cac_g005671	CacGene01015	Cac_g025120	CacGene01744
Cac_g010045	Cac_g011003	Cac_g005672	CacGene01016	Cac_g025118	CacGene01746
Cac_g010059	Cac_g011010	Cac_g005674	CacGene01017	Cac_g025116	CacGene01748
Cac_g010077	Cac_g011025	Cac_g005677	CacGene01020	Cac_g025115	CacGene01749
Cac_g010084	Cac_g011049	Cac_g005679	CacGene01022	Cac_g025112	CacGene01751
Cac_g010129	Cac_g011099	Cac_g005680	CacGene01023	Cac_g025111	CacGene01753
Cac_g010138	Cac_g011110	Cac_g005682	CacGene01024	Cac_g025108	CacGene01756
Cac_g010156	Cac_g011119	Cac_g005684	CacGene01026	Cac_g025107	CacGene01757
Cac_g010158	Cac_g011146	Cac_g005685	CacGene01027	Cac_g025106	CacGene01758
Cac_g010163	Cac_g011159	Cac_g005686	CacGene01028	Cac_g025105	CacGene01759
Cac_g010183	Cac_g011164	Cac_g005688	CacGene01029	Cac_g025104	CacGene01760
Cac_g010251	Cac_g011173	Cac_g005689	CacGene01030	Cac_g025103	CacGene01761
Cac_g010263	Cac_g011202	Cac_g005690	CacGene01031	Cac_g025102	CacGene01762
Cac_g010270	Cac_g011269	Cac_g005691	CacGene01032	Cac_g025101	CacGene01763
Cac_g010344	Cac_g011303	Cac_g005692	CacGene01033	Cac_g025099	CacGene01764
Cac_g010345	Cac_g011305	Cac_g005694	CacGene01034	Cac_g025097	CacGene01765
Cac_g010349	Cac_g011319	Cac_g005696	CacGene01035	Cac_g025096	CacGene01766
Cac_g010365	Cac_g011322	Cac_g005697	CacGene01037	Cac_g025093	CacGene01769
Cac_g010366	Cac_g011326	Cac_g005698	CacGene01038	Cac_g025092	CacGene01770
Cac_g010367	Cac_g011331	Cac_g005700	CacGene01039	Cac_g025091	CacGene01771
Cac_g010377	Cac_g011333	Cac_g005701	CacGene01040	Cac_g025087	CacGene01776
Cac_g010384	Cac_g011357	Cac_g005702	CacGene01041	Cac_g025086	CacGene01777
Cac_g010386	Cac_g011373	Cac_g005704	CacGene01042	Cac_g025084	CacGene01778
Cac_g010474	Cac_g011401	Cac_g005705	CacGene01043	Cac_g025082	CacGene01780
Cac_g010520	Cac_g011429	Cac_g005706	CacGene01044	Cac_g025081	CacGene01781
Cac_g010542	Cac_g011431	Cac_g005710	CacGene01045	Cac_g025080	CacGene01782
Cac_g010556	Cac_g011456	Cac_g005711	CacGene01046	Cac_g025079	CacGene01783
Cac_g010583	Cac_g011483	Cac_g005712	CacGene01047	Cac_g025078	CacGene01784
Cac_g010584	Cac_g011505	Cac_g005713	CacGene01049	Cac_g025073	CacGene01786
Cac_g010592	Cac_g011525	Cac_g005714	CacGene01050	Cac_g025072	CacGene01787
Cac_g010611	Cac_g011530	Cac_g005715	CacGene01051	Cac_g025069	CacGene01789
Cac_g010669	Cac_g011550	Cac_g005716	CacGene01052	Cac_g025068	CacGene01791
Cac_g010697	Cac_g011561	Cac_g005719	CacGene01053	Cac_g025067	CacGene01792
Cac_g010706	Cac_g011590	Cac_g005720	CacGene01054	Cac_g025066	CacGene01793
Cac_g010738	Cac_g011596	Cac_g005721	CacGene01055	Cac_g025060	CacGene01798
Cac_g010779	Cac_g011609	Cac_g005723	CacGene01056	Cac_g025052	CacGene01807
Cac_g010784	Cac_g011623	Cac_g005725	CacGene01058	Cac_g025051	CacGene01808
Cac_g010791	Cac_g011645	Cac_g005726	CacGene01059	Cac_g025049	CacGene01810
Cac_g010800	Cac_g011672	Cac_g005728	CacGene01060	Cac_g025047	CacGene01811
Cac_g010811	Cac_g011674	Cac_g005729	CacGene01061	Cac_g025046	CacGene01812
Cac_g010820	Cac_g011682	Cac_g005731	CacGene01062	Cac_g025042	CacGene01813
Cac_g010835	Cac_g011687	Cac_g005734	CacGene01063	Cac_g025040	CacGene01815
Cac_g010858	Cac_g011708	Cac_g005735	CacGene01064	Cac_g025038	CacGene01817
Cac_g010862	Cac_g011722	Cac_g005736	CacGene01065	Cac_g025037	CacGene01818
Cac_g010908	Cac_g011723	Cac_g005737	CacGene01066	Cac_g025033	CacGene01821
Cac_g010931	Cac_g011752	Cac_g005739	CacGene01067	Cac_g025032	CacGene01822
Cac_g010974	Cac_g011757	Cac_g005740	CacGene01068	Cac_g025028	CacGene01824
Cac_g011000	Cac_g011764	Cac_g005741	CacGene01069	Cac_g025024	CacGene01828
Cac_g011003	Cac_g011785	Cac_g005742	CacGene01070	Cac_g025019	CacGene01832
Cac_g011010	Cac_g011816	Cac_g005743	CacGene01071	Cac_g025017	CacGene01834
Cac_g011025	Cac_g011824	Cac_g005744	CacGene01072	Cac_g025016	CacGene01835
Cac_g011049	Cac_g011870	Cac_g005745	CacGene01073	Cac_g025015	CacGene01836
Cac_g011099	Cac_g011880	Cac_g005746	CacGene01074	Cac_g013987	CacGene01844
Cac_g011110	Cac_g011881	Cac_g005747	CacGene01075	Cac_g013986	CacGene01845
Cac_g011119	Cac_g011928	Cac_g005748	CacGene01076	Cac_g013982	CacGene01850
Cac_g011146	Cac_g011934	Cac_g005749	CacGene01077	Cac_g013981	CacGene01851
Cac_g011159	Cac_g011941	Cac_g005750	CacGene01078	Cac_g013973	CacGene01852
Cac_g011164	Cac_g011992	Cac_g005753	CacGene01079	Cac_g013967	CacGene01853
Cac_g011173	Cac_g011998	Cac_g005756	CacGene01081	Cac_g013964	CacGene01857
Cac_g011202	Cac_g012008	Cac_g005757	CacGene01082	Cac_g013955	CacGene01862
Cac_g011258	Cac_g012022	Cac_g005758	CacGene01083	Cac_g013954	CacGene01863
Cac_g011269	Cac_g012076	Cac_g005759	CacGene01084	Cac_g013949	CacGene01864
Cac_g011303	Cac_g012084	Cac_g005760	CacGene01085	Cac_g013948	CacGene01865
Cac_g011305	Cac_g012086	Cac_g005761	CacGene01086	Cac_g013945	CacGene01867
Cac_g011319	Cac_g012091	Cac_g026383	CacGene01424	Cac_g013941	CacGene01870
Cac_g011322	Cac_g012095	Cac_g026382	CacGene01425	Cac_g013939	CacGene01872
Cac_g011326	Cac_g012108	Cac_g026381	CacGene01426	Cac_g013938	CacGene01873
Cac_g011331	Cac_g012144	Cac_g026380	CacGene01427	Cac_g013935	CacGene01875
Cac_g011333	Cac_g012195	Cac_g026379	CacGene01428	Cac_g013934	CacGene01876
Cac_g011357	Cac_g012196	Cac_g026378	CacGene01429	Cac_g013931	CacGene01879
Cac_g011373	Cac_g012213	Cac_g026377	CacGene01430	Cac_g013928	CacGene01882
Cac_g011401	Cac_g012235	Cac_g026376	CacGene01431	Cac_g013927	CacGene01883
Cac_g011412	Cac_g012244	Cac_g026375	CacGene01432	Cac_g013926	CacGene01884
Cac_g011429	Cac_g012254	Cac_g026374	CacGene01433	Cac_g013925	CacGene01885
Cac_g011431	Cac_g012308	Cac_g026373	CacGene01434	Cac_g013924	CacGene01886
Cac_g011456	Cac_g012326	Cac_g026372	CacGene01435	Cac_g013923	CacGene01887
Cac_g011483	Cac_g012340	Cac_g026371	CacGene01436	Cac_g013919	CacGene01889
Cac_g011505	Cac_g012346	Cac_g026368	CacGene01437	Cac_g013916	CacGene01890
Cac_g011525	Cac_g012348	Cac_g026366	CacGene01438	Cac_g013913	CacGene01891
Cac_g011530	Cac_g012357	Cac_g026363	CacGene01439	Cac_g013912	CacGene01892
Cac_g011550	Cac_g012367	Cac_g026362	CacGene01440	Cac_g013905	CacGene01895
Cac_g011561	Cac_g012396	Cac_g026360	CacGene01441	Cac_g027725	CacGene01899
Cac_g011590	Cac_g012406	Cac_g026356	CacGene01442	Cac_g027727	CacGene01900
Cac_g011596	Cac_g012409	Cac_g026355	CacGene01443	Cac_g027730	CacGene01902
Cac_g011609	Cac_g012425	Cac_g026354	CacGene01444	Cac_g027735	CacGene01903
Cac_g011623	Cac_g012451	Cac_g026353	CacGene01445	Cac_g027736	CacGene01904
Cac_g011645	Cac_g012465	Cac_g026352	CacGene01446	Cac_g027737	CacGene01905
Cac_g011672	Cac_g012472	Cac_g026351	CacGene01447	Cac_g027738	CacGene01906
Cac_g011674	Cac_g012490	Cac_g026350	CacGene01448	Cac_g027739	CacGene01907
Cac_g011682	Cac_g012557	Cac_g026347	CacGene01449	Cac_g027742	CacGene01909
Cac_g011687	Cac_g012560	Cac_g026346	CacGene01450	Cac_g027743	CacGene01910
Cac_g011708	Cac_g012607	Cac_g032917	CacGene01454	Cac_g026104	CacGene01911
Cac_g011722	Cac_g012631	Cac_g032916	CacGene01455	Cac_g026108	CacGene01913
Cac_g011723	Cac_g012653	Cac_g032915	CacGene01456	Cac_g026111	CacGene01916
Cac_g011752	Cac_g012678	Cac_g032914	CacGene01457	Cac_g026114	CacGene01917
Cac_g011757	Cac_g012679	Cac_g032911	CacGene01458	Cac_g016800	CacGene01927
Cac_g011764	Cac_g012695	Cac_g032910	CacGene01459	Cac_g016802	CacGene01929
Cac_g011785	Cac_g012714	Cac_g032909	CacGene01460	Cac_g016804	CacGene01930
Cac_g011816	Cac_g012719	Cac_g032907	CacGene01461	Cac_g016806	CacGene01931
Cac_g011824	Cac_g012723	Cac_g032905	CacGene01462	Cac_g016809	CacGene01934
Cac_g011870	Cac_g012724	Cac_g032904	CacGene01463	Cac_g016811	CacGene01936
Cac_g011880	Cac_g012734	Cac_g032903	CacGene01464	Cac_g016812	CacGene01937
Cac_g011881	Cac_g012736	Cac_g032902	CacGene01465	Cac_g016816	CacGene01938
Cac_g011905	Cac_g012738	Cac_g032901	CacGene01466	Cac_g016818	CacGene01939
Cac_g011928	Cac_g012763	Cac_g032900	CacGene01467	Cac_g016819	CacGene01940
Cac_g011934	Cac_g012786	Cac_g032899	CacGene01468	Cac_g016825	CacGene01943
Cac_g011941	Cac_g012852	Cac_g032897	CacGene01469	Cac_g016826	CacGene01944
Cac_g011992	Cac_g012883	Cac_g032896	CacGene01471	Cac_g016830	CacGene01945
Cac_g011998	Cac_g012895	Cac_g032895	CacGene01472	Cac_g016831	CacGene01946
Cac_g012008	Cac_g012924	Cac_g032894	CacGene01473	Cac_g016833	CacGene01947
Cac_g012022	Cac_g012931	Cac_g032892	CacGene01474	Cac_g016836	CacGene01948
Cac_g012076	Cac_g012932	Cac_g032891	CacGene01475	Cac_g016839	CacGene01949
Cac_g012084	Cac_g012946	Cac_g032889	CacGene01477	Cac_g016846	CacGene01953
Cac_g012086	Cac_g012948	Cac_g028150	CacGene01479	Cac_g016848	CacGene01954
Cac_g012091	Cac_g012956	Cac_g028151	CacGene01480	Cac_g016849	CacGene01955
Cac_g012095	Cac_g012957	Cac_g028152	CacGene01481	Cac_g016850	CacGene01956
Cac_g012108	Cac_g012971	Cac_g028153	CacGene01482	Cac_g016853	CacGene01959
Cac_g012138	Cac_g012990	Cac_g028154	CacGene01483	Cac_g016854	CacGene01961
Cac_g012144	Cac_g013007	Cac_g028155	CacGene01484	Cac_g016858	CacGene01965
Cac_g012195	Cac_g013030	Cac_g028156	CacGene01485	Cac_g016866	CacGene01973
Cac_g012196	Cac_g013046	Cac_g028157	CacGene01486	Cac_g016870	CacGene01974
Cac_g012213	Cac_g013055	Cac_g028158	CacGene01487	Cac_g004538	CacGene01981
Cac_g012233	Cac_g013097	Cac_g028160	CacGene01488	Cac_g004540	CacGene01983
Cac_g012235	Cac_g013122	Cac_g028161	CacGene01489	Cac_g004542	CacGene01985
Cac_g012244	Cac_g013135	Cac_g028163	CacGene01490	Cac_g004543	CacGene01986
Cac_g012254	Cac_g013141	Cac_g028164	CacGene01491	Cac_g004545	CacGene01988
Cac_g012308	Cac_g013148	Cac_g028165	CacGene01492	Cac_g004546	CacGene01989
Cac_g012326	Cac_g013161	Cac_g028166	CacGene01493	Cac_g004547	CacGene01990
Cac_g012328	Cac_g013166	Cac_g028167	CacGene01494	Cac_g004549	CacGene01991
Cac_g012329	Cac_g013168	Cac_g028170	CacGene01495	Cac_g004551	CacGene01992
Cac_g012340	Cac_g013173	Cac_g028171	CacGene01496	Cac_g004554	CacGene01993
Cac_g012346	Cac_g013179	Cac_g028173	CacGene01497	Cac_g004557	CacGene01994
Cac_g012348	Cac_g013236	Cac_g028174	CacGene01499	Cac_g004559	CacGene01997
Cac_g012349	Cac_g013251	Cac_g028175	CacGene01500	Cac_g004561	CacGene02000
Cac_g012357	Cac_g013314	Cac_g028176	CacGene01501	Cac_g004564	CacGene02002
Cac_g012367	Cac_g013374	Cac_g028178	CacGene01502	Cac_g004567	CacGene02004
Cac_g012396	Cac_g013383	Cac_g028179	CacGene01503	Cac_g004568	CacGene02005
Cac_g012406	Cac_g013427	Cac_g028180	CacGene01504	Cac_g004569	CacGene02006
Cac_g012409	Cac_g013441	Cac_g028182	CacGene01505	Cac_g004572	CacGene02010
Cac_g012425	Cac_g013444	Cac_g028183	CacGene01506	Cac_g004573	CacGene02011
Cac_g012451	Cac_g013472	Cac_g028184	CacGene01507	Cac_g004574	CacGene02012
Cac_g012465	Cac_g013473	Cac_g028185	CacGene01508	Cac_g004576	CacGene02013
Cac_g012472	Cac_g013517	Cac_g028186	CacGene01509	Cac_g004578	CacGene02015
Cac_g012490	Cac_g013523	Cac_g028187	CacGene01510	Cac_g004579	CacGene02016
Cac_g012496	Cac_g013542	Cac_g028188	CacGene01511	Cac_g004580	CacGene02017
Cac_g012517	Cac_g013555	Cac_g028189	CacGene01512	Cac_g004581	CacGene02018
Cac_g012557	Cac_g013560	Cac_g028191	CacGene01514	Cac_g004584	CacGene02021
Cac_g012560	Cac_g013566	Cac_g028194	CacGene01515	Cac_g004588	CacGene02025
Cac_g012562	Cac_g013567	Cac_g028198	CacGene01518	Cac_g004591	CacGene02027
Cac_g012586	Cac_g013571	Cac_g028199	CacGene01519	Cac_g004592	CacGene02028
Cac_g012607	Cac_g013612	Cac_g028200	CacGene01520	Cac_g004593	CacGene02029
Cac_g012631	Cac_g013615	Cac_g028201	CacGene01521	Cac_g004595	CacGene02030
Cac_g012653	Cac_g013617	Cac_g028202	CacGene01522	Cac_g004600	CacGene02034
Cac_g012678	Cac_g013618	Cac_g028203	CacGene01523	Cac_g004601	CacGene02035
Cac_g012679	Cac_g013664	Cac_g028204	CacGene01524	Cac_g004602	CacGene02036
Cac_g012695	Cac_g013706	Cac_g028205	CacGene01525	Cac_g004604	CacGene02038
Cac_g012714	Cac_g013712	Cac_g028207	CacGene01526	Cac_g004606	CacGene02039
Cac_g012719	Cac_g013722	Cac_g028208	CacGene01527	Cac_g004609	CacGene02042
Cac_g012723	Cac_g013736	Cac_g028209	CacGene01528	Cac_g004610	CacGene02043
Cac_g012724	Cac_g013737	Cac_g028211	CacGene01529	Cac_g004611	CacGene02044
Cac_g012734	Cac_g013739	Cac_g028213	CacGene01530	Cac_g004612	CacGene02045
Cac_g012736	Cac_g013744	Cac_g028215	CacGene01532	Cac_g004616	CacGene02047
Cac_g012738	Cac_g013748	Cac_g028219	CacGene01534	Cac_g004617	CacGene02048
Cac_g012763	Cac_g013780	Cac_g028228	CacGene01538	Cac_g004619	CacGene02050
Cac_g012786	Cac_g013790	Cac_g028229	CacGene01539	Cac_g004622	CacGene02052
Cac_g012852	Cac_g013822	Cac_g028230	CacGene01540	Cac_g004623	CacGene02053
Cac_g012883	Cac_g013824	Cac_g028231	CacGene01541	Cac_g004627	CacGene02056
Cac_g012895	Cac_g013837	Cac_g028232	CacGene01542	Cac_g004630	CacGene02058
Cac_g012924	Cac_g013847	Cac_g028233	CacGene01543	Cac_g004633	CacGene02060
Cac_g012931	Cac_g013868	Cac_g028235	CacGene01545	Cac_g004635	CacGene02061
Cac_g012932	Cac_g013877	Cac_g028236	CacGene01546	Cac_g004636	CacGene02062
Cac_g012939	Cac_g013882	Cac_g028238	CacGene01548	Cac_g004638	CacGene02064
Cac_g012946	Cac_g013889	Cac_g028239	CacGene01549	Cac_g004643	CacGene02070
Cac_g012948	Cac_g013890	Cac_g028240	CacGene01550	Cac_g004645	CacGene02072
Cac_g012956	Cac_g013914	Cac_g028241	CacGene01551	Cac_g004647	CacGene02073
Cac_g012957	Cac_g013936	Cac_g028242	CacGene01552	Cac_g004651	CacGene02076
Cac_g012971	Cac_g013943	Cac_g028244	CacGene01553	Cac_g004653	CacGene02077
Cac_g012990	Cac_g013950	Cac_g028245	CacGene01554	Cac_g004654	CacGene02078
Cac_g013007	Cac_g013951	Cac_g028246	CacGene01555	Cac_g004656	CacGene02080
Cac_g013030	Cac_g013952	Cac_g024791	CacGene01561	Cac_g004657	CacGene02081
Cac_g013046	Cac_g013971	Cac_g024790	CacGene01562	Cac_g004658	CacGene02082
Cac_g013055	Cac_g013978	Cac_g024789	CacGene01563	Cac_g004660	CacGene02083
Cac_g013083	Cac_g013985	Cac_g024788	CacGene01564	Cac_g004661	CacGene02084
Cac_g013097	Cac_g013990	Cac_g024787	CacGene01566	Cac_g004662	CacGene02085
Cac_g013122	Cac_g013996	Cac_g024786	CacGene01568	Cac_g004664	CacGene02087
Cac_g013135	Cac_g014008	Cac_g024785	CacGene01569	Cac_g004665	CacGene02088
Cac_g013141	Cac_g014009	Cac_g024784	CacGene01570	Cac_g004666	CacGene02090
Cac_g013148	Cac_g014020	Cac_g024782	CacGene01571	Cac_g004667	CacGene02091
Cac_g013161	Cac_g014050	Cac_g024781	CacGene01572	Cac_g004668	CacGene02092
Cac_g013166	Cac_g014071	Cac_g024779	CacGene01574	Cac_g002837	CacGene02104
Cac_g013168	Cac_g014079	Cac_g024778	CacGene01575	Cac_g002839	CacGene02106
Cac_g013173	Cac_g014080	Cac_g024777	CacGene01576	Cac_g002842	CacGene02109
Cac_g013179	Cac_g014081	Cac_g024775	CacGene01577	Cac_g002844	CacGene02111
Cac_g013195	Cac_g014083	Cac_g024774	CacGene01578	Cac_g002845	CacGene02112
Cac_g013236	Cac_g014088	Cac_g024773	CacGene01579	Cac_g002847	CacGene02113
Cac_g013251	Cac_g014093	Cac_g024772	CacGene01580	Cac_g002852	CacGene02116
Cac_g013257	Cac_g014110	Cac_g024771	CacGene01581	Cac_g002853	CacGene02117
Cac_g013314	Cac_g014112	Cac_g024770	CacGene01582	Cac_g002854	CacGene02118
Cac_g013374	Cac_g014123	Cac_g024769	CacGene01583	Cac_g002856	CacGene02120
Cac_g013383	Cac_g014163	Cac_g024768	CacGene01584	Cac_g002857	CacGene02121
Cac_g013407	Cac_g014167	Cac_g024767	CacGene01585	Cac_g002859	CacGene02123
Cac_g013427	Cac_g014206	Cac_g024765	CacGene01586	Cac_g002861	CacGene02125
Cac_g013441	Cac_g014217	Cac_g024764	CacGene01587	Cac_g002865	CacGene02128
Cac_g013444	Cac_g014221	Cac_g024763	CacGene01588	Cac_g002868	CacGene02132
Cac_g013472	Cac_g014245	Cac_g024761	CacGene01589	Cac_g002869	CacGene02133
Cac_g013473	Cac_g014247	Cac_g024760	CacGene01591	Cac_g002870	CacGene02134
Cac_g013508	Cac_g014254	Cac_g024757	CacGene01592	Cac_g002871	CacGene02135
Cac_g013517	Cac_g014259	Cac_g024756	CacGene01594	Cac_g002874	CacGene02136
Cac_g013523	Cac_g014279	Cac_g024755	CacGene01595	Cac_g002875	CacGene02137
Cac_g013532	Cac_g014321	Cac_g024754	CacGene01596	Cac_g002881	CacGene02141
Cac_g013542	Cac_g014334	Cac_g024753	CacGene01597	Cac_g002886	CacGene02144
Cac_g013555	Cac_g014341	Cac_g024751	CacGene01598	Cac_g003932	CacGene02151
Cac_g013560	Cac_g014358	Cac_g024750	CacGene01599	Cac_g003930	CacGene02153
Cac_g013566	Cac_g014360	Cac_g024747	CacGene01600	Cac_g003929	CacGene02154
Cac_g013567	Cac_g014368	Cac_g024745	CacGene01601	Cac_g003927	CacGene02155
Cac_g013569	Cac_g014372	Cac_g024741	CacGene01603	Cac_g003925	CacGene02157
Cac_g013571	Cac_g014377	Cac_g024739	CacGene01604	Cac_g003924	CacGene02158
Cac_g013612	Cac_g014386	Cac_g024738	CacGene01605	Cac_g003923	CacGene02159
Cac_g013615	Cac_g014387	Cac_g024736	CacGene01606	Cac_g003921	CacGene02161
Cac_g013617	Cac_g014390	Cac_g024735	CacGene01607	Cac_g003920	CacGene02162
Cac_g013618	Cac_g014393	Cac_g024734	CacGene01608	Cac_g003918	CacGene02163
Cac_g013664	Cac_g014400	Cac_g024733	CacGene01609	Cac_g003915	CacGene02167
Cac_g013706	Cac_g014402	Cac_g024732	CacGene01610	Cac_g003913	CacGene02168
Cac_g013712	Cac_g014453	Cac_g024730	CacGene01611	Cac_g003912	CacGene02169
Cac_g013722	Cac_g014501	Cac_g024728	CacGene01613	Cac_g003911	CacGene02170
Cac_g013736	Cac_g014512	Cac_g024727	CacGene01614	Cac_g003910	CacGene02171
Cac_g013737	Cac_g014520	Cac_g024726	CacGene01615	Cac_g003908	CacGene02172
Cac_g013738	Cac_g014544	Cac_g024725	CacGene01616	Cac_g003906	CacGene02174
Cac_g013739	Cac_g014550	Cac_g024724	CacGene01617	Cac_g003904	CacGene02175
Cac_g013744	Cac_g014568	Cac_g024722	CacGene01619	Cac_g003903	CacGene02176
Cac_g013748	Cac_g014579	Cac_g024721	CacGene01620	Cac_g003898	CacGene02183
Cac_g013780	Cac_g014604	Cac_g024719	CacGene01621	Cac_g003896	CacGene02184
Cac_g013790	Cac_g014655	Cac_g024718	CacGene01622	Cac_g003895	CacGene02185
Cac_g013822	Cac_g014698	Cac_g024716	CacGene01623	Cac_g003894	CacGene02186
Cac_g013824	Cac_g014713	Cac_g024715	CacGene01624	Cac_g003893	CacGene02187
Cac_g013837	Cac_g014720	Cac_g024714	CacGene01625	Cac_g003890	CacGene02189
Cac_g013847	Cac_g014764	Cac_g024712	CacGene01626	Cac_g003887	CacGene02191
Cac_g013868	Cac_g014767	Cac_g024709	CacGene01628	Cac_g003885	CacGene02192
Cac_g013877	Cac_g014819	Cac_g024707	CacGene01629	Cac_g003884	CacGene02193
Cac_g013882	Cac_g014820	Cac_g024705	CacGene01632	Cac_g003881	CacGene02195
Cac_g013889	Cac_g014887	Cac_g024704	CacGene01633	Cac_g003878	CacGene02197
Cac_g013890	Cac_g014888	Cac_g024702	CacGene01634	Cac_g003877	CacGene02198
Cac_g013914	Cac_g014899	Cac_g024701	CacGene01635	Cac_g003875	CacGene02201
Cac_g013936	Cac_g014920	Cac_g024700	CacGene01636	Cac_g003872	CacGene02202
Cac_g013943	Cac_g014931	Cac_g024698	CacGene01637	Cac_g003871	CacGene02203
Cac_g013950	Cac_g014981	Cac_g024696	CacGene01638	Cac_g003870	CacGene02204
Cac_g013951	Cac_g014991	Cac_g024694	CacGene01639	Cac_g003869	CacGene02205
Cac_g013952	Cac_g015005	Cac_g024693	CacGene01641	Cac_g003865	CacGene02208
Cac_g013971	Cac_g015021	Cac_g024692	CacGene01642	Cac_g003864	CacGene02209
Cac_g013978	Cac_g015050	Cac_g024690	CacGene01643	Cac_g003861	CacGene02212
Cac_g013985	Cac_g015051	Cac_g024689	CacGene01644	Cac_g003855	CacGene02217
Cac_g013990	Cac_g015058	Cac_g024686	CacGene01645	Cac_g003852	CacGene02219
Cac_g013996	Cac_g015069	Cac_g024685	CacGene01646	Cac_g003851	CacGene02220
Cac_g014008	Cac_g015079	Cac_g024684	CacGene01647	Cac_g003850	CacGene02221
Cac_g014009	Cac_g015113	Cac_g024683	CacGene01649	Cac_g003843	CacGene02227
Cac_g014020	Cac_g015116	Cac_g024678	CacGene01651	Cac_g003841	CacGene02228
Cac_g014050	Cac_g015123	Cac_g024677	CacGene01654	Cac_g003839	CacGene02229
Cac_g014071	Cac_g015129	Cac_g024675	CacGene01655	Cac_g003837	CacGene02230
Cac_g014079	Cac_g015152	Cac_g024674	CacGene01656	Cac_g003835	CacGene02232
Cac_g014080	Cac_g015153	Cac_g024673	CacGene01657	Cac_g003830	CacGene02236
Cac_g014081	Cac_g015161	Cac_g024672	CacGene01658	Cac_g003829	CacGene02237
Cac_g014082	Cac_g015164	Cac_g024670	CacGene01659	Cac_g003828	CacGene02238
Cac_g014083	Cac_g015176	Cac_g024669	CacGene01660	Cac_g003826	CacGene02239
Cac_g014088	Cac_g015183	Cac_g024668	CacGene01661	Cac_g003824	CacGene02241
Cac_g014093	Cac_g015195	Cac_g024638	CacGene01662	Cac_g003822	CacGene02243
Cac_g014110	Cac_g015206	Cac_g024658	CacGene01664	Cac_g003821	CacGene02244
Cac_g014112	Cac_g015208	Cac_g030819	CacGene01665	Cac_g003820	CacGene02245
Cac_g014123	Cac_g015211	Cac_g024656	CacGene01668	Cac_g003817	CacGene02247
Cac_g014163	Cac_g015225	Cac_g024654	CacGene01669	Cac_g003813	CacGene02252
Cac_g014167	Cac_g015241	Cac_g024653	CacGene01670	Cac_g003811	CacGene02253
Cac_g014206	Cac_g015266	Cac_g024652	CacGene01671	Cac_g003809	CacGene02254
Cac_g014214	Cac_g015276	Cac_g024647	CacGene01672	Cac_g003806	CacGene02256
Cac_g014217	Cac_g015290	Cac_g024646	CacGene01675	Cac_g003805	CacGene02257
Cac_g014221	Cac_g015293	Cac_g024645	CacGene01676	Cac_g003804	CacGene02258
Cac_g014245	Cac_g015298	Cac_g024643	CacGene01677	Cac_g014463	CacGene02301
Cac_g014247	Cac_g015300	Cac_g024657	CacGene01679	Cac_g014426	CacGene02320
Cac_g014254	Cac_g015312	Cac_g030812	CacGene01681	Cac_g014418	CacGene02340
Cac_g014259	Cac_g015346	Cac_g024636	CacGene01682	Cac_g014392	CacGene02378
Cac_g014279	Cac_g015356	Cac_g024660	CacGene01686	Cac_g030555	CacGene02529
Cac_g014321	Cac_g015376	Cac_g030810	CacGene01692	Cac_g030558	CacGene02531
Cac_g014334	Cac_g015380	Cac_g030809	CacGene01693	Cac_g030559	CacGene02532
Cac_g014337	Cac_g015415	Cac_g030808	CacGene01694	Cac_g030562	CacGene02533
Cac_g014338	Cac_g015453	Cac_g030805	CacGene01695	Cac_g030565	CacGene02535
Cac_g014341	Cac_g015456	Cac_g030804	CacGene01697	Cac_g030568	CacGene02536
Cac_g014358	Cac_g015480	Cac_g030801	CacGene01698	Cac_g030569	CacGene02537
Cac_g014360	Cac_g015484	Cac_g030800	CacGene01699	Cac_g030575	CacGene02541
Cac_g014368	Cac_g015499	Cac_g030799	CacGene01702	Cac_g030576	CacGene02542
Cac_g014372	Cac_g015516	Cac_g030797	CacGene01704	Cac_g030577	CacGene02543
Cac_g014377	Cac_g015526	Cac_g030795	CacGene01705	Cac_g030578	CacGene02544
Cac_g014386	Cac_g015599	Cac_g030792	CacGene01706	Cac_g030579	CacGene02545
Cac_g014387	Cac_g015619	Cac_g030791	CacGene01707	Cac_g030581	CacGene02546
Cac_g014390	Cac_g015622	Cac_g030790	CacGene01708	Cac_g030582	CacGene02547
Cac_g014393	Cac_g015694	Cac_g030788	CacGene01709	Cac_g030583	CacGene02548
Cac_g014400	Cac_g015705	Cac_g030786	CacGene01711	Cac_g030585	CacGene02549
Cac_g014402	Cac_g015722	Cac_g030785	CacGene01712	Cac_g025768	CacGene02555
Cac_g014453	Cac_g015738	Cac_g030784	CacGene01713	Cac_g025769	CacGene02556
Cac_g014501	Cac_g015757	Cac_g030782	CacGene01714	Cac_g025771	CacGene02558
Cac_g014512	Cac_g015779	Cac_g030781	CacGene01715	Cac_g025773	CacGene02559
Cac_g014520	Cac_g015797	Cac_g030780	CacGene01716	Cac_g025774	CacGene02560
Cac_g014544	Cac_g015798	Cac_g030779	CacGene01717	Cac_g025775	CacGene02561
Cac_g014550	Cac_g015801	Cac_g030778	CacGene01718	Cac_g025777	CacGene02563
Cac_g014568	Cac_g015834	Cac_g030777	CacGene01719	Cac_g025778	CacGene02564
Cac_g014569	Cac_g015840	Cac_g030776	CacGene01720	Cac_g025779	CacGene02565
Cac_g014570	Cac_g015857	Cac_g030775	CacGene01721	Cac_g025782	CacGene02567
Cac_g014579	Cac_g015865	Cac_g030774	CacGene01722	Cac_g025785	CacGene02569
Cac_g014604	Cac_g015871	Cac_g030772	CacGene01723	Cac_g025786	CacGene02570
Cac_g014642	Cac_g015872	Cac_g030771	CacGene01725	Cac_g025788	CacGene02571
Cac_g014655	Cac_g015874	Cac_g030770	CacGene01726	Cac_g025789	CacGene02572
Cac_g014670	Cac_g015944	Cac_g030769	CacGene01727	Cac_g025790	CacGene02573
Cac_g014698	Cac_g015945	Cac_g030767	CacGene01728	Cac_g025792	CacGene02575
Cac_g014713	Cac_g015950	Cac_g030765	CacGene01729	Cac_g025794	CacGene02578
Cac_g014720	Cac_g015964	Cac_g030764	CacGene01730	Cac_g025798	CacGene02585
Cac_g014764	Cac_g015965	Cac_g030763	CacGene01732	Cac_g025799	CacGene02586
Cac_g014767	Cac_g015985	Cac_g030762	CacGene01733	Cac_g025800	CacGene02587
Cac_g014819	Cac_g015989	Cac_g030761	CacGene01734	Cac_g025802	CacGene02589
Cac_g014820	Cac_g016003	Cac_g025128	CacGene01736	Cac_g025805	CacGene02591
Cac_g014870	Cac_g016004	Cac_g025127	CacGene01737	Cac_g025806	CacGene02592
Cac_g014887	Cac_g016033	Cac_g025126	CacGene01738	Cac_g025809	CacGene02594
Cac_g014888	Cac_g016037	Cac_g025123	CacGene01739	Cac_g025810	CacGene02595
Cac_g014899	Cac_g016063	Cac_g025122	CacGene01742	Cac_g025811	CacGene02596
Cac_g014920	Cac_g016065	Cac_g025120	CacGene01744	Cac_g025813	CacGene02597
Cac_g014931	Cac_g016074	Cac_g025119	CacGene01745	Cac_g025815	CacGene02599
Cac_g014933	Cac_g016075	Cac_g025118	CacGene01746	Cac_g025820	CacGene02604
Cac_g014981	Cac_g016094	Cac_g025117	CacGene01747	Cac_g025822	CacGene02606
Cac_g014991	Cac_g016098	Cac_g025116	CacGene01748	Cac_g025824	CacGene02609
Cac_g015005	Cac_g016110	Cac_g025115	CacGene01749	Cac_g025827	CacGene02612
Cac_g015021	Cac_g016117	Cac_g025114	CacGene01750	Cac_g025828	CacGene02613
Cac_g015050	Cac_g016142	Cac_g025112	CacGene01751	Cac_g025829	CacGene02614
Cac_g015051	Cac_g016160	Cac_g025111	CacGene01753	Cac_g025831	CacGene02616
Cac_g015058	Cac_g016166	Cac_g025109	CacGene01754	Cac_g025833	CacGene02617
Cac_g015069	Cac_g016177	Cac_g025108	CacGene01756	Cac_g025838	CacGene02621
Cac_g015079	Cac_g016194	Cac_g025107	CacGene01757	Cac_g025840	CacGene02623
Cac_g015113	Cac_g016195	Cac_g025106	CacGene01758	Cac_g025841	CacGene02624
Cac_g015116	Cac_g016248	Cac_g025105	CacGene01759	Cac_g025854	CacGene02635
Cac_g015123	Cac_g016310	Cac_g025104	CacGene01760	Cac_g025858	CacGene02637
Cac_g015129	Cac_g016324	Cac_g025103	CacGene01761	Cac_g025859	CacGene02638
Cac_g015152	Cac_g016335	Cac_g025102	CacGene01762	Cac_g025861	CacGene02641
Cac_g015153	Cac_g016349	Cac_g025101	CacGene01763	Cac_g025862	CacGene02642
Cac_g015161	Cac_g016360	Cac_g025099	CacGene01764	Cac_g025865	CacGene02643
Cac_g015164	Cac_g016368	Cac_g025097	CacGene01765	Cac_g025867	CacGene02644
Cac_g015176	Cac_g016374	Cac_g025096	CacGene01766	Cac_g025873	CacGene02650
Cac_g015183	Cac_g016390	Cac_g025095	CacGene01767	Cac_g025874	CacGene02651
Cac_g015195	Cac_g016404	Cac_g025094	CacGene01768	Cac_g025875	CacGene02652
Cac_g015206	Cac_g016410	Cac_g025093	CacGene01769	Cac_g025876	CacGene02653
Cac_g015208	Cac_g016414	Cac_g025092	CacGene01770	Cac_g025884	CacGene02658
Cac_g015211	Cac_g016420	Cac_g025091	CacGene01771	Cac_g025886	CacGene02660
Cac_g015225	Cac_g016423	Cac_g025090	CacGene01772	Cac_g025887	CacGene02661
Cac_g015241	Cac_g016439	Cac_g025089	CacGene01774	Cac_g010233	CacGene02664
Cac_g015266	Cac_g016440	Cac_g025087	CacGene01776	Cac_g010238	CacGene02670
Cac_g015276	Cac_g016451	Cac_g025086	CacGene01777	Cac_g010240	CacGene02671
Cac_g015290	Cac_g016483	Cac_g025084	CacGene01778	Cac_g010242	CacGene02673
Cac_g015293	Cac_g016495	Cac_g025082	CacGene01780	Cac_g010243	CacGene02674
Cac_g015298	Cac_g016538	Cac_g025081	CacGene01781	Cac_g010245	CacGene02676
Cac_g015300	Cac_g016539	Cac_g025080	CacGene01782	Cac_g010246	CacGene02677
Cac_g015312	Cac_g016541	Cac_g025079	CacGene01783	Cac_g010247	CacGene02678
Cac_g015346	Cac_g016544	Cac_g025078	CacGene01784	Cac_g010252	CacGene02683
Cac_g015356	Cac_g016552	Cac_g025074	CacGene01785	Cac_g010253	CacGene02684
Cac_g015376	Cac_g016563	Cac_g025073	CacGene01786	Cac_g010255	CacGene02686
Cac_g015380	Cac_g016564	Cac_g025072	CacGene01787	Cac_g010256	CacGene02687
Cac_g015415	Cac_g016588	Cac_g025071	CacGene01788	Cac_g010262	CacGene02693
Cac_g015453	Cac_g016590	Cac_g025069	CacGene01789	Cac_g010265	CacGene02695
Cac_g015456	Cac_g016602	Cac_g025068	CacGene01791	Cac_g010266	CacGene02696
Cac_g015459	Cac_g016617	Cac_g025067	CacGene01792	Cac_g010267	CacGene02697
Cac_g015462	Cac_g016623	Cac_g025066	CacGene01793	Cac_g010272	CacGene02702
Cac_g015480	Cac_g016634	Cac_g025065	CacGene01794	Cac_g010277	CacGene02706
Cac_g015484	Cac_g016637	Cac_g025064	CacGene01795	Cac_g010278	CacGene02707
Cac_g015499	Cac_g016642	Cac_g025062	CacGene01796	Cac_g010281	CacGene02710
Cac_g015503	Cac_g016665	Cac_g025060	CacGene01798	Cac_g010283	CacGene02712
Cac_g015516	Cac_g016696	Cac_g025059	CacGene01800	Cac_g010286	CacGene02715
Cac_g015526	Cac_g016720	Cac_g025056	CacGene01802	Cac_g010291	CacGene02719
Cac_g015583	Cac_g016724	Cac_g025054	CacGene01804	Cac_g010299	CacGene02725
Cac_g015599	Cac_g016727	Cac_g025053	CacGene01805	Cac_g010301	CacGene02726
Cac_g015619	Cac_g016728	Cac_g025052	CacGene01807	Cac_g010307	CacGene02730
Cac_g015622	Cac_g016729	Cac_g025051	CacGene01808	Cac_g010310	CacGene02733
Cac_g015694	Cac_g016730	Cac_g025050	CacGene01809	Cac_g010311	CacGene02734
Cac_g015705	Cac_g016758	Cac_g025049	CacGene01810	Cac_g010315	CacGene02736
Cac_g015722	Cac_g016759	Cac_g025047	CacGene01811	Cac_g010316	CacGene02737
Cac_g015738	Cac_g016767	Cac_g025046	CacGene01812	Cac_g010319	CacGene02739
Cac_g015757	Cac_g016796	Cac_g025042	CacGene01813	Cac_g010321	CacGene02740
Cac_g015779	Cac_g016803	Cac_g025041	CacGene01814	Cac_g010322	CacGene02741
Cac_g015797	Cac_g016823	Cac_g025040	CacGene01815	Cac_g010323	CacGene02742
Cac_g015798	Cac_g016834	Cac_g025039	CacGene01816	Cac_g010324	CacGene02743
Cac_g015801	Cac_g016869	Cac_g025038	CacGene01817	Cac_g010325	CacGene02744
Cac_g015834	Cac_g016881	Cac_g025037	CacGene01818	Cac_g010327	CacGene02745
Cac_g015840	Cac_g016883	Cac_g025036	CacGene01819	Cac_g010328	CacGene02746
Cac_g015842	Cac_g016884	Cac_g025033	CacGene01821	Cac_g010329	CacGene02747
Cac_g015857	Cac_g016890	Cac_g025032	CacGene01822	Cac_g010330	CacGene02748
Cac_g015865	Cac_g016893	Cac_g025028	CacGene01824	Cac_g010331	CacGene02749
Cac_g015871	Cac_g016903	Cac_g025026	CacGene01826	Cac_g010332	CacGene02750
Cac_g015872	Cac_g016906	Cac_g025025	CacGene01827	Cac_g010333	CacGene02751
Cac_g015874	Cac_g016908	Cac_g025024	CacGene01828	Cac_g010336	CacGene02754
Cac_g015937	Cac_g016911	Cac_g025022	CacGene01829	Cac_g010337	CacGene02755
Cac_g015944	Cac_g016934	Cac_g025020	CacGene01830	Cac_g010339	CacGene02756
Cac_g015945	Cac_g016935	Cac_g025019	CacGene01832	Cac_g010341	CacGene02758
Cac_g015950	Cac_g016946	Cac_g025017	CacGene01834	Cac_g010342	CacGene02759
Cac_g015964	Cac_g016952	Cac_g025016	CacGene01835	Cac_g010343	CacGene02760
Cac_g015965	Cac_g016977	Cac_g025015	CacGene01836	Cac_g010347	CacGene02761
Cac_g015985	Cac_g016985	Cac_g013987	CacGene01844	Cac_g010350	CacGene02764
Cac_g015989	Cac_g016989	Cac_g013986	CacGene01845	Cac_g010351	CacGene02765
Cac_g016003	Cac_g017036	Cac_g013984	CacGene01848	Cac_g010353	CacGene02766
Cac_g016004	Cac_g017038	Cac_g013982	CacGene01850	Cac_g010355	CacGene02769
Cac_g016033	Cac_g017049	Cac_g013981	CacGene01851	Cac_g010357	CacGene02770
Cac_g016037	Cac_g017062	Cac_g013973	CacGene01852	Cac_g010360	CacGene02773
Cac_g016059	Cac_g017077	Cac_g013967	CacGene01853	Cac_g030019	CacGene02939
Cac_g016063	Cac_g017080	Cac_g013966	CacGene01855	Cac_g030021	CacGene02940
Cac_g016065	Cac_g017101	Cac_g013964	CacGene01857	Cac_g030023	CacGene02942
Cac_g016068	Cac_g017124	Cac_g013962	CacGene01858	Cac_g030024	CacGene02943
Cac_g016074	Cac_g017133	Cac_g013961	CacGene01859	Cac_g030026	CacGene02945
Cac_g016075	Cac_g017139	Cac_g013960	CacGene01860	Cac_g030031	CacGene02947
Cac_g016094	Cac_g017197	Cac_g013955	CacGene01862	Cac_g020627	CacGene02948
Cac_g016098	Cac_g017256	Cac_g013954	CacGene01863	Cac_g020628	CacGene02949
Cac_g016110	Cac_g017262	Cac_g013949	CacGene01864	Cac_g020629	CacGene02950
Cac_g016117	Cac_g017270	Cac_g013948	CacGene01865	Cac_g020630	CacGene02951
Cac_g016120	Cac_g017276	Cac_g013947	CacGene01866	Cac_g020632	CacGene02953
Cac_g016134	Cac_g017286	Cac_g013945	CacGene01867	Cac_g020633	CacGene02954
Cac_g016142	Cac_g017295	Cac_g013944	CacGene01868	Cac_g020634	CacGene02955
Cac_g016160	Cac_g017356	Cac_g013942	CacGene01869	Cac_g020638	CacGene02957
Cac_g016166	Cac_g017358	Cac_g013941	CacGene01870	Cac_g020643	CacGene02961
Cac_g016177	Cac_g017366	Cac_g013940	CacGene01871	Cac_g020645	CacGene02962
Cac_g016181	Cac_g017375	Cac_g013939	CacGene01872	Cac_g020652	CacGene02964
Cac_g016194	Cac_g017409	Cac_g013938	CacGene01873	Cac_g020660	CacGene02968
Cac_g016195	Cac_g017421	Cac_g013937	CacGene01874	Cac_g020661	CacGene02969
Cac_g016248	Cac_g017454	Cac_g013935	CacGene01875	Cac_g020662	CacGene02970
Cac_g016310	Cac_g017459	Cac_g013934	CacGene01876	Cac_g020664	CacGene02971
Cac_g016324	Cac_g017471	Cac_g013933	CacGene01877	Cac_g023635	CacGene02972
Cac_g016335	Cac_g017486	Cac_g013931	CacGene01879	Cac_g023637	CacGene02973
Cac_g016349	Cac_g017497	Cac_g013930	CacGene01880	Cac_g023639	CacGene02975
Cac_g016360	Cac_g017538	Cac_g013929	CacGene01881	Cac_g023646	CacGene02977
Cac_g016368	Cac_g017599	Cac_g013928	CacGene01882	Cac_g023647	CacGene02978
Cac_g016374	Cac_g017604	Cac_g013927	CacGene01883	Cac_g023652	CacGene02981
Cac_g016390	Cac_g017633	Cac_g013926	CacGene01884	Cac_g023653	CacGene02982
Cac_g016393	Cac_g017654	Cac_g013925	CacGene01885	Cac_g023656	CacGene02984
Cac_g016404	Cac_g017692	Cac_g013924	CacGene01886	Cac_g023657	CacGene02985
Cac_g016410	Cac_g017712	Cac_g013923	CacGene01887	Cac_g023660	CacGene02987
Cac_g016414	Cac_g017722	Cac_g013919	CacGene01889	Cac_g023664	CacGene02989
Cac_g016420	Cac_g017733	Cac_g013916	CacGene01890	Cac_g023665	CacGene02990
Cac_g016423	Cac_g017741	Cac_g013913	CacGene01891	Cac_g023667	CacGene02991
Cac_g016425	Cac_g017754	Cac_g013912	CacGene01892	Cac_g023671	CacGene02993
Cac_g016439	Cac_g017784	Cac_g013905	CacGene01895	Cac_g028885	CacGene03000
Cac_g016440	Cac_g017798	Cac_g013904	CacGene01896	Cac_g028882	CacGene03002
Cac_g016451	Cac_g017806	Cac_g027725	CacGene01899	Cac_g028881	CacGene03003
Cac_g016460	Cac_g017809	Cac_g027727	CacGene01900	Cac_g028879	CacGene03004
Cac_g016483	Cac_g017815	Cac_g027728	CacGene01901	Cac_g028876	CacGene03009
Cac_g016495	Cac_g017818	Cac_g027730	CacGene01902	Cac_g028870	CacGene03013
Cac_g016538	Cac_g017830	Cac_g027735	CacGene01903	Cac_g028868	CacGene03014
Cac_g016539	Cac_g017835	Cac_g027736	CacGene01904	Cac_g028867	CacGene03015
Cac_g016541	Cac_g017841	Cac_g027737	CacGene01905	Cac_g028866	CacGene03016
Cac_g016544	Cac_g017843	Cac_g027738	CacGene01906	Cac_g028864	CacGene03018
Cac_g016552	Cac_g017845	Cac_g027739	CacGene01907	Cac_g028863	CacGene03019
Cac_g016563	Cac_g017850	Cac_g027741	CacGene01908	Cac_g028862	CacGene03020
Cac_g016564	Cac_g017862	Cac_g027742	CacGene01909	Cac_g028861	CacGene03021
Cac_g016588	Cac_g017870	Cac_g027743	CacGene01910	Cac_g028855	CacGene03026
Cac_g016590	Cac_g017877	Cac_g026104	CacGene01911	Cac_g028854	CacGene03027
Cac_g016602	Cac_g017894	Cac_g026107	CacGene01912	Cac_g028853	CacGene03028
Cac_g016617	Cac_g017895	Cac_g026108	CacGene01913	Cac_g028851	CacGene03029
Cac_g016623	Cac_g017906	Cac_g026109	CacGene01914	Cac_g028849	CacGene03030
Cac_g016634	Cac_g017916	Cac_g026110	CacGene01915	Cac_g028847	CacGene03031
Cac_g016637	Cac_g017954	Cac_g026111	CacGene01916	Cac_g028846	CacGene03032
Cac_g016642	Cac_g017961	Cac_g026114	CacGene01917	Cac_g028843	CacGene03034
Cac_g016665	Cac_g017978	Cac_g026119	CacGene01920	Cac_g028841	CacGene03036
Cac_g016696	Cac_g017985	Cac_g016800	CacGene01927	Cac_g028838	CacGene03038
Cac_g016720	Cac_g018002	Cac_g016801	CacGene01928	Cac_g028836	CacGene03040
Cac_g016724	Cac_g018012	Cac_g016802	CacGene01929	Cac_g028832	CacGene03043
Cac_g016727	Cac_g018021	Cac_g016804	CacGene01930	Cac_g028828	CacGene03045
Cac_g016728	Cac_g018035	Cac_g016806	CacGene01931	Cac_g028827	CacGene03046
Cac_g016729	Cac_g018039	Cac_g016807	CacGene01932	Cac_g028826	CacGene03047
Cac_g016730	Cac_g018048	Cac_g016808	CacGene01933	Cac_g028825	CacGene03048
Cac_g016758	Cac_g018082	Cac_g016809	CacGene01934	Cac_g028824	CacGene03049
Cac_g016759	Cac_g018099	Cac_g016810	CacGene01935	Cac_g028821	CacGene03050
Cac_g016767	Cac_g018136	Cac_g016811	CacGene01936	Cac_g028820	CacGene03051
Cac_g016796	Cac_g018172	Cac_g016812	CacGene01937	Cac_g028819	CacGene03052
Cac_g016803	Cac_g018181	Cac_g016816	CacGene01938	Cac_g028818	CacGene03053
Cac_g016823	Cac_g018196	Cac_g016818	CacGene01939	Cac_g028812	CacGene03056
Cac_g016834	Cac_g018221	Cac_g016819	CacGene01940	Cac_g028811	CacGene03057
Cac_g016869	Cac_g018224	Cac_g016825	CacGene01943	Cac_g028809	CacGene03058
Cac_g016881	Cac_g018249	Cac_g016826	CacGene01944	Cac_g027245	CacGene03062
Cac_g016883	Cac_g018252	Cac_g016830	CacGene01945	Cac_g027246	CacGene03067
Cac_g016884	Cac_g018255	Cac_g016831	CacGene01946	Cac_g027251	CacGene03070
Cac_g016890	Cac_g018264	Cac_g016833	CacGene01947	Cac_g027252	CacGene03071
Cac_g016893	Cac_g018282	Cac_g016836	CacGene01948	Cac_g027254	CacGene03072
Cac_g016903	Cac_g018286	Cac_g016839	CacGene01949	Cac_g027255	CacGene03073
Cac_g016906	Cac_g018290	Cac_g016842	CacGene01951	Cac_g027256	CacGene03074
Cac_g016908	Cac_g018291	Cac_g016843	CacGene01952	Cac_g027258	CacGene03075
Cac_g016911	Cac_g018305	Cac_g016846	CacGene01953	Cac_g027259	CacGene03076
Cac_g016934	Cac_g018306	Cac_g016848	CacGene01954	Cac_g027261	CacGene03077
Cac_g016935	Cac_g018373	Cac_g016849	CacGene01955	Cac_g027262	CacGene03078
Cac_g016946	Cac_g018381	Cac_g016850	CacGene01956	Cac_g027263	CacGene03079
Cac_g016952	Cac_g018413	Cac_g016852	CacGene01958	Cac_g027265	CacGene03080
Cac_g016977	Cac_g018440	Cac_g016853	CacGene01959	Cac_g027266	CacGene03081
Cac_g016985	Cac_g018462	Cac_g016854	CacGene01961	Cac_g027267	CacGene03082
Cac_g016989	Cac_g018487	Cac_g016857	CacGene01962	Cac_g027268	CacGene03083
Cac_g017036	Cac_g018493	Cac_g016858	CacGene01965	Cac_g027269	CacGene03084
Cac_g017038	Cac_g018516	Cac_g016865	CacGene01972	Cac_g027270	CacGene03085
Cac_g017049	Cac_g018531	Cac_g016866	CacGene01973	Cac_g027271	CacGene03086
Cac_g017062	Cac_g018544	Cac_g016870	CacGene01974	Cac_g027272	CacGene03087
Cac_g017077	Cac_g018547	Cac_g016877	CacGene01978	Cac_g027273	CacGene03088
Cac_g017080	Cac_g018587	Cac_g004538	CacGene01981	Cac_g027278	CacGene03090
Cac_g017101	Cac_g018623	Cac_g004539	CacGene01982	Cac_g027283	CacGene03094
Cac_g017124	Cac_g018667	Cac_g004540	CacGene01983	Cac_g027284	CacGene03095
Cac_g017133	Cac_g018671	Cac_g004541	CacGene01984	Cac_g027285	CacGene03096
Cac_g017139	Cac_g018677	Cac_g004542	CacGene01985	Cac_g027287	CacGene03097
Cac_g017181	Cac_g018692	Cac_g004543	CacGene01986	Cac_g027289	CacGene03098
Cac_g017197	Cac_g018694	Cac_g004544	CacGene01987	Cac_g027291	CacGene03100
Cac_g017256	Cac_g018702	Cac_g004545	CacGene01988	Cac_g027293	CacGene03101
Cac_g017262	Cac_g018715	Cac_g004546	CacGene01989	Cac_g027295	CacGene03103
Cac_g017270	Cac_g018719	Cac_g004547	CacGene01990	Cac_g027297	CacGene03105
Cac_g017276	Cac_g018723	Cac_g004549	CacGene01991	Cac_g027298	CacGene03106
Cac_g017286	Cac_g018733	Cac_g004551	CacGene01992	Cac_g027300	CacGene03108
Cac_g017295	Cac_g018741	Cac_g004554	CacGene01993	Cac_g027304	CacGene03114
Cac_g017338	Cac_g018773	Cac_g004557	CacGene01994	Cac_g027305	CacGene03115
Cac_g017356	Cac_g018787	Cac_g004558	CacGene01995	Cac_g027306	CacGene03116
Cac_g017358	Cac_g018789	Cac_g004559	CacGene01997	Cac_g027309	CacGene03119
Cac_g017366	Cac_g018795	Cac_g004560	CacGene01999	Cac_g027310	CacGene03120
Cac_g017375	Cac_g018824	Cac_g004561	CacGene02000	Cac_g027311	CacGene03121
Cac_g017401	Cac_g018845	Cac_g004562	CacGene02001	Cac_g027315	CacGene03124
Cac_g017403	Cac_g018853	Cac_g004564	CacGene02002	Cac_g027316	CacGene03125
Cac_g017409	Cac_g018857	Cac_g004566	CacGene02003	Cac_g027319	CacGene03126
Cac_g017421	Cac_g018866	Cac_g004567	CacGene02004	Cac_g027321	CacGene03128
Cac_g017449	Cac_g018894	Cac_g004568	CacGene02005	Cac_g027328	CacGene03135
Cac_g017454	Cac_g018934	Cac_g004569	CacGene02006	Cac_g027329	CacGene03136
Cac_g017459	Cac_g018944	Cac_g004570	CacGene02008	Cac_g027335	CacGene03142
Cac_g017471	Cac_g018945	Cac_g004571	CacGene02009	Cac_g027340	CacGene03144
Cac_g017486	Cac_g018946	Cac_g004572	CacGene02010	Cac_g027341	CacGene03145
Cac_g017497	Cac_g018959	Cac_g004573	CacGene02011	Cac_g027342	CacGene03146
Cac_g017538	Cac_g018964	Cac_g004574	CacGene02012	Cac_g027343	CacGene03147
Cac_g017567	Cac_g018966	Cac_g004576	CacGene02013	Cac_g027344	CacGene03148
Cac_g017599	Cac_g018985	Cac_g004578	CacGene02015	Cac_g027349	CacGene03152
Cac_g017604	Cac_g018992	Cac_g004579	CacGene02016	Cac_g027351	CacGene03154
Cac_g017633	Cac_g018999	Cac_g004580	CacGene02017	Cac_g027352	CacGene03155
Cac_g017654	Cac_g019016	Cac_g004581	CacGene02018	Cac_g027356	CacGene03158
Cac_g017692	Cac_g019035	Cac_g004583	CacGene02020	Cac_g027358	CacGene03159
Cac_g017712	Cac_g019049	Cac_g004584	CacGene02021	Cac_g015510	CacGene03166
Cac_g017722	Cac_g019054	Cac_g004586	CacGene02023	Cac_g015508	CacGene03168
Cac_g017725	Cac_g019079	Cac_g004588	CacGene02025	Cac_g015507	CacGene03169
Cac_g017733	Cac_g019084	Cac_g004590	CacGene02026	Cac_g015506	CacGene03171
Cac_g017741	Cac_g019089	Cac_g004591	CacGene02027	Cac_g015504	CacGene03173
Cac_g017754	Cac_g019094	Cac_g004592	CacGene02028	Cac_g015500	CacGene03177
Cac_g017784	Cac_g019104	Cac_g004593	CacGene02029	Cac_g015498	CacGene03178
Cac_g017798	Cac_g019105	Cac_g004595	CacGene02030	Cac_g015497	CacGene03179
Cac_g017806	Cac_g019147	Cac_g004596	CacGene02031	Cac_g015496	CacGene03180
Cac_g017809	Cac_g019158	Cac_g004598	CacGene02032	Cac_g015495	CacGene03181
Cac_g017815	Cac_g019167	Cac_g004599	CacGene02033	Cac_g015492	CacGene03184
Cac_g017818	Cac_g019185	Cac_g004600	CacGene02034	Cac_g015485	CacGene03191
Cac_g017830	Cac_g019201	Cac_g004601	CacGene02035	Cac_g015483	CacGene03192
Cac_g017835	Cac_g019249	Cac_g004602	CacGene02036	Cac_g015482	CacGene03193
Cac_g017841	Cac_g019252	Cac_g004604	CacGene02038	Cac_g015479	CacGene03194
Cac_g017843	Cac_g019257	Cac_g004606	CacGene02039	Cac_g015478	CacGene03195
Cac_g017845	Cac_g019270	Cac_g004607	CacGene02040	Cac_g015475	CacGene03197
Cac_g017850	Cac_g019280	Cac_g004608	CacGene02041	Cac_g015473	CacGene03199
Cac_g017862	Cac_g019292	Cac_g004609	CacGene02042	Cac_g015469	CacGene03204
Cac_g017870	Cac_g019314	Cac_g004610	CacGene02043	Cac_g015467	CacGene03207
Cac_g017877	Cac_g019364	Cac_g004611	CacGene02044	Cac_g015465	CacGene03208
Cac_g017894	Cac_g019365	Cac_g004612	CacGene02045	Cac_g015464	CacGene03209
Cac_g017895	Cac_g019378	Cac_g004616	CacGene02047	Cac_g015463	CacGene03210
Cac_g017906	Cac_g019417	Cac_g004617	CacGene02048	Cac_g015461	CacGene03211
Cac_g017916	Cac_g019421	Cac_g004618	CacGene02049	Cac_g015458	CacGene03213
Cac_g017954	Cac_g019457	Cac_g004619	CacGene02050	Cac_g015457	CacGene03214
Cac_g017961	Cac_g019488	Cac_g004620	CacGene02051	Cac_g015455	CacGene03215
Cac_g017978	Cac_g019556	Cac_g004622	CacGene02052	Cac_g015454	CacGene03216
Cac_g017985	Cac_g019570	Cac_g004623	CacGene02053	Cac_g015452	CacGene03219
Cac_g018002	Cac_g019589	Cac_g004625	CacGene02054	Cac_g015450	CacGene03220
Cac_g018012	Cac_g019607	Cac_g004626	CacGene02055	Cac_g015449	CacGene03221
Cac_g018021	Cac_g019622	Cac_g004627	CacGene02056	Cac_g015448	CacGene03222
Cac_g018035	Cac_g019646	Cac_g004628	CacGene02057	Cac_g015447	CacGene03223
Cac_g018039	Cac_g019654	Cac_g004630	CacGene02058	Cac_g015446	CacGene03224
Cac_g018048	Cac_g019659	Cac_g004631	CacGene02059	Cac_g015444	CacGene03226
Cac_g018082	Cac_g019679	Cac_g004633	CacGene02060	Cac_g015443	CacGene03227
Cac_g018099	Cac_g019691	Cac_g004635	CacGene02061	Cac_g015442	CacGene03228
Cac_g018136	Cac_g019708	Cac_g004636	CacGene02062	Cac_g015438	CacGene03233
Cac_g018172	Cac_g019725	Cac_g004637	CacGene02063	Cac_g015435	CacGene03236
Cac_g018181	Cac_g019729	Cac_g004638	CacGene02064	Cac_g015434	CacGene03237
Cac_g018196	Cac_g019731	Cac_g004639	CacGene02065	Cac_g015433	CacGene03238
Cac_g018206	Cac_g019750	Cac_g004640	CacGene02066	Cac_g015426	CacGene03239
Cac_g018221	Cac_g019756	Cac_g004642	CacGene02067	Cac_g015425	CacGene03242
Cac_g018224	Cac_g019797	Cac_g004643	CacGene02070	Cac_g015424	CacGene03243
Cac_g018249	Cac_g019811	Cac_g004645	CacGene02072	Cac_g015422	CacGene03244
Cac_g018252	Cac_g019823	Cac_g004647	CacGene02073	Cac_g015420	CacGene03246
Cac_g018255	Cac_g019838	Cac_g004648	CacGene02074	Cac_g015419	CacGene03247
Cac_g018264	Cac_g019863	Cac_g004651	CacGene02076	Cac_g015417	CacGene03249
Cac_g018282	Cac_g019869	Cac_g004653	CacGene02077	Cac_g015416	CacGene03250
Cac_g018286	Cac_g019911	Cac_g004654	CacGene02078	Cac_g015414	CacGene03251
Cac_g018290	Cac_g019955	Cac_g004656	CacGene02080	Cac_g015412	CacGene03252
Cac_g018291	Cac_g019963	Cac_g004657	CacGene02081	Cac_g015411	CacGene03253
Cac_g018305	Cac_g019965	Cac_g004658	CacGene02082	Cac_g015409	CacGene03254
Cac_g018306	Cac_g019981	Cac_g004660	CacGene02083	Cac_g015408	CacGene03255
Cac_g018373	Cac_g019987	Cac_g004661	CacGene02084	Cac_g015405	CacGene03256
Cac_g018381	Cac_g019999	Cac_g004662	CacGene02085	Cac_g015404	CacGene03257
Cac_g018413	Cac_g020004	Cac_g004664	CacGene02087	Cac_g015403	CacGene03258
Cac_g018440	Cac_g020013	Cac_g004665	CacGene02088	Cac_g015399	CacGene03262
Cac_g018462	Cac_g020029	Cac_g004666	CacGene02090	Cac_g015398	CacGene03263
Cac_g018487	Cac_g020062	Cac_g004667	CacGene02091	Cac_g015397	CacGene03265
Cac_g018493	Cac_g020063	Cac_g004668	CacGene02092	Cac_g015395	CacGene03267
Cac_g018516	Cac_g020093	Cac_g004669	CacGene02093	Cac_g015394	CacGene03268
Cac_g018531	Cac_g020104	Cac_g004670	CacGene02094	Cac_g015393	CacGene03269
Cac_g018544	Cac_g020105	Cac_g002836	CacGene02103	Cac_g015392	CacGene03270
Cac_g018547	Cac_g020160	Cac_g002837	CacGene02104	Cac_g015391	CacGene03271
Cac_g018580	Cac_g020179	Cac_g002839	CacGene02106	Cac_g015389	CacGene03272
Cac_g018587	Cac_g020194	Cac_g002841	CacGene02108	Cac_g015386	CacGene03274
Cac_g018623	Cac_g020205	Cac_g002842	CacGene02109	Cac_g015383	CacGene03280
Cac_g018663	Cac_g020230	Cac_g002843	CacGene02110	Cac_g015381	CacGene03283
Cac_g018667	Cac_g020293	Cac_g002844	CacGene02111	Cac_g026228	CacGene03384
Cac_g018671	Cac_g020350	Cac_g002845	CacGene02112	Cac_g026224	CacGene03387
Cac_g018677	Cac_g020363	Cac_g002847	CacGene02113	Cac_g026221	CacGene03389
Cac_g018692	Cac_g020370	Cac_g002852	CacGene02116	Cac_g026218	CacGene03397
Cac_g018694	Cac_g020371	Cac_g002853	CacGene02117	Cac_g033264	CacGene03404
Cac_g018702	Cac_g020392	Cac_g002854	CacGene02118	Cac_g033265	CacGene03405
Cac_g018715	Cac_g020395	Cac_g002856	CacGene02120	Cac_g033266	CacGene03406
Cac_g018719	Cac_g020419	Cac_g002857	CacGene02121	Cac_g033267	CacGene03407
Cac_g018723	Cac_g020463	Cac_g002858	CacGene02122	Cac_g033276	CacGene03414
Cac_g018733	Cac_g020498	Cac_g002859	CacGene02123	Cac_g033278	CacGene03417
Cac_g018741	Cac_g020541	Cac_g002861	CacGene02125	Cac_g033279	CacGene03418
Cac_g018773	Cac_g020566	Cac_g002865	CacGene02128	Cac_g033280	CacGene03419
Cac_g018787	Cac_g020599	Cac_g002866	CacGene02129	Cac_g033283	CacGene03422
Cac_g018789	Cac_g020610	Cac_g002867	CacGene02130	Cac_g030754	CacGene03435
Cac_g018795	Cac_g020640	Cac_g002868	CacGene02132	Cac_g030750	CacGene03439
Cac_g018824	Cac_g020646	Cac_g002869	CacGene02133	Cac_g030749	CacGene03440
Cac_g018845	Cac_g020647	Cac_g002870	CacGene02134	Cac_g030748	CacGene03442
Cac_g018853	Cac_g020648	Cac_g002871	CacGene02135	Cac_g030747	CacGene03443
Cac_g018857	Cac_g020663	Cac_g002874	CacGene02136	Cac_g030746	CacGene03444
Cac_g018866	Cac_g020688	Cac_g002875	CacGene02137	Cac_g030742	CacGene03448
Cac_g018894	Cac_g020696	Cac_g002878	CacGene02139	Cac_g030740	CacGene03450
Cac_g018934	Cac_g020697	Cac_g002881	CacGene02141	Cac_g030737	CacGene03451
Cac_g018944	Cac_g020700	Cac_g002886	CacGene02144	Cac_g030736	CacGene03452
Cac_g018945	Cac_g020702	Cac_g002888	CacGene02145	Cac_g030734	CacGene03454
Cac_g018946	Cac_g020710	Cac_g003932	CacGene02151	Cac_g030731	CacGene03457
Cac_g018953	Cac_g020715	Cac_g003930	CacGene02153	Cac_g030730	CacGene03458
Cac_g018959	Cac_g020729	Cac_g003929	CacGene02154	Cac_g030729	CacGene03459
Cac_g018964	Cac_g020751	Cac_g003927	CacGene02155	Cac_g030728	CacGene03460
Cac_g018966	Cac_g020753	Cac_g003926	CacGene02156	Cac_g030727	CacGene03461
Cac_g018985	Cac_g020760	Cac_g003925	CacGene02157	Cac_g030722	CacGene03465
Cac_g018992	Cac_g020819	Cac_g003924	CacGene02158	Cac_g030718	CacGene03468
Cac_g018999	Cac_g020854	Cac_g003923	CacGene02159	Cac_g030716	CacGene03470
Cac_g019016	Cac_g020872	Cac_g003922	CacGene02160	Cac_g030714	CacGene03471
Cac_g019035	Cac_g020875	Cac_g003921	CacGene02161	Cac_g030711	CacGene03472
Cac_g019049	Cac_g020899	Cac_g003920	CacGene02162	Cac_g030709	CacGene03473
Cac_g019054	Cac_g020913	Cac_g003918	CacGene02163	Cac_g030707	CacGene03475
Cac_g019079	Cac_g020923	Cac_g003916	CacGene02165	Cac_g030702	CacGene03479
Cac_g019084	Cac_g020932	Cac_g003915	CacGene02167	Cac_g030701	CacGene03480
Cac_g019089	Cac_g020941	Cac_g003913	CacGene02168	Cac_g030700	CacGene03481
Cac_g019094	Cac_g021015	Cac_g003912	CacGene02169	Cac_g030699	CacGene03482
Cac_g019104	Cac_g021026	Cac_g003911	CacGene02170	Cac_g030697	CacGene03483
Cac_g019105	Cac_g021031	Cac_g003910	CacGene02171	Cac_g030695	CacGene03484
Cac_g019147	Cac_g021046	Cac_g003908	CacGene02172	Cac_g030693	CacGene03486
Cac_g019158	Cac_g021050	Cac_g003907	CacGene02173	Cac_g030691	CacGene03487
Cac_g019167	Cac_g021055	Cac_g003906	CacGene02174	Cac_g030690	CacGene03488
Cac_g019185	Cac_g021065	Cac_g003904	CacGene02175	Cac_g030689	CacGene03489
Cac_g019201	Cac_g021149	Cac_g003903	CacGene02176	Cac_g030687	CacGene03491
Cac_g019249	Cac_g021152	Cac_g003902	CacGene02177	Cac_g030686	CacGene03492
Cac_g019252	Cac_g021154	Cac_g003901	CacGene02178	Cac_g030685	CacGene03493
Cac_g019257	Cac_g021203	Cac_g003900	CacGene02179	Cac_g030683	CacGene03494
Cac_g019270	Cac_g021207	Cac_g003899	CacGene02181	Cac_g030681	CacGene03495
Cac_g019280	Cac_g021211	Cac_g003898	CacGene02183	Cac_g030679	CacGene03496
Cac_g019292	Cac_g021219	Cac_g003896	CacGene02184	Cac_g029840	CacGene03500
Cac_g019314	Cac_g021226	Cac_g003895	CacGene02185	Cac_g029843	CacGene03503
Cac_g019364	Cac_g021229	Cac_g003894	CacGene02186	Cac_g029844	CacGene03504
Cac_g019365	Cac_g021235	Cac_g003893	CacGene02187	Cac_g029845	CacGene03505
Cac_g019378	Cac_g021300	Cac_g003890	CacGene02189	Cac_g029846	CacGene03506
Cac_g019408	Cac_g021333	Cac_g003887	CacGene02191	Cac_g029849	CacGene03507
Cac_g019417	Cac_g021359	Cac_g003885	CacGene02192	Cac_g029852	CacGene03509
Cac_g019421	Cac_g021362	Cac_g003884	CacGene02193	Cac_g029854	CacGene03511
Cac_g019457	Cac_g021369	Cac_g003883	CacGene02194	Cac_g029855	CacGene03512
Cac_g019488	Cac_g021396	Cac_g003881	CacGene02195	Cac_g029856	CacGene03513
Cac_g019534	Cac_g021400	Cac_g003878	CacGene02197	Cac_g029858	CacGene03515
Cac_g019556	Cac_g021402	Cac_g003877	CacGene02198	Cac_g029859	CacGene03516
Cac_g019557	Cac_g021490	Cac_g003876	CacGene02199	Cac_g029863	CacGene03519
Cac_g019570	Cac_g021509	Cac_g003875	CacGene02201	Cac_g029864	CacGene03520
Cac_g019589	Cac_g021546	Cac_g003872	CacGene02202	Cac_g029866	CacGene03522
Cac_g019602	Cac_g021551	Cac_g003871	CacGene02203	Cac_g029869	CacGene03525
Cac_g019607	Cac_g021556	Cac_g003870	CacGene02204	Cac_g029870	CacGene03526
Cac_g019622	Cac_g021560	Cac_g003869	CacGene02205	Cac_g029871	CacGene03527
Cac_g019646	Cac_g021565	Cac_g003866	CacGene02207	Cac_g029873	CacGene03528
Cac_g019654	Cac_g021570	Cac_g003865	CacGene02208	Cac_g029874	CacGene03529
Cac_g019659	Cac_g021578	Cac_g003864	CacGene02209	Cac_g029875	CacGene03530
Cac_g019679	Cac_g021582	Cac_g003861	CacGene02212	Cac_g029877	CacGene03532
Cac_g019680	Cac_g021612	Cac_g003857	CacGene02216	Cac_g029878	CacGene03533
Cac_g019683	Cac_g021623	Cac_g003855	CacGene02217	Cac_g029879	CacGene03534
Cac_g019691	Cac_g021624	Cac_g003852	CacGene02219	Cac_g029880	CacGene03535
Cac_g019708	Cac_g021657	Cac_g003851	CacGene02220	Cac_g029881	CacGene03536
Cac_g019725	Cac_g021671	Cac_g003850	CacGene02221	Cac_g029882	CacGene03537
Cac_g019729	Cac_g021672	Cac_g003849	CacGene02222	Cac_g029883	CacGene03538
Cac_g019731	Cac_g021675	Cac_g003847	CacGene02223	Cac_g029886	CacGene03540
Cac_g019750	Cac_g021686	Cac_g003845	CacGene02225	Cac_g029888	CacGene03541
Cac_g019756	Cac_g021771	Cac_g003843	CacGene02227	Cac_g029890	CacGene03542
Cac_g019797	Cac_g021780	Cac_g003841	CacGene02228	Cac_g029895	CacGene03546
Cac_g019811	Cac_g021788	Cac_g003839	CacGene02229	Cac_g029897	CacGene03547
Cac_g019823	Cac_g021798	Cac_g003837	CacGene02230	Cac_g029898	CacGene03548
Cac_g019838	Cac_g021813	Cac_g003835	CacGene02232	Cac_g029899	CacGene03549
Cac_g019863	Cac_g021819	Cac_g003834	CacGene02233	Cac_g029900	CacGene03550
Cac_g019869	Cac_g021822	Cac_g003833	CacGene02234	Cac_g029902	CacGene03551
Cac_g019911	Cac_g021830	Cac_g003830	CacGene02236	Cac_g029903	CacGene03552
Cac_g019955	Cac_g021856	Cac_g003829	CacGene02237	Cac_g029904	CacGene03553
Cac_g019963	Cac_g021881	Cac_g003828	CacGene02238	Cac_g029905	CacGene03554
Cac_g019965	Cac_g021907	Cac_g003826	CacGene02239	Cac_g029906	CacGene03555
Cac_g019981	Cac_g021908	Cac_g003824	CacGene02241	Cac_g029908	CacGene03557
Cac_g019987	Cac_g021941	Cac_g003822	CacGene02243	Cac_g029910	CacGene03560
Cac_g019999	Cac_g021986	Cac_g003821	CacGene02244	Cac_g029911	CacGene03561
Cac_g020004	Cac_g021996	Cac_g003820	CacGene02245	Cac_g029913	CacGene03563
Cac_g020013	Cac_g022010	Cac_g003817	CacGene02247	Cac_g029914	CacGene03564
Cac_g020029	Cac_g022012	Cac_g003816	CacGene02248	Cac_g029915	CacGene03565
Cac_g020062	Cac_g022015	Cac_g003815	CacGene02250	Cac_g029197	CacGene03570
Cac_g020063	Cac_g022023	Cac_g003814	CacGene02251	Cac_g029208	CacGene03579
Cac_g020093	Cac_g022025	Cac_g003813	CacGene02252	Cac_g029211	CacGene03581
Cac_g020099	Cac_g022114	Cac_g003811	CacGene02253	Cac_g029212	CacGene03582
Cac_g020104	Cac_g022138	Cac_g003809	CacGene02254	Cac_g029213	CacGene03583
Cac_g020105	Cac_g022154	Cac_g003808	CacGene02255	Cac_g029215	CacGene03584
Cac_g020160	Cac_g022161	Cac_g003806	CacGene02256	Cac_g029216	CacGene03585
Cac_g020179	Cac_g022199	Cac_g003805	CacGene02257	Cac_g029218	CacGene03586
Cac_g020194	Cac_g022203	Cac_g003804	CacGene02258	Cac_g029220	CacGene03587
Cac_g020205	Cac_g022209	Cac_g014463	CacGene02301	Cac_g029221	CacGene03588
Cac_g020230	Cac_g022241	Cac_g014426	CacGene02320	Cac_g029222	CacGene03589
Cac_g020293	Cac_g022242	Cac_g014418	CacGene02340	Cac_g029224	CacGene03590
Cac_g020350	Cac_g022259	Cac_g014392	CacGene02378	Cac_g029225	CacGene03591
Cac_g020363	Cac_g022273	Cac_g030553	CacGene02528	Cac_g029226	CacGene03592
Cac_g020370	Cac_g022274	Cac_g030555	CacGene02529	Cac_g029227	CacGene03593
Cac_g020371	Cac_g022286	Cac_g030556	CacGene02530	Cac_g029230	CacGene03597
Cac_g020379	Cac_g022289	Cac_g030558	CacGene02531	Cac_g029231	CacGene03598
Cac_g020392	Cac_g022292	Cac_g030559	CacGene02532	Cac_g029232	CacGene03599
Cac_g020395	Cac_g022297	Cac_g030562	CacGene02533	Cac_g029233	CacGene03600
Cac_g020419	Cac_g022305	Cac_g030564	CacGene02534	Cac_g029234	CacGene03601
Cac_g020463	Cac_g022315	Cac_g030565	CacGene02535	Cac_g029236	CacGene03602
Cac_g020498	Cac_g022342	Cac_g030568	CacGene02536	Cac_g029238	CacGene03603
Cac_g020503	Cac_g022343	Cac_g030569	CacGene02537	Cac_g029240	CacGene03605
Cac_g020541	Cac_g022384	Cac_g030574	CacGene02540	Cac_g029242	CacGene03606
Cac_g020565	Cac_g022402	Cac_g030575	CacGene02541	Cac_g029244	CacGene03608
Cac_g020566	Cac_g022418	Cac_g030576	CacGene02542	Cac_g029246	CacGene03610
Cac_g020599	Cac_g022433	Cac_g030577	CacGene02543	Cac_g029247	CacGene03611
Cac_g020610	Cac_g022434	Cac_g030578	CacGene02544	Cac_g029248	CacGene03612
Cac_g020640	Cac_g022438	Cac_g030579	CacGene02545	Cac_g029250	CacGene03613
Cac_g020646	Cac_g022441	Cac_g030581	CacGene02546	Cac_g029251	CacGene03614
Cac_g020647	Cac_g022472	Cac_g030582	CacGene02547	Cac_g029252	CacGene03615
Cac_g020648	Cac_g022474	Cac_g030583	CacGene02548	Cac_g029253	CacGene03616
Cac_g020663	Cac_g022479	Cac_g030585	CacGene02549	Cac_g029254	CacGene03617
Cac_g020688	Cac_g022484	Cac_g025768	CacGene02555	Cac_g029255	CacGene03618
Cac_g020696	Cac_g022491	Cac_g025769	CacGene02556	Cac_g029256	CacGene03619
Cac_g020697	Cac_g022492	Cac_g025770	CacGene02557	Cac_g029259	CacGene03621
Cac_g020700	Cac_g022524	Cac_g025771	CacGene02558	Cac_g029261	CacGene03622
Cac_g020702	Cac_g022544	Cac_g025773	CacGene02559	Cac_g029263	CacGene03624
Cac_g020710	Cac_g022546	Cac_g025774	CacGene02560	Cac_g029275	CacGene03636
Cac_g020715	Cac_g022565	Cac_g025775	CacGene02561	Cac_g029276	CacGene03637
Cac_g020729	Cac_g022574	Cac_g025776	CacGene02562	Cac_g029277	CacGene03638
Cac_g020751	Cac_g022658	Cac_g025777	CacGene02563	Cac_g029278	CacGene03639
Cac_g020753	Cac_g022662	Cac_g025778	CacGene02564	Cac_g029279	CacGene03640
Cac_g020760	Cac_g022681	Cac_g025779	CacGene02565	Cac_g032098	CacGene03644
Cac_g020785	Cac_g022689	Cac_g025780	CacGene02566	Cac_g032092	CacGene03649
Cac_g020819	Cac_g022691	Cac_g025782	CacGene02567	Cac_g032090	CacGene03650
Cac_g020854	Cac_g022732	Cac_g025783	CacGene02568	Cac_g032087	CacGene03651
Cac_g020872	Cac_g022733	Cac_g025785	CacGene02569	Cac_g032086	CacGene03652
Cac_g020875	Cac_g022756	Cac_g025786	CacGene02570	Cac_g032085	CacGene03653
Cac_g020899	Cac_g022768	Cac_g025788	CacGene02571	Cac_g032084	CacGene03654
Cac_g020913	Cac_g022775	Cac_g025789	CacGene02572	Cac_g032083	CacGene03655
Cac_g020923	Cac_g022781	Cac_g025790	CacGene02573	Cac_g032082	CacGene03656
Cac_g020932	Cac_g022785	Cac_g025792	CacGene02575	Cac_g032079	CacGene03658
Cac_g020941	Cac_g022791	Cac_g025793	CacGene02576	Cac_g032078	CacGene03659
Cac_g021015	Cac_g022800	Cac_g025794	CacGene02578	Cac_g032077	CacGene03660
Cac_g021026	Cac_g022806	Cac_g025795	CacGene02579	Cac_g032076	CacGene03661
Cac_g021031	Cac_g022813	Cac_g025796	CacGene02583	Cac_g032074	CacGene03663
Cac_g021046	Cac_g022820	Cac_g025797	CacGene02584	Cac_g032071	CacGene03665
Cac_g021050	Cac_g022847	Cac_g025798	CacGene02585	Cac_g032066	CacGene03671
Cac_g021055	Cac_g022854	Cac_g025799	CacGene02586	Cac_g032063	CacGene03672
Cac_g021065	Cac_g022858	Cac_g025800	CacGene02587	Cac_g032057	CacGene03676
Cac_g021082	Cac_g022908	Cac_g025801	CacGene02588	Cac_g032857	CacGene03680
Cac_g021149	Cac_g022927	Cac_g025802	CacGene02589	Cac_g032860	CacGene03683
Cac_g021152	Cac_g022947	Cac_g025804	CacGene02590	Cac_g032862	CacGene03685
Cac_g021154	Cac_g022948	Cac_g025805	CacGene02591	Cac_g032863	CacGene03686
Cac_g021203	Cac_g022974	Cac_g025806	CacGene02592	Cac_g032864	CacGene03687
Cac_g021207	Cac_g022982	Cac_g025807	CacGene02593	Cac_g032866	CacGene03689
Cac_g021211	Cac_g023006	Cac_g025809	CacGene02594	Cac_g032868	CacGene03690
Cac_g021219	Cac_g023016	Cac_g025810	CacGene02595	Cac_g032870	CacGene03691
Cac_g021226	Cac_g023037	Cac_g025811	CacGene02596	Cac_g032871	CacGene03692
Cac_g021229	Cac_g023054	Cac_g025813	CacGene02597	Cac_g032872	CacGene03693
Cac_g021235	Cac_g023056	Cac_g025814	CacGene02598	Cac_g032879	CacGene03696
Cac_g021300	Cac_g023067	Cac_g025815	CacGene02599	Cac_g032884	CacGene03700
Cac_g021333	Cac_g023069	Cac_g025819	CacGene02602	Cac_g032885	CacGene03701
Cac_g021359	Cac_g023075	Cac_g025820	CacGene02604	Cac_g032886	CacGene03702
Cac_g021362	Cac_g023093	Cac_g025821	CacGene02605	Cac_g032888	CacGene03706
Cac_g021369	Cac_g023102	Cac_g025822	CacGene02606	Cac_g011240	CacGene03709
Cac_g021396	Cac_g023122	Cac_g025823	CacGene02608	Cac_g011239	CacGene03711
Cac_g021400	Cac_g023123	Cac_g025824	CacGene02609	Cac_g011237	CacGene03713
Cac_g021402	Cac_g023153	Cac_g025826	CacGene02611	Cac_g011235	CacGene03715
Cac_g021460	Cac_g023165	Cac_g025827	CacGene02612	Cac_g011234	CacGene03716
Cac_g021490	Cac_g023170	Cac_g025828	CacGene02613	Cac_g011226	CacGene03721
Cac_g021509	Cac_g023215	Cac_g025829	CacGene02614	Cac_g011224	CacGene03723
Cac_g021546	Cac_g023221	Cac_g025831	CacGene02616	Cac_g011221	CacGene03726
Cac_g021551	Cac_g023241	Cac_g025833	CacGene02617	Cac_g011220	CacGene03727
Cac_g021556	Cac_g023268	Cac_g025836	CacGene02619	Cac_g011219	CacGene03728
Cac_g021560	Cac_g023269	Cac_g025837	CacGene02620	Cac_g011218	CacGene03729
Cac_g021565	Cac_g023270	Cac_g025838	CacGene02621	Cac_g011217	CacGene03730
Cac_g021570	Cac_g023272	Cac_g025840	CacGene02623	Cac_g011215	CacGene03731
Cac_g021578	Cac_g023296	Cac_g025841	CacGene02624	Cac_g011213	CacGene03733
Cac_g021582	Cac_g023303	Cac_g025844	CacGene02626	Cac_g011211	CacGene03735
Cac_g021612	Cac_g023304	Cac_g025853	CacGene02634	Cac_g011209	CacGene03737
Cac_g021623	Cac_g023307	Cac_g025854	CacGene02635	Cac_g011208	CacGene03738
Cac_g021624	Cac_g023323	Cac_g025855	CacGene02636	Cac_g011205	CacGene03740
Cac_g021657	Cac_g023334	Cac_g025858	CacGene02637	Cac_g011203	CacGene03741
Cac_g021671	Cac_g023342	Cac_g025859	CacGene02638	Cac_g011201	CacGene03742
Cac_g021672	Cac_g023359	Cac_g025860	CacGene02639	Cac_g011196	CacGene03746
Cac_g021675	Cac_g023364	Cac_g025861	CacGene02641	Cac_g020310	CacGene03754
Cac_g021685	Cac_g023457	Cac_g025862	CacGene02642	Cac_g020307	CacGene03756
Cac_g021686	Cac_g023480	Cac_g025865	CacGene02643	Cac_g020302	CacGene03757
Cac_g021771	Cac_g023491	Cac_g025867	CacGene02644	Cac_g020301	CacGene03758
Cac_g021780	Cac_g023496	Cac_g025868	CacGene02645	Cac_g020299	CacGene03759
Cac_g021788	Cac_g023519	Cac_g025869	CacGene02646	Cac_g018031	CacGene03769
Cac_g021798	Cac_g023530	Cac_g025870	CacGene02647	Cac_g018036	CacGene03770
Cac_g021813	Cac_g023565	Cac_g025871	CacGene02648	Cac_g018043	CacGene03773
Cac_g021819	Cac_g023574	Cac_g025872	CacGene02649	Cac_g018046	CacGene03775
Cac_g021822	Cac_g023584	Cac_g025873	CacGene02650	Cac_g018047	CacGene03776
Cac_g021830	Cac_g023592	Cac_g025874	CacGene02651	Cac_g018050	CacGene03777
Cac_g021856	Cac_g023608	Cac_g025875	CacGene02652	Cac_g018051	CacGene03778
Cac_g021881	Cac_g023611	Cac_g025876	CacGene02653	Cac_g018057	CacGene03781
Cac_g021907	Cac_g023668	Cac_g025877	CacGene02654	Cac_g018060	CacGene03784
Cac_g021908	Cac_g023708	Cac_g025884	CacGene02658	Cac_g018061	CacGene03785
Cac_g021941	Cac_g023716	Cac_g025885	CacGene02659	Cac_g018062	CacGene03786
Cac_g021986	Cac_g023727	Cac_g025886	CacGene02660	Cac_g018064	CacGene03788
Cac_g021996	Cac_g023774	Cac_g025887	CacGene02661	Cac_g018066	CacGene03789
Cac_g022010	Cac_g023778	Cac_g010233	CacGene02664	Cac_g018067	CacGene03790
Cac_g022012	Cac_g023781	Cac_g010237	CacGene02667	Cac_g018069	CacGene03792
Cac_g022015	Cac_g023803	Cac_g010238	CacGene02670	Cac_g018071	CacGene03794
Cac_g022023	Cac_g023815	Cac_g010240	CacGene02671	Cac_g018072	CacGene03795
Cac_g022025	Cac_g023850	Cac_g010241	CacGene02672	Cac_g018073	CacGene03796
Cac_g022114	Cac_g023859	Cac_g010242	CacGene02673	Cac_g018074	CacGene03797
Cac_g022138	Cac_g023880	Cac_g010243	CacGene02674	Cac_g018076	CacGene03799
Cac_g022154	Cac_g023915	Cac_g010245	CacGene02676	Cac_g018078	CacGene03801
Cac_g022161	Cac_g023985	Cac_g010246	CacGene02677	Cac_g018079	CacGene03802
Cac_g022199	Cac_g023994	Cac_g010247	CacGene02678	Cac_g018081	CacGene03804
Cac_g022203	Cac_g024111	Cac_g010248	CacGene02680	Cac_g018083	CacGene03805
Cac_g022209	Cac_g024120	Cac_g010249	CacGene02681	Cac_g018084	CacGene03806
Cac_g022214	Cac_g024139	Cac_g010252	CacGene02683	Cac_g018085	CacGene03807
Cac_g022241	Cac_g024149	Cac_g010253	CacGene02684	Cac_g018088	CacGene03808
Cac_g022242	Cac_g024169	Cac_g010255	CacGene02686	Cac_g018091	CacGene03812
Cac_g022254	Cac_g024170	Cac_g010256	CacGene02687	Cac_g018092	CacGene03813
Cac_g022259	Cac_g024206	Cac_g010257	CacGene02688	Cac_g018093	CacGene03814
Cac_g022273	Cac_g024207	Cac_g010259	CacGene02690	Cac_g018094	CacGene03815
Cac_g022274	Cac_g024209	Cac_g010260	CacGene02691	Cac_g018096	CacGene03816
Cac_g022286	Cac_g024216	Cac_g010262	CacGene02693	Cac_g018097	CacGene03817
Cac_g022289	Cac_g024234	Cac_g010265	CacGene02695	Cac_g018098	CacGene03818
Cac_g022292	Cac_g024243	Cac_g010266	CacGene02696	Cac_g018100	CacGene03819
Cac_g022297	Cac_g024254	Cac_g010267	CacGene02697	Cac_g018101	CacGene03820
Cac_g022305	Cac_g024305	Cac_g010272	CacGene02702	Cac_g018102	CacGene03821
Cac_g022315	Cac_g024307	Cac_g010275	CacGene02704	Cac_g018104	CacGene03823
Cac_g022320	Cac_g024328	Cac_g010277	CacGene02706	Cac_g018105	CacGene03824
Cac_g022342	Cac_g024334	Cac_g010278	CacGene02707	Cac_g018106	CacGene03825
Cac_g022343	Cac_g024349	Cac_g010281	CacGene02710	Cac_g018107	CacGene03826
Cac_g022384	Cac_g024354	Cac_g010283	CacGene02712	Cac_g018109	CacGene03829
Cac_g022402	Cac_g024355	Cac_g010284	CacGene02714	Cac_g018110	CacGene03830
Cac_g022418	Cac_g024398	Cac_g010286	CacGene02715	Cac_g018111	CacGene03831
Cac_g022433	Cac_g024401	Cac_g010290	CacGene02718	Cac_g018113	CacGene03833
Cac_g022434	Cac_g024414	Cac_g010291	CacGene02719	Cac_g018115	CacGene03835
Cac_g022438	Cac_g024422	Cac_g010298	CacGene02724	Cac_g018116	CacGene03836
Cac_g022441	Cac_g024425	Cac_g010299	CacGene02725	Cac_g011683	CacGene03841
Cac_g022472	Cac_g024436	Cac_g010301	CacGene02726	Cac_g011679	CacGene03843
Cac_g022474	Cac_g024437	Cac_g010303	CacGene02727	Cac_g011678	CacGene03845
Cac_g022479	Cac_g024481	Cac_g010307	CacGene02730	Cac_g011677	CacGene03847
Cac_g022484	Cac_g024502	Cac_g010308	CacGene02731	Cac_g011675	CacGene03848
Cac_g022491	Cac_g024513	Cac_g010310	CacGene02733	Cac_g011671	CacGene03849
Cac_g022492	Cac_g024532	Cac_g010311	CacGene02734	Cac_g011668	CacGene03853
Cac_g022524	Cac_g024551	Cac_g010315	CacGene02736	Cac_g011666	CacGene03854
Cac_g022544	Cac_g024555	Cac_g010316	CacGene02737	Cac_g011665	CacGene03855
Cac_g022546	Cac_g024558	Cac_g010319	CacGene02739	Cac_g011663	CacGene03857
Cac_g022565	Cac_g024563	Cac_g010321	CacGene02740	Cac_g011662	CacGene03858
Cac_g022574	Cac_g024566	Cac_g010322	CacGene02741	Cac_g011661	CacGene03859
Cac_g022658	Cac_g024572	Cac_g010323	CacGene02742	Cac_g011660	CacGene03860
Cac_g022662	Cac_g024617	Cac_g010324	CacGene02743	Cac_g011659	CacGene03861
Cac_g022681	Cac_g024655	Cac_g010325	CacGene02744	Cac_g011658	CacGene03862
Cac_g022689	Cac_g024706	Cac_g010327	CacGene02745	Cac_g011656	CacGene03863
Cac_g022691	Cac_g024713	Cac_g010328	CacGene02746	Cac_g011655	CacGene03864
Cac_g022732	Cac_g024731	Cac_g010329	CacGene02747	Cac_g011653	CacGene03866
Cac_g022733	Cac_g024762	Cac_g010330	CacGene02748	Cac_g011652	CacGene03867
Cac_g022756	Cac_g024766	Cac_g010331	CacGene02749	Cac_g011650	CacGene03869
Cac_g022768	Cac_g024792	Cac_g010332	CacGene02750	Cac_g011649	CacGene03870
Cac_g022775	Cac_g024797	Cac_g010333	CacGene02751	Cac_g011647	CacGene03872
Cac_g022781	Cac_g024810	Cac_g010334	CacGene02752	Cac_g011646	CacGene03873
Cac_g022785	Cac_g024825	Cac_g010335	CacGene02753	Cac_g011644	CacGene03874
Cac_g022791	Cac_g024891	Cac_g010336	CacGene02754	Cac_g011643	CacGene03875
Cac_g022800	Cac_g024899	Cac_g010337	CacGene02755	Cac_g011640	CacGene03878
Cac_g022806	Cac_g024906	Cac_g010339	CacGene02756	Cac_g011636	CacGene03881
Cac_g022813	Cac_g024916	Cac_g010340	CacGene02757	Cac_g011635	CacGene03883
Cac_g022820	Cac_g024923	Cac_g010341	CacGene02758	Cac_g011634	CacGene03884
Cac_g022829	Cac_g024924	Cac_g010342	CacGene02759	Cac_g011633	CacGene03885
Cac_g022847	Cac_g024969	Cac_g010343	CacGene02760	Cac_g011632	CacGene03886
Cac_g022854	Cac_g024990	Cac_g010347	CacGene02761	Cac_g011629	CacGene03889
Cac_g022858	Cac_g025027	Cac_g010350	CacGene02764	Cac_g011627	CacGene03891
Cac_g022908	Cac_g025035	Cac_g010351	CacGene02765	Cac_g011626	CacGene03892
Cac_g022927	Cac_g025048	Cac_g010353	CacGene02766	Cac_g011625	CacGene03893
Cac_g022947	Cac_g025098	Cac_g010354	CacGene02768	Cac_g011622	CacGene03895
Cac_g022948	Cac_g025110	Cac_g010355	CacGene02769	Cac_g011615	CacGene03903
Cac_g022974	Cac_g025133	Cac_g010357	CacGene02770	Cac_g011614	CacGene03904
Cac_g022982	Cac_g025135	Cac_g010358	CacGene02771	Cac_g011613	CacGene03905
Cac_g023006	Cac_g025165	Cac_g010359	CacGene02772	Cac_g011608	CacGene03910
Cac_g023016	Cac_g025175	Cac_g010360	CacGene02773	Cac_g011607	CacGene03911
Cac_g023037	Cac_g025184	Cac_g030019	CacGene02939	Cac_g011606	CacGene03912
Cac_g023054	Cac_g025197	Cac_g030021	CacGene02940	Cac_g011604	CacGene03914
Cac_g023056	Cac_g025203	Cac_g030022	CacGene02941	Cac_g011602	CacGene03915
Cac_g023067	Cac_g025214	Cac_g030023	CacGene02942	Cac_g011601	CacGene03917
Cac_g023069	Cac_g025215	Cac_g030024	CacGene02943	Cac_g011600	CacGene03918
Cac_g023075	Cac_g025221	Cac_g030025	CacGene02944	Cac_g011598	CacGene03920
Cac_g023093	Cac_g025237	Cac_g030026	CacGene02945	Cac_g011597	CacGene03921
Cac_g023102	Cac_g025248	Cac_g030031	CacGene02947	Cac_g011595	CacGene03922
Cac_g023122	Cac_g025294	Cac_g020627	CacGene02948	Cac_g011594	CacGene03923
Cac_g023123	Cac_g025305	Cac_g020628	CacGene02949	Cac_g011592	CacGene03925
Cac_g023153	Cac_g025321	Cac_g020629	CacGene02950	Cac_g011591	CacGene03926
Cac_g023165	Cac_g025357	Cac_g020630	CacGene02951	Cac_g011586	CacGene03931
Cac_g023170	Cac_g025400	Cac_g020632	CacGene02953	Cac_g011582	CacGene03932
Cac_g023191	Cac_g025418	Cac_g020633	CacGene02954	Cac_g011581	CacGene03933
Cac_g023215	Cac_g025425	Cac_g020634	CacGene02955	Cac_g011578	CacGene03935
Cac_g023221	Cac_g025436	Cac_g020638	CacGene02957	Cac_g011574	CacGene03938
Cac_g023236	Cac_g025444	Cac_g020642	CacGene02960	Cac_g011571	CacGene03942
Cac_g023241	Cac_g025458	Cac_g020643	CacGene02961	Cac_g011569	CacGene03943
Cac_g023255	Cac_g025474	Cac_g020645	CacGene02962	Cac_g011567	CacGene03945
Cac_g023268	Cac_g025476	Cac_g020651	CacGene02963	Cac_g011566	CacGene03946
Cac_g023269	Cac_g025480	Cac_g020652	CacGene02964	Cac_g011565	CacGene03947
Cac_g023270	Cac_g025489	Cac_g020656	CacGene02965	Cac_g011564	CacGene03948
Cac_g023272	Cac_g025515	Cac_g020657	CacGene02966	Cac_g014693	CacGene04053
Cac_g023296	Cac_g025518	Cac_g020660	CacGene02968	Cac_g014694	CacGene04054
Cac_g023303	Cac_g025523	Cac_g020661	CacGene02969	Cac_g014695	CacGene04055
Cac_g023304	Cac_g025541	Cac_g020662	CacGene02970	Cac_g014696	CacGene04056
Cac_g023307	Cac_g025564	Cac_g020664	CacGene02971	Cac_g014699	CacGene04057
Cac_g023323	Cac_g025581	Cac_g023635	CacGene02972	Cac_g014701	CacGene04058
Cac_g023334	Cac_g025586	Cac_g023637	CacGene02973	Cac_g014702	CacGene04060
Cac_g023342	Cac_g025608	Cac_g023638	CacGene02974	Cac_g014707	CacGene04064
Cac_g023359	Cac_g025609	Cac_g023639	CacGene02975	Cac_g014709	CacGene04067
Cac_g023364	Cac_g025624	Cac_g023640	CacGene02976	Cac_g014710	CacGene04068
Cac_g023435	Cac_g025631	Cac_g023646	CacGene02977	Cac_g014711	CacGene04069
Cac_g023457	Cac_g025632	Cac_g023647	CacGene02978	Cac_g014712	CacGene04070
Cac_g023480	Cac_g025652	Cac_g023648	CacGene02979	Cac_g014716	CacGene04072
Cac_g023491	Cac_g025676	Cac_g023650	CacGene02980	Cac_g014717	CacGene04073
Cac_g023496	Cac_g025697	Cac_g023652	CacGene02981	Cac_g014718	CacGene04075
Cac_g023519	Cac_g025714	Cac_g023653	CacGene02982	Cac_g014721	CacGene04077
Cac_g023530	Cac_g025721	Cac_g023654	CacGene02983	Cac_g014722	CacGene04078
Cac_g023565	Cac_g025731	Cac_g023656	CacGene02984	Cac_g014723	CacGene04079
Cac_g023574	Cac_g025745	Cac_g023657	CacGene02985	Cac_g014724	CacGene04080
Cac_g023584	Cac_g025747	Cac_g023660	CacGene02987	Cac_g014725	CacGene04081
Cac_g023592	Cac_g025772	Cac_g023664	CacGene02989	Cac_g014727	CacGene04083
Cac_g023607	Cac_g025781	Cac_g023665	CacGene02990	Cac_g014728	CacGene04084
Cac_g023608	Cac_g025784	Cac_g023667	CacGene02991	Cac_g014729	CacGene04085
Cac_g023610	Cac_g025808	Cac_g023671	CacGene02993	Cac_g014733	CacGene04087
Cac_g023611	Cac_g025843	Cac_g028886	CacGene02999	Cac_g014734	CacGene04088
Cac_g023649	Cac_g025856	Cac_g028885	CacGene03000	Cac_g014735	CacGene04089
Cac_g023658	Cac_g025863	Cac_g028883	CacGene03001	Cac_g014737	CacGene04090
Cac_g023668	Cac_g025864	Cac_g028882	CacGene03002	Cac_g014739	CacGene04092
Cac_g023708	Cac_g025866	Cac_g028881	CacGene03003	Cac_g008112	CacGene04109
Cac_g023716	Cac_g025892	Cac_g028879	CacGene03004	Cac_g008111	CacGene04110
Cac_g023727	Cac_g025942	Cac_g028878	CacGene03007	Cac_g008108	CacGene04112
Cac_g023746	Cac_g025988	Cac_g028876	CacGene03009	Cac_g008106	CacGene04114
Cac_g023774	Cac_g025996	Cac_g028874	CacGene03010	Cac_g008105	CacGene04115
Cac_g023778	Cac_g025997	Cac_g028871	CacGene03012	Cac_g008104	CacGene04116
Cac_g023781	Cac_g026000	Cac_g028870	CacGene03013	Cac_g008103	CacGene04117
Cac_g023803	Cac_g026005	Cac_g028868	CacGene03014	Cac_g008102	CacGene04118
Cac_g023815	Cac_g026022	Cac_g028867	CacGene03015	Cac_g008101	CacGene04119
Cac_g023850	Cac_g026029	Cac_g028866	CacGene03016	Cac_g008099	CacGene04121
Cac_g023859	Cac_g026035	Cac_g028865	CacGene03017	Cac_g008098	CacGene04122
Cac_g023880	Cac_g026046	Cac_g028864	CacGene03018	Cac_g008095	CacGene04124
Cac_g023915	Cac_g026061	Cac_g028863	CacGene03019	Cac_g008094	CacGene04125
Cac_g023932	Cac_g026076	Cac_g028862	CacGene03020	Cac_g008090	CacGene04126
Cac_g023985	Cac_g026077	Cac_g028861	CacGene03021	Cac_g008088	CacGene04127
Cac_g023994	Cac_g026078	Cac_g028860	CacGene03022	Cac_g008087	CacGene04128
Cac_g024058	Cac_g026082	Cac_g028857	CacGene03023	Cac_g008085	CacGene04129
Cac_g024111	Cac_g026086	Cac_g028856	CacGene03025	Cac_g008084	CacGene04130
Cac_g024120	Cac_g026156	Cac_g028855	CacGene03026	Cac_g008081	CacGene04132
Cac_g024138	Cac_g026179	Cac_g028854	CacGene03027	Cac_g008076	CacGene04136
Cac_g024139	Cac_g026190	Cac_g028853	CacGene03028	Cac_g008073	CacGene04139
Cac_g024149	Cac_g026223	Cac_g028851	CacGene03029	Cac_g008072	CacGene04140
Cac_g024169	Cac_g026269	Cac_g028849	CacGene03030	Cac_g008071	CacGene04141
Cac_g024170	Cac_g026273	Cac_g028847	CacGene03031	Cac_g008066	CacGene04147
Cac_g024205	Cac_g026274	Cac_g028846	CacGene03032	Cac_g008065	CacGene04148
Cac_g024206	Cac_g026277	Cac_g028844	CacGene03033	Cac_g008064	CacGene04149
Cac_g024207	Cac_g026320	Cac_g028843	CacGene03034	Cac_g008062	CacGene04150
Cac_g024209	Cac_g026321	Cac_g028841	CacGene03036	Cac_g008061	CacGene04151
Cac_g024216	Cac_g026337	Cac_g028839	CacGene03037	Cac_g008060	CacGene04152
Cac_g024232	Cac_g026357	Cac_g028838	CacGene03038	Cac_g008057	CacGene04154
Cac_g024234	Cac_g026365	Cac_g028837	CacGene03039	Cac_g008056	CacGene04155
Cac_g024243	Cac_g026367	Cac_g028836	CacGene03040	Cac_g008053	CacGene04157
Cac_g024254	Cac_g026392	Cac_g028834	CacGene03041	Cac_g008052	CacGene04158
Cac_g024277	Cac_g026406	Cac_g028833	CacGene03042	Cac_g008051	CacGene04159
Cac_g024278	Cac_g026408	Cac_g028832	CacGene03043	Cac_g008049	CacGene04161
Cac_g024279	Cac_g026410	Cac_g028831	CacGene03044	Cac_g008047	CacGene04164
Cac_g024305	Cac_g026430	Cac_g028828	CacGene03045	Cac_g008044	CacGene04166
Cac_g024307	Cac_g026434	Cac_g028827	CacGene03046	Cac_g008043	CacGene04167
Cac_g024328	Cac_g026454	Cac_g028826	CacGene03047	Cac_g008041	CacGene04170
Cac_g024334	Cac_g026473	Cac_g028825	CacGene03048	Cac_g008040	CacGene04171
Cac_g024349	Cac_g026485	Cac_g028824	CacGene03049	Cac_g008038	CacGene04172
Cac_g024354	Cac_g026489	Cac_g028821	CacGene03050	Cac_g008037	CacGene04173
Cac_g024355	Cac_g026491	Cac_g028820	CacGene03051	Cac_g008035	CacGene04175
Cac_g024380	Cac_g026492	Cac_g028819	CacGene03052	Cac_g008033	CacGene04177
Cac_g024398	Cac_g026494	Cac_g028818	CacGene03053	Cac_g008029	CacGene04179
Cac_g024401	Cac_g026501	Cac_g028813	CacGene03054	Cac_g008028	CacGene04180
Cac_g024414	Cac_g026505	Cac_g028812	CacGene03056	Cac_g008027	CacGene04181
Cac_g024422	Cac_g026507	Cac_g028811	CacGene03057	Cac_g008026	CacGene04182
Cac_g024425	Cac_g026514	Cac_g028809	CacGene03058	Cac_g008024	CacGene04183
Cac_g024436	Cac_g026515	Cac_g027243	CacGene03060	Cac_g008023	CacGene04184
Cac_g024437	Cac_g026520	Cac_g027245	CacGene03062	Cac_g008022	CacGene04185
Cac_g024481	Cac_g026523	Cac_g027246	CacGene03067	Cac_g008018	CacGene04189
Cac_g024502	Cac_g026526	Cac_g027250	CacGene03069	Cac_g008016	CacGene04190
Cac_g024513	Cac_g026527	Cac_g027251	CacGene03070	Cac_g008014	CacGene04191
Cac_g024532	Cac_g026530	Cac_g027252	CacGene03071	Cac_g008013	CacGene04192
Cac_g024551	Cac_g026539	Cac_g027254	CacGene03072	Cac_g008006	CacGene04200
Cac_g024555	Cac_g026556	Cac_g027255	CacGene03073	Cac_g008002	CacGene04201
Cac_g024558	Cac_g026565	Cac_g027256	CacGene03074	Cac_g008001	CacGene04203
Cac_g024563	Cac_g026574	Cac_g027258	CacGene03075	Cac_g008000	CacGene04204
Cac_g024566	Cac_g026586	Cac_g027259	CacGene03076	Cac_g007999	CacGene04205
Cac_g024572	Cac_g026592	Cac_g027261	CacGene03077	Cac_g007996	CacGene04207
Cac_g024617	Cac_g026597	Cac_g027262	CacGene03078	Cac_g007995	CacGene04208
Cac_g024626	Cac_g026614	Cac_g027263	CacGene03079	Cac_g007992	CacGene04210
Cac_g024655	Cac_g026625	Cac_g027265	CacGene03080	Cac_g007990	CacGene04212
Cac_g024706	Cac_g026627	Cac_g027266	CacGene03081	Cac_g007989	CacGene04214
Cac_g024713	Cac_g026645	Cac_g027267	CacGene03082	Cac_g007988	CacGene04215
Cac_g024731	Cac_g026707	Cac_g027268	CacGene03083	Cac_g002070	CacGene04390
Cac_g024762	Cac_g026728	Cac_g027269	CacGene03084	Cac_g002074	CacGene04393
Cac_g024766	Cac_g026737	Cac_g027270	CacGene03085	Cac_g002075	CacGene04394
Cac_g024783	Cac_g026779	Cac_g027271	CacGene03086	Cac_g002076	CacGene04395
Cac_g024792	Cac_g026786	Cac_g027272	CacGene03087	Cac_g002082	CacGene04398
Cac_g024797	Cac_g026793	Cac_g027273	CacGene03088	Cac_g002084	CacGene04399
Cac_g024810	Cac_g026795	Cac_g027278	CacGene03090	Cac_g002085	CacGene04400
Cac_g024825	Cac_g026800	Cac_g027280	CacGene03092	Cac_g002086	CacGene04401
Cac_g024835	Cac_g026804	Cac_g027281	CacGene03093	Cac_g002091	CacGene04405
Cac_g024880	Cac_g026806	Cac_g027283	CacGene03094	Cac_g002093	CacGene04408
Cac_g024891	Cac_g026812	Cac_g027284	CacGene03095	Cac_g002094	CacGene04409
Cac_g024899	Cac_g026823	Cac_g027285	CacGene03096	Cac_g002096	CacGene04410
Cac_g024906	Cac_g026824	Cac_g027287	CacGene03097	Cac_g002097	CacGene04411
Cac_g024916	Cac_g026909	Cac_g027289	CacGene03098	Cac_g002100	CacGene04413
Cac_g024923	Cac_g026914	Cac_g027290	CacGene03099	Cac_g002101	CacGene04414
Cac_g024924	Cac_g026916	Cac_g027291	CacGene03100	Cac_g002103	CacGene04415
Cac_g024969	Cac_g026918	Cac_g027293	CacGene03101	Cac_g002104	CacGene04416
Cac_g024990	Cac_g026973	Cac_g027294	CacGene03102	Cac_g002105	CacGene04417
Cac_g025027	Cac_g026974	Cac_g027295	CacGene03103	Cac_g002108	CacGene04419
Cac_g025035	Cac_g026985	Cac_g027296	CacGene03104	Cac_g002109	CacGene04420
Cac_g025048	Cac_g026986	Cac_g027297	CacGene03105	Cac_g002110	CacGene04421
Cac_g025098	Cac_g026992	Cac_g027298	CacGene03106	Cac_g002111	CacGene04423
Cac_g025110	Cac_g027006	Cac_g027299	CacGene03107	Cac_g002113	CacGene04424
Cac_g025133	Cac_g027010	Cac_g027300	CacGene03108	Cac_g002114	CacGene04425
Cac_g025135	Cac_g027074	Cac_g027301	CacGene03109	Cac_g002116	CacGene04427
Cac_g025165	Cac_g027080	Cac_g027302	CacGene03110	Cac_g002118	CacGene04430
Cac_g025175	Cac_g027084	Cac_g027303	CacGene03112	Cac_g002120	CacGene04432
Cac_g025179	Cac_g027108	Cac_g027304	CacGene03114	Cac_g002122	CacGene04434
Cac_g025184	Cac_g027121	Cac_g027305	CacGene03115	Cac_g002124	CacGene04437
Cac_g025197	Cac_g027135	Cac_g027306	CacGene03116	Cac_g002127	CacGene04440
Cac_g025203	Cac_g027143	Cac_g027307	CacGene03117	Cac_g002128	CacGene04441
Cac_g025214	Cac_g027160	Cac_g027309	CacGene03119	Cac_g002129	CacGene04442
Cac_g025215	Cac_g027179	Cac_g027310	CacGene03120	Cac_g002132	CacGene04443
Cac_g025221	Cac_g027181	Cac_g027311	CacGene03121	Cac_g002133	CacGene04444
Cac_g025237	Cac_g027204	Cac_g027313	CacGene03122	Cac_g002134	CacGene04445
Cac_g025248	Cac_g027210	Cac_g027314	CacGene03123	Cac_g002135	CacGene04446
Cac_g025294	Cac_g027237	Cac_g027315	CacGene03124	Cac_g002136	CacGene04447
Cac_g025298	Cac_g027244	Cac_g027316	CacGene03125	Cac_g002137	CacGene04448
Cac_g025299	Cac_g027253	Cac_g027319	CacGene03126	Cac_g002143	CacGene04451
Cac_g025305	Cac_g027277	Cac_g027320	CacGene03127	Cac_g002144	CacGene04452
Cac_g025321	Cac_g027282	Cac_g027321	CacGene03128	Cac_g002148	CacGene04457
Cac_g025357	Cac_g027317	Cac_g027322	CacGene03129	Cac_g002152	CacGene04462
Cac_g025379	Cac_g027336	Cac_g027323	CacGene03130	Cac_g002154	CacGene04464
Cac_g025400	Cac_g027357	Cac_g027324	CacGene03131	Cac_g002155	CacGene04465
Cac_g025418	Cac_g027369	Cac_g027325	CacGene03132	Cac_g002161	CacGene04471
Cac_g025425	Cac_g027372	Cac_g027326	CacGene03133	Cac_g002162	CacGene04472
Cac_g025436	Cac_g027382	Cac_g027327	CacGene03134	Cac_g002163	CacGene04473
Cac_g025444	Cac_g027385	Cac_g027328	CacGene03135	Cac_g002166	CacGene04477
Cac_g025458	Cac_g027416	Cac_g027329	CacGene03136	Cac_g002168	CacGene04478
Cac_g025474	Cac_g027424	Cac_g027330	CacGene03137	Cac_g002169	CacGene04480
Cac_g025476	Cac_g027467	Cac_g027331	CacGene03138	Cac_g002173	CacGene04482
Cac_g025480	Cac_g027475	Cac_g027333	CacGene03140	Cac_g002174	CacGene04483
Cac_g025489	Cac_g027480	Cac_g027334	CacGene03141	Cac_g002175	CacGene04484
Cac_g025515	Cac_g027517	Cac_g027335	CacGene03142	Cac_g002176	CacGene04485
Cac_g025518	Cac_g027521	Cac_g027339	CacGene03143	Cac_g002179	CacGene04487
Cac_g025523	Cac_g027545	Cac_g027340	CacGene03144	Cac_g002180	CacGene04488
Cac_g025541	Cac_g027595	Cac_g027341	CacGene03145	Cac_g002183	CacGene04491
Cac_g025558	Cac_g027610	Cac_g027342	CacGene03146	Cac_g002186	CacGene04493
Cac_g025560	Cac_g027614	Cac_g027343	CacGene03147	Cac_g002189	CacGene04494
Cac_g025564	Cac_g027636	Cac_g027344	CacGene03148	Cac_g002200	CacGene04495
Cac_g025581	Cac_g027654	Cac_g027349	CacGene03152	Cac_g002202	CacGene04498
Cac_g025586	Cac_g027663	Cac_g027351	CacGene03154	Cac_g002203	CacGene04499
Cac_g025608	Cac_g027665	Cac_g027352	CacGene03155	Cac_g002206	CacGene04501
Cac_g025609	Cac_g027666	Cac_g027354	CacGene03156	Cac_g002208	CacGene04502
Cac_g025624	Cac_g027691	Cac_g027355	CacGene03157	Cac_g002209	CacGene04504
Cac_g025631	Cac_g027704	Cac_g027356	CacGene03158	Cac_g022751	CacGene04648
Cac_g025632	Cac_g027713	Cac_g027358	CacGene03159	Cac_g022752	CacGene04649
Cac_g025652	Cac_g027714	Cac_g027360	CacGene03160	Cac_g022753	CacGene04650
Cac_g025676	Cac_g027715	Cac_g015510	CacGene03166	Cac_g022754	CacGene04651
Cac_g025697	Cac_g027723	Cac_g015509	CacGene03167	Cac_g022755	CacGene04652
Cac_g025714	Cac_g027726	Cac_g015508	CacGene03168	Cac_g022757	CacGene04653
Cac_g025721	Cac_g027748	Cac_g015507	CacGene03169	Cac_g022759	CacGene04656
Cac_g025731	Cac_g027766	Cac_g015506	CacGene03171	Cac_g022760	CacGene04657
Cac_g025745	Cac_g027843	Cac_g015505	CacGene03172	Cac_g022761	CacGene04658
Cac_g025747	Cac_g027856	Cac_g015504	CacGene03173	Cac_g022762	CacGene04659
Cac_g025772	Cac_g027857	Cac_g015502	CacGene03175	Cac_g022763	CacGene04660
Cac_g025781	Cac_g027858	Cac_g015500	CacGene03177	Cac_g022764	CacGene04661
Cac_g025784	Cac_g027874	Cac_g015498	CacGene03178	Cac_g022765	CacGene04662
Cac_g025808	Cac_g027890	Cac_g015497	CacGene03179	Cac_g022766	CacGene04663
Cac_g025812	Cac_g027897	Cac_g015496	CacGene03180	Cac_g022767	CacGene04664
Cac_g025832	Cac_g027914	Cac_g015495	CacGene03181	Cac_g022770	CacGene04666
Cac_g025843	Cac_g027915	Cac_g015494	CacGene03182	Cac_g022772	CacGene04667
Cac_g025856	Cac_g027927	Cac_g015493	CacGene03183	Cac_g022774	CacGene04671
Cac_g025863	Cac_g027929	Cac_g015492	CacGene03184	Cac_g022776	CacGene04672
Cac_g025864	Cac_g027941	Cac_g015490	CacGene03185	Cac_g022779	CacGene04674
Cac_g025866	Cac_g027942	Cac_g015489	CacGene03186	Cac_g022782	CacGene04677
Cac_g025892	Cac_g027943	Cac_g015488	CacGene03187	Cac_g022786	CacGene04682
Cac_g025942	Cac_g027948	Cac_g015487	CacGene03189	Cac_g022789	CacGene04685
Cac_g025988	Cac_g027950	Cac_g015486	CacGene03190	Cac_g022793	CacGene04687
Cac_g025996	Cac_g027965	Cac_g015485	CacGene03191	Cac_g022797	CacGene04688
Cac_g025997	Cac_g027995	Cac_g015483	CacGene03192	Cac_g022798	CacGene04690
Cac_g026000	Cac_g027996	Cac_g015482	CacGene03193	Cac_g022799	CacGene04691
Cac_g026005	Cac_g028004	Cac_g015479	CacGene03194	Cac_g022801	CacGene04692
Cac_g026022	Cac_g028007	Cac_g015478	CacGene03195	Cac_g022802	CacGene04693
Cac_g026029	Cac_g028032	Cac_g015477	CacGene03196	Cac_g022803	CacGene04694
Cac_g026035	Cac_g028108	Cac_g015475	CacGene03197	Cac_g022805	CacGene04696
Cac_g026046	Cac_g028110	Cac_g015474	CacGene03198	Cac_g022812	CacGene04698
Cac_g026061	Cac_g028128	Cac_g015473	CacGene03199	Cac_g004178	CacGene04700
Cac_g026076	Cac_g028131	Cac_g015472	CacGene03200	Cac_g004171	CacGene04705
Cac_g026077	Cac_g028169	Cac_g015471	CacGene03202	Cac_g004169	CacGene04707
Cac_g026078	Cac_g028192	Cac_g015469	CacGene03204	Cac_g004168	CacGene04708
Cac_g026082	Cac_g028196	Cac_g015468	CacGene03206	Cac_g004167	CacGene04709
Cac_g026086	Cac_g028250	Cac_g015467	CacGene03207	Cac_g004166	CacGene04710
Cac_g026156	Cac_g028267	Cac_g015465	CacGene03208	Cac_g004163	CacGene04713
Cac_g026179	Cac_g028308	Cac_g015464	CacGene03209	Cac_g004161	CacGene04715
Cac_g026185	Cac_g028313	Cac_g015463	CacGene03210	Cac_g004160	CacGene04716
Cac_g026190	Cac_g028328	Cac_g015461	CacGene03211	Cac_g004157	CacGene04718
Cac_g026223	Cac_g028351	Cac_g015460	CacGene03212	Cac_g004156	CacGene04720
Cac_g026258	Cac_g028355	Cac_g015458	CacGene03213	Cac_g004155	CacGene04721
Cac_g026269	Cac_g028359	Cac_g015457	CacGene03214	Cac_g004153	CacGene04723
Cac_g026273	Cac_g028362	Cac_g015455	CacGene03215	Cac_g004150	CacGene04727
Cac_g026274	Cac_g028378	Cac_g015454	CacGene03216	Cac_g004149	CacGene04728
Cac_g026277	Cac_g028380	Cac_g015452	CacGene03219	Cac_g004148	CacGene04729
Cac_g026279	Cac_g028386	Cac_g015450	CacGene03220	Cac_g004142	CacGene04737
Cac_g026320	Cac_g028389	Cac_g015449	CacGene03221	Cac_g004141	CacGene04738
Cac_g026321	Cac_g028425	Cac_g015448	CacGene03222	Cac_g004138	CacGene04739
Cac_g026337	Cac_g028426	Cac_g015447	CacGene03223	Cac_g004137	CacGene04740
Cac_g026357	Cac_g028427	Cac_g015446	CacGene03224	Cac_g004136	CacGene04742
Cac_g026359	Cac_g028430	Cac_g015445	CacGene03225	Cac_g004135	CacGene04743
Cac_g026365	Cac_g028439	Cac_g015444	CacGene03226	Cac_g004133	CacGene04744
Cac_g026367	Cac_g028443	Cac_g015443	CacGene03227	Cac_g004132	CacGene04745
Cac_g026392	Cac_g028446	Cac_g015442	CacGene03228	Cac_g004130	CacGene04746
Cac_g026406	Cac_g028447	Cac_g015441	CacGene03229	Cac_g004127	CacGene04748
Cac_g026408	Cac_g028486	Cac_g015440	CacGene03230	Cac_g004126	CacGene04749
Cac_g026410	Cac_g028584	Cac_g015439	CacGene03232	Cac_g004124	CacGene04750
Cac_g026430	Cac_g028595	Cac_g015438	CacGene03233	Cac_g004122	CacGene04751
Cac_g026434	Cac_g028614	Cac_g015435	CacGene03236	Cac_g004121	CacGene04753
Cac_g026454	Cac_g028629	Cac_g015434	CacGene03237	Cac_g004120	CacGene04754
Cac_g026473	Cac_g028630	Cac_g015433	CacGene03238	Cac_g004119	CacGene04755
Cac_g026485	Cac_g028635	Cac_g015426	CacGene03239	Cac_g004117	CacGene04757
Cac_g026489	Cac_g028637	Cac_g015425	CacGene03242	Cac_g004111	CacGene04761
Cac_g026491	Cac_g028638	Cac_g015424	CacGene03243	Cac_g004108	CacGene04762
Cac_g026492	Cac_g028654	Cac_g015422	CacGene03244	Cac_g004104	CacGene04765
Cac_g026494	Cac_g028655	Cac_g015421	CacGene03245	Cac_g004100	CacGene04769
Cac_g026501	Cac_g028663	Cac_g015420	CacGene03246	Cac_g004099	CacGene04771
Cac_g026505	Cac_g028668	Cac_g015419	CacGene03247	Cac_g004098	CacGene04772
Cac_g026507	Cac_g028684	Cac_g015418	CacGene03248	Cac_g004093	CacGene04775
Cac_g026514	Cac_g028702	Cac_g015417	CacGene03249	Cac_g004087	CacGene04777
Cac_g026515	Cac_g028725	Cac_g015416	CacGene03250	Cac_g004085	CacGene04783
Cac_g026520	Cac_g028737	Cac_g015414	CacGene03251	Cac_g004084	CacGene04784
Cac_g026523	Cac_g028750	Cac_g015412	CacGene03252	Cac_g004079	CacGene04785
Cac_g026526	Cac_g028769	Cac_g015411	CacGene03253	Cac_g004068	CacGene04790
Cac_g026527	Cac_g028808	Cac_g015409	CacGene03254	Cac_g004067	CacGene04791
Cac_g026530	Cac_g028810	Cac_g015408	CacGene03255	Cac_g004066	CacGene04792
Cac_g026539	Cac_g028822	Cac_g015405	CacGene03256	Cac_g004064	CacGene04793
Cac_g026551	Cac_g028845	Cac_g015404	CacGene03257	Cac_g004062	CacGene04795
Cac_g026556	Cac_g028905	Cac_g015403	CacGene03258	Cac_g004060	CacGene04797
Cac_g026565	Cac_g028908	Cac_g015402	CacGene03259	Cac_g004056	CacGene04800
Cac_g026574	Cac_g028923	Cac_g015401	CacGene03260	Cac_g004054	CacGene04802
Cac_g026586	Cac_g028931	Cac_g015400	CacGene03261	Cac_g004053	CacGene04803
Cac_g026592	Cac_g028991	Cac_g015399	CacGene03262	Cac_g004049	CacGene04804
Cac_g026597	Cac_g029054	Cac_g015398	CacGene03263	Cac_g004046	CacGene04805
Cac_g026614	Cac_g029065	Cac_g015397	CacGene03265	Cac_g004044	CacGene04806
Cac_g026625	Cac_g029081	Cac_g015395	CacGene03267	Cac_g004042	CacGene04807
Cac_g026627	Cac_g029089	Cac_g015394	CacGene03268	Cac_g004041	CacGene04808
Cac_g026645	Cac_g029104	Cac_g015393	CacGene03269	Cac_g004039	CacGene04809
Cac_g026686	Cac_g029132	Cac_g015392	CacGene03270	Cac_g004036	CacGene04810
Cac_g026707	Cac_g029133	Cac_g015391	CacGene03271	Cac_g004034	CacGene04811
Cac_g026728	Cac_g029159	Cac_g015389	CacGene03272	Cac_g004032	CacGene04813
Cac_g026737	Cac_g029167	Cac_g015388	CacGene03273	Cac_g004031	CacGene04814
Cac_g026779	Cac_g029180	Cac_g015386	CacGene03274	Cac_g004027	CacGene04817
Cac_g026786	Cac_g029185	Cac_g015385	CacGene03276	Cac_g004025	CacGene04819
Cac_g026793	Cac_g029186	Cac_g015384	CacGene03279	Cac_g004023	CacGene04822
Cac_g026795	Cac_g029191	Cac_g015383	CacGene03280	Cac_g004020	CacGene04823
Cac_g026800	Cac_g029249	Cac_g015382	CacGene03282	Cac_g004019	CacGene04824
Cac_g026804	Cac_g029260	Cac_g015381	CacGene03283	Cac_g004014	CacGene04828
Cac_g026806	Cac_g029281	Cac_g015379	CacGene03284	Cac_g031049	CacGene04882
Cac_g026812	Cac_g029292	Cac_g026228	CacGene03384	Cac_g031047	CacGene04891
Cac_g026823	Cac_g029294	Cac_g026226	CacGene03386	Cac_g031046	CacGene04892
Cac_g026824	Cac_g029297	Cac_g026224	CacGene03387	Cac_g031042	CacGene04895
Cac_g026909	Cac_g029314	Cac_g026221	CacGene03389	Cac_g031041	CacGene04896
Cac_g026914	Cac_g029326	Cac_g026218	CacGene03397	Cac_g031037	CacGene04898
Cac_g026916	Cac_g029329	Cac_g033263	CacGene03403	Cac_g031036	CacGene04899
Cac_g026918	Cac_g029330	Cac_g033264	CacGene03404	Cac_g031035	CacGene04900
Cac_g026973	Cac_g029348	Cac_g033265	CacGene03405	Cac_g031034	CacGene04901
Cac_g026974	Cac_g029377	Cac_g033266	CacGene03406	Cac_g031032	CacGene04902
Cac_g026985	Cac_g029396	Cac_g033267	CacGene03407	Cac_g031031	CacGene04903
Cac_g026986	Cac_g029398	Cac_g033270	CacGene03409	Cac_g031029	CacGene04904
Cac_g026992	Cac_g029406	Cac_g033271	CacGene03410	Cac_g031028	CacGene04905
Cac_g027006	Cac_g029414	Cac_g033272	CacGene03411	Cac_g031026	CacGene04908
Cac_g027010	Cac_g029424	Cac_g033273	CacGene03412	Cac_g031022	CacGene04909
Cac_g027074	Cac_g029444	Cac_g033274	CacGene03413	Cac_g024609	CacGene04911
Cac_g027080	Cac_g029454	Cac_g033276	CacGene03414	Cac_g024610	CacGene04912
Cac_g027084	Cac_g029467	Cac_g033277	CacGene03415	Cac_g024611	CacGene04913
Cac_g027108	Cac_g029474	Cac_g033278	CacGene03417	Cac_g024613	CacGene04915
Cac_g027121	Cac_g029495	Cac_g033279	CacGene03418	Cac_g024614	CacGene04916
Cac_g027135	Cac_g029526	Cac_g033280	CacGene03419	Cac_g024616	CacGene04918
Cac_g027136	Cac_g029531	Cac_g033281	CacGene03420	Cac_g024618	CacGene04919
Cac_g027143	Cac_g029536	Cac_g033282	CacGene03421	Cac_g024619	CacGene04920
Cac_g027154	Cac_g029551	Cac_g033283	CacGene03422	Cac_g024622	CacGene04921
Cac_g027160	Cac_g029563	Cac_g030754	CacGene03435	Cac_g024624	CacGene04922
Cac_g027179	Cac_g029576	Cac_g030753	CacGene03436	Cac_g024627	CacGene04923
Cac_g027181	Cac_g029585	Cac_g030752	CacGene03437	Cac_g024628	CacGene04924
Cac_g027204	Cac_g029592	Cac_g030751	CacGene03438	Cac_g016437	CacGene04928
Cac_g027210	Cac_g029602	Cac_g030750	CacGene03439	Cac_g016436	CacGene04929
Cac_g027237	Cac_g029626	Cac_g030749	CacGene03440	Cac_g016434	CacGene04931
Cac_g027244	Cac_g029627	Cac_g030748	CacGene03442	Cac_g016433	CacGene04932
Cac_g027253	Cac_g029631	Cac_g030747	CacGene03443	Cac_g016430	CacGene04934
Cac_g027277	Cac_g029634	Cac_g030746	CacGene03444	Cac_g016429	CacGene04935
Cac_g027282	Cac_g029660	Cac_g030745	CacGene03445	Cac_g016428	CacGene04936
Cac_g027317	Cac_g029664	Cac_g030744	CacGene03446	Cac_g016427	CacGene04937
Cac_g027336	Cac_g029707	Cac_g030743	CacGene03447	Cac_g016426	CacGene04938
Cac_g027338	Cac_g029715	Cac_g030742	CacGene03448	Cac_g016424	CacGene04939
Cac_g027357	Cac_g029722	Cac_g030741	CacGene03449	Cac_g016419	CacGene04944
Cac_g027369	Cac_g029752	Cac_g030740	CacGene03450	Cac_g013702	CacGene04948
Cac_g027372	Cac_g029755	Cac_g030737	CacGene03451	Cac_g013703	CacGene04949
Cac_g027382	Cac_g029756	Cac_g030736	CacGene03452	Cac_g013704	CacGene04950
Cac_g027385	Cac_g029759	Cac_g030735	CacGene03453	Cac_g013705	CacGene04951
Cac_g027416	Cac_g029762	Cac_g030734	CacGene03454	Cac_g013707	CacGene04952
Cac_g027424	Cac_g029764	Cac_g030733	CacGene03456	Cac_g013708	CacGene04953
Cac_g027438	Cac_g029793	Cac_g030731	CacGene03457	Cac_g013713	CacGene04956
Cac_g027467	Cac_g029796	Cac_g030730	CacGene03458	Cac_g013714	CacGene04957
Cac_g027475	Cac_g029820	Cac_g030729	CacGene03459	Cac_g013715	CacGene04958
Cac_g027480	Cac_g029821	Cac_g030728	CacGene03460	Cac_g013716	CacGene04959
Cac_g027496	Cac_g029822	Cac_g030727	CacGene03461	Cac_g013717	CacGene04960
Cac_g027517	Cac_g029823	Cac_g030726	CacGene03462	Cac_g013718	CacGene04961
Cac_g027521	Cac_g029832	Cac_g030725	CacGene03463	Cac_g013719	CacGene04962
Cac_g027545	Cac_g029887	Cac_g030723	CacGene03464	Cac_g013726	CacGene04967
Cac_g027585	Cac_g029896	Cac_g030722	CacGene03465	Cac_g013727	CacGene04968
Cac_g027595	Cac_g029912	Cac_g030721	CacGene03466	Cac_g013728	CacGene04969
Cac_g027610	Cac_g029926	Cac_g030720	CacGene03467	Cac_g013731	CacGene04970
Cac_g027614	Cac_g029932	Cac_g030718	CacGene03468	Cac_g013735	CacGene04974
Cac_g027636	Cac_g029934	Cac_g030717	CacGene03469	Cac_g013740	CacGene04975
Cac_g027654	Cac_g029935	Cac_g030716	CacGene03470	Cac_g013741	CacGene04976
Cac_g027663	Cac_g029970	Cac_g030714	CacGene03471	Cac_g013743	CacGene04978
Cac_g027665	Cac_g030041	Cac_g030711	CacGene03472	Cac_g013745	CacGene04979
Cac_g027666	Cac_g030045	Cac_g030709	CacGene03473	Cac_g013746	CacGene04980
Cac_g027691	Cac_g030063	Cac_g030708	CacGene03474	Cac_g013749	CacGene04982
Cac_g027704	Cac_g030069	Cac_g030707	CacGene03475	Cac_g013751	CacGene04983
Cac_g027713	Cac_g030071	Cac_g030705	CacGene03476	Cac_g013753	CacGene04985
Cac_g027714	Cac_g030074	Cac_g030704	CacGene03477	Cac_g013757	CacGene04989
Cac_g027715	Cac_g030080	Cac_g030703	CacGene03478	Cac_g013758	CacGene04990
Cac_g027723	Cac_g030081	Cac_g030702	CacGene03479	Cac_g013763	CacGene04992
Cac_g027726	Cac_g030084	Cac_g030701	CacGene03480	Cac_g013765	CacGene04994
Cac_g027748	Cac_g030102	Cac_g030700	CacGene03481	Cac_g013766	CacGene04995
Cac_g027766	Cac_g030117	Cac_g030699	CacGene03482	Cac_g013767	CacGene04996
Cac_g027809	Cac_g030126	Cac_g030697	CacGene03483	Cac_g013768	CacGene04997
Cac_g027843	Cac_g030128	Cac_g030695	CacGene03484	Cac_g013769	CacGene04998
Cac_g027856	Cac_g030152	Cac_g030694	CacGene03485	Cac_g013770	CacGene04999
Cac_g027857	Cac_g030162	Cac_g030693	CacGene03486	Cac_g013771	CacGene05000
Cac_g027858	Cac_g030183	Cac_g030691	CacGene03487	Cac_g013772	CacGene05001
Cac_g027874	Cac_g030194	Cac_g030690	CacGene03488	Cac_g013773	CacGene05002
Cac_g027890	Cac_g030196	Cac_g030689	CacGene03489	Cac_g013774	CacGene05003
Cac_g027897	Cac_g030258	Cac_g030688	CacGene03490	Cac_g013775	CacGene05004
Cac_g027914	Cac_g030275	Cac_g030687	CacGene03491	Cac_g013778	CacGene05009
Cac_g027915	Cac_g030276	Cac_g030686	CacGene03492	Cac_g013786	CacGene05015
Cac_g027918	Cac_g030281	Cac_g030685	CacGene03493	Cac_g013787	CacGene05016
Cac_g027927	Cac_g030284	Cac_g030683	CacGene03494	Cac_g013788	CacGene05017
Cac_g027929	Cac_g030307	Cac_g030681	CacGene03495	Cac_g013789	CacGene05018
Cac_g027941	Cac_g030316	Cac_g030679	CacGene03496	Cac_g013792	CacGene05020
Cac_g027942	Cac_g030333	Cac_g029840	CacGene03500	Cac_g013797	CacGene05023
Cac_g027943	Cac_g030337	Cac_g029842	CacGene03502	Cac_g013799	CacGene05024
Cac_g027948	Cac_g030339	Cac_g029843	CacGene03503	Cac_g013802	CacGene05027
Cac_g027950	Cac_g030341	Cac_g029844	CacGene03504	Cac_g013804	CacGene05029
Cac_g027965	Cac_g030374	Cac_g029845	CacGene03505	Cac_g013806	CacGene05031
Cac_g027995	Cac_g030381	Cac_g029846	CacGene03506	Cac_g013807	CacGene05032
Cac_g027996	Cac_g030400	Cac_g029849	CacGene03507	Cac_g013809	CacGene05034
Cac_g028004	Cac_g030412	Cac_g029850	CacGene03508	Cac_g013810	CacGene05035
Cac_g028007	Cac_g030419	Cac_g029852	CacGene03509	Cac_g013812	CacGene05037
Cac_g028032	Cac_g030423	Cac_g029853	CacGene03510	Cac_g013813	CacGene05038
Cac_g028108	Cac_g030453	Cac_g029854	CacGene03511	Cac_g013814	CacGene05039
Cac_g028110	Cac_g030454	Cac_g029855	CacGene03512	Cac_g013815	CacGene05040
Cac_g028118	Cac_g030458	Cac_g029856	CacGene03513	Cac_g013816	CacGene05041
Cac_g028128	Cac_g030466	Cac_g029857	CacGene03514	Cac_g013817	CacGene05042
Cac_g028131	Cac_g030495	Cac_g029858	CacGene03515	Cac_g013818	CacGene05043
Cac_g028169	Cac_g030512	Cac_g029859	CacGene03516	Cac_g013820	CacGene05045
Cac_g028172	Cac_g030533	Cac_g029860	CacGene03517	Cac_g013823	CacGene05047
Cac_g028192	Cac_g030539	Cac_g029863	CacGene03519	Cac_g013825	CacGene05048
Cac_g028196	Cac_g030557	Cac_g029864	CacGene03520	Cac_g013828	CacGene05050
Cac_g028250	Cac_g030560	Cac_g029865	CacGene03521	Cac_g013829	CacGene05051
Cac_g028267	Cac_g030570	Cac_g029866	CacGene03522	Cac_g013831	CacGene05053
Cac_g028308	Cac_g030571	Cac_g029867	CacGene03523	Cac_g013832	CacGene05054
Cac_g028313	Cac_g030580	Cac_g029868	CacGene03524	Cac_g013834	CacGene05055
Cac_g028328	Cac_g030586	Cac_g029869	CacGene03525	Cac_g013838	CacGene05057
Cac_g028351	Cac_g030613	Cac_g029870	CacGene03526	Cac_g013839	CacGene05058
Cac_g028355	Cac_g030628	Cac_g029871	CacGene03527	Cac_g013840	CacGene05059
Cac_g028359	Cac_g030638	Cac_g029873	CacGene03528	Cac_g013841	CacGene05060
Cac_g028362	Cac_g030645	Cac_g029874	CacGene03529	Cac_g013842	CacGene05061
Cac_g028378	Cac_g030652	Cac_g029875	CacGene03530	Cac_g013844	CacGene05063
Cac_g028380	Cac_g030680	Cac_g029876	CacGene03531	Cac_g025595	CacGene05102
Cac_g028386	Cac_g030682	Cac_g029877	CacGene03532	Cac_g025594	CacGene05103
Cac_g028389	Cac_g030696	Cac_g029878	CacGene03533	Cac_g025593	CacGene05104
Cac_g028399	Cac_g030783	Cac_g029879	CacGene03534	Cac_g025591	CacGene05105
Cac_g028425	Cac_g030789	Cac_g029880	CacGene03535	Cac_g025589	CacGene05107
Cac_g028426	Cac_g030794	Cac_g029881	CacGene03536	Cac_g025588	CacGene05108
Cac_g028427	Cac_g030828	Cac_g029882	CacGene03537	Cac_g025585	CacGene05110
Cac_g028430	Cac_g030843	Cac_g029883	CacGene03538	Cac_g025576	CacGene05114
Cac_g028439	Cac_g030863	Cac_g029885	CacGene03539	Cac_g025567	CacGene05117
Cac_g028443	Cac_g030878	Cac_g029886	CacGene03540	Cac_g025562	CacGene05124
Cac_g028446	Cac_g030893	Cac_g029888	CacGene03541	Cac_g025561	CacGene05125
Cac_g028447	Cac_g030900	Cac_g029890	CacGene03542	Cac_g025556	CacGene05127
Cac_g028486	Cac_g030949	Cac_g029895	CacGene03546	Cac_g025555	CacGene05128
Cac_g028508	Cac_g030979	Cac_g029897	CacGene03547	Cac_g025554	CacGene05131
Cac_g028529	Cac_g030984	Cac_g029898	CacGene03548	Cac_g030550	CacGene05132
Cac_g028555	Cac_g030985	Cac_g029899	CacGene03549	Cac_g030549	CacGene05133
Cac_g028584	Cac_g030990	Cac_g029900	CacGene03550	Cac_g030548	CacGene05134
Cac_g028595	Cac_g031006	Cac_g029902	CacGene03551	Cac_g030547	CacGene05136
Cac_g028614	Cac_g031023	Cac_g029903	CacGene03552	Cac_g030545	CacGene05137
Cac_g028629	Cac_g031024	Cac_g029904	CacGene03553	Cac_g030543	CacGene05138
Cac_g028630	Cac_g031033	Cac_g029905	CacGene03554	Cac_g030540	CacGene05140
Cac_g028635	Cac_g031038	Cac_g029906	CacGene03555	Cac_g030538	CacGene05141
Cac_g028637	Cac_g031048	Cac_g029907	CacGene03556	Cac_g030536	CacGene05143
Cac_g028638	Cac_g031068	Cac_g029908	CacGene03557	Cac_g030534	CacGene05144
Cac_g028654	Cac_g031072	Cac_g029909	CacGene03558	Cac_g030532	CacGene05145
Cac_g028655	Cac_g031074	Cac_g029910	CacGene03560	Cac_g030531	CacGene05147
Cac_g028663	Cac_g031079	Cac_g029911	CacGene03561	Cac_g030530	CacGene05148
Cac_g028668	Cac_g031104	Cac_g029913	CacGene03563	Cac_g030529	CacGene05149
Cac_g028684	Cac_g031109	Cac_g029914	CacGene03564	Cac_g030523	CacGene05150
Cac_g028702	Cac_g031116	Cac_g029915	CacGene03565	Cac_g030520	CacGene05152
Cac_g028725	Cac_g031126	Cac_g029197	CacGene03570	Cac_g030519	CacGene05155
Cac_g028737	Cac_g031154	Cac_g029198	CacGene03572	Cac_g030517	CacGene05157
Cac_g028750	Cac_g031169	Cac_g029204	CacGene03577	Cac_g030516	CacGene05158
Cac_g028759	Cac_g031180	Cac_g029207	CacGene03578	Cac_g030515	CacGene05159
Cac_g028769	Cac_g031192	Cac_g029208	CacGene03579	Cac_g030513	CacGene05160
Cac_g028808	Cac_g031196	Cac_g029209	CacGene03580	Cac_g030511	CacGene05161
Cac_g028810	Cac_g031208	Cac_g029211	CacGene03581	Cac_g030510	CacGene05162
Cac_g028822	Cac_g031253	Cac_g029212	CacGene03582	Cac_g029489	CacGene05170
Cac_g028829	Cac_g031295	Cac_g029213	CacGene03583	Cac_g029487	CacGene05173
Cac_g028845	Cac_g031298	Cac_g029215	CacGene03584	Cac_g029486	CacGene05174
Cac_g028905	Cac_g031323	Cac_g029216	CacGene03585	Cac_g029485	CacGene05175
Cac_g028908	Cac_g031333	Cac_g029218	CacGene03586	Cac_g029484	CacGene05176
Cac_g028923	Cac_g031355	Cac_g029220	CacGene03587	Cac_g029483	CacGene05177
Cac_g028931	Cac_g031361	Cac_g029221	CacGene03588	Cac_g029482	CacGene05178
Cac_g028991	Cac_g031366	Cac_g029222	CacGene03589	Cac_g029480	CacGene05180
Cac_g029036	Cac_g031384	Cac_g029224	CacGene03590	Cac_g029479	CacGene05181
Cac_g029054	Cac_g031397	Cac_g029225	CacGene03591	Cac_g029477	CacGene05184
Cac_g029065	Cac_g031409	Cac_g029226	CacGene03592	Cac_g029470	CacGene05190
Cac_g029081	Cac_g031410	Cac_g029227	CacGene03593	Cac_g029469	CacGene05191
Cac_g029089	Cac_g031441	Cac_g029228	CacGene03594	Cac_g029462	CacGene05195
Cac_g029104	Cac_g031442	Cac_g029229	CacGene03595	Cac_g029456	CacGene05199
Cac_g029105	Cac_g031443	Cac_g029230	CacGene03597	Cac_g029453	CacGene05200
Cac_g029132	Cac_g031475	Cac_g029231	CacGene03598	Cac_g029452	CacGene05201
Cac_g029133	Cac_g031478	Cac_g029232	CacGene03599	Cac_g029451	CacGene05202
Cac_g029159	Cac_g031484	Cac_g029233	CacGene03600	Cac_g029450	CacGene05203
Cac_g029167	Cac_g031518	Cac_g029234	CacGene03601	Cac_g029447	CacGene05204
Cac_g029180	Cac_g031520	Cac_g029236	CacGene03602	Cac_g029445	CacGene05206
Cac_g029185	Cac_g031532	Cac_g029238	CacGene03603	Cac_g029443	CacGene05207
Cac_g029186	Cac_g031549	Cac_g029239	CacGene03604	Cac_g029441	CacGene05208
Cac_g029191	Cac_g031568	Cac_g029240	CacGene03605	Cac_g029438	CacGene05212
Cac_g029249	Cac_g031569	Cac_g029242	CacGene03606	Cac_g029437	CacGene05213
Cac_g029260	Cac_g031571	Cac_g029243	CacGene03607	Cac_g029436	CacGene05214
Cac_g029281	Cac_g031573	Cac_g029244	CacGene03608	Cac_g029434	CacGene05216
Cac_g029292	Cac_g031574	Cac_g029245	CacGene03609	Cac_g029433	CacGene05217
Cac_g029294	Cac_g031575	Cac_g029246	CacGene03610	Cac_g029432	CacGene05218
Cac_g029297	Cac_g031577	Cac_g029247	CacGene03611	Cac_g029428	CacGene05223
Cac_g029314	Cac_g031581	Cac_g029248	CacGene03612	Cac_g029418	CacGene05233
[truncated: 16,118 more rows]

## Sheet: Data2
Supplementary Data 2 Expression abundance matrix (fragments per kb exon model per million mapped reads) from 15 tissues of C. acuminata.
Gene ID	Whole Seedlings	Young Leaf	Mature Leaf	Immature Bark	Entire Root	Callus	Root Culture	Young Flower	Immature Fruit	Mature Fruit	Trichomes	Advance Roots	Cotyledons	Upper Stem	Lower Stem
CacGene00001	24.5612	16.4985	34.4411	45.7214	26.0197	25.8293	8.67794	38.1776	29.4588	25.6739	16.3902	27.0965	12.7871	14.7452	28.4269
CacGene00002	18.8417	2.93227	9.47264	4.26478	10.5858	11.5351	17.6375	9.23154	10.3192	11.8442	20.8897	14.8545	34.7858	22.1444	9.08927
CacGene00003	51.4735	0.811104	1.70311	8.98303	138.234	17.406	29.3376	21.8593	2.55531	4.05174	13.3097	133.298	21.4088	10.778	29.2157
CacGene00004	42.4838	42.9003	43.4236	37.5765	36.5217	39.2662	38.0468	70.1677	51.3434	66.6218	24.9684	37.0568	13.5499	26.7072	37.9775
CacGene00005	42.9188	6.16899	7.14294	6.92956	8.22666	7.75776	3.69155	41.129	25.3687	22.1091	6.11498	19.9874	40.4368	6.27644	11.8581
CacGene00006	64.0432	8.81347	1.451	14.9112	54.3176	149.936	46.3617	60.2958	31.6017	37.948	28.9769	50.0503	33.5068	82.5489	12.7481
CacGene00007	18.3194	19.3877	17.3744	16.4345	17.7729	19.755	23.1687	15.8338	23.029	19.2589	29.2581	16.6232	10.6667	16.9938	13.6415
CacGene00008	29.8096	24.9467	21.6994	20.1226	22.4835	33.2482	30.4645	27.3345	18.1171	20.5671	33.3771	25.0329	17.8799	29.738	16.574
CacGene00009	6.59565	10.2375	0	34.1411	9.11026	0	0.195949	67.7576	14.0034	16.4486	11.7902	8.71718	0	0.70815	0.951333
CacGene00010	0.386084	1.8165	0.0835581	2.03094	1.96821	0.845737	0.552012	0.610861	0	0	0.92724	1.03991	0	0.443366	1.9261
CacGene00011	1.0658	20.3198	18.9093	6.68393	2.97895	0	0.40713	5.00051	0.497451	1.13143	3.67109	1.25671	5.7739	1.29392	24.7193
CacGene00012	5.09719	10.9958	1.04915	8.80988	13.0553	0.176799	3.19178	0.231988	5.60324	3.61327	1.99307	3.6824	0.688172	4.934	7.54071
CacGene00013	0	1.10406	2.92788	6.02396	0	22.546	20.8119	8.13161	3.16365	19.9313	1.09641	1.47818	0	0	1.01976
CacGene00014	0.28136	0.763899	0.141047	3.03139	5.0878	0.201841	1.3246	0.256364	1.399	0.122815	0.502199	3.66788	0	0.576174	13.9519
CacGene00015	3.76623	33.5182	4.43138	0.388284	1.30758	0	0.974097	0.894829	13.8042	5.73422	34.5902	3.59797	0.723805	1.60455	1.66754
CacGene00016	1.16353	2.68191	0.375667	5.65012	8.63917	3.70579	0.553028	1.68782	3.42988	4.86701	4.8776	7.72787	0.79104	12.218	10.3989
CacGene00017	0	0.432454	0	0.705701	0.327944	0.0560336	0	3.16849	0.386303	1.2365	0.263529	0.307149	0	0.192702	0.187179
CacGene00018	40.1843	82.2087	116.446	24.129	15.5568	20.7264	30.1031	21.02	27.8405	32.1286	47.2065	15.7277	105.564	20.3118	21.0816
CacGene00019	66.3487	117.336	100.469	19.177	11.1646	18.2457	25.4626	13.6792	17.8283	19.2107	76.6307	15.3269	70.6139	18.8471	16.8096
CacGene00020	0	0	5.10047	0	0.673529	1.36985	0	7.96941	0	0	0	0	0	2.00608	6.54815
CacGene00021	9.01429	1.01054	5.65796	4.93264	3.84924	15.2204	35.4585	10.735	18.4714	11.0359	16.5434	38.0047	163.44	20.2599	28.8266
CacGene00022	15.9626	11.7867	14.2443	11.8463	11.1096	12.9082	23.1924	13.1971	14.9565	17.039	12.9375	11.4064	23.7363	9.51129	13.174
CacGene00023	0.248875	1.576	0.198102	1.28676	0.496042	0.623892	0.0477452	0	0.127285	0.126236	0.271332	0.103597	0	0.138136	0.198164
CacGene00024	32.6406	48.8051	64.3639	17.1413	16.1808	20.569	3.4095	66.3706	46.6105	71.7014	27.4418	12.9846	43.8974	27.4847	42.4883
CacGene00025	0	0	0	0	0	3.1875	0	0	0	0	0	0	0	0	0
CacGene00026	0	0	0.620367	0.471677	0.427941	3.59543	0.665767	3.78319	2.13419	0	1.62729	1.59083	4.43834	7.25236	1.44181
CacGene00027	0	0.359019	3.58666	3.12356	8.8215	160.699	9.55751	15.9748	4.4181	2.67465	15.5878	4.66436	11.4932	1.52091	3.01801
CacGene00028	3.79814	5.40112	10.2161	5.43469	2.91672	8.10043	8.19949	7.55206	5.5917	5.70494	2.82251	1.78315	1.60152	2.91763	3.41509
CacGene00029	5.65859	13.8933	10.0291	3.66995	1.54691	4.24267	5.50787	4.24967	1.60281	1.39752	9.43661	1.26839	2.13252	0.880755	0.828653
CacGene00030	52.1956	140.579	203.967	75.3175	43.7287	211.85	68.2465	62.6528	53.7332	132.329	106.195	43.6151	69.4986	67.2116	46.3857
CacGene00031	0.819865	3.62933	5.22895	27.5932	11.4274	6.01962	21.3174	23.9715	18.3229	24.3248	3.79549	4.06726	9.88442	10.5345	12.8209
CacGene00032	17.1069	18.3244	2.98321	5.51343	5.97192	2.87089	2.92507	3.93586	7.61459	5.53267	33.2188	11.5584	2.05464	8.66773	6.6167
CacGene00033	0.131745	1.97129	1.78009	1.36612	0.329651	0.86578	0.0521846	1.05547	1.88317	2.2792	1.23801	0.311549	3.02589	1.34452	1.73092
CacGene00034	30.8491	4.66436	4.67039	4.81072	21.0937	7.11535	7.07391	37.0761	13.1948	5.64935	10.1583	15.058	7.96896	6.17472	15.649
CacGene00035	16.2906	12.744	27.7632	22.1954	16.2867	20.81	28.4579	27.4767	30.2627	28.363	16.6196	14.1948	16.9001	21.821	24.9331
CacGene00036	5.14656	4.66282	8.03783	4.21688	5.76032	12.2576	11.6816	15.5023	6.80932	6.8057	6.26521	3.38525	1.87692	5.6102	2.55563
CacGene00037	28.3468	42.2577	7.32475	24.1631	33.0289	5.73122	2.71019	15.9371	18.9905	14.7676	37.3462	51.0199	10.615	19.1039	65.28
CacGene00038	1.22009	0.409619	0	0.203645	0	0	0	0	0.253877	0	3.02754	2.32218	0	0.316716	0
CacGene00039	5.99689	7.46006	11.6543	3.92197	2.54575	9.2989	3.70245	8.64304	5.57403	4.37745	10.3157	1.4773	3.6278	9.61277	6.4581
CacGene00040	39.283	34.3439	32.9079	31.2412	34.7741	33.6005	58.2207	67.1643	47.7512	50.8233	22.2184	36.9523	23.4547	22.8235	36.3951
CacGene00041	7.74187	7.75825	7.05706	7.9273	9.74225	9.76831	10.1052	14.8514	13.6925	15.8422	3.34147	6.71133	4.87459	6.84946	13.0217
CacGene00042	0	0.0813322	0.0589295	0.135725	0.170851	0.0903846	0.385463	0	0.0606941	0.462392	0.10485	0.0528071	0.434414	0.0724661	0.0530564
CacGene00043	5.0753	2.28935	10.7733	11.7646	10.6176	3.68086	8.03597	27.377	43.406	36.8316	59.5032	10.0759	18.5232	2.46148	3.02807
CacGene00044	27.0539	13.9355	63.6561	8.26024	9.71103	5.79863	7.75694	15.3202	33.7718	33.066	88.3539	10.6195	13.6889	20.4857	3.92628
CacGene00045	6.90186	7.41147	8.64681	3.77511	4.89893	5.84602	6.66678	5.70141	10.076	9.96461	4.20557	3.70307	3.13162	5.86646	4.8029
CacGene00046	13.6142	14.916	12.2833	16.0646	13.73	14.0233	17.7269	12.9391	14.7777	12.6438	25.68	14.0177	18.6216	18.4177	14.1446
CacGene00047	5.08764	2.06813	2.72262	1.43954	8.60893	14.0221	4.32777	2.21158	5.12657	8.1194	2.0238	6.08546	3.72423	2.70384	1.8137
CacGene00048	15.266	29.3146	3.64838	18.3496	18.2825	25.1031	2.82216	7.83299	2.7239	3.92184	21.4065	14.025	0.415392	6.82285	14.5352
CacGene00049	4.27303	12.8432	4.21907	16.3835	13.1018	29.5411	18.1508	11.7871	6.2383	5.66945	0.733274	16.7915	1.24836	5.31961	20.596
CacGene00050	0	0.340091	0	0.81508	0.33419	0.436727	0.247003	1.58278	1.20042	3.09862	1.30408	0.707293	0	0.397663	0.467141
CacGene00051	5.53891	15.7225	1.73646	22.6688	16.5581	5.13584	0.168884	3.01256	7.58427	2.68054	4.54297	7.82543	2.42335	10.534	45.5585
CacGene00052	0	0	0	1.18793	1.08551	5.58298	0	0	1.03997	0	0	0	0	0	0.953995
CacGene00053	16.2424	22.4124	41.6454	23.6396	21.4825	29.7308	26.7205	20.6105	15.199	16.2608	19.7581	20.6635	16.8602	16.0923	22.2068
CacGene00054	12.8829	15.3823	13.6966	13.1109	15.0669	21.7844	23.4578	13.6786	13.8658	11.8964	15.9485	14.8466	32.7887	21.198	13.4976
CacGene00055	19.2231	16.7653	13.091	19.7306	11.6397	14.1438	17.1381	19.3129	19.4354	21.6851	12.5118	13.3617	24.1497	19.0347	29.3093
CacGene00056	26.69	33.111	27.9359	35.0229	30.3402	39.9479	17.2873	40.6574	40.7638	47.1944	31.2049	47.0363	50.6505	31.6978	47.0116
CacGene00057	0.590606	0.35567	0.0996768	0.527531	1.82769	0.270478	0.189164	0.705704	0.791167	2.7339	0.283112	5.20783	0.274364	0.804252	0.919771
CacGene00058	23.7388	33.9186	28.8899	32.8291	26.4506	23.8758	17.2309	31.4005	32.3925	38.5461	41.2289	28.0167	35.1141	28.6687	33.7659
CacGene00059	21.2325	42.8803	14.8881	24.1768	16.5292	12.9996	6.057	23.9804	18.3479	19.0304	10.5633	11.3546	1.83255	13.3516	24.2698
CacGene00060	0	0	6.39876	0	1.3979	45.1758	51.4668	0	2.90465	0	0	0	0	0	0
CacGene00061	4.11537	9.71791	28.2567	7.3331	6.96651	8.45526	9.27693	5.41372	6.5679	7.04484	1.59891	2.50812	1.95849	5.67902	5.83362
CacGene00062	55.9416	66.9565	33.2321	40.0982	32.5799	34.0687	16.1686	40.6894	24.8158	31.2273	95.1557	33.9779	21.0335	86.6761	49.6302
CacGene00063	0	0	0	0	0	0	0	0	0	0.187571	0	0	0	0.238763	0
CacGene00064	0	0.221014	0.506934	0.113365	0.176071	0.193282	0.29883	0.285589	0.26766	0.0845162	0.225727	0.380752	0.335165	0.447082	0.238122
CacGene00065	1.63705	1.81858	1.29323	1.43954	1.80681	3.40992	2.79012	1.0898	1.63313	1.57393	1.31499	1.38589	0.345235	1.48363	1.66261
CacGene00066	0	1.5185	1.00229	2.08839	1.93695	8.62855	9.30833	3.07346	3.4483	4.00209	0.527065	1.18641	0	1.67127	2.73931
CacGene00067	1.07511	2.59472	3.51405	4.61968	2.85069	3.85677	8.29262	3.7869	2.16216	3.07204	1.90766	1.09173	0	2.06405	1.74516
CacGene00068	0	0.490612	1.59896	2.48438	1.18127	2.45289	3.30633	0	0.634265	0	0.522533	0.456371	0	0.21819	0.806687
CacGene00069	0	0.246226	0.305056	0.279846	0.1341	0.270147	0.327992	1.62548	0.0733586	0.403508	0.222559	0	0	0.148399	0.167387
CacGene00070	15.3245	16.0717	20.0152	9.67109	20.3329	17.6874	21.3286	10.2535	6.24477	5.98434	23.7751	24.7036	54.5098	23.5432	22.7717
CacGene00071	0	0	0	0	0	0	0	1.45724	150.295	15.9412	0	0	0	0	0
CacGene00072	0.255381	0	0	0	3.35925	0	3.29071	0.0787746	23.2529	13.8326	0	11.6502	0	0.150586	0.813494
CacGene00073	42.8077	41.1264	40.6701	34.5471	29.9305	33.8162	37.4279	33.7631	39.0427	33.7819	56.4845	26.8844	14.2332	44.6756	26.9037
CacGene00074	25.8672	17.4356	18.9812	20.9227	16.1927	21.2679	22.3646	18.5756	19.9257	34.9972	38.9515	12.4514	31.3066	23.8947	17.7533
CacGene00075	23.7386	5.29427	23.6198	14.0119	56.9566	111.757	157.62	7.98499	12.2135	9.78159	20.0915	17.5806	18.7896	262.055	10.3464
CacGene00076	8.3717	7.90989	6.23263	5.40383	5.84214	8.34851	5.95295	11.8985	8.60174	9.04865	10.019	5.12802	7.28147	9.73975	5.65221
CacGene00077	3.58118	0.900559	2.75564	2.3926	5.23013	56.3553	27.6344	8.91951	9.67411	4.77239	2.08703	2.01123	19.1579	3.68075	3.04278
CacGene00078	0	0.0860656	0.0615772	0	0.0421578	2.16954	0.920376	0	0.167089	0.317829	0.0818408	0	0.717691	0.506137	0
CacGene00079	1.02522	0.0637313	3.41839	1.03779	5.62445	5.27163	61.8703	5.23512	10.2077	4.56949	4.25802	0.766544	4.12313	0.137792	1.12852
CacGene00080	2.09693	1.87026	8.73022	2.39196	8.35556	11.9011	40.6125	8.99814	8.15806	3.59457	3.03337	3.46398	9.97662	0.850318	3.74922
CacGene00081	17.7554	15.0701	20.8185	21.4009	17.675	22.6502	24.6277	38.5964	36.9504	32.5126	57.5777	22.5149	56.7226	29.4392	25.2103
CacGene00082	18.028	27.2161	14.034	20.4881	21.0399	14.4905	19.6722	8.82906	11.7211	7.86814	85.6435	40.2827	20.71	27.1143	13.1774
CacGene00083	10.918	8.87936	12.0328	10.7689	14.0788	11.2616	18.4239	17.1067	13.1922	15.4189	5.69982	16.7229	10.0075	13.8803	20.4522
CacGene00084	0	0	0	0	2.9165	0	0.0294377	0.0927668	0	0	0	5.27322	0	0.180936	0
CacGene00085	0	0	0	0	0.413702	0	0	0.630132	29.7026	1.32477	0	0.16433	0	0	0
CacGene00086	84.2623	155.439	110.397	107.405	105.468	82.7877	49.5965	105.961	100.745	126.374	139.823	221.416	287.676	125.654	148.422
CacGene00087	7.7013	0.10995	0.0772432	0.115991	0.21266	0	0.578489	15.5634	4.10171	1.92358	0.874152	0.129272	0	0	0.0727178
CacGene00088	3.68249	0	0	0	0	0	0	142.005	0.549398	0.882825	0	0	0	0	0
CacGene00089	7.96739	0	0	0	0	0	0	934.947	0	13.2905	0	0	0	0	0
CacGene00090	17.5693	16.1139	22.7476	13.9954	27.7208	27.1181	17.3104	26.9015	20.0267	19.0124	9.20372	19.0014	17.771	10.0735	12.8988
CacGene00091	0	11.7925	15.0122	12.4978	12.0095	61.251	48.0726	26.4345	27.1523	22.0506	10.1655	10.3575	1.01263	9.53206	7.7307
CacGene00092	47.9904	62.726	57.0289	47.2368	46.6644	56.1691	54.8685	69.0418	64.7254	81.9192	37.3437	31.5901	38.7763	40.9594	52.4953
CacGene00093	20.2679	0.928775	7.85026	10.2163	35.0557	88.2693	13.6166	30.751	8.08289	7.6791	116.073	33.6941	71.3376	57.5658	4.76876
CacGene00094	10.9206	7.19021	39.8316	6.43395	5.38461	43.0838	2.16592	6.13225	3.48319	2.87105	18.0294	2.51797	84.1882	10.5751	2.36662
CacGene00095	65.7616	2.36895	32.1842	3.47974	1.32348	95.0322	10.6402	59.1212	14.7479	14.3981	115.112	32.0483	731.731	124.297	39.6636
CacGene00096	26.7814	25.8377	23.7403	20.1118	18.3312	17.9156	18.9858	46.6971	48.3647	46.884	55.5952	21.4476	18.9845	45.7658	27.3102
CacGene00097	0	0	0.830884	0	0	4.77004	1.75004	10.3558	5.37743	0	0	0	0	0	0
CacGene00098	14.3454	2.20547	3.13529	3.34331	3.42904	42.3137	8.95448	15.3159	9.57925	10.8629	19.4036	3.76336	56.4006	9.80905	4.82114
CacGene00099	2.02923	0.0879265	0.376207	0.190046	0.749948	3.1494	1.44951	1.13778	1.60701	1.66649	2.08004	0.507851	0.958109	2.54586	0.729691
CacGene00100	3.76037	1.73066	1.15077	1.95501	2.98937	0.765884	0.580483	0.319318	1.31095	0.329869	2.74777	4.84672	0.0804652	3.40475	12.2492
CacGene00101	0.854412	1.73305	0.773066	2.21736	1.60942	0.0359932	0.100884	2.55333	5.06565	1.55893	0.587405	0.292234	0	0.376714	0.612257
CacGene00102	3.62318	1.36856	1.8957	10.2287	2.79856	3.36641	6.16422	2.02557	7.52331	3.38821	11.0058	1.30706	22.0857	1.6712	6.36051
CacGene00103	8.33644	8.2903	15.3163	11.062	9.32135	15.7832	21.5635	7.54388	7.05222	9.31318	5.33908	6.91279	7.38989	6.6149	10.9166
CacGene00104	15.8656	16.035	15.444	13.936	23.4769	54.4605	49.7155	38.7161	26.0569	28.115	17.3721	54.1802	47.5353	18.8611	30.8795
CacGene00105	0	0	0	774.022	359.044	0	0.170255	0	0.909038	5.64552	0.163175	33.5143	0.958406	0	193.162
CacGene00106	17.5235	14.6738	21.8029	17.6715	15.9545	15.6291	20.6991	13.368	25.8446	22.2904	19.5385	22.9806	36.5598	16.5012	17.9658
CacGene00107	6.02736	4.30464	5.32213	3.36855	4.83957	2.0526	9.82643	4.03304	7.59704	2.33734	7.34959	5.53482	3.88639	5.66902	5.88884
CacGene00108	0.512344	0.537674	0.195533	0.679854	0.350929	0.224506	0	0.495173	0.471254	0.450471	0.159427	0.915088	0.443332	1.1178	0.814503
CacGene00109	7.60375	4.53064	6.56596	11.1313	10.0549	8.32229	13.9569	14.2041	11.9978	17.7998	3.56154	10.5516	6.81028	9.47442	12.0439
CacGene00110	14.9732	7.67648	18.6598	11.2751	15.398	24.1406	27.1993	18.3521	18.7685	18.2716	3.87944	11.4443	9.23635	8.36044	12.1123
CacGene00111	3.14009	3.45893	4.65803	2.27562	1.60694	3.39542	5.14367	3.11752	3.72127	2.97725	5.87155	0.937368	0.814181	2.95445	2.17674
CacGene00112	144.875	201.853	82.7566	124.052	142.841	127.818	75.8064	89.5243	63.9102	60.4709	610.509	162.174	118.863	211.154	126.971
CacGene00113	7.28705	10.6649	1.99315	15.9124	19.3565	13.2175	1.68654	4.92224	6.02818	6.10559	3.55937	11.2004	2.97144	12.0417	72.9086
CacGene00114	14.6604	25.3641	32.1125	6.62338	4.90338	4.48411	8.32284	6.42543	6.63366	6.83254	10.4307	3.44343	8.12948	4.58733	5.89894
CacGene00115	41.1526	62.9132	34.4209	49.3416	67.7185	76.4307	56.6003	67.0142	37.8841	48.1692	53.2452	56.519	20.0948	53.8276	64.5688
CacGene00116	9.40089	12.5551	6.85548	10.0813	7.76647	10.7014	11.2546	6.38163	4.36371	4.50499	8.8215	15.6973	12.3744	6.24067	9.01248
CacGene00117	2.57635	9.93027	4.64146	3.23533	2.66769	0.943631	1.47457	2.0815	1.11999	0.747455	16.3822	2.14466	3.80502	3.28339	2.8644
CacGene00118	19.4118	17.8287	48.9844	24.7586	18.297	16.8686	17.6533	25.6169	28.1145	28.9899	11.2366	9.53191	3.41986	15.432	17.759
CacGene00119	18.5586	17.6579	16.1701	19.7512	18.598	17.2564	20.2321	20.9328	20.5786	20.7721	17.6855	21.6263	53.0336	19.5379	23.4036
CacGene00120	29.4036	16.9526	28.2883	22.1592	20.4264	54.3866	26.3242	70.1572	44.7776	57.2651	14.5936	29.2658	73.7646	28.2421	30.2124
CacGene00121	0	0	0	0	0.144427	0	0.174456	0.343135	0.469755	0	0	0	0	0.263431	0.234259
CacGene00122	0	9.40824	0	68.823	43.8562	170.886	3.21604	0.337487	1.03811	0.788579	2.838	20.1591	0	14.5923	22.8627
CacGene00123	105.857	44.7335	16.6203	97.7759	82.4593	93.7943	57.6569	75.0227	57.5069	53.2882	120.281	99.0889	24.3585	128.707	103.17
CacGene00124	4.12291	21.5861	32.496	5.92928	3.36352	2.03748	1.91816	1.62915	3.93272	1.99061	5.42586	1.29393	13.8833	5.09555	2.14253
CacGene00125	94.409	26.7094	11.1273	21.8516	57.4581	33.3802	8.90637	148.374	116.323	88.5	23.0844	185.185	477.328	115.008	65.112
CacGene00126	1.3538	4.09283	4.7157	1.66493	1.79465	3.45211	2.92403	2.77767	2.61467	2.64548	0.780669	0.96708	0.476595	1.97151	1.65718
CacGene00127	14.3521	0.575623	0.0393547	0.458249	2.05626	2.60366	7.41171	0.127601	0.151303	0.0846104	4.39764	7.00303	4.23773	0.360217	0.0372651
CacGene00128	0	0	0	0	0	0.651483	0	0	0	0	0	0	0	0	0
CacGene00129	0.16359	0	0	0	1.76761	0	0.584229	0	0	0	0	4.13617	0	0	0
CacGene00130	0	0	0	0	0	0	0	0	0	0	0	0.0507406	0	0	0
CacGene00131	0	0.135734	0	0	0.0672747	0	0.138725	0	0	0	0	0.164643	0	0	0.0876605
CacGene00132	34.6598	23.0547	25.536	38.9777	26.6523	25.3852	35.9475	38.3982	26.4956	28.3154	81.0361	23.9056	22.0459	31.7532	22.9
CacGene00133	27.3318	91.354	140.141	63.1236	41.3248	77.9775	0.210173	63.8195	13.892	28.6048	133.149	39.3228	1049.2	392.339	621.178
CacGene00134	14.8039	16.3974	0.288286	10.7123	13.2459	9.79924	3.01175	4.14726	35.4697	8.63464	34.5333	46.7788	0	116.618	4.54728
CacGene00135	9.48739	18.3614	4.39496	27.0137	17.2715	47.4464	14.4474	12.4727	14.2306	11.8151	450.184	12.2372	7.11262	671.502	64.2555
CacGene00136	0.980189	2.66032	7.66624	0.440326	0.0652684	0.897147	0.428771	5.03304	4.30864	1.29284	0.402871	0.123651	0.610025	0.432667	0.394096
CacGene00137	1.60819	9.33852	14.3119	0.790008	0.310607	0.645391	0.92854	0.264085	1.65376	1.45276	4.83076	0.250981	5.58642	0.349129	0.547275
CacGene00138	0	0.41391	0.563553	0.404448	0.372591	0	1.50179	0	0	0	0	0.444831	0	0	0
CacGene00139	61.7102	134.575	45.5484	287.412	138.605	224.964	8.4064	23.1345	31.0134	28.2475	76.9443	96.2563	117.074	27.9551	267.984
CacGene00140	68.5478	105.533	80.7179	95.5308	97.1299	169	143.064	51.3349	49.5902	67.0223	211.977	89.0153	38.0658	100.748	68.4122
CacGene00141	225.626	626.792	1452.04	130.085	23.0429	38.7026	29.4049	51.8555	45.3066	48.2805	264.434	29.1113	2072.83	34.4857	81.8703
CacGene00142	59.5204	47.6981	13.5344	48.605	45.4207	38.0863	27.8362	48.7971	38.1617	25.1795	127.302	86.7593	53.7503	75.971	73.551
CacGene00143	4.30938	9.19726	7.50008	8.7737	4.30453	1.43338	0.669834	4.56048	5.44821	4.56068	7.32083	4.84873	7.16158	4.55265	8.46421
CacGene00144	0.449449	0	0	0	0.750493	0	0	0	1.27064	0	0	1.01801	0	0	0.213995
CacGene00145	14.03	15.0674	49.0063	18.4484	15.0477	20.9369	27.2595	11.2637	9.50307	13.2369	32.5295	16.6692	5.33412	49.5508	17.7731
CacGene00146	0	0	0.224969	0.548283	0.170273	2.90244	0.211188	0.392025	0.266711	0	0	0	0	0	0
CacGene00147	0	0.725826	0.821491	0.908386	0.829168	1.79536	0.840931	0.723964	0.907496	0	0.958021	0.407738	0	0.974063	0.757255
CacGene00148	0	0.620669	0.199092	0.296619	0.824003	2.85026	0	1.18934	0.226844	0.96822	0	0	0	0.276645	0.229904
CacGene00149	0	0	0	0	0	0	1.36788	0	2.12431	0	0	0	0	0	0
CacGene00150	1.50849	4.13939	4.6606	8.82807	3.8399	1.56617	0.743616	5.03729	3.63512	3.60247	1.33292	1.10398	1.58812	0.900254	4.22016
CacGene00151	5.64899	1.0107	0	1.65638	0.505127	0.280661	1.27912	8.37126	5.37317	14.7793	0.553275	0.938811	0	0	0
CacGene00152	145.311	122.288	33.4423	212.702	184.891	466.219	115.614	222.386	133.337	158.822	100.666	146.357	95.3296	220.031	219.837
CacGene00153	11.6451	7.70768	9.31715	8.93444	6.7457	8.75499	5.99936	7.74542	5.68654	4.9691	12.2078	6.227	20.8729	6.95435	6.03196
CacGene00154	11.111	19.2602	1.10863	13.9204	15.2763	3.05076	1.48503	3.57264	1.526	2.02147	15.3992	10.7266	0.113997	8.85463	14.271
CacGene00155	19.9556	24.7661	15.0965	20.7899	19.5542	25.277	31.288	30.59	25.2832	22.203	8.39848	22.2774	32.187	22.0923	21.484
CacGene00156	4.36306	0.830333	0.837131	5.666	4.73027	17.0169	1.87573	2.15555	2.35687	2.99133	1.38917	1.70506	5.61271	16.7788	25.7524
CacGene00157	0	1.61876	7.64914	1.35428	2.0637	7.69663	10.7158	0	5.11257	4.08954	11.3733	2.08734	8.88804	4.99002	1.32252
CacGene00158	8.96537	17.8087	40.3762	8.52821	5.62171	7.42799	8.54369	8.89837	10.9478	11.3875	14.9877	11.79	42.3984	8.82618	10.1678
CacGene00159	8.32017	4.45251	0.246052	5.13146	5.48722	1.01837	0.909264	2.15919	1.49158	0.794523	3.54059	2.98791	0.310957	2.13133	2.57635
CacGene00160	1.13501	0.390466	0	0.208666	0.281658	0.0832854	0.0931396	0	0.125562	0.264191	0.180812	0.325554	1.13204	0.430151	0.134866
CacGene00161	27.8101	152.911	202.26	45.2254	12.1056	9.27749	3.67318	11.216	10.1975	12.0919	289.16	14.5061	63.618	37.8298	16.7486
CacGene00162	11.872	13.1416	10.8031	17.183	5.98435	11.4464	2.27619	9.88776	8.06973	9.14628	20.7822	2.12334	12.8599	25.4472	6.01326
CacGene00163	13.3428	9.76794	11.4202	9.74044	8.75209	13.7657	10.7606	16.1892	11.3812	9.96833	9.97263	7.86216	8.31293	8.75299	10.6439
CacGene00164	1.47732	0.587144	0.140939	0.281578	7.57258	7.62096	10.1815	1.2587	1.35267	2.2344	0.108502	44.5282	0.800176	0.269869	0.388927
CacGene00165	10.5859	35.4696	0.729341	7.18396	12.2491	0.58618	1.59884	11.7318	2.85111	1.48108	2.80531	28.1666	0.313632	0.327183	4.431
CacGene00166	12.6295	0	0	0.217153	0	0	0	0.504397	0.464299	1.23107	0	0	0	0	0
CacGene00167	110.47	51.5481	5.21144	10.1454	5.3235	55.1438	3.60551	43.9569	13.3548	23.114	15.6036	8.04712	4.41861	18.2883	16.0375
CacGene00168	8.17349	2.58186	3.07925	4.71572	7.03133	6.36074	10.5945	4.73389	8.62911	7.59629	3.42105	7.33969	9.12107	2.57662	4.55608
CacGene00169	2.02267	0.656187	0.0910489	0.0667567	2.07659	0.0990566	0.990298	0	0.998466	0.378573	0.117174	12.6012	0	0.0966502	0.824471
CacGene00170	0	0	0	0.037041	0.0170771	0.0802405	0	0	0.324162	0.0396101	0	0	0	0	0
CacGene00171	8.25064	49.996	120.274	16.3513	19.5095	0.269763	9.30111	16.3627	0.546907	7.97862	4.11416	20.7766	3.73281	0.433922	24.0144
CacGene00172	98.8795	1.70836	1.09173	0	0	14.5111	30.3688	13.8929	9.0317	0	0	0	5.98017	0	0
CacGene00173	3.88262	2.22528	25.0018	9.26415	4.14941	1.96696	2.82335	5.65675	17.5199	4.44081	1.62478	9.41492	55.2677	13.9971	18.2866
CacGene00174	18.7089	16.4765	31.6862	21.8425	18.5567	12.5031	19.8619	23.4163	22.4243	24.7773	10.778	16.5266	3.8224	20.0574	29.729
CacGene00175	6.88822	3.26136	0.274819	1.10794	0.653626	0.294563	0.13632	2.85963	4.18016	7.15406	1.29376	1.79627	0.187799	5.37634	1.10313
CacGene00176	9.8442	13.3896	10.826	9.13891	7.76593	5.97471	7.41337	10.0591	9.37288	14.3044	13.3538	7.51125	15.4152	9.24999	7.50929
CacGene00177	24.1515	102.355	211.213	3.80872	0.416319	0.61315	7.67316	4.79847	8.14496	12.6784	20.1823	0.29536	108.916	4.56354	2.18691
CacGene00178	0	0.108541	0	0.109627	1.8163	0	0	0.745361	3.76538	3.19145	1.89028	0.120992	0	0	0.0651724
CacGene00179	21.7295	17.3098	15.7243	15.4505	18.7704	20.3405	35.7579	20.972	25.5869	27.361	12.4132	15.2382	2.74405	9.20665	13.5056
CacGene00180	7.11581	1.35576	1.07012	1.44241	2.2557	2.15214	4.14631	3.47986	2.69149	3.39558	15.3678	3.14469	5.76182	2.27621	1.05814
CacGene00181	3.13175	1.66735	1.26985	1.40084	1.85049	1.85517	1.35038	2.13643	2.6659	2.0294	1.75642	1.33764	0.703374	0.609882	1.46154
CacGene00182	1.83983	2.22957	2.41483	1.38092	2.57797	4.29824	7.984	1.76822	3.4081	2.00906	0.589243	3.99026	3.65696	1.01147	2.54152
CacGene00183	1.88315	0.300263	0.107395	6.04366	5.15774	0.617321	6.42157	0.797724	6.49539	0.562902	6.45416	16.018	0	5.55509	5.21424
CacGene00184	100.67	79.3249	254.555	60.8668	21.262	51.8125	67.5035	60.7943	44.3605	81.9445	15.3608	34.6412	112.399	21.2558	54.1742
CacGene00185	4.31092	8.39088	10.0627	8.68283	7.73021	8.4704	7.72745	7.86142	7.09433	8.48858	6.41165	6.15388	6.785	4.49046	5.90344
CacGene00186	29.1068	25.2959	15.8661	39.4896	40.8164	48.526	52.2261	53.9943	57.9803	71.6649	43.4804	79.8263	61.4025	32.8164	50.1406
CacGene00187	36.7464	36.0322	39.9298	31.6802	32.0467	26.3401	26.2695	30.6357	22.7435	23.8723	50.0988	62.6765	179.069	28.6931	43.2066
CacGene00188	1.44034	0.455865	3.48231	5.54123	16.6476	15.6237	1.09931	21.1657	0.0862156	0.193134	20.0763	7.78155	1.7179	17.7138	0.919899
CacGene00189	0	0	0	0	0	0	0	0.0580468	0	0	0	0	0	0	0
CacGene00190	43.0524	66.1262	71.3661	60.9781	49.5184	60.4031	40.0427	49.9668	45.5586	39.9412	92.5054	41.899	26.8271	76.5204	51.5702
CacGene00191	0.502065	0	0	0.209895	3.07193	0.111854	0.215157	0	0	0	0.974962	8.09332	0.741049	37.1276	0.72151
CacGene00192	29.8174	78.2194	63.8071	37.1828	36.3964	28.697	18.3387	27.8776	22.9965	15.7435	19.8447	33.7062	21.6116	43.1234	40.1678
CacGene00193	14.0038	20.8832	29.5432	2.38304	0.345677	7.30817	1.78555	2.34884	1.87758	1.2351	14.26	0.178182	7.9371	3.92226	0.831493
CacGene00194	0.369375	1.11161	1.68624	1.24075	1.26426	1.71282	3.35742	1.63261	1.91723	0.795722	0.580154	1.34498	0.169815	1.33638	1.34499
CacGene00195	0	0	0	1.15837	0	35.9559	76.8137	0	0	0	0	0	0	0	0
CacGene00196	72.8994	41.9621	43.7385	65.8914	57.6181	43.7258	56.6929	78.9773	53.2402	84.6056	49.3882	65.3959	114.654	102.331	87.929
CacGene00197	13.9266	22.3968	24.357	29.9521	33.6074	32.8851	27.0537	43.027	22.0176	22.2664	21.2876	19.0299	10.8124	34.8672	27.4621
CacGene00198	11.7461	13.226	16.9641	18.9232	15.4102	28.4095	26.073	30.6246	16.3467	17.698	23.0087	12.1113	0.823963	19.5865	17.9042
CacGene00199	2.35721	0.038981	0	0.0227888	10.7284	0.525631	2.48582	0.267064	0.0625035	0	0.193024	16.235	0	0.137231	0.084757
CacGene00200	3.41969	2.67324	2.46943	3.75105	3.79632	5.37925	5.88952	6.55292	4.84613	5.65745	0.669743	3.24064	2.28561	2.81985	4.75378
CacGene00201	17.9974	16.1852	15.648	10.2505	5.71234	16.0885	3.46222	23.7442	10.0321	10.9004	62.0249	14.428	41.9005	32.6337	17.9666
CacGene00202	0	0	0	0	0	0	0	0	1.086	0	0	0	0	0	0
CacGene00203	0	0.348273	0.370536	0.0913578	0.253155	1.84308	0.58061	1.60339	1.86686	1.39752	0.95109	0.759109	2.68304	0.124114	0.122065
CacGene00204	43.3735	40.0524	39.4082	41.5584	47.9222	42.0915	38.1496	45.6649	29.8458	30.9204	68.9478	52.5365	20.117	46.5067	45.5179
CacGene00205	1.81554	3.5187	2.08071	2.38204	0.558498	1.15637	0.592747	2.76981	1.47653	1.00167	4.28386	1.21581	1.13413	1.23051	0.854702
CacGene00206	2.02984	3.41444	6.2266	2.21051	2.01133	3.40423	3.09909	2.4994	3.46247	4.47629	1.66127	2.76893	2.23821	2.89398	2.30576
CacGene00207	21.1314	33.8638	40.6354	30.0589	39.1072	26.6975	24.5352	43.3781	27.7515	40.1887	45.7595	63.9695	51.6362	32.9044	43.5319
CacGene00208	1.51223	0.851398	0	1.6471	0.278138	0	0.446459	11.9888	0.62641	0.313399	0	2.98786	0	2.72086	1.08113
CacGene00209	0.898618	0.480325	0	2.92596	0.276317	0.0451347	0.0505912	1.22065	10.2261	31.4955	0.296291	0.176812	0	2.87946	0.0742087
CacGene00210	23.2639	8.92605	10.5007	13.4477	10.1025	19.6522	23.3987	17.6867	23.4756	33.9891	29.058	10.337	22.8716	38.4016	14.8902
CacGene00211	3.20674	21.4905	100.897	7.3213	1.09549	35.4511	5.23466	0.274564	0.230729	0.150479	149.164	0.346152	4.69107	12.27	3.26297
CacGene00212	19.5078	12.3953	21.1044	20.5903	13.8664	17.7947	16.9846	10.0469	12.053	10.6788	67.9862	18.5466	48.2055	49.6796	36.3367
CacGene00213	0.943667	0.80653	1.39018	3.71846	3.67986	6.17174	7.16392	3.80253	2.73457	3.75776	2.06777	2.32903	0	2.17747	1.99839
CacGene00214	23.2658	18.1735	12.0878	23.3068	16.4941	15.7393	12.7171	21.4537	23.5289	29.9414	11.0205	16.5406	2.1829	15.9729	19.6716
CacGene00215	213.735	192.205	265.226	431.514	324.459	219.898	330.483	289.766	256.455	468.641	375.233	480.959	811.113	292.871	456.45
CacGene00216	13.5082	13.9165	21.6842	18.3884	13.4261	18.3715	18.2845	28.7882	26.9587	35.7148	21.6024	17.0857	43.2075	14.0229	19.614
CacGene00217	34.3588	22.9024	27.016	33.1947	35.6419	35.0149	59.5993	26.0914	22.3558	25.6326	48.6653	47.109	42.0667	40.0644	32.9909
CacGene00218	7.10549	10.6489	12.0818	13.893	9.6876	11.3735	9.50292	17.2841	14.0753	14.4665	8.69035	6.925	3.22481	8.31458	8.86113
CacGene00219	4.63882	8.67207	17.2997	6.67754	3.08585	2.10563	3.53291	5.32551	5.39011	21.2124	1.2153	2.27293	7.0206	2.83539	3.80602
CacGene00220	4.70427	7.1353	19.2375	0.92728	0	0	0	0.0583703	1.86845	6.76708	2.63375	0	3.53481	0.340788	0.190463
CacGene00221	1.48358	1.85908	1.52354	1.24805	2.05761	3.74517	2.88978	1.47389	1.52501	2.20596	1.9509	1.8082	0.934817	1.61249	1.23722
CacGene00222	1.37057	0	0	0	6.97803	0.0547371	1.69423	0.10551	0	0	0	14.4233	0	0	0
CacGene00223	0.900744	0.906468	0.609841	2.42513	2.36783	5.30426	0.476601	2.57304	0.573162	0.28628	1.99299	1.58796	0	5.08098	1.86153
CacGene00224	13.2808	4.23451	18.7804	18.8017	17.2335	7.55962	8.86477	46.1888	18.4595	12.0032	7.82646	40.3107	9.73317	20.7745	67.423
CacGene00225	41.2416	56.5261	91.4676	36.4902	28.0449	44.9461	44.6326	29.8589	32.8835	33.9412	75.0159	50.719	224.551	35.5764	31.2637
CacGene00226	1.40901	2.65596	2.21079	1.37891	1.19797	1.25512	1.4624	1.4304	1.50909	1.71992	0.731606	0.961351	1.23629	1.51027	0.806217
CacGene00227	32.3084	2.04294	2.69964	1.28595	0.791806	2.57962	1.99525	14.3818	1.64262	1.84123	1.4235	1.08846	4.93692	0.608684	0.941148
CacGene00228	31.1039	6.92459	8.76336	60.5435	69.518	61.9386	56.9549	126.516	42.4907	103.907	5.4227	37.2009	1.1208	24.221	62.0255
CacGene00229	15.3374	5.65634	2.76093	22.9577	22.8015	30.8549	7.72788	42.109	14.3421	23.8518	1.3977	18.0423	1.58185	26.8402	17.6498
CacGene00230	0	0	0.238144	1.25858	1.78408	18.9893	5.71209	0	1.27352	0	0.334539	1.39051	1.43548	0	0.427665
CacGene00231	0	0	0	0	0	0.37258	0	0	0	0	0	0	0	0	0
CacGene00232	1.55283	3.9164	0	2.6789	2.29573	0.846423	0.754247	0.854128	9.22337	1.29249	7.69231	0.167218	0	0.955257	4.54987
CacGene00233	102.433	148.148	38.6321	173.721	149.271	57.678	27.5068	80.988	55.0199	44.7298	402.379	128.364	150.597	133.682	265.645
CacGene00234	455.74	33.7923	173.899	24.688	118.036	493.149	328.611	108.106	92.2063	86.3871	73.7951	44.8971	397.498	106.924	16.7593
CacGene00235	4.56246	0	0.393201	2.28235	15.7656	1.94618	5.87292	1.18063	11.276	6.83166	0.509692	0.415926	2.65391	0.0795773	0.548676
CacGene00236	1.44041	0	0	0.0466491	0.0862726	0.274756	0	0	0	0	0	0	0	0	0
CacGene00237	54.0838	38.4379	32.4453	38.5835	46.6103	33.4253	24.0547	45.9838	35.9775	29.807	14.4002	29.2062	8.09233	20.5921	39.7281
CacGene00238	15.8043	17.3922	45.9619	16.0569	14.9678	45.6246	26.3656	33.9413	23.6569	17.4485	7.81688	10.4126	21.0698	15.5905	7.21226
CacGene00239	74.6976	44.2976	50.0825	51.4284	48.9972	72.3195	71.6431	98.2778	78.7077	96.304	109.38	73.0777	187.608	61.1627	58.2357
CacGene00240	36.2094	35.4302	22.4983	24.7194	32.6536	15.8042	22.0657	24.9373	25.0252	32.0637	42.4198	39.8226	38.0078	38.2266	32.7933
CacGene00241	19.651	23.4355	24.4217	24.4669	18.2872	19.4076	21.4626	20.8035	20.4637	23.8484	14.2654	18.6535	18.9982	14.7755	22.9444
CacGene00242	13.5658	8.50063	12.2338	11.5107	9.87131	13.1666	15.0191	44.2066	27.5422	9.3493	10.7073	11.0274	29.3859	8.80113	11.0183
CacGene00243	0	0	0	0	0.849676	0	0.266213	0	0	0	0	0.452829	0	0.0948204	0
CacGene00244	7.10976	16.3147	0.823682	6.9828	9.44436	2.25649	0.598396	5.30284	1.43957	2.17732	7.18742	5.41387	0.230525	6.56034	6.7837
CacGene00245	17.8721	10.6856	21.6198	14.1039	11.5074	11.2991	28.071	20.259	20.601	21.899	5.55242	13.1413	10.6864	9.02371	18.2001
CacGene00246	18.3216	18.1384	17.4802	15.2932	9.63837	16.4137	18.2342	16.8139	13.7893	21.2344	22.4982	9.18862	43.5573	13.2637	21.1272
CacGene00247	6.39266	7.8711	4.51254	6.35468	4.90248	2.67141	2.17993	6.1799	7.58879	8.18407	5.78587	2.60773	2.93349	10.3929	4.5169
CacGene00248	0	0	0.135425	0	0.189327	1.00796	3.64386	0	0.403456	0	0.185925	0	0	0	0.13832
CacGene00249	6.71985	0.663319	14.9628	0.2469	1.95044	28.5551	5.58391	0.230322	2.882	2.40234	3.28472	0.581493	66.9104	0.284449	0.79863
CacGene00250	0.693879	0.0690574	0.299255	0.11156	0.308516	0.493534	2.5653	0.342625	0.348796	0.265451	0.738111	0.202917	0.598679	0.0542225	0.0488443
CacGene00251	0	0	0	0	0	0.918757	1.12748	0	0	0	0	0	0	0	0
CacGene00252	0	0	0	0.146776	0.09009	0	0.339059	0.0773582	0.0602376	0	0	0	0	0	0
CacGene00253	2.80219	4.16769	15.4388	9.74631	8.8368	10.654	20.1853	6.3666	6.21709	2.73895	20.5445	8.30545	48.4861	10.8332	7.03731
CacGene00254	0	0.251596	0	0.128221	0.465258	1.30555	1.60452	1.39385	2.15326	6.14837	1.44651	0.145153	0.398229	2.2644	0.460998
CacGene00255	19.4186	0.835729	25.3344	4.59814	4.64931	131.694	57.7014	3.6834	17.3295	12.6952	0	2.13715	3.45915	4.73941	2.89443
CacGene00256	28.9235	6.118	55.9252	6.38975	14.8725	53.6681	16.0495	25.6516	26.2971	24.6052	7.79387	12.1607	104.362	5.49082	4.37137
CacGene00257	11.3963	6.01918	14.5581	5.69927	4.79995	18.559	13.7637	11.5573	13.7316	12.8344	20.8591	10.0912	76.1289	10.7968	6.71573
CacGene00258	5.44911	6.07165	4.79749	6.38984	4.25191	4.30735	3.77469	4.13422	4.97728	5.00958	2.51098	2.58012	0.540216	4.37957	4.1326
CacGene00259	121.323	154.552	14.2137	18.5389	0.618423	0.868491	0	62.4579	155.617	91.8987	82.128	0	12.598	13.2756	6.48089
CacGene00260	0.348836	2.03543	0.388094	0.484062	4.95957	0.674517	1.03366	4.09372	3.30408	1.03122	0.870129	3.71374	0.871746	1.25119	7.24184
CacGene00261	2.64701	12.539	14.7753	4.08252	1.86559	7.50412	1.29801	2.75738	9.33663	5.28158	18.3184	3.53127	27.8038	0.996466	0.215629
CacGene00262	84.7079	65.1867	42.7494	57.4231	73.3441	68.7224	67.4154	45.2575	38.5963	48.7968	226.122	68.6349	39.3411	80.5442	49.5534
CacGene00263	27.2496	14.0257	21.7734	32.2598	31.8614	85.7404	12.3505	109.208	120.389	124.425	58.3567	38.5484	89.0318	68.5505	36.3959
CacGene00264	24.2587	42.7999	45.4543	16.4373	14.1382	18.3138	18.9884	16.8759	18.2433	22.2072	32.0006	13.7283	42.3594	15.7095	17.2322
CacGene00265	24.3827	17.4252	29.5718	23.1623	21.9184	31.1529	26.0143	27.1654	24.1965	25.4274	11.2329	23.4374	28.9899	20.4106	25.3625
CacGene00266	0.414573	107.057	765.139	11.1871	13.4336	4.39347	0.134642	0.136259	0	0.132526	12.0699	41.1854	148.769	1.89752	1.39984
CacGene00267	11.5525	10.7276	7.5181	14.9236	10.7598	16.2497	16.3037	13.9059	9.04446	14.0098	20.6021	17.6221	23.8436	15.2685	18.1298
CacGene00268	0	5.6573	6.04246	4.66723	4.67537	8.38479	11.6931	0.598527	1.45098	1.09056	8.78979	4.41265	4.20872	3.4073	6.49768
CacGene00269	26.6133	33.1408	31.2305	32.3913	21.7752	19.1839	18.3821	22.2206	20.3563	23.5799	33.2724	28.3367	26.8451	29.2667	24.5723
CacGene00270	27.0028	21.1151	39.504	50.5198	35.5032	41.0323	48.8042	54.6784	60.7088	50.055	29.2213	43.2625	67.3868	68.7381	56.1391
CacGene00271	11.4591	33.2771	12.9992	17.3327	8.08724	13.0887	7.23121	14.9397	16.0753	13.4576	28.9048	8.12438	19.1485	17.0623	15.1097
CacGene00272	7.26039	40.9787	164.177	4.82269	4.37458	8.56829	2.05764	19.493	12.3798	19.8047	14.2873	2.38031	15.2056	8.1334	3.7109
CacGene00273	5.10191	0.904159	0.246797	0.656674	3.35631	2.53926	0.344561	53.9782	92.6083	20.5502	1.14791	4.22509	0.523381	8.63024	5.322
CacGene00274	0.186167	0.685191	0.437004	0.124281	0.0382316	0	0.147801	1.34614	2.0001	0.181234	0.460282	0.0881824	0	0.561558	0
CacGene00275	0	0	0.260281	0.976838	0	0.196567	0.117025	7.30845	0.146459	0	0	0	0	0.306959	0
CacGene00276	4.10127	0.204935	0.138065	1.32349	0	0.08662	0.105231	13.4185	0.566335	0.478424	0	0.060577	0	0.405595	0.0662139
CacGene00277	7.70188	18.9141	40.9287	10.0954	7.57663	9.86939	7.915	15.9038	7.12448	7.7561	13.423	7.77334	10.9423	12.0457	9.91059
CacGene00278	22.6294	1.83851	6.80537	18.7907	28.4266	143.759	7.87074	39.5526	53.7869	92.1249	143.151	7.78353	1.19538	69.6208	11.0348
CacGene00279	30.8488	45.6191	40.8562	12.9641	10.3121	13.1621	13.7946	15.2804	11.0463	12.9761	24.4669	9.19918	8.53874	11.7507	12.5743
CacGene00280	0.396876	0.172736	0.114813	2.35313	0.557476	6.53972	1.97756	9.19913	1.02265	0.179512	0	0.371521	0	0.239049	0.451346
CacGene00281	39.4348	49.3659	35.0896	42.6949	48.9126	50.4934	42.943	35.4909	34.2511	36.315	67.3564	43.5868	17.9354	58.551	46.6635
CacGene00282	30.002	41.4586	32.3652	50.7618	47.7027	97.3172	66.5082	33.2054	33.8783	51.2095	40.8946	61.2263	72.413	37.7758	43.5909
CacGene00283	0.633606	1.80083	0.794834	3.02576	19.1768	1.13062	64.9651	13.8971	55.3557	7.72133	0.369552	22.1875	1.99662	0.507732	10.4751
CacGene00284	53.1862	97.3079	235.388	132.731	128.85	23.6226	120.028	58.8872	37.3188	84.5319	8.4004	172.504	318.626	10.5448	50.5305
CacGene00285	81.9422	39.2006	33.1702	93.632	43.4829	10.7193	3.4775	70.5444	17.8042	35.5436	28.099	39.8229	146.464	4.9554	7.13872
CacGene00286	12.5235	9.5616	3.40797	14.9328	14.4242	7.61548	1.60927	9.22419	2.89556	0.83976	5.44074	26.5369	9.35855	128.257	69.1286
CacGene00287	5.60557	0.164083	0.818423	1.38353	5.51757	44.8553	8.255	2.92189	0.674582	1.28708	1.66221	9.67235	21.7588	0.643162	1.66158
CacGene00288	54.6549	4.4699	29.5769	12.7762	60.3554	367.102	269.765	11.1753	3.26317	4.80048	26.9105	62.3439	129.381	46.4055	27.9653
CacGene00289	3.01873	0.100358	0.323349	0.533406	2.37458	10.1871	11.5438	1.60541	0.165423	0.546423	0.455039	1.84189	3.43133	0.683402	0.581389
CacGene00290	17.9082	0.689089	2.60609	1.47335	14.0396	67.5564	149.321	2.41358	1.44305	0.718572	4.81725	7.74079	15.8799	0.649146	1.26681
CacGene00291	2.01935	0.956966	0.193865	0.219075	1.54888	4.05119	1.00299	0.918743	1.83069	1.78337	0.628434	4.35446	0.301231	0.732688	2.49415
CacGene00292	97.4363	48.4912	20.5067	44.8151	56.0763	62.3889	53.7881	56.4825	47.4862	39.8196	124.895	92.2269	84.8091	50.4723	60.1738
CacGene00293	6.57651	5.80737	8.15488	6.98573	5.11338	7.97727	7.60405	9.78898	6.42911	7.27932	9.11198	4.52906	3.32124	4.91628	4.50771
CacGene00294	6.89166	8.45046	1.90791	19.789	5.55645	1.18454	8.63263	7.71073	20.7622	23.6167	1.00682	4.52824	0.614768	19.8863	17.6282
CacGene00295	1.76279	1.94805	5.18414	2.54686	4.11884	0.293392	37.0628	0.123075	1.08689	0.28264	0	2.76749	0.103497	0.839444	1.18545
CacGene00296	2.34157	4.78897	4.81734	0.542601	2.67994	0.0622827	0.992849	0.123657	0.199123	0.9536	1.74067	10.0809	23.8937	0	3.14066
CacGene00297	7.86811	7.09673	9.72022	7.87883	7.9304	9.11869	11.6081	9.2917	9.37031	10.0413	3.87214	4.46992	5.00513	7.22052	6.83927
CacGene00298	10.6672	31.5163	9.27533	23.3609	28.3239	17.3823	18.1029	35.9155	12.3251	10.7176	27.2091	28.9209	15.3698	12.3967	16.1983
CacGene00299	9.16574	8.52644	20.221	14.1072	12.3121	11.4209	9.92231	15.4684	10.3745	9.6894	8.72855	13.3972	21.2639	9.89676	10.2427
CacGene00300	20.976	9.31416	7.08522	6.49566	1.95368	21.8211	5.12818	2.61386	7.89094	15.349	404.868	0.554173	38.4592	43.0369	2.5848
CacGene00301	37.6826	30.5952	55.4093	27.6259	31.8519	37.6382	29.0979	41.2292	33.5003	43.0328	47.0963	44.62	132.278	27.8551	30.9998
CacGene00302	0.641681	4.05285	0.23672	1.75569	1.78286	0.979019	0.420816	1.04446	0.35977	0.353142	1.1679	1.44073	0.163616	0.618395	0.924572
CacGene00303	43.7866	20.6268	20.2214	13.1579	13.5466	9.96255	13.567	15.4502	12.1742	16.0444	30.0078	16.8714	36.6296	18.5707	14.2603
CacGene00304	5.96923	5.0553	5.85695	9.76642	8.57037	13.0387	0.615079	58.8045	76.5224	80.0506	2.07023	6.50295	22.4922	3.5542	1.81971
CacGene00305	1.73269	1.42693	1.89772	1.23128	1.6713	0.96878	0.598261	1.05644	1.15315	0.288202	2.31129	1.49574	2.18971	1.70627	1.1906
CacGene00306	37.834	18.4074	21.9696	35.6997	41.7075	22.7248	56.5734	26.524	63.0143	82.8004	8.3119	30.1672	70.2373	14.7849	11.3343
CacGene00307	0	1.71809	3.50378	1.73433	2.9527	18.6859	44.312	6.25694	24.0788	19.0854	0	2.17983	0	0	0
CacGene00308	3.7309	2.0845	1.4951	2.98165	3.25895	6.99054	20.9182	4.6836	4.00074	3.96113	2.51331	1.7117	3.96798	1.81897	2.19178
CacGene00309	1.1968	0.240155	0.178323	0.579093	30.6024	0.280927	11.353	0.0668381	0.35047	2.20295	0.0778016	9.43413	0.375272	1.61797	0.631796
CacGene00310	22.7702	13.9941	15.3228	18.1044	21.9309	28.3931	32.7441	21.0547	17.8961	19.6571	14.0246	17.5436	16.2498	11.9887	17.6783
CacGene00311	16.0152	9.19104	11.939	0.874561	0.0663831	0.266951	0	5.31139	17.1701	19.3369	8.55057	0.171616	29.155	0.505074	0
CacGene00312	34.9028	44.273	29.3962	33.1429	38.1316	47.1761	47.2042	33.7165	36.1652	27.0888	26.6203	36.5543	17.3939	42.6222	24.1597
CacGene00313	48.7164	98.3849	63.0076	39.0146	22.3983	16.3673	6.15606	15.74	20.8045	31.6476	451.97	26.8488	69.1739	17.1999	23.6815
CacGene00314	13.3734	13.4274	12.4406	15.7605	13.979	6.81577	8.62181	13.3137	15.3983	14.1669	7.00233	10.4109	4.41349	13.2733	19.8358
CacGene00315	5.22539	7.49234	8.37249	1.17189	3.06852	2.25233	4.25203	2.4293	7.66038	5.00586	0.454562	1.3711	0.154915	0.869956	1.41173
CacGene00316	1.45998	0.26795	0.0922416	0.0691924	0.125892	3.64666	0.0609866	0.0916007	0.147988	0.144174	0.623387	0.302184	2.60636	0.200348	0.367589
CacGene00317	2.7032	1.5583	2.16419	4.39103	14.935	3.72203	22.4253	7.76546	2.26808	4.87948	16.0501	30.6727	5.0193	79.5961	11.6067
CacGene00318	17.0562	13.8734	12.7013	9.99751	10.6367	10.6348	10.887	13.6802	15.2697	14.5627	6.67083	8.91263	4.54615	14.7872	8.93161
CacGene00319	62.3052	95.6415	181.459	65.5263	50.8741	73.2812	66.6226	57.3978	43.7492	58.0257	51.0372	62.0273	132.915	57.4493	103.213
CacGene00320	0	0	0	0	0.651564	54.9288	35.8349	0	0	0	0	1.67613	0	0	0
CacGene00321	10.0837	9.71186	11.8081	11.2753	10.8674	10.2555	10.7382	11.1655	9.70428	14.5449	7.83461	9.62471	14.3878	16.1592	15.8154
CacGene00322	17.7816	13.7422	12.3958	15.1495	16.2907	19.3684	18.108	15.8324	14.196	18.1793	12.3314	36.0092	36.5408	22.3637	27.0427
CacGene00323	14.852	14.8943	31.0589	14.0929	16.0144	31.6894	17.7988	22.7701	18.0224	24.4715	13.2681	24.6932	48.9953	14.5873	17.8476
CacGene00324	21.2603	20.657	21.7112	18.2525	24.5806	16.293	17.3506	19.3062	14.4721	17.9629	13.227	23.8824	8.22316	28.1798	23.1269
CacGene00325	23.1676	34.6756	25.7	10.8455	9.60378	9.81992	17.0035	6.43486	12.1527	15.4184	56.2565	18.8541	59.6162	32.0546	26.6757
CacGene00326	31.8492	14.8092	18.4533	9.35965	22.8119	22.802	67.9033	15.2222	25.0448	26.3435	43.3209	90.2561	147.537	62.0026	77.4888
CacGene00327	13.7643	8.42746	6.39812	9.92382	11.8626	9.89709	12.0582	9.60905	13.4499	16.1983	7.73059	15.1721	14.722	31.6737	23.8676
CacGene00328	7.99892	5.55278	6.1755	11.8812	9.61247	11.337	9.08985	10.1627	13.0796	10.798	5.39703	8.35874	8.74444	6.71539	7.77895
CacGene00329	52.5811	36.9855	27.4882	86.8372	125.342	151.22	112.334	66.3756	49.2351	70.1176	14.9024	84.8975	89.8961	67.348	52.267
CacGene00330	27.4657	17.123	14.7383	15.2581	28.9621	22.6339	41.427	22.4224	21.3154	26.4902	10.8609	26.7664	16.2622	17.6369	16.7001
CacGene00331	8.04836	9.48829	10.5373	7.31966	7.65559	10.0889	10.8661	11.8223	10.1741	10.7215	6.93717	5.99463	10.2771	7.27649	6.29935
CacGene00332	30.6893	20.3925	38.7071	23.3782	30.8923	133.264	47.2404	32.0934	29.0183	32.0446	48.4122	32.0729	127.893	40.3458	36.0391
CacGene00333	7.74337	1.10305	10.847	1.35051	1.20564	2.36158	10.4394	3.12994	4.1845	3.85296	0.460628	1.63059	56.9113	0.177224	1.52482
CacGene00334	1.29133	0.785091	1.5128	0.720504	0.428661	0.218193	0.364654	1.30179	1.21753	0.977242	0.18919	0.701461	0	1.07257	1.42871
CacGene00335	0.580086	0.843672	0.0637132	1.77038	5.60203	0.0192573	0.0653757	0.583482	1.85287	0.531395	0.129871	2.44954	0	2.14917	9.34945
CacGene00336	10.7324	15.1059	46.1383	8.86065	3.76392	12.7284	18.4806	10.551	17.6985	36.637	11.897	4.30511	8.71646	2.65817	1.85093
CacGene00337	5.95637	7.20183	3.90826	4.68652	4.52256	3.37914	2.60582	8.70081	8.98045	8.16792	2.37786	2.52518	0.389042	5.37198	4.14626
CacGene00338	2.59433	1.94114	2.62906	2.44054	2.37976	2.29203	1.81791	3.31431	4.32269	3.91054	1.2506	1.41932	1.76901	1.82521	1.93394
CacGene00339	0	0	1.36375	0	0.492849	9.53454	18.0265	0	5.53297	0	0	0	0	1.19914	1.0129
CacGene00340	27.9688	51.545	3.7038	10.6125	0.0258933	0	0	68.105	110.273	72.0293	19.3728	0	11.736	10.6782	5.49343
CacGene00341	11.5591	13.4732	15.9002	34.1828	14.8261	16.5917	5.90015	11.0885	10.7355	9.55455	15.2379	18.1256	42.1969	17.9673	31.8414
CacGene00342	17.1408	11.3939	16.4443	16.695	18.6153	17.7458	20.0551	19.1907	18.7461	22.9299	11.5869	17.0626	33.1726	13.6879	16.2895
CacGene00343	7.72099	0	0	0	0	0	0	24.1825	0	0	0	0	0	0	0
CacGene00344	0	0.0952952	0.136454	0.662115	1.16422	0	0.588211	0.0895896	0	0	0	1.05732	0	0	0
CacGene00345	0	0	0	0	0	0	0	0	0	0	0	0	0	0	0
CacGene00346	0	0	0	0	0	0	11.5315	0	0	0	0	0	0	0	0
CacGene00347	0	0	0	0	0	0	14.0021	0	0	0	0	0	0	0	0
CacGene00348	21.2613	35.025	33.3932	13.5994	8.97666	11.0543	14.4937	18.1325	30.2703	22.6611	22.2202	10.7164	37.4879	29.4871	14.2989
CacGene00349	0.527763	0.581649	0.246669	0.501475	0.804376	0.141455	0	0.109923	0.185104	0	0.0565115	1.08691	11.2384	0.807231	2.43218
CacGene00350	22.2831	12.2843	4.67294	2.52703	4.02009	6.51587	10.1464	18.7699	14.9188	8.872	12.7134	11.844	5.83591	11.5589	3.69372
CacGene00351	3.14824	0	0	0.130759	18.2783	0.0537756	14.1011	0	1.5279	0	0	36.7178	0	0.276427	0
CacGene00352	4.21241	0.0518119	1.53335	2.32142	15.6227	9.9659	28.026	1.59761	5.23622	1.67829	0.0475794	24.0868	2.65871	0.216848	1.97695
CacGene00353	2.79846	0.934186	1.45114	1.3922	1.24733	8.79302	13.3414	2.70862	0.587227	6.26512	1.84673	3.0064	0	0.408637	1.54033
CacGene00354	26.7841	22.0567	23.3547	10.3923	5.31851	26.3207	20.132	18.7409	14.8147	18.5838	38.1037	7.9779	39.0453	17.1674	18.7714
CacGene00355	295.933	6.42075	12.9362	3.61426	22.6165	94.9629	97.9525	77.9739	57.5484	49.4435	102.137	26.1208	442.446	51.5113	35.6724
CacGene00356	21.5258	21.9819	30.3094	15.8427	16.3369	24.0624	30.6911	26.7589	19.1076	36.0705	22.8398	15.1015	12.4385	18.3356	21.3851
CacGene00357	55.8558	34.6383	45.4974	31.8308	33.306	49.1303	49.6586	56.2375	59.8309	68.8867	65.9447	44.1266	73.7361	60.1467	55.45
CacGene00358	49.5549	40.0095	28.9228	28.603	26.7528	34.446	43.1324	33.1862	31.7325	32.9473	71.432	34.5628	119.39	32.5576	33.6058
CacGene00359	9.90541	11.7048	12.5641	6.54378	4.54784	6.37169	7.05341	6.32167	6.51171	8.26198	7.35493	3.27843	17.3081	4.95423	4.46957
CacGene00360	27.852	62.8764	55.8206	17.5617	15.5624	16.8535	26.6521	26.558	36.8599	35.7974	56.2552	15.8029	63.43	21.5544	14.3661
CacGene00361	132.539	68.1596	37.7324	69.3768	132.654	237.07	177.819	103.952	96.904	81.8902	72.6557	149.209	126.722	260.001	67.1271
CacGene00362	10.2068	6.74077	5.53228	9.14332	10.4592	13.0643	13.9883	19.5918	9.71803	13.4066	11.6709	12.5448	6.57286	12.118	12.2062
CacGene00363	4.78635	20.9191	0.569146	54.3216	44.2238	5.0535	0.500503	1.35134	4.30535	2.68715	16.0943	16.6062	7.6626	25.3284	128.219
CacGene00364	8.86232	9.82916	12.7272	8.28469	7.43835	12.4212	9.35655	10.3979	13.168	13.9125	3.11856	6.46429	3.45518	7.84438	9.51666
CacGene00365	4.61419	9.60968	12.1787	12.2955	9.97831	9.59709	12.4636	10.7648	13.5648	15.1251	4.60268	8.47549	0.705613	7.0789	10.5761
CacGene00366	50.034	41.6786	33.9418	46.62	31.3601	51.8655	49.9239	53.2581	53.5658	51.9496	153.313	32.0631	51.4553	42.1963	51.0172
CacGene00367	7.82617	3.13301	2.7425	6.89851	7.21183	2.16532	3.88828	1.18017	0.684892	3.20194	5.6884	14.8755	10.8724	2.97406	3.48362
CacGene00368	41.3149	35.8806	31.0693	49.6	39.7463	27.9308	37.235	58.0155	47.3339	43.5335	41.5497	46.931	33.1945	47.1636	51.2974
CacGene00369	60.8647	46.4931	31.4967	63.5537	61.5961	29.9607	44.867	40.8526	59.3527	57.8075	64.8283	85.4959	77.0761	87.6274	70.5349
CacGene00370	20.4068	16.2878	15.8543	19.0654	17.8208	14.1704	21.5372	15.922	18.4989	21.7834	9.84491	12.1749	2.42853	28.9844	21.0899
CacGene00371	61.9692	29.0156	32.9734	84.3198	77.5979	67.6639	114.177	47.9159	57.5922	53.114	103.931	97.4065	28.4078	71.433	69.4539
CacGene00372	0	0.159516	0.232664	1.15721	0.497439	0.306906	2.49443	0.324149	0.409461	0.984341	0.165964	0.0959963	0	0.244703	0.809568
CacGene00373	0	0.307578	0	0.172608	0.403275	0	0.195951	0	0.160049	0	1.17254	0.757876	0	13.9676	0.480775
CacGene00374	9.54274	0.998675	1.54842	2.13931	3.15719	46.3851	28.3609	15.3255	16.2583	14.092	89.5328	14.8621	2.82797	440.964	15.2679
CacGene00375	0	0	0	0	0	0	0	0	0	0	0	0	0	0	0
CacGene00376	0	0	0	0	0	0	0.833689	0	0	0	0	0	0	0	0
CacGene00377	0	0	0	0	0.101944	0	0	0	0	0	0	0	0	0	0.181998
CacGene00378	0	0	0	0	0	0	0	0	0	0	0	0	0	0	0
CacGene00379	0	0	0	0	0	0	0	0	0	2.25611	0	0	0	0	0
CacGene00380	0	0	0	0	0	0.414111	3.42382	0	0	0	0	0	1.00462	0	0
CacGene00381	0	0	0.582978	0.371998	0	0	0.142074	0.142404	0	0	0.204338	0	0.585784	0	0.0813322
CacGene00382	5.75526	11.3435	18.5332	4.9272	3.93515	4.04485	5.73943	4.01547	5.53281	5.33392	3.9626	4.31453	7.87239	2.76435	4.94233
CacGene00383	0	0	0	0	0	0	0	3.59383	0	0	0	0	0	0.253178	0.22751
CacGene00384	11.2391	2.04178	0.59181	1.75709	0.669736	0	0.100612	24.1128	15.7742	35.3855	2.11195	3.73596	0.808215	0.137831	0.634955
CacGene00385	4.53689	4.27441	3.05515	5.94303	5.37432	6.94106	2.05529	2.65879	1.54205	2.29023	2.19837	16.3902	3.29442	19.8434	20.5731
CacGene00386	30.4881	19.9855	5.74534	21.3708	30.7737	13.1336	11.3788	20.3972	18.8923	24.7	12.125	31.4347	4.89044	25.198	35.2375
CacGene00387	0	0	0	0	0.0884999	0	0	19.5669	0	0	0	0	0	0	0
CacGene00388	20.1839	22.3735	69.9867	25.2653	49.7117	74.2038	144.041	81.544	71.3848	114.406	12.0036	75.3228	46.7248	26.4277	49.7314
CacGene00389	12.6605	7.88208	11.7278	11.7041	12.593	23.3011	21.5941	19.5196	18.8584	16.8612	17.0797	24.195	28.6282	23.0883	30.1188
CacGene00390	37.6802	32.6087	60.6017	30.3572	35.8565	34.9053	47.8535	37.3959	31.8449	34.1709	26.1545	49.6895	21.6717	57.7818	48.8369
CacGene00391	3.27509	9.08579	18.0315	3.18749	3.23871	18.7047	7.55059	5.32898	3.21093	3.80769	11.1924	20.5424	1.75913	8.46189	9.50003
CacGene00392	9.38189	2.44826	1.71797	4.38621	2.87315	5.19964	5.846	6.57476	6.08892	9.17676	14.9285	32.5824	93.3653	53.4277	38.6449
CacGene00393	640.932	223.325	579.166	763.395	577.684	1511.88	609.712	1587.09	907.007	986.301	430.885	719.618	1008.49	675.629	729.084
CacGene00394	0	0	0.125504	0	0.760755	0.393133	0.803011	0.811503	0.234772	0	0	1.55775	1.52958	0	0.262725
CacGene00395	0	0.327266	0	0.0934651	0.341719	0	0	0	0	0.270788	0	0.983078	0	0.707308	2.507
CacGene00396	2.54779	4.15962	0.658016	3.83323	5.85736	2.01966	1.02239	0.88326	0.429721	2.62507	2.8995	8.68831	0	1.95849	4.94197
CacGene00397	2.98444	6.03931	3.25215	1.49638	1.22819	7.42549	10.2301	5.56957	4.02309	1.45579	5.84957	3.28217	17.222	1.4129	2.16302
CacGene00398	1.36481	5.6308	6.85328	3.17266	2.89346	8.34005	15.3614	11.2352	6.18417	3.38681	6.24847	5.52617	29.7756	3.03434	4.29118
CacGene00399	1.72973	3.56823	2.89534	2.24509	1.56212	2.92513	4.28932	5.24286	5.35951	0.693408	2.65523	5.63863	8.90678	0	0.81431
CacGene00400	17.1053	13.7354	16.0286	11.5496	10.7915	14.2825	16.3499	14.8374	12.9761	10.6979	22.0223	11.3775	11.1193	14.5094	10.5459
CacGene00401	14.765	12.1551	16.4075	10.5544	10.075	17.0946	18.6327	10.8301	14.2966	16.2207	8.0732	12.2066	22.3746	14.2522	12.0976
CacGene00402	3.57561	5.42254	8.7924	5.01562	4.99912	8.88108	7.04844	2.70192	5.02553	6.25336	4.16451	5.64576	7.42207	5.15739	4.04413
CacGene00403	26.8017	14.3519	22.7431	10.0534	19.1922	45.172	32.82	24.7709	26.7243	33.3274	11.8463	22.1235	23.3438	19.0876	16.965
CacGene00404	6.31	9.11524	13.6866	8.98004	10.3488	21.8118	16.3827	4.63961	6.342	7.95145	5.11169	9.82326	0	6.62932	9.0407
CacGene00405	31.1233	45.4636	50.9186	42.3894	52.0588	41.0988	55.8378	46.1878	48.3037	54.1528	13.6701	39.7328	47.5671	32.0481	49.8718
CacGene00406	12.8377	34.4567	79.8229	5.34017	0.28998	1.08664	1.67654	4.59226	1.79336	1.67997	13.8415	0.224358	12.7196	2.76711	0.255838
CacGene00407	35.5196	37.5955	63.9814	48.5247	45.1583	18.9001	33.9735	25.0754	46.1587	46.5622	54.658	86.8052	130.927	26.7399	39.9792
CacGene00408	1.39863	1.64762	2.16341	1.4884	0.81606	0.82312	0.98695	1.96819	2.33139	1.76312	0.379285	0.642522	0.904945	1.03427	1.04818
CacGene00409	0.631607	0.648952	1.52491	1.15021	12.943	11.98	32.8515	0.72782	0.599614	1.23757	0.112292	9.14159	13.3928	3.64453	2.78012
CacGene00410	12.1276	22.2003	17.5231	16.387	20.0617	22.5469	18.7436	24.1616	19.0614	18.5507	16.7119	11.2477	9.1026	16.9717	14.8924
CacGene00411	0	0.279143	0.800012	0.306393	0.569134	0.608082	9.95205	0	0	0	0.913961	0.339824	9.21291	0	0
CacGene00412	4.4225	11.7239	17.7383	10.4003	7.53504	9.78704	8.50073	8.97504	9.87454	10.4646	2.94283	6.97327	8.05938	4.90786	8.43971
CacGene00413	0.963078	2.64199	1.48877	1.1488	0.547512	3.13867	6.45618	1.87322	3.3564	4.36414	6.07417	0.204877	0.937538	2.59246	1.89328
CacGene00414	0.663992	3.07758	1.05054	2.00044	1.36259	1.0999	1.9378	2.00319	4.04524	2.25288	0.475714	0.333199	0	0.904608	1.13845
CacGene00415	5.91247	15.3373	31.2451	8.93445	7.98599	12.1728	11.1466	7.75072	7.18334	9.16061	5.98285	7.72447	8.72447	7.41823	6.51549
CacGene00416	8.32444	8.21108	5.79256	10.8537	5.69294	7.58931	3.81563	6.65359	4.12943	4.4724	8.50583	4.55997	2.13497	7.01954	7.73101
CacGene00417	4.32236	0	0	2.33274	23.5396	3.13655	32.0614	0.467953	0.0841708	0	0	38.8905	0	0.198951	7.59288
CacGene00418	37.0516	17.7653	46.5917	36.0465	26.1331	29.2034	32.6585	71.4026	31.3482	51.9241	9.20635	24.1444	55.2653	42.8902	44.4168
CacGene00419	1.60206	8.73969	20.0824	13.2931	8.70353	24.4351	27.1112	4.8155	10.1085	6.94227	6.07733	8.66741	16.6914	11.5875	12.3069
CacGene00420	0	0.38867	0	0	0.420352	12.4739	14.1952	0	0	0	0	0	0	0	0
CacGene00421	19.1157	39.2726	70.3008	15.7369	7.25844	12.7066	13.1627	14.51	13.6386	14.949	67.4673	12.6168	98.2988	16.9123	14.6332
CacGene00422	8.52594	11.2287	18.6217	12.2738	15.0818	10.7385	11.6483	13.4071	12.8467	13.1446	6.81698	19.4369	7.69539	11.9591	16.273
CacGene00423	12.4818	13.2145	12.9426	12.3715	12.3145	10.5143	10.0894	11.9998	9.06134	14.3442	12.6523	11.3641	10.2621	12.8239	14.9457
CacGene00424	31.1666	23.3536	20.3726	36.5712	48.278	27.4905	33.4594	58.7745	28.143	36.5833	14.1452	57.8161	63.2011	30.6744	51.7435
CacGene00425	26.3933	8.01929	8.30303	13.0349	12.9552	20.9321	33.0273	19.9235	15.0344	34.599	3.31471	12.3771	3.40415	3.93748	5.96878
CacGene00426	0	3.56992	1.00482	4.7654	1.48194	1.28128	0	11.7465	22.2453	16.9986	1.59445	2.32681	0.982814	0.690117	5.1878
CacGene00427	36.5821	19.3139	24.6492	24.9817	30.9746	39.1935	52.9714	43.9631	37.8762	39.1733	25.7749	38.7308	63.87	29.3206	31.0904
CacGene00428	16.8053	28.0614	24.3569	10.0445	6.35098	8.39302	8.36073	6.6047	9.08715	9.67175	13.3928	5.70123	14.5464	7.67621	7.28424
CacGene00429	16.5039	2.9661	3.55519	5.47431	5.60314	12.2195	22.9308	22.1982	11.9451	10.6518	15.6066	16.8186	13.3192	14.2823	25.9844
CacGene00430	13.404	13.9591	18.4586	12.4591	11.9653	14.6703	17.1868	18.0129	13.7184	12.0339	10.2037	8.51404	11.7366	13.1001	14.3751
CacGene00431	0	0	0	0.29602	0	0	0.354672	0	0	0	0	0	0	0	0
CacGene00432	4.43906	4.34278	4.32456	3.19941	1.32158	7.0508	11.3575	4.07475	6.39047	9.50401	8.55601	3.98796	4.90468	9.6179	6.85227
CacGene00433	16.8185	25.2649	26.4453	17.9965	19.6694	21.2665	25.625	20.5157	24.8736	22.6651	12.6575	16.9095	23.6005	15.9736	16.5345
CacGene00434	18.8585	19.3824	17.5024	17.0352	16.164	17.8576	10.0597	13.8035	13.6679	12.7684	13.3449	21.1962	22.193	17.4894	22.8526
CacGene00435	25.5169	6.96888	22.779	8.59395	4.24468	1.56749	0.555938	44.8138	19.8878	12.0556	4.05006	7.32433	6.79377	4.51704	4.74131
CacGene00436	25.8285	25.351	25.3494	23.4015	22.8569	18.1901	24.1743	25.6952	25.3274	27.0495	24.8484	29.4428	29.5027	21.3548	23.1787
CacGene00437	8.63274	10.8116	0.788827	8.15266	8.88602	4.56486	2.36761	4.87057	0.98824	1.86757	7.51692	5.89275	0.369451	7.90626	7.61115
CacGene00438	38.0559	20.8027	32.6161	30.8653	32.257	46.3182	66.2011	34.2284	34.6028	41.2416	23.7674	35.231	13.8558	47.261	35.1941
CacGene00439	8.96555	3.68801	6.72906	1.15964	7.31515	1.14198	10.5018	6.07783	6.3841	4.29566	6.49672	13.4517	3.31301	1.18307	1.05791
CacGene00440	0.827874	0.273314	0	2.59525	4.65658	0	1.68521	0	0.12479	0.801288	1.69842	6.93186	0	0	0.088656
CacGene00441	0.821897	0.160724	0.731083	0.874	1.05239	2.12081	1.59347	1.34315	1.08081	1.25676	0.339213	1.55506	2.83648	0.714429	0.913443
CacGene00442	0	0.317921	0.812438	0.168887	0.846731	0	0.828215	0.288953	1.48135	1.66503	0.28377	1.83096	0	0.580223	0.444476
CacGene00443	15.1407	25.0744	25.5031	14.5587	18.1245	14.2299	19.2484	17.4894	15.1394	15.1017	15.0669	18.7382	24.3545	18.1137	16.8417
CacGene00444	16.118	14.6598	34.1534	17.0951	26.3735	45.8608	36.8174	44.9803	45.2413	43.044	29.3584	45.426	98.6529	28.7865	22.3334
CacGene00445	9.45193	11.9719	13.0671	10.2437	10.1615	10.9832	13.0734	13.817	14.2904	16.9126	3.45215	10.315	4.14937	8.11327	13.0361
CacGene00446	15.1347	7.40442	7.57061	13.7822	19.9278	18.7591	15.8379	16.7331	15.2783	21.8189	7.3129	14.8903	2.48431	10.0225	15.8767
CacGene00447	9.96554	12.1987	14.1518	12.3091	12.7134	23.5021	19.5319	20.2444	19.7611	22.8584	12.6934	9.72843	2.78472	17.316	13.9305
CacGene00448	5.80046	7.49759	6.49521	5.86669	4.77108	4.77683	8.58034	8.19553	7.46948	8.11301	5.04531	2.72747	2.72019	5.38643	4.61754
CacGene00449	2.18898	8.47823	40.617	1.2463	134.158	3.88315	70.4646	0.534023	0.175487	0.38945	6.63467	118.684	310.059	0.5143	0.644157
CacGene00450	19.6112	31.7057	1.83325	8.13145	5.46846	0.0610721	0.49067	2.87729	22.9445	10.7566	22.3951	2.51261	0.198271	7.30188	18.651
CacGene00451	402.227	899.904	0	0.534012	0.415506	0	0.0426188	10.7929	323.435	62.1095	736.951	2.14272	0	10.978	0.103714
CacGene00452	1.44074	80.0295	1.59341	5.67556	0.117184	0	0.133849	73.9206	11.5072	7.95806	75.1318	0.280055	2.94442	2.39326	0.0775255
CacGene00453	14.9831	16.3485	12.1546	6.30901	4.61958	5.9876	4.91492	6.28187	5.7577	6.58126	8.16798	3.32021	4.23614	6.0433	6.47335
CacGene00454	26.1669	31.5749	15.502	26.9219	30.8674	15.852	14.8142	32.0476	27.6065	27.5624	13.7415	26.6099	21.4568	34.9133	36.688
CacGene00455	50.6149	54.2519	65.8298	55.1973	52.1252	55.9385	75.728	98.9631	85.3014	105.965	20.1621	42.9042	106.575	43.0618	60.5424
CacGene00456	21.4185	35.1646	47.6751	31.3291	35.1436	66.8142	78.8944	70.4494	61.3037	42.8194	12.7519	32.2518	42.7669	22.825	17.3952
CacGene00457	0	0.34385	0	1.34894	1.63042	1.16636	6.75433	0	1.36394	0.480078	0.590144	0.716635	0	0.194396	0.165094
CacGene00458	10.954	3.63777	13.3798	9.30214	5.68234	19.5877	11.4343	5.50749	7.70223	5.49398	21.6278	6.83272	1.6335	26.7634	1.95131
CacGene00459	31.264	34.9505	29.5171	36.8156	36.8962	32.0328	27.9713	37.7416	30.212	29.2852	21.9543	38.1834	92.8488	33.8469	37.7649
CacGene00460	23.1095	25.7451	21.2359	21.6655	26.6079	23.7985	19.9926	30.6828	31.5965	30.8114	14.0397	25.8449	39.6693	14.7529	25.4444
CacGene00461	76.6263	117.709	137.43	98.6094	96.0583	72.8286	40.5315	65.8376	49.5595	92.6808	81.6941	147.014	184.521	83.2827	100.335
CacGene00462	0.351072	0.300197	0.310284	0	0	1.66889	39.4051	16.6777	6.77998	4.92605	0.293354	0	0	0	0
CacGene00463	23.5063	23.6503	23.9095	18.0744	23.2009	19.2175	18.4427	25.0672	22.9882	31.2646	6.44165	17.5777	12.893	15.8784	19.4825
CacGene00464	0	0	0	0	0	0	0	0.28953	0	0	0	0	0	0	0.119277
CacGene00465	56.6048	99.3864	47.273	58.5304	32.2839	14.8145	17.5944	85.4893	52.7322	44.5542	2.77866	64.3684	30.579	27.2445	52.8223
CacGene00466	11.9188	61.4101	52.5641	51.9676	60.501	76.1796	127.814	26.3254	39.1437	39.7729	107.426	77.6006	54.6847	61.3094	67.8481
CacGene00467	0	0	0	0	0	0	0	0	0	0	0	0	0	0	0
CacGene00468	0	0	0	0	0	0	0	0	0	0	0	0	0	0	0
CacGene00469	15.9832	15.9534	21.7582	11.8192	13.2896	7.91006	15.581	12.4098	18.832	21.3604	22.4187	10.7103	15.1747	9.16396	21.4273
CacGene00470	5.37136	7.87135	9.55324	8.04847	8.99013	13.5642	22.7215	10.4748	8.12272	9.50674	10.2929	5.71334	3.04373	8.08868	5.81217
CacGene00471	0	0	0	0.0509763	0.142656	0.0479313	0.112188	0.0903044	1.08514	0.109829	0	0	0	0	0
CacGene00472	15.4891	11.272	16.9526	13.0931	7.61003	7.74962	15.3885	15.9613	13.2038	12.8101	11.8415	13.6657	28.1001	14.1135	14.8678
CacGene00473	0	0	0	0	0.0286005	0	0	0.0946086	3.88973	2.49581	0	0	0	0	0
CacGene00474	22.4422	18.6402	31.4656	20.3732	21.8071	30.9085	28.6289	27.8681	28.8925	32.5768	26.5604	24.2648	60.321	26.5074	22.2208
CacGene00475	0	2.24995	0	2.42502	1.84287	4.9178	2.25828	0	4.37937	4.21394	0.75407	0.460753	0	0	2.60896
CacGene00476	38.7744	22.3134	58.4015	44.9228	63.3283	79.2263	114.579	105.43	60.321	42.8703	16.7482	95.8148	127.182	34.8302	56.4415
CacGene00477	4.714	6.45912	7.65754	4.74127	3.34362	4.60918	7.80364	5.57852	4.74159	3.8398	8.73735	3.7939	3.38237	5.526	3.47319
CacGene00478	2.9785	3.89347	2.89652	3.89836	3.98279	4.43514	3.83079	4.91203	3.61609	4.88134	1.00701	3.10607	4.33153	2.83024	4.51686
CacGene00479	0	0	0	0	0.204128	2.65548e-08	2.87746e-08	0	0	0	0.21647	0	0	0.166972	0
CacGene00480	25.1372	26.9325	15.715	20.7729	17.6925	17.3848	13.758	26.3173	22.8668	22.6293	12.7114	19.7305	15.6323	16.862	23.5631
CacGene00481	30.3491	36.5013	63.7849	28.8985	35.4107	37.5274	37.6082	34.4706	37.2638	44.3661	19.8344	25.2318	31.7	26.8017	36.3172
CacGene00482	0	0	0	0	0	2.80301	3.43081	0	0	0	0	0	0	0	0
CacGene00483	10.6489	38.9659	460.661	0.044731	0.122988	10.5953	0.0370361	0	0	0	8.07319	0.579852	264.884	0.506184	8.16914
CacGene00484	0	0	0	0	0	0	0	0	0	0	0	0	0	0	0
CacGene00485	0	0	0	0	0	0	0.125271	0	0	0	0	0	0	0	0
CacGene00486	5.86696	2.71211	2.9125	4.18783	1.4392	8.25367	0.614748	15.3704	6.35953	5.45088	1.43069	6.388	13.7549	15.3135	13.6802
CacGene00487	1.73571	2.39466	4.65563	1.93136	3.59029	1.94106	2.27152	1.60079	3.4146	4.22153	1.1276	2.11009	1.74413	1.81563	2.80869
CacGene00488	0	0.110061	0	0.194239	0.0606281	0.883147	0.199672	0	0	0	4.2941	0.074689	0.854601	0.620778	0.090426
CacGene00489	49.1103	30.9187	28.342	44.1257	43.161	51.9614	40.737	28.2163	32.2079	33.9845	121.514	83.9768	136.339	68.3433	54.8523
CacGene00490	0	0	0	0	0	0	0	0	0	0	0	0	0	0	0
CacGene00491	24.3227	54.2728	37.7562	42.1087	50.641	37.932	22.0872	33.0262	20.8737	21.9998	117.958	56.7818	43.1205	36.9579	21.9986
CacGene00492	3.45061	2.97904	3.07021	25.3046	11.4734	17.5829	4.57474	8.13925	10.2808	12.2189	0.10956	1.5777	7.81987	3.96175	8.46873
CacGene00493	65.8138	68.2805	63.2786	57.0237	61.2634	44.4515	76.4245	78.6879	52.6479	75.2059	81.8672	56.7969	83.2018	52.0404	47.5954
CacGene00494	11.0583	10.9704	10.7557	11.57	11.9298	10.4811	13.6653	13.7496	12.5364	15.657	5.50402	11.0738	2.34953	8.55756	13.5545
CacGene00495	10.5967	7.25775	5.22437	9.44473	9.60292	6.6171	10.6604	15.1486	21.0978	18.1867	4.28891	8.9449	8.33132	8.21384	11.0669
CacGene00496	0	0	0	0	0	0	0.15388	0	0	0	0	0	0	0	0
CacGene00497	0	0	0	0	0	0.242389	0.540849	1.32767	0	0	0	0	0	0	0
CacGene00498	9.45078	3.7806	6.78134	4.80851	3.95259	13.0793	17.5918	10.8596	11.3849	8.27169	12.399	8.87095	19.8743	13.2471	6.74567
CacGene00499	0	0	0	0	0	2.26707	8.66562	0	0	0	0.205509	0.238974	0	1.27915	0
CacGene00500	4.73054	7.52001	5.28368	11.7199	16.3823	6.6338	5.51008	18.5123	10.9277	16.4742	2.33233	9.36633	8.27771	8.92199	9.21316
CacGene00501	7.87187	5.81008	5.75984	9.76916	12.5431	7.0475	13.5489	17.9484	11.6501	13.9029	2.99091	8.58354	9.82913	8.0727	8.91457
CacGene00502	0	0	0	0	0	0	0	0	0	0	0	0	0	0	0
CacGene00503	0	0.100413	0	0	0.459981	0.287346	4.84235	0.0636118	0.0493564	0.208288	0	0.326658	0	0	0
CacGene00504	0	0	0	0	0	0	0.26967	0	0	0	0	0	0	0	0
CacGene00505	0.731559	1.98374	0.714357	1.86705	3.17517	5.04878	3.57954	2.04178	2.22004	2.18174	1.55105	1.61904	0.986822	3.33812	1.09666
CacGene00506	0	0.840425	0.630135	0.456331	1.64423	10.5411	16.2768	0.627731	0.785562	0	0	0	0	0.318891	0
CacGene00507	0	0	0	0	0	0	0	0	0	0	0	0	0	0	0
CacGene00508	0	0	0	0	0	0	0	0	0	0	0	0	0	0	0
CacGene00509	9.98117	15.6808	17.4344	14.7741	16.2901	13.9635	16.044	14.8723	16.1312	14.9013	4.87955	8.62242	3.52315	9.27191	13.6567
CacGene00510	0	0	0	1.17518	2.07621	36.2111	24.4473	0	11.2377	28.2655	3.87751	0	0	0	0
CacGene00511	45.6859	42.1299	56.8188	64.7424	53.9832	52.7823	53.5023	58.951	35.5596	38.2342	76.8279	69.0963	42.044	58.2745	76.0058
CacGene00512	53.9694	25.4425	30.6317	36.9316	35.227	24.1271	36.9917	33.7862	43.5127	45.9542	8.34508	18.4853	0.819759	34.9822	50.8386
CacGene00513	0	0.166799	0.440264	0.515823	0.327057	0	0.0874307	0	0.586166	1.2077	0	0.207976	0	0.704665	0.791555
CacGene00514	79.2454	14.1778	17.639	44.0592	33.7921	70.4414	89.4347	11.9722	51.6131	26.7966	4.23112	34.5142	4.1251	52.9165	63.8785
CacGene00515	15.0973	0	0.928397	0.72083	6.35601	29.9703	39.5115	3.84017	4.47001	3.68052	20.8158	5.23892	2.12928	125.35	0.701504
CacGene00516	168.797	242.031	434.913	53.9478	15.2227	26.5528	49.0136	68.8412	49.6563	48.8357	189.602	77.3516	2453.97	66.2301	117.828
CacGene00517	9.85791	7.61235	15.4737	7.65213	8.67932	7.43717	10.3844	11.2323	11.5084	12.1501	1.37589	4.17013	0.740959	5.67104	7.62684
CacGene00518	1.62475	4.19229	3.39198	2.70277	3.17115	2.92381	3.63665	2.63698	1.92551	2.1708	3.22537	3.75556	2.93701	2.40287	3.97369
CacGene00519	6.61073	6.62875	0.788679	2.99105	4.2293	0.354475	0.475836	2.88042	0.732546	0.60761	9.28051	5.8562	0	3.14967	4.28
CacGene00520	1.31952	6.01	146.382	0	0	0.302319	0	0	0	0	1.08015	0.0486345	75.8928	0.0615052	0
CacGene00521	0	0.288183	15.7997	0	0	0.286158	0	0	0	0	0	0	2.14258	0	0
CacGene00522	9.27709	3.15607	0.576484	5.93692	4.21493	1.72099	2.52895	6.64714	5.93623	5.40806	8.12637	8.36098	0.252056	4.05419	2.4578
CacGene00523	0	0	0	0	0	0	0	0	0	0	0	0	0	0	0
CacGene00524	0	0.860754	2.36009	2.01073	0.701834	4.00348	3.59505	0.162554	0.639633	1.3765	1.77787	1.07992	0.791548	1.59492	0.835531
CacGene00525	7.60409	4.78289	6.54646	7.1706	6.43152	7.26195	8.09357	7.59304	8.11767	7.76427	2.67323	6.51288	10.4483	5.8845	6.3758
CacGene00526	25.8964	18.5162	24.0228	32.9345	22.3981	33.2679	26.5347	35.8896	25.2262	29.4112	14.6038	20.681	30.4326	30.3589	44.0559
CacGene00527	8.48291	4.98951	5.60973	2.08253	1.63363	7.22892	3.96874	42.7069	12.398	8.28834	2.55943	1.37423	1.06068	4.65851	2.93834
CacGene00528	0.117136	0	0	0.107399	0.936393	0	0.289122	0	0	0	0	0.688043	0	0.0751709	0.188656
CacGene00529	0	0	0	0	0	0	0	0	0	0	0	0	0	0	0
CacGene00530	74.1113	92.6226	124.195	92.2042	117.575	72.3043	68.8032	58.6357	43.9379	48.7527	136.959	112.52	111.098	102.152	105.648
CacGene00531	169.246	80.6989	104.451	72.0941	95.9226	114.499	72.516	113.772	93.8002	94.9602	303.568	132.146	153.679	120.26	54.9234
CacGene00532	0	0	0	0	0	0	0	0	0	0	0	0	0	0	0
CacGene00533	28.8858	19.9666	31.3773	20.4708	18.1896	20.3235	26.7511	28.2685	25.727	37.6713	23.1798	19.109	10.1032	25.1767	24.5196
CacGene00534	0	0.54169	0.378716	0.139577	0.265409	0.289025	0	0	0.654707	0	0	0.47309	0	0.435532	0
CacGene00535	114.606	61.8906	119.105	84.0543	75.9558	179.633	138.513	158.974	110.244	110.711	186.618	171.884	580.7	167.07	115.901
CacGene00536	8.03122	21.4014	32.4058	2.67958	1.36512	2.40068	2.4525	2.81925	2.98632	2.89048	11.3726	1.38968	42.2477	5.16195	3.12623
CacGene00537	20.4157	20.0335	26.8934	62.4062	19.159	14.5709	14.6452	22.0401	20.027	25.5788	18.2691	17.4795	27.569	17.6221	17.6233
CacGene00538	9.57488	10.0152	13.1022	23.2054	9.69938	1.99277	2.3522	10.3961	9.21869	11.0668	10.0143	10.0518	13.6505	9.67648	9.48484
CacGene00539	2.37832	0	0	0	0.295496	0.299073	0.243907	0	0	0	0	0	0	0.152378	0
CacGene00540	3.6891	3.71605	6.32967	4.58015	4.2181	5.59527	5.96897	7.28751	6.72306	6.93014	1.63975	2.95234	0.344708	2.50308	4.5532
CacGene00541	0	1.59259	2.45904	3.60571	5.01632	5.78957	7.20401	1.60818	2.60889	3.39826	0	2.18864	0	2.66363	4.1749
CacGene00542	8.63279	11.7408	17.3749	14.8638	10.8047	15.4094	22.5193	18.0142	16.9723	23.4242	15.9268	12.5007	20.0177	13.6714	14.9658
CacGene00543	7.7508	7.53046	6.55635	8.85034	10.7218	10.4226	13.6537	7.39058	10.6211	8.82122	4.49652	9.87197	7.22822	9.68061	10.451
CacGene00544	0	0.978937	1.3282	0.746567	0.739036	8.83999	3.0264	0.723121	0.719836	0.905396	2.74478	1.16069	0.868231	1.72337	2.04454
CacGene00545	17.4929	5.751	7.57511	6.95935	7.38517	24.3371	11.7934	14.4823	11.7893	8.30604	9.90175	9.43908	21.6371	7.01645	9.05073
CacGene00546	91.6538	65.4213	51.3979	82.1635	87.5693	64.2745	81.037	97.5519	68.6164	71.7097	112.635	109.372	50.9417	103.407	108.831
CacGene00547	34.3411	10.6712	9.22791	13.49	24.8382	20.2535	29.9737	19.5291	23.206	13.0378	57.9357	109.956	100.069	165.344	88.2529
CacGene00548	53.2924	55.5633	76.7112	85.6189	68.6354	89.3814	84.0728	51.8237	41.5142	47.9612	91.8615	83.2215	57.8716	124.178	90.8506
CacGene00549	23.3874	25.1772	18.7238	15.3386	16.3352	23.2189	20.1179	23.354	20.7929	18.6928	10.8634	20.6552	20.2978	19.9533	13.7721
CacGene00550	45.7187	65.9137	92.6113	41.6757	68.6235	158.422	72.015	26.5161	45.4136	52.8587	45.878	103.515	79.3326	141.055	114.968
CacGene00551	0.948941	0	0.188561	0	0	0.13175	1.38072	0	1.15341	0	0	0	0	0.602044	0.502169
CacGene00552	6.99036	3.62927	4.12534	2.3774	0.999871	3.6047	2.05119	0.700639	1.69817	0.445052	1.1708	0.67479	9.05345	2.87291	4.30746
CacGene00553	11.1768	28.4751	32.5728	12.3721	15.2547	12.9308	12.5125	14.7372	20.0855	20.0617	25.801	21.0912	102.216	14.1685	20.5518
CacGene00554	34.2619	22.4147	26.9898	22.7103	21.2071	32.2302	28.1274	31.87	48.3766	45.444	29.3881	21.5013	14.4525	25.9678	27.5981
CacGene00555	15.012	10.5283	16.2879	13.3767	17.0912	22.0285	29.7183	23.0247	18.8015	21.6658	7.54972	13.5624	8.14401	17.1223	15.427
CacGene00556	0	0	0	0	0	0	0	0	0	0	0	0	0	0	0
CacGene00557	0	0	0	0	0	0	0	12.496	0.866875	0.207834	0	0	0	0	0
CacGene00558	65.8079	77.5877	33.1721	53.5077	51.5212	48.8701	54.8388	67.2856	53.5832	55.3086	59.6114	54.1115	65.4124	54.6764	64.8456
CacGene00559	4.96986	1.13667	2.10126	2.32856	2.75586	1.12632	0.795964	1.18098	3.60362	2.20934	0.928691	2.01887	1.71761	0.681098	2.12056
CacGene00560	80.3712	38.8135	7.73558	82.0498	54.0153	10.0588	6.59305	64.5809	123.054	145.127	12.5902	39.9053	32.2752	125.251	96.8182
CacGene00561	60.2444	61.0338	51.3122	69.373	72.0768	84.482	78.8606	67.2092	43.9413	45.3984	71.8474	81.2127	119.708	94.163	99.6634
CacGene00562	0	0.0636867	0	1.54356	3.18397	0.0286323	4.23879	0.146165	0	0	0.614008	12.3514	0	0.305923	0.518918
CacGene00563	3.14203	2.87304	0.660587	3.38637	4.25301	1.96392	1.38815	3.27229	0.948331	0.842023	2.45547	4.44103	0.790809	3.68599	3.46904
CacGene00564	0.685561	2.76803	2.27505	1.32563	0.939961	1.48574	0.767797	2.10717	1.80804	1.48612	0.707939	1.44591	2.30933	0.869351	1.44752
CacGene00565	6.167	4.79748	0.73078	7.9099	4.41985	0.631509	0.344103	3.2056	0.893504	1.30171	4.23626	5.25761	0.326922	4.7385	9.29609
CacGene00566	4.89536	7.63671	0.442738	5.95057	5.45284	1.04813	0.629047	2.72601	0.910306	1.11337	4.27121	5.99383	0.126891	2.77904	5.83974
CacGene00567	54.5118	0.631527	1.22213	0.225417	0.617051	0.600266	2.11206	0.585832	0.824802	0.554092	0.600898	0.457553	0.534941	0.280041	0.126197
CacGene00568	19.8932	14.6443	27.4733	17.9585	19.2069	19.0506	18.7149	24.882	23.2556	25.5443	89.7614	47.3621	132.531	26.4589	33.1167
CacGene00569	4.50741	0.689264	0.758071	0.522324	0.57335	1.77374	0.811639	6.87487	12.4061	9.24869	2.76421	0.27823	7.52846	3.07897	0.556723
CacGene00570	0	0	0	0	0	0	0	0	0	0	0	0	0	0	0
CacGene00571	38.9916	12.3	10.5522	11.7497	3.71277	11.9648	4.04421	72.1924	39.6377	65.6445	19.8245	4.23123	3.9712	11.222	14.061
CacGene00572	19.1065	1.00582	2.90327	5.69737	1.12084	8.49897	0.683275	52.7756	15.3848	35.8269	4.40693	1.57338	4.45556	3.8801	5.22286
CacGene00573	55.1503	10.4135	12.5041	38.8132	10.7593	35.9735	1.64126	98.767	30.5144	44.9227	13.9724	14.3405	7.31956	38.9302	37.2195
CacGene00574	109.464	69.7151	93.2929	42.1118	66.9568	66.6969	142.126	102.841	87.6245	85.1205	49.4919	40.5654	78.5178	68.5154	35.3091
CacGene00575	8.14002	4.59376	2.65417	5.91532	10.3566	7.54123	10.4498	6.26252	7.20828	8.00198	2.72997	9.71886	3.34868	8.9158	8.71024
CacGene00576	19.6283	28.2824	30.0964	26.1361	31.9321	30.3166	29.6981	33.035	36.55	39.8524	19.1784	32.1098	64.6496	20.5328	23.0271
CacGene00577	0.781648	0.252699	0.395376	1.04565	0.712322	0.321726	0.732145	1.73367	0.747112	0.503885	0.0227692	0.319218	0	0.420557	0.461578
CacGene00578	17.1262	9.42074	0.607403	4.23234	1.55095	7.39034	0.762086	1.18988	1.7793	0.443941	5.76899	2.51895	0	4.85725	2.98989
CacGene00579	18.5769	8.46064	9.01055	11.3153	9.14348	11.2172	8.576	18.0452	6.87189	15.2288	12.8532	16.0223	50.5359	17.3936	12.6864
CacGene00580	0	0.248664	0.334707	1.22684	1.12544	0.468049	0.563806	3.39566	0.868289	0.397636	1.27153	0.451914	0	0.16727	0.322036
CacGene00581	3.28561	5.7497	4.15983	5.11185	2.73209	6.3285	2.85949	6.15116	4.89215	3.25473	21.8081	4.35253	6.28283	2.68565	2.08678
CacGene00582	0	0	0	0.223144	0	0	0.240268	0	0	0	0	1.52468	0	0	0
CacGene00583	2.72298	1.99682	3.1676	2.73678	10.6682	9.09554	11.7846	17.5038	0.704443	0.321715	2.67348	9.38885	10.6963	0.99513	1.81691
CacGene00584	1.5561	0.709784	0.854842	1.3644	1.38669	1.53989	1.36019	2.65008	1.74286	1.85761	0.701377	1.15463	1.18844	0.500331	1.37686
CacGene00585	0	0	0	0	0	0	0	0	0	0	0	0	0	0	0
CacGene00586	0	0	0.0624091	0	0	0.143313	0.0908637	0	0.105338	0	0.13748	0	0	0.296998	0
CacGene00587	10.8077	10.9512	5.49154	1.66518	0.163306	0.838635	0.462911	3.5513	0.719627	0.937592	9.95562	0.386714	25.9691	1.22009	1.12077
CacGene00588	14.5476	16.3211	15.2812	15.1428	22.156	15.3517	23.4749	17.6368	17.6334	18.5967	13.9188	15.7791	13.254	17.7919	21.1022
CacGene00589	14.2873	7.83208	7.73054	8.73427	7.05777	8.4296	10.837	11.0405	14.5026	14.9223	7.39341	8.48958	9.69032	17.4807	9.81685
CacGene00590	26.0678	23.1042	25.7555	31.7452	21.6804	20.9647	25.8214	34.0224	29.8514	27.3509	31.037	31.5608	138.675	33.6263	51.6873
CacGene00591	0.616858	0.0502635	0.0330484	0.123502	0.0675144	0.168482	0.258432	9.50225	0.155901	0.207679	0	0	0	0.0358244	0.0903081
CacGene00592	6.13542	4.92166	0.156111	4.27511	1.15732	0.271144	0	4.08779	7.26457	6.13186	0.97584	0.150405	0.155923	5.27564	1.01501
CacGene00593	33.9014	0.116182	2.19998	1.89574	10.0207	173.611	219.212	8.82183	23.1256	16.532	8.40188	8.17624	39.7721	3.10289	2.19595
CacGene00594	6.34616	0.51777	0.540859	10.313	11.4	23.2593	103.157	2.82263	20.528	14.2271	0.671363	2.63136	2.69597	1.08182	2.29683
CacGene00595	3.20935	0.150023	0.300038	4.38822	8.22916	19.3694	1.75331	1.10088	23.8969	12.83	0	0.956048	0	1.55821	3.49715
CacGene00596	7.9714	0.313459	0	0.195409	2.28982	5.05076	1.33277	0.114969	0.307325	0.540269	0.0370949	2.102	0	0.0531469	0.0912953
CacGene00597	4.85828	2.72638	1.60319	9.70938	13.6401	0.381993	0.415703	5.356	1.28574	1.77239	1.83729	18.3064	1.50008	8.21445	16.6376
CacGene00598	11.3416	2.30741	0.586572	25.3823	9.53558	27.9459	692.586	20.8147	235.311	349.206	14.0691	21.8886	226.92	8.6987	0.957831
CacGene00599	216.415	1021.77	704.104	1083.45	1284.85	2482.32	992.054	755.138	249.87	319.293	2582.85	1542.19	915.921	1310.24	463.811
CacGene00600	0	3.59605	0	11.7289	13.6689	33.4089	13.5299	0	0	0	8.26204	5.29046	0	11.6345	70.1899
CacGene00601	111.047	31.9042	48.5971	106.192	99.5131	246.119	199.848	298.428	147.9	156.823	550.645	130.166	271.148	464.728	126.739
CacGene00602	64.261	122.129	217.709	45.4603	28.4069	28.877	38.2302	43.177	43.6954	63.307	60.6441	24.0296	186.912	31.1645	34.609
CacGene00603	14.0394	21.9508	19.6882	17.0486	12.7436	13.356	17.8901	19.3628	14.7771	16.2501	11.8711	11.4556	17.9361	13.3981	22.8899
CacGene00604	23.3026	21.4627	54.2514	21.4497	10.8965	25.5476	7.92355	24.4757	21.7674	23.4733	15.8833	13.7429	147.998	8.79547	19.2513
CacGene00605	67.8713	60.7246	78.9903	78.9935	78.7557	52.5704	75.2582	90.0856	71.1483	96.5621	47.2193	108.833	97.3504	81.2154	101.211
CacGene00606	0	0.621904	0	0.332883	0	10.4427	0.813188	0	0.566546	1.22579	1.91535	0	0	3.81111	0
CacGene00607	41.1249	59.8113	61.3336	47.0111	46.0075	28.9397	35.999	48.5249	38.1947	50.6242	71.9737	71.6762	154.752	73.8438	61.8506
CacGene00608	6.14203	4.3262	5.01624	3.53885	2.6964	5.00487	4.71594	5.62762	7.56363	6.40497	2.94491	3.46674	1.47421	6.4758	5.62052
CacGene00609	0.447343	0.314239	0.0954171	0.617595	0.632505	0.0939051	0	0.0685134	1.11932	1.07392	0	0.630623	0.292197	2.1805	1.45324
CacGene00610	27.1065	31.9094	18.3063	25.2042	27.2964	31.029	27.463	18.6849	16.2505	23.8907	42.6869	32.9026	45.3853	30.3115	47.71
CacGene00611	0	0	0	0	2.75365	0	0.613614	0	0	0.51167	0	2.13563	0	0	0
CacGene00612	2.35942	8.61275	3.00953	4.84031	5.1935	4.54607	6.05105	2.08873	1.02093	1.6221	9.88338	3.5965	0	4.32434	2.53566
CacGene00613	76.521	70.1962	82.1405	56.4922	72.1682	71.3267	71.6352	55.4536	57.8055	72.6229	38.4013	54.1296	4.25658	72.5775	66.3811
CacGene00614	0	0.136262	0	0	0.0585863	0.0491176	0.280216	0	0.368905	0.118848	0.122205	0	0	0	0
CacGene00615	16.6113	5.2065	16.6367	9.56711	18.1651	18.4759	20.5666	29.4581	22.2784	36.9485	4.55162	19.536	17.318	17.5177	14.8001
CacGene00616	1.04236	0.207802	0	0.159404	0.0973656	0.649893	0.346451	0.396063	0	0	1.52368	0.982189	0	0.691531	0.215047
CacGene00617	0	0	0	0	0	6.91032	0	0	1.28051	0	0	0	0	0	0
CacGene00618	8.67068	1.40492	1.99509	2.81124	4.44735	8.20246	3.3787	18.3904	7.45242	12.5413	2.56592	3.75408	0.664243	9.73984	9.26154
CacGene00619	13.1204	12.9483	11.424	17.8105	13.6189	8.25635	4.58751	14.628	14.3959	20.8348	17.375	24.2952	25.5993	27.411	39.4746
CacGene00620	0	0	0	0	0.170478	0	0.171586	0	0.274064	0	0	0	0	0	0
CacGene00621	0	0	0	0	0	0	0	0	3.12192	0.198473	0	0	0	0	0
CacGene00622	18.6985	25.917	51.4558	31.0154	29.0527	39.3394	34.0578	34.574	34.6921	30.1051	24.917	29.2965	22.8683	34.6459	40.817
CacGene00623	0	0	0	0	0	0	0.172422	0.28896	0	0	0	0	0	0	0
CacGene00624	203.064	140.234	82.8273	167.255	176.052	185.02	141.702	135.596	90.4171	96.7041	437.317	235.831	125.325	235.749	185.357
CacGene00625	10.9358	21.6443	12.8013	15.7052	10.2984	1.58108	5.58783	3.59398	6.28994	6.54513	16.9493	13.3995	15.6421	1.57303	5.40211
CacGene00626	0.681569	1.18199	1.19272	1.68548	2.19665	0.113046	0.375266	1.06748	0.838799	1.08332	0.252095	0.739989	0.921701	1.03127	1.34749
CacGene00627	17.1488	17.4558	26.4035	19.9568	12.8518	20.5777	13.399	17.4319	21.4361	24.3753	62.2475	23.2612	42.8343	8.84473	12.632
CacGene00628	23.4252	13.9909	34.1419	24.1745	25.8647	44.9216	44.1785	38.3442	26.2347	25.1403	31.2479	53.6341	94.7148	21.5485	18.1334
CacGene00629	14.9129	12.4933	14.1345	17.6867	17.7336	16.2869	17.1527	22.4036	11.71	7.53208	53.4231	19.1796	20.46	14.5199	11.0258
CacGene00630	8.05311	6.45423	8.96348	8.52714	8.16977	9.12662	14.7306	8.05933	13.1312	12.7233	4.06111	9.5239	2.03038	9.54874	10.0242
CacGene00631	5.86692	5.75132	8.13736	8.78707	9.10255	7.42114	8.58573	11.8114	9.27029	8.41303	3.21464	4.38118	1.29164	6.98846	7.95425
CacGene00632	0.389851	0.312625	0.921817	0.442936	0.4459	0.590778	0.660789	0.624283	0.57546	0.344509	0	0.317353	0	0.227921	0.147456
CacGene00633	0	5.68388	1.94474	2.53133	2.37201	9.1412	8.00758	2.46677	4.6113	3.55841	4.66639	0.588651	1.69432	0	0.746131
CacGene00634	75.8363	68.2349	41.4058	54.671	72.9514	119.046	99.999	34.3499	31.1267	33.9788	187.497	72.3727	30.9012	70.8843	41.5331
CacGene00635	18.6121	6.79776	11.7951	10.2887	11.0845	25.6492	30.5147	17.5272	11.2401	20.8522	83.4087	10.386	12.8851	62.1901	10.2582
CacGene00636	42.4924	24.341	40.6332	28.9069	24.549	41.1569	47.8489	27.1023	40.1745	42.9237	78.7282	57.0857	78.3937	33.8167	33.1009
CacGene00637	11.0489	8.12666	7.81217	9.90534	11.3006	12.5217	16.7868	10.0607	13.4304	17.2683	13.9815	9.75421	15.4354	17.5613	14.0284
CacGene00638	10.8271	11.7611	14.5041	9.39216	6.49374	7.49244	8.2076	14.1697	40.0984	64.5761	7.98908	6.17857	9.76615	5.7649	4.70239
CacGene00639	6.09976	6.58622	2.52373	12.5568	36.8047	10.7947	21.1022	21.1045	12.5648	10.8402	5.20486	19.5406	0.971195	8.6277	14.5965
CacGene00640	48.4459	39.1407	46.3271	36.3973	46.8755	36.6892	48.8435	62.2296	31.7006	36.5946	77.941	87.5127	82.5272	73.3926	60.1124
CacGene00641	6.75622	3.52875	6.4194	2.75856	5.00086	48.1093	8.58662	7.3039	6.85105	6.17873	11.8151	3.31686	11.855	4.97116	2.71485
CacGene00642	9.02044	12.5503	10.7514	7.8759	4.03017	11.2472	6.89448	16.1459	11.7738	10.8922	4.28852	1.92245	1.06877	4.71909	2.67501
CacGene00643	4.38262	5.24882	2.88701	4.55174	3.73202	3.47396	2.63362	3.4508	2.20438	1.74099	1.94184	2.80338	3.86417	3.3437	2.08696
CacGene00644	12.9591	10.6807	7.00761	10.1452	10.1325	8.16019	10.3504	20.6444	22.158	14.2163	8.22102	8.14638	2.95072	10.7175	9.264
CacGene00645	32.1588	6.52514	0.620707	14.734	7.57153	1.85356	2.07819	14.1691	35.7478	50.2702	15.7461	15.0988	8.68158	41.1739	58.7974
CacGene00646	44.686	81.726	175.045	60.0428	74.0885	62.0995	106.523	42.0222	58.2983	44.6486	144.547	78.6315	75.39	66.86	44.8903
CacGene00647	0	0.791705	3.46316	2.49204	4.92677	11.3011	10.2078	0	1.02195	5.11023	1.63394	0.930354	0	0.785466	2.14635
CacGene00648	0	0	2.14464	0.500027	0.227436	9.31056	15.3901	0.819094	1.75326	0.944645	0	0.285063	0	0.417577	0.362895
CacGene00649	0.646765	0.778407	0.399007	2.33267	2.10685	3.42531	1.11907	0.342716	1.01294	0.227072	5.63415	3.0083	0.414732	12.5367	2.77417
CacGene00650	32.4003	29.9849	32.3962	40.2101	42.4983	37.9236	38.0659	28.0468	21.8434	28.2396	80.9285	62.8604	81.2516	24.9261	37.3058
CacGene00651	0.216922	0.336505	0.28154	0.338497	0.633246	0.0134944	0.089697	2.798	13.4289	3.08964	0.101402	0.415121	0	0.342769	0.734497
CacGene00652	230.454	139.107	17.8372	137.633	191.829	155.723	185.778	140.878	137.052	91.9928	128.209	210.128	35.3855	122.425	214.368
CacGene00653	74.7297	69.241	196.077	69.4076	77.1338	101.546	239.995	103.862	102.29	128.434	93.2827	91.9224	751.998	71.8543	76.975
CacGene00654	0	0	0	1.35196	0.636938	8.79504	8.53222	0	0.830914	0	0	0	0	0	0
CacGene00655	13.5474	6.51924	7.67202	8.91319	7.88639	17.4501	21.3542	15.8143	15.4007	18.7492	5.34181	8.58713	3.58403	17.1814	15.3457
CacGene00656	3.57583	0.279219	0.0989309	0.220368	0.367884	4.08934	0.996326	3.77813	1.2833	1.40285	0.541658	1.77702	0.978168	3.63263	0.606198
CacGene00657	0	0	0	0	0	0	0	0	0	0	0	0	0	0	0
CacGene00658	0	0	0.0464882	0	5.4305	0	11.0754	0	0.673625	0	0	3.84846	0.0870144	0	0
CacGene00659	0	0	0	0	0.172752	0	0.103794	0	0	0	0	0.271834	0	0	0
CacGene00660	0	0	0	0	0	0	0	0	0	0	0	0	0	0	0
CacGene00661	0	0	0.208728	0	0.0685312	0	0.326653	0	0.0829001	0	0	0.922283	1.24419	0	0
CacGene00662	0	0	0	0	7.43178	0	0	0	0	0	0	3.37543	0	0	0
CacGene00663	0	0	0	0	9.65409	0	0	0	0.13867	0	0	3.84879	0	0	0
CacGene00664	0	0	0.81352	0.774557	0	0	1.85441	5.26879	0.423494	0.839722	0	0	0.172143	0.0459895	0.123332
CacGene00665	0	0	0	0	0	0	0	0	0	0	0	0.255662	0	0	0
CacGene00666	0	0	0	0.0991929	0.136577	0.0456581	0.205611	0	0	0	0	0.0568715	0	0	0
CacGene00667	0	0	0	0	0.285743	0	0	0	0	0	0	0	0	0	0
CacGene00668	7.71788	1.00638	0.931618	3.19593	0.0785892	0	0.0911099	0	1.00887	1.51971	1.42577	0	0.596844	13.4811	4.20572
CacGene00669	10.622	1.45353	0.144441	8.48921	9.50906	14.0364	8.3103	5.44035	10.5009	7.9859	0	1.56975	1.25573	7.56751	21.4394
CacGene00670	16.4653	9.28725	13.0328	11.6569	13.0647	11.848	20.2674	20.4582	13.6131	13.4787	14.3054	16.0108	66.6161	15.5172	15.0881
CacGene00671	4.48164	0.959847	0.195265	5.92323	2.93613	0.563227	0.672818	27.4745	15.9915	24.2234	0.997414	4.08883	0.474306	2.0961	10.5429
CacGene00672	0	1.95702	1.20529	1.45083	5.97073	0.676848	1.45938	0.648308	1.03029	0.368889	0.377561	2.01231	0.595252	0.899993	38.4005
CacGene00673	12.9386	65.469	166.507	6.05017	0.803442	3.77107	3.37419	6.80254	4.81511	3.82377	10.7561	0.325155	34.6716	3.59473	4.11732
CacGene00674	7.6637	6.40725	10.8341	7.17837	11.8946	7.77258	8.78381	8.38493	13.1484	7.67947	24.4116	23.0546	9.47359	18.7022	12.2301
CacGene00675	9.4225	10.0229	8.92106	7.73701	10.7457	29.1191	10.2575	10.6911	16.1964	7.86766	6.38517	9.88198	6.38937	8.28809	7.43797
CacGene00676	46.4602	56.0249	53.3374	34.515	37.7855	55.8277	57.8613	36.49	41.9169	41.7762	109.834	50.1414	65.3046	36.8814	25.098
CacGene00677	0	4.186	4.37252	2.98526	5.56295	19.3896	19.8895	3.38441	1.98255	2.34199	33.7265	3.56629	3.4855	2.50111	4.35492
CacGene00678	79.1759	65.4963	47.6936	52.8111	56.7186	50.4672	48.935	60.513	39.4351	37.0216	69.0684	60.4039	57.1948	72.8224	70.7306
CacGene00679	8.78178	10.9379	13.9972	9.40744	11.2818	10.0461	10.7742	10.552	12.4981	12.4902	9.77604	10.8566	12.7274	11.7819	10.3081
CacGene00680	5.90378	10.352	9.97852	7.69233	9.10938	9.30338	9.39876	9.60521	7.152	6.43534	6.57291	3.76051	1.41099	6.48214	5.83497
CacGene00681	568.641	200.302	111.472	229.918	114.716	61.6805	455.41	608.59	397.981	446.555	153.691	78.3092	27.6803	101.598	244.723
CacGene00682	9.54251	2.35413	2.15272	8.84345	6.39812	12.5883	9.20961	15.7891	10.3344	9.35022	2.85215	6.68262	1.7546	6.76023	7.11407
CacGene00683	44.7006	106.501	41.1178	10.3647	4.47063	8.04668	8.96883	5.8641	7.03221	7.49179	74.2138	5.18772	35.3656	13.9332	8.60179
CacGene00684	14.2776	11.6598	9.11342	13.2308	11.6385	9.25604	15.7634	12.6828	15.0918	10.6938	8.02364	10.5109	11.1421	15.0682	12.4646
CacGene00685	115.449	0.87262	1.014	15.041	7.4918	0.75544	11.0829	23.371	6.52489	10.1831	19.3926	7.48634	12.7864	146.615	1.23382
CacGene00686	33.4409	21.9814	14.7035	32.7707	32.1019	26.4772	46.6381	26.4846	26.4912	34.9446	73.6672	43.4359	25.6785	29.7718	29.4806
CacGene00687	67.9554	71.3878	68.7888	73.5409	69.5395	92.0772	116.363	118.064	97.4387	98.6786	83.6133	89.5381	102.679	83.7877	122.978
CacGene00688	12.1604	0	0.0661645	0.632416	0	0	0	117.216	10.2503	0.99961	0	0	0	0.136909	0.31493
CacGene00689	0	5.49768	24.8389	24.586	8.24245	34.6039	49.6968	4.57979	19.8586	2.46014	17.2826	8.58598	10.4825	11.9604	21.4963
CacGene00690	2.04361	2.96784	4.71665	4.60648	3.448	5.76606	9.90918	0.648328	4.25352	3.07709	5.3187	2.26171	1.94358	5.28799	2.14432
CacGene00691	6.32941	0.828692	0.600159	0.0406817	2.98643	0	0.195765	2.14302	1.22843	0.379526	0	1.61283	0.630384	0.453182	0.0987911
CacGene00692	181.327	157.218	186.937	143.684	157.026	233.221	186.564	189.909	160.58	234.472	144.916	205.753	300.989	215.292	179.227
CacGene00693	12.3593	11.458	11.7475	5.52115	4.01998	6.37934	9.41013	16.9835	16.4477	15.8531	6.88794	5.29231	5.52765	7.62775	4.83065
CacGene00694	70.6473	41.5963	46.9961	67.1047	83.5563	86.689	75.8023	98.4081	56.8731	60.3893	56.6829	102.761	115.913	68.708	101.183
CacGene00695	3.95872	0	0	0.0625661	0.929014	0.545791	1.15939	0	0	0	0	0.814866	0	0	0
CacGene00696	0.2718	0	0	0.0492271	1.14855	0.228273	4.66436	0	0	0	0	0.709815	0	0	0
CacGene00697	0.625381	0	0	0	1.67558	0.205819	1.55065	0	0	0	0.305708	0.372316	0	0.0536292	0
CacGene00698	0	15.9637	4.01658	24.9637	7.11775	6.93953	4.30444	2.23342	44.8857	17.2885	18.5808	5.73499	1.01744	3.25183	2.44656
CacGene00699	14.2013	8.61748	10.325	15.2827	17.7453	21.0133	14.751	22.1604	19.2456	22.9931	6.627	19.6232	8.82736	14.8081	20.4466
CacGene00700	185.661	349.912	192.054	298.44	747.8	493.701	297.735	438.381	231.917	183.862	670.341	1212.4	762.475	835.604	823.072
CacGene00701	17.1258	16.7668	6.61051	17.7245	18.5523	9.16085	4.94955	29.1517	13.4577	9.88804	12.6243	15.0226	3.86814	14.0459	33.0029
CacGene00702	3.19355	3.39629	0.235314	1.55613	1.93665	0.645705	0.879017	1.58078	0.185818	0.46762	4.83726	1.35588	0	1.71047	2.15507
CacGene00703	14.3223	1.87065	0.212976	6.3348	5.57624	3.02472	0.335195	1.20589	1.06821	1.20492	0.48096	2.16649	0.331278	8.41543	6.60131
CacGene00704	22.5668	13.1462	25.412	10.7194	5.44569	10.4405	9.47014	12.3976	16.6105	20.7551	26.7675	4.60322	13.6622	12.0504	4.0949
CacGene00705	16.4266	13.1501	21.6841	24.9868	31.6853	39.9725	21.869	28.4124	24.1522	30.4437	14.0647	24.7571	56.8134	29.5129	21.5227
CacGene00706	4.85561	4.55568	5.22293	4.94262	3.81495	4.4264	5.37963	4.3194	5.03386	6.89763	5.01748	3.31788	3.45224	3.86922	4.52388
CacGene00707	7.53811	4.39154	9.29953	11.5536	8.16377	17.2009	12.2821	15.1992	7.73854	10.6923	11.4036	15.2463	46.2864	6.94957	10.8488
CacGene00708	394.965	193.609	308.974	325.682	273.689	336.223	429.347	529.849	355.331	435.639	285.241	496.553	1247.95	243.419	461.924
CacGene00709	0	0	0.437276	0	0	0	0	0	0	0	0	0	0.960727	0	0
CacGene00710	0	0	0	0	0	0	0	0	0	0	0	0	0	0	0
CacGene00711	0	0	0.0875246	0.343538	0	0	0	0	0	0	0	0	0	0	0
CacGene00712	0	0.452222	0	1.48592	0	0	0	0.821331	0.45943	3.72758	0	0	0	0	0
CacGene00713	463.561	0	4.61366	0.778144	2.16516	119.416	54.4791	31.5989	10.3969	12.155	0	11.547	16.3852	31.569	1.68706
CacGene00714	14.8791	4.37256	4.50833	13.7899	9.58332	2.50846	2.08475	4.71559	7.64602	9.68853	1.29256	17.6419	0.699197	7.96525	16.2654
CacGene00715	6.86639	3.24128	4.67454	8.12514	7.82382	6.2133	5.37423	6.35968	8.43942	7.74843	0.421858	27.4873	0.640755	7.06437	17.1311
CacGene00716	13.4779	8.64085	2.01473	28.2872	13.9888	0.772477	0.909409	28.476	8.95467	12.2286	2.00408	33.3047	1.0109	10.3293	69.0176
CacGene00717	21.3764	54.6476	25.9955	43.7744	39.5748	29.7758	26.487	33.0172	17.2152	19.153	49.4818	41.0686	72.7791	38.2906	39.4163
CacGene00718	12.7325	17.9922	9.63539	11.625	11.3354	9.32483	11.2931	12.7023	6.04117	5.87815	23.4761	7.32264	3.08027	7.54596	7.2439
CacGene00719	4.02909	13.2091	4.94465	6.89544	3.85187	0.743379	0.176089	10.3119	0.745427	1.38424	3.65939	1.35545	5.27282	4.10409	7.18835
CacGene00720	0.879003	1.60835	1.53681	3.67962	1.78739	3.04903	3.54338	2.26832	2.31147	1.29506	1.07851	2.44591	1.20834	0.617479	2.08003
CacGene00721	0.995624	0.710587	2.13341	35.6376	17.4253	0.829308	1.24665	0	12.976	0.73162	0	9.22304	0	0.273198	17.191
CacGene00722	19.6068	19.7257	18.4236	18.2541	17.0499	20.8781	16.6836	24.288	19.802	17.2726	30.1058	28.1195	49.9153	31.8098	24.5644
CacGene00723	99.7327	228.59	296.229	42.2818	17.0866	49.5282	27.0274	23.5517	19.222	21.866	201.147	21.4363	111.844	41.4542	36.5878
CacGene00724	34.0592	23.6657	21.0824	24.4996	31.5242	19.3441	22.6942	28.0981	26.9035	29.2397	14.6181	40.7174	68.7132	34.7441	42.4103
CacGene00725	8.58066	11.5569	9.57012	8.71585	7.1888	7.86377	9.82552	7.70385	10.9536	12.7703	11.1069	8.18385	16.3451	9.67774	9.45511
CacGene00726	2.17567	3.04079	2.06376	7.37282	1.93043	1.00934	0.313884	3.02122	2.62173	2.41576	2.51079	2.25959	1.91325	7.16552	4.92643
CacGene00727	11.281	7.24863	3.64986	9.19759	6.08561	3.77676	6.95647	11.8637	14.7082	5.27958	13.2881	6.90892	4.38038	3.948	8.11822
CacGene00728	83.7121	125.046	60.2956	128.262	204.95	46.0968	29.0824	82.6498	50.1523	42.7883	89.5457	256.253	63.7029	197.254	273.585
CacGene00729	0.147328	0	0	0	0.667483	0.0252457	0	0	0.56427	0	0	1.31938	0	0.0998528	0
CacGene00730	0	37.3424	283.592	7.59028	0.694381	0.587827	0.0974365	3.2772	45.7453	3.92468	8.17011	0.216292	6.74284	0.34055	0.856829
CacGene00731	0	122.775	42.0611	37.1787	27.4863	38.6305	43.4821	7.66867	2.17305	5.27998	71.3058	23.0332	13.8812	8.27594	3.43213
CacGene00732	29.4007	41.1983	53.5722	19.6456	20.5859	32.1023	28.6902	27.5936	23.011	12.3013	78.4255	33.0944	45.1158	34.768	21.8081
CacGene00733	28.7152	31.3777	37.506	33.3643	31.2159	19.27	25.8389	29.0442	33.6479	39.2819	42.4016	34.2864	35.1515	26.9272	36.7417
CacGene00734	9.91343	12.6194	24.3556	5.85135	32.9857	40.3333	97.8173	17.9934	13.4518	8.65462	9.08904	86.7847	28.0613	8.56205	6.03654
CacGene00735	0	1.48113	1.73558	1.23823	0.451991	0	0.0559273	0.613655	1.54782	0.673141	1.67703	0.131564	0.517772	1.26004	0
CacGene00736	2.63351	2.51185	2.8224	1.52562	1.05287	0	0.201304	2.33577	1.82803	2.29998	1.29301	0.589557	0	3.45245	1.21653
CacGene00737	0	0	0	0.343166	0	0.525818	0.400684	0	0	0	0	0	0	0.29844	0.244771
CacGene00738	38.6097	10.0786	11.8181	2.39525	1.97512	0.277719	0.318575	2.5388	47.4076	5.02339	16.3876	14.9001	10.9944	22.6613	8.81536
CacGene00739	0.524858	0.13399	0.309212	0.318814	0.220588	1.74378	0.635125	0.312139	1.41899	0.59855	0.613357	0.358853	0.252205	1.1296	0.730285
CacGene00740	10.1087	13.695	17.471	7.58623	5.20037	10.0602	5.55537	8.08029	6.30375	6.18547	6.56156	4.018	6.93945	3.43586	6.66975
CacGene00741	2.13991	6.53611	7.14199	0.49805	0.125053	2.74784	0.13754	0.351629	0.72669	1.16234	1.40577	0.050658	5.2374	0.130944	0.555603
CacGene00742	7.38276	9.81458	10.6048	11.3963	11.868	10.8233	10.6475	9.92667	9.36555	9.99827	9.61718	8.70949	3.77766	12.5832	12.0244
CacGene00743	49.2593	61.2559	66.9851	63.709	52.8	53.1276	51.3769	69.1214	58.5368	67.4572	75.7459	56.8754	39.6224	76.8772	70.5253
CacGene00744	0.303377	0.328845	0.14761	0.0723109	1.06843	2.01547	1.47977	1.18039	1.16281	0.579262	0.0944169	1.41136	0.475974	0.150069	0.191546
CacGene00745	0.75381	1.12327	2.19988	5.01633	6.40902	7.92072	4.43158	4.6575	4.87962	6.43763	1.04293	4.80635	2.10221	3.87538	3.26354
CacGene00746	0	0	0.47869	0	0.678292	8.21574	6.35158	1.58891	0	0	0	0.844949	0	0	0.514804
CacGene00747	3.41305	1.86623	2.5532	1.70203	5.39404	9.10504	9.42265	4.40242	5.9846	4.50751	0.785294	8.02167	4.3633	1.64722	2.40724
CacGene00748	2.15387	0.893023	0.391466	1.01504	2.50127	9.80987	2.5833	2.24246	1.82657	2.34123	1.4149	1.48506	0.779517	2.27065	0.869375
CacGene00749	0	0.873473	0	0.96824	2.49526	3.20399	0.564093	0	0	0	0.485069	0.594099	0	0.987694	3.65442
CacGene00750	0	0	0	0.0907382	0.0820063	0	0.163384	0	0	0.500159	0	0	0	0.13166	0
CacGene00751	71.0191	68.7336	66.6677	60.6265	77.9243	100.03	90.2359	100.361	72.6173	99.3816	66.2231	84.5227	128.002	83.0268	78.3318
CacGene00752	0.57147	1.14955	0.348579	1.58243	1.01128	1.18726	1.01491	1.9176	0.974612	0.799466	0.51251	0.386241	0	0.770511	0.757289
CacGene00753	0.315351	1.31471	0.0804418	2.31701	1.64204	1.11813	1.76666	2.7789	1.16269	0.879341	0.102006	0.463818	0	2.72814	2.07396
CacGene00754	11.7944	6.52578	12.0686	13.0574	13.5773	20.8268	38.2838	17.3302	17.0702	13.94	9.12511	20.3252	31.4605	18.1992	17.8885
CacGene00755	0	3.31116	5.74797	4.69816	5.01579	28.8573	31.6202	6.11536	3.72843	4.48271	0	5.24019	0	1.01568	3.57699
CacGene00756	46.2724	18.5754	10.6569	10.0701	15.1196	15.2666	5.05876	1.71715	5.95524	2.33079	7.85466	22.6904	23.4919	17.6948	16.3054
CacGene00757	18.9624	19.6064	25.0018	21.2002	19.8841	20.8012	24.5605	23.8588	26.0468	26.0834	12.6249	17.2049	5.40524	25.7744	25.8114
CacGene00758	13.7158	18.7201	2.1873	1.67918	0	0	0	0.454413	5.85587	3.90386	26.565	0.0934482	0.514076	0.255661	0
CacGene00759	15.425	17.0504	18.6058	14.1129	13.0991	11.6987	9.45666	16.1943	13.2335	13.2929	16.8195	14.7108	41.5247	27.5737	15.5962
CacGene00760	16.0718	24.5142	17.6271	21.2425	23.6383	19.5167	18.5573	25.6328	18.4828	19.2073	11.0274	18.0359	14.1997	21.837	25.2612
CacGene00761	20.2101	22.9105	38.3853	38.2108	29.7656	43.4849	53.0016	44.5262	40.669	46.9888	14.7287	7.53853	3.44527	18.8949	31.111
CacGene00762	1.90172	0.947809	1.52902	0.420773	9.61461	1.45593	0.112345	7.47041	47.1416	1.55709	4.55854	5.05339	13.5918	3.23984	71.0616
CacGene00763	9.11782	4.4863	6.36415	5.29534	7.69787	2.42261	7.90598	9.62102	7.31104	6.05397	9.89704	12.9472	6.63234	7.43886	12.3087
CacGene00764	38.1097	34.0155	36.0405	41.6591	27.1768	16.0514	18.8756	32.6938	23.8206	22.161	53.7695	48.0872	39.6143	67.0214	56.563
CacGene00765	3.24448	5.73146	0.996327	3.82887	5.17739	1.53796	0.710731	2.08179	1.04794	1.46427	2.25963	3.20872	0.10415	1.4082	3.21187
CacGene00766	0	1.48677	0.287874	1.22502	1.72924	2.61666	3.26359	0.87246	1.84025	1.44116	0	0.251819	0	0.176767	0.644141
CacGene00767	0.910308	2.09577	0.923668	1.04	2.01973	2.49301	3.39471	2.17348	1.40958	1.50019	0.534056	0.405769	0	1.26826	1.54401
CacGene00768	0.547162	0.690516	0.148669	0.586545	0.322252	1.42121	0.950271	0.994209	0.796543	0.190501	0	0.142393	0	0.203653	0.160606
CacGene00769	8.09818	16.6533	28.9188	7.30413	4.05798	7.02195	5.81032	7.52306	8.98871	11.6971	15.9004	5.54186	18.8052	9.11789	6.11424
CacGene00770	2.2909	1.63336	4.71964	3.485	4.50644	3.57908	3.41744	5.18006	3.82421	3.77867	0.40842	1.79341	0.120878	1.72059	2.63812
CacGene00771	20.0604	38.6716	65.9367	17.7775	7.88545	14.4031	10.9446	19.1756	16.8537	17.5044	10.9125	7.49087	35.5717	11.1602	16.6291
CacGene00772	56.8841	43.2721	43.8725	45.0897	54.6216	39.4388	54.2849	70.059	63.4419	65.4065	30.9694	51.5047	73.2914	50.7188	68.9829
CacGene00773	0.403399	1.02932	1.77779	1.03155	0.588744	2.213	2.24988	1.20768	0.470871	0.199629	3.39356	1.11408	1.34447	0.790484	0.978902
CacGene00774	1.35068	2.40619	1.37167	4.37522	4.18679	1.58866	4.50305	6.52766	2.54535	1.39318	1.28926	2.87473	0.433285	2.45857	3.97507
CacGene00775	9.83682	11.9884	12.3131	11.9252	8.84791	9.92722	9.87948	14.5973	10.2253	13.8388	9.70274	7.55924	6.29251	6.99173	8.43186
CacGene00776	0.303145	0.337537	0	1.37914	0.633519	1.51328	0.817449	3.95803	0.159527	1.00623	0.0324123	0.139949	0	0.511009	2.41053
CacGene00777	0.155076	0	0	0	0	0	66.6404	1.57404	0.382197	0.215571	0	0	0	0	0
CacGene00778	17.4072	13.3121	19.3041	23.0602	52.0531	87.2245	73.8898	24.4922	22.6894	18.8353	4.58475	33.268	26.6159	19.3079	31.8911
CacGene00779	51.0322	38.0792	35.0337	30.7257	48.5953	119.6	66.9674	32.8118	44.3485	42.7109	59.0963	50.3172	70.549	31.0094	30.864
CacGene00780	0	0	0	0	0	0.985552	0	0	0	0	0	0	0	0	0
CacGene00781	1.55734	1.66336	0.452954	2.01765	2.63874	0.447449	0.314061	5.68725	3.01531	1.81626	1.02384	3.49354	0.627093	1.38404	3.957
CacGene00782	2.60634	9.17448	1.67698	27.5182	33.1846	0.809108	0.417226	24.0513	13.5148	2.80508	6.3983	7.44539	0.274491	7.72869	99.9891
CacGene00783	89.759	83.2447	102.682	136.353	93.207	75.6369	72.4822	163.197	84.3243	127.681	45.7812	72.3521	14.3324	49.7466	107.53
CacGene00784	45.6225	66.6601	55.7129	57.7909	60.8392	57.6906	57.9144	44.2469	34.6237	31.6612	132.087	93.165	114.12	65.7688	77.7631
CacGene00785	0	11.7362	9.24186	8.51327	11.5724	151.424	134.584	6.60874	14.3402	13.7402	13.9034	12.7262	2.83178	0	2.58399
CacGene00786	146.906	52.7851	68.451	104.722	111.078	171.914	162.399	164.075	100.539	114.404	133.373	210.774	175.9	205.759	133.215
CacGene00787	15.1687	11.1964	5.03832	7.94571	5.62264	8.18487	5.57847	3.54389	4.3804	4.86544	28.9026	3.71308	1.05028	15.4769	2.25684
CacGene00788	35.0029	18.4097	26.1777	17.8186	21.6764	34.5528	32.1714	19.7748	20.3538	24.598	17.8689	27.6724	42.2439	25.208	28.7583
CacGene00789	16.4155	16.4407	31.4784	18.2332	18.4927	18.5503	27.0085	25.0904	28.1364	27.8858	18.7397	18.4157	40.9851	16.4486	23.6408
CacGene00790	111.996	60.7693	66.3714	76.9655	53.631	87.6162	96.595	102.468	144.11	126.5	51.0831	60.1516	118.341	65.0866	91.0295
CacGene00791	0	0	0.666079	0.55106	0.492499	61.2806	90.1953	10.4423	8.90738	0	1.69575	1.2678	0	0	0
CacGene00792	13.2793	9.06468	13.2346	6.59006	6.03999	10.0082	7.94661	6.86953	10.0189	7.28037	5.06864	5.83738	8.68148	8.71099	8.59441
CacGene00793	255.021	228.477	489.765	62.0603	38.2684	70.4477	69.3124	163.162	122.224	149.713	122.001	37.8379	125.714	73.3193	57.4735
CacGene00794	4.9921	3.91771	14.8737	1.27088	0.738562	1.16388	0.979592	1.1564	2.10417	5.194	0.562378	1.60421	10.6341	1.03993	2.56912
CacGene00795	12.6786	9.67455	12.4372	12.5749	13.2317	17.5562	30.3497	8.25486	8.42357	15.827	2.41937	16.4482	17.4199	11.5776	11.3615
CacGene00796	11.8044	12.8702	7.3335	9.073	8.52119	11.7359	16.6913	12.1707	14.2249	13.2829	14.7619	7.50794	5.94494	12.9104	9.87272
CacGene00797	1.37684	4.3777	0.90015	15.1694	8.41835	3.9937	2.92226	1.84492	2.51709	3.74706	0.162416	6.33406	7.7186	8.4536	16.9972
CacGene00798	11.2082	24.4496	19.8001	21.5136	16.3462	17.8873	56.9007	26.2644	21.2492	22.8634	14.0258	9.88124	3.51903	29.9871	16.1371
CacGene00799	10.05	9.49249	4.26841	5.93271	4.8814	8.02613	0.809886	3.3362	2.9886	3.07666	3.40968	11.3102	14.9336	23.1146	12.0252
CacGene00800	19.1488	30.7737	45.5818	23.853	25.9862	38.8494	20.4547	33.3536	25.7279	35.6731	16.7597	29.0128	24.2662	32.6642	32.5189
CacGene00801	24.2739	18.3983	34.5046	20.1274	19.6852	16.7206	34.2496	20.6824	27.0616	31.3356	12.0617	22.9513	5.99979	23.8158	29.3103
CacGene00802	8.90411	13.6015	10.9751	12.0128	8.47976	7.97865	8.09185	19.2249	8.64709	8.13759	4.92452	3.64378	1.68148	7.35746	6.84017
CacGene00803	2.5762	5.53479	1.06058	3.96844	3.07233	0.679926	0.284924	5.65051	2.07325	3.04512	1.60546	2.93441	1.72195	7.14811	2.96683
CacGene00804	0	0	0	0	0	0	0.148665	0	0	0	0	0	0	0	0
CacGene00805	13.7772	0.388026	0.298884	1.71041	27.3022	12.1358	82.573	1.31148	3.79256	2.61955	6.86076	39.4525	37.43	6.49871	0.920924
CacGene00806	41.4996	135.963	86.8449	28.3153	10.4569	16.029	15.2621	23.063	16.035	23.7106	75.7519	11.5516	127.111	29.8634	14.4624
CacGene00807	0	0	0	4.51433	0.671525	0.059441	0.0678507	4.02848	5.14402	5.39303	3.62024	0	0	10.7809	0
CacGene00808	3.98689	4.79436	7.66822	6.26176	4.84696	5.01672	5.93635	8.178	13.124	18.0262	4.8219	3.21907	2.57292	10.2767	4.83673
CacGene00809	19.0071	15.3018	45.5009	22.3846	17.0717	13.1559	28.6124	27.7568	21.2814	25.9029	11.7559	12.0618	13.1139	14.4597	19.1971
CacGene00810	13.3435	26.1696	19.9923	19.8511	24.3682	20.736	22.0085	12.6636	14.3957	17.9035	19.2627	13.6116	3.24927	23.8531	19.2994
CacGene00811	43.3587	85.476	88.0815	23.6896	26.3944	43.7099	29.5361	27.4608	28.449	27.2907	63.5227	23.1988	47.4641	43.9816	21.156
CacGene00812	19.9312	21.3026	13.2796	17.2148	15.4247	13.6595	12.8995	19.2722	14.5355	11.5758	17.7063	19.4365	14.4471	15.8849	13.8574
CacGene00813	9.42522	7.57055	7.42173	17.7488	15.1232	8.08233	12.496	24.4468	16.0334	25.303	9.28904	77.3304	17.2618	8.62019	19.3446
CacGene00814	0	0	0.378368	0.462537	2.40733	0	0.834605	0.281951	0.211014	2.8135	0	7.57015	0	0.239535	1.62083
CacGene00815	0	0	0	0	0	0	0	0	0	0	0	0	0	0	0
CacGene00816	0	0	0	0	0	0	0	8.53547	0	0	0	0	0	0	0
CacGene00817	0	0	0	0	0.337064	1.1526	43.4258	128.957	0.218773	0.383213	0.203025	0.212928	0	0	0.115771
CacGene00818	15.4111	18.0943	16.922	10.4074	9.01617	10.376	12.5549	12.371	13.292	17.592	19.7937	11.0116	15.8613	8.19568	10.2924
CacGene00819	20.1483	10.452	18.7674	14.0403	16.2622	12.1179	16.0164	31.8226	19.0733	19.7319	10.1996	22.3608	31.6722	18.4466	17.1033
CacGene00820	2.87746	3.58883	4.36048	3.78645	5.03508	6.26182	5.37775	5.01113	6.53838	6.90817	2.96769	3.46155	2.47491	4.20035	3.00878
CacGene00821	33.9663	29.6772	59.575	39.9768	41.366	43.7995	57.4178	36.8781	37.599	37.4653	22.1084	39.1255	8.91777	46.1534	45.8577
CacGene00822	69.2954	65.4327	54.4609	58.6377	77.18	89.3119	72.7804	84.9929	71.487	100.365	50.5372	89.9802	150.307	78.4325	91.4678
CacGene00823	25.6908	31.4722	43.9502	38.2618	29.2143	93.4589	36.9238	46.1769	29.153	26.5862	17.5102	18.0442	26.8369	36.9232	36.2429
CacGene00824	7.40592	8.18227	8.47216	6.44791	4.28243	8.25592	6.3862	10.4241	5.09425	8.82487	7.44845	3.77756	4.46446	5.70082	6.52146
CacGene00825	2.30586	3.86001	2.95882	3.6296	3.96757	2.42618	3.33732	3.47871	1.40573	1.55425	1.56217	1.58134	0.37166	1.33248	1.91671
CacGene00826	53.313	15.8717	23.8888	36.5717	36.3962	32.381	45.9652	37.8723	93.9805	83.3522	38.6895	31.5172	34.6599	124.186	55.8283
CacGene00827	18.7423	23.7264	38.165	22.2419	29.1367	22.9027	24.5033	27.321	23.5446	31.1964	27.1371	16.84	52.0303	21.5509	17.9499
CacGene00828	1.94335	4.03711	5.23232	5.18339	3.47421	3.69696	7.68161	6.49162	7.26973	7.95409	2.44343	2.31592	0.692768	3.32484	4.83232
CacGene00829	0.421375	1.45426	1.12374	2.87398	3.17751	0.228463	0.517696	0.582064	0	0	0	2.43331	0.626532	1.48782	5.95382
CacGene00830	18.8835	31.7946	69.7765	36.4176	23.2151	2.07881	0.243881	31.5684	17.5174	36.6279	10.4637	32.513	57.7552	65.171	48.1384
CacGene00831	0	0	0	1.00675	0	17.0751	0	0	0	0	0	0	0	0	0
CacGene00832	1.79352	4.39761	5.80024	3.9953	6.51399	15.795	12.9788	2.11813	4.26863	4.56216	6.64075	7.79417	18.0789	12.6768	3.09231
CacGene00833	0	0	0	0	0	0	0.774814	0	0	0	0	0	0	0	0
CacGene00834	0	0	0	0	1.05124	0	0.0912732	0.066595	1.76355	0	0	0.0445801	0	0	0
CacGene00835	0	0	0	0	4.0292	0	1.53797	0	0	0	0	0.220673	0	0	0
CacGene00836	0	6.57982	3.03714	1.41517	8.45575	0.0612708	13.6625	0.107228	0	0	2.8218	2.70362	0.715051	0.3806	0.212755
CacGene00837	8.60109	22.8157	26.7322	12.2457	6.18496	7.43747	5.56062	13.6587	8.75934	11.5257	17.2494	5.3436	19.2669	6.34418	7.85435
CacGene00838	0	0	0.0908973	0.680317	4.0361	0.0553111	0.189494	0	0	0	0.130014	7.13024	0	0	0
CacGene00839	10.0409	12.7518	11.8786	10.0145	15.1005	11.065	11.7971	12.1258	8.96382	10.4909	7.47658	9.36247	8.87828	12.4622	13.7152
CacGene00840	9.2066	17.8337	40.7695	19.1694	12.7423	24.5494	26.2778	29.0289	12.0327	9.51504	14.7238	15.4797	17.08	16.1628	22.9098
CacGene00841	0.183626	0.25325	0.0582678	0.258207	5.50249	0	0.942953	0.116028	0.0898308	0	0.560514	0.511013	0	0.301878	0
CacGene00842	1.82762	2.14096	2.38129	2.41909	2.7574	2.9039	4.03714	1.78592	2.40164	1.87732	1.31599	2.82241	1.28018	1.23882	1.4643
CacGene00843	10.2926	5.11238	3.92309	11.9284	14.0483	10.7498	10.6852	9.95952	10.6521	7.72429	4.13515	12.1276	1.26802	9.28598	14.3843
CacGene00844	19.8513	18.1912	38.0062	39.6644	34.4245	42.7782	46.9448	45.1647	41.0344	60.1432	11.7525	15.0984	1.12663	34.0928	48.7497
CacGene00845	36.5285	19.1258	4.68742	53.8636	46.9581	37.3464	15.1902	15.4397	15.2359	18.8691	41.4341	71.5861	12.1595	50.3982	88.8334
CacGene00846	16.5882	12.6554	10.5273	16.1022	14.5115	13.579	16.4958	42.1637	16.3191	18.1315	15.5957	12.687	8.05192	12.1527	11.4249
CacGene00847	11.1831	8.75536	1.29873	6.81496	9.70839	4.05081	2.17163	5.08913	2.01614	1.63924	11.1873	11.4339	2.40121	5.23544	6.5189
CacGene00848	10.0226	6.11234	9.60862	18.6973	11.7932	10.2783	10.7331	20.4293	15.5027	20.1485	7.47082	19.8908	26.9353	18.3276	18.784
CacGene00849	8.07711	7.54066	8.34664	6.92924	4.08103	6.24115	7.08066	5.75497	6.24919	7.96867	10.954	5.26835	11.7184	6.64489	6.55533
CacGene00850	103.663	78.7007	155.518	46.9643	32.9909	81.4875	43.7651	93.2952	60.2671	71.4781	136.458	58.4082	427.229	54.9164	63.3369
CacGene00851	6.67414	9.9963	15.3688	13.8357	11.3189	9.6523	9.74222	10.6973	11.4915	9.32423	2.96213	4.88199	5.59627	7.5558	9.99993
CacGene00852	57.7019	97.9477	178.314	36.4304	6.39475	31.5634	25.7188	22.708	24.786	37.7042	45.09	7.57231	280.278	41.1449	58.0256
CacGene00853	10.4229	12.9338	45.3792	10.0056	6.12693	6.694	6.43498	17.0753	19.1239	12.3308	8.28425	7.94142	16.0459	6.63423	9.22259
CacGene00854	3.53947	6.02179	9.67091	5.31809	7.12146	10.132	10.7589	8.22887	7.67736	6.8952	5.37167	4.46577	4.16714	5.07446	7.06061
CacGene00855	0	0	0	0	0	0.087838	0	0.18782	0	0	0.197982	0	0	0	0
CacGene00856	19.6239	26.2548	14.8742	19.1723	22.3267	17.8747	13.0918	24.5775	22.0983	17.1871	11.4236	28.9774	21.8257	24.9324	27.7052
CacGene00857	14.1971	10.1439	18.279	19.3924	14.8955	20.0923	25.0489	22.3695	22.6138	25.8657	18.4415	16.0561	7.66215	16.3829	11.8606
CacGene00858	20.8414	13.1192	17.4795	15.3921	17.7497	13.1885	13.4237	17.7565	20.067	15.7515	20.8476	22.9937	28.5663	25.5207	20.4806
CacGene00859	17.3373	12.7048	16.7612	7.28326	6.45964	13.3464	8.3033	26.4702	17.9219	13.1029	15.9763	7.78038	25.3656	5.23814	7.20303
CacGene00860	5.87706	8.82346	13.7667	7.34473	6.83053	6.65327	10.4969	7.54332	5.17099	6.62554	4.48389	5.95261	9.63856	6.12721	5.84057
CacGene00861	0.676345	0	0	0.55961	1.83546	5.97018	20.1472	0	0.142906	0.500166	0	1.93391	0	0	0
CacGene00862	25.6131	30.8922	44.1177	54.2108	56.436	58.9922	59.5871	49.4479	51.1787	63.5877	29.9671	17.2741	0.103193	42.5917	40.7734
CacGene00863	9.17567	11.7477	14.0641	24.87	12.4839	21.3042	13.7613	35.7578	21.7547	16.1537	20.4941	22.874	85.7494	24.6813	36.6506
CacGene00864	29.3754	26.6262	30.0924	34.5031	27.3937	34.9256	35.5575	49.4771	23.4043	13.9037	61.7224	30.5637	22.1988	30.7232	26.3955
CacGene00865	8.17575	8.39651	7.73968	8.78389	9.94573	22.7437	10.7767	10.8534	8.91051	7.51174	8.73246	8.14972	1.99136	10.7465	10.154
CacGene00866	0.606429	0.180618	0.0462081	0.635767	0.0348984	0.0413701	0.151962	0	0	0	0	0	0	0.0563719	0
CacGene00867	6.33744	2.73593	6.51978	4.7492	3.48202	2.90114	8.49865	5.60533	6.85649	6.32526	4.26408	3.11234	1.64881	5.19661	4.51724
CacGene00868	2.67369	5.60972	2.52991	0.704671	1.34191	4.28085	0.261825	10.1928	2.22599	0.802432	0.901135	2.94028	0.100891	0.272922	0.187523
CacGene00869	28.2832	13.2107	11.3784	19.6832	24.6011	33.0324	23.3905	21.4984	24.4115	27.6693	28.7752	27.3152	86.9165	24.4949	22.6568
CacGene00870	0	0.301402	0.959219	0.039476	1.6441	0.0687584	0.0388489	37.7694	1.00896	0.0931295	0.0759886	0.0430189	0	0	0
CacGene00871	3.3848	2.393	0.502494	3.17262	2.35257	2.45661	2.06111	4.8916	4.01403	4.03242	0.6756	1.41199	0	0.765691	1.59338
CacGene00872	16.7524	9.46037	17.9823	35.0226	105.226	36.2709	20.1879	56.222	16.9555	26.0215	17.9632	46.0818	27.046	183.053	72.4372
CacGene00873	28.8937	25.7571	23.6074	35.7947	46.8712	53.1889	61.0454	27.6699	32.1196	23.5448	58.5257	35.5741	13.6984	45.5693	23.7489
CacGene00874	4.68373	5.25845	6.89127	2.81215	3.17442	4.58164	3.48736	4.37385	5.97549	4.73746	3.72846	4.1366	4.60923	6.65915	4.19382
CacGene00875	64.1291	67.9327	93.2186	72.8534	54.184	61.6501	54.4161	73.3642	56.7692	45.0095	102.827	64.3652	204.805	85.7915	64.6339
CacGene00876	1.30375	17.0785	13.4311	1.90868	0.640408	0	0.0808346	2.61388	5.57623	1.27265	6.38566	2.3659	12.1371	8.36716	8.01112
CacGene00877	0	0.619293	0.236629	0.563254	0.0960404	0.0224928	0.0531192	0.0416452	0.95948	0.396864	0	0.0282305	0.0760258	0.186243	0.462884
CacGene00878	3.24667	2.77499	0.368668	8.45178	0.915074	0.323768	0.921572	1.20077	7.21821	6.83439	4.21852	1.59438	4.71728	9.52022	4.16299
CacGene00879	31.808	44.7147	58.9659	23.2183	12.9478	18.9508	9.23171	18.6256	14.6241	14.638	24.6521	7.11733	32.4861	31.5985	17.9562
CacGene00880	0	0	1.81344	0.0610391	56.8964	0	0.060466	0	0	0	0	23.1156	2.63311	0	0
CacGene00881	6.63321	9.5363	10.1263	1.11686	1.28942	1.89997	2.08737	1.55145	1.72517	1.21515	21.9624	3.96621	152.023	2.20552	2.7821
CacGene00882	21.1065	6.44602	7.57344	12.3973	11.5334	12.9265	8.95104	11.5778	12.5576	9.25198	14.1572	17.9772	12.7229	11.4299	14.2396
CacGene00883	2.93353	1.58932	0.140452	10.6684	18.558	0.956765	0.019651	6.50065	2.54258	0.393694	1.38082	4.4491	0.630966	1.79471	53.2974
CacGene00884	25.5634	45.024	1.56364	11.5191	36.0927	8.27946	21.5769	5.31451	13.3363	11.2357	26.0473	88.9837	7.28266	17.3915	35.8892
CacGene00885	27.3054	11.6142	19.018	22.5813	44.5739	67.8682	55.7105	24.8082	21.6132	22.2813	31.7454	71.8043	64.9226	63.412	50.2228
CacGene00886	6.28461	5.05843	6.80015	10.5364	7.17292	8.95152	12.0047	16.3666	13.2292	20.0754	6.53517	20.57	29.5835	14.2853	34.5848
CacGene00887	0	0.136668	0	0.299284	0.481624	0.340397	0.429202	0.388174	0.281979	0	1.00224	0.480047	0	0	0.0991923
CacGene00888	22.0268	4.74747	54.3405	7.44623	74.3358	24.2805	34.5441	6.72364	6.44041	7.05868	6.77809	111.27	276.241	9.58812	36.4253
CacGene00889	1.21458	9.85587	3.18952	0.571084	0.690373	2.32533	2.89544	5.59243	1.38843	0.295803	23.1361	0	5.91271	2.39071	1.06896
CacGene00890	206.523	394.705	392.435	95.6664	4.287	29.0853	9.10216	110.495	48.7241	90.5508	194.639	0.484498	713.985	49.6605	121.156
CacGene00891	44.2466	79.9607	46.6699	37.4923	42.2407	18.4245	27.2037	27.5909	21.298	18.3921	56.8743	47.031	75.5772	21.0242	34.165
CacGene00892	42.0058	23.5864	14.0035	18.2564	18.9666	24.418	24.7092	20.1083	21.3729	16.2743	22.7881	26.3359	66.658	25.8904	30.3234
CacGene00893	0	4.00998	21.132	0.0927684	0.112515	0.0489957	0.111109	0.0922092	0.0354788	0.405839	0.224219	0.0672776	1.54751	0.823305	0.197436
CacGene00894	20.3903	10.9475	19.8519	11.991	11.4436	21.6608	22.3355	26.7204	24.985	22.3473	5.71353	11.0105	2.40874	12.1754	13.7582
CacGene00895	5.65765	10.9676	21.2741	23.3481	11.6557	12.1933	17.6248	39.6422	17.1985	21.2388	2.24827	6.20417	0.779901	20.3424	17.3042
CacGene00896	76.5097	141.559	249.722	67.1162	36.468	33.2615	26.0712	106.604	105.08	126.632	26.1403	21.8007	131.74	30.5242	84.1191
CacGene00897	3.44466	1.88659	0.398988	5.08444	6.00382	1.20513	3.10205	7.46953	7.18934	7.09521	0.338311	3.58297	1.53103	2.26928	6.86359
CacGene00898	28.2287	9.71208	14.4265	17.0279	21.3766	27.255	24.268	21.7525	33.8511	33.4211	22.005	27.0101	5.72584	29.6167	18.4002
CacGene00899	7.36295	3.54555	5.77215	1.18823	1.08898	16.0536	9.88843	2.83458	3.60368	0	0.556561	0.322723	0	0.458779	0
CacGene00900	16.9215	10.7784	27.2135	7.03409	5.11761	17.1905	17.8999	12.9415	19.2737	15.4111	10.2714	2.9088	6.24783	5.09232	5.40704
CacGene00901	12.5665	13.6215	7.74616	9.42353	10.4637	8.09582	9.55655	13.7416	12.5342	8.64464	8.65026	11.3796	19.5114	6.62335	11.6387
CacGene00902	26.8158	12.6973	31.763	10.8608	8.60758	18.1418	34.6889	14.6949	24.0547	23.7041	27.9653	13.9088	126.938	18.719	14.883
CacGene00903	1.07858	0.448375	4.60184	0	0	0.723809	1.0508	0.620794	0	0	0.830533	0	6.31542	1.78409	0.172027
CacGene00904	15.7965	8.58397	10.5802	11.5287	16.682	18.5017	24.4857	23.2021	8.95579	8.10044	12.2408	20.3136	14.7104	13.9593	11.4169
CacGene00905	51.6751	31.4407	57.9384	42.354	62.9328	93.8975	122.358	71.7598	64.6732	72.7269	59.284	86.3932	125.613	55.4281	60.6106
CacGene00906	9.28712	7.71738	4.80747	8.75615	10.2649	12.6129	15.422	13.1651	9.23583	13.7572	10.0447	8.75641	4.19296	14.8689	10.3781
CacGene00907	5.52293	28.3033	55.6937	7.6796	1.95998	7.96555	13.7205	9.52935	8.19364	8.53099	11.4111	3.99789	71.0536	3.0737	5.43304
CacGene00908	0.523751	0	0.3969	0	0.04658	0	0	0.406807	0	0	0.489702	0	24.3881	0.148561	0
CacGene00909	0	0.304496	0.0700812	1.34963	0.617671	0.474565	0.358108	3.60464	0.429147	0.369546	0.380886	0.277842	0.406098	1.29054	0.397095
CacGene00910	7.70551	6.16288	6.39806	5.19038	3.80507	5.6307	6.21758	9.77843	7.98875	10.4616	4.13483	7.24604	7.39881	6.52922	6.46347
CacGene00911	36.8777	49.911	69.2234	12.9652	13.4074	16.8659	18.8224	20.5204	16.9352	19.2784	39.2405	23.2183	38.6051	26.4829	15.9317
CacGene00912	3.12177	1.75568	1.03371	0.73153	0.409059	18.1866	3.08867	0.637683	1.47781	0.2872	2.93552	0.672495	0.573198	5.48358	6.74046
CacGene00913	1.54178	0.102338	0	0.132921	2.8151	8.41149	94.7709	0	9.87097	5.14613	1.95785	7.21659	0	0.813578	0.083451
CacGene00914	0.894861	9.1014	98.2647	7.03307	2.78104	10.9874	4.30061	0.087399	4.64838	2.4082	0.283448	1.52316	31.328	0.33338	1.51248
CacGene00915	0	2.0969	133.879	0.3053	6.98705	7.41755	5.76159	0	1.57924	0	0.917464	0.49252	105.644	0	0.218718
CacGene00916	0	1.24872	0	7.27557	3.47762	1.04519	2.97502	4.23692	0.974011	2.62415	0	0.124291	0	20.1651	3.94922
CacGene00917	107.715	3.98427	19.3652	8.42156	23.5034	163.409	88.6546	94.1867	74.2036	126.726	70.3665	353.731	230.778	367.483	6.41557
CacGene00918	29.5988	7.05526	17.2036	7.95476	4.96046	8.60628	16.3913	51.8747	30.987	41.8165	7.20597	12.7709	58.3215	5.35425	4.88842
CacGene00919	27.6653	28.8514	17.6517	29.9088	30.9597	28.0357	26.7352	34.5307	34.9516	31.7106	62.0542	24.5876	13.1529	37.6061	22.8766
CacGene00920	0.267022	0	0	0.031322	0.0575591	0	0	1.51241	18.6485	30.0672	0.233744	0.102691	0	0.13188	0
CacGene00921	0	0.496937	10.9312	0.58054	0.118441	0.756853	0	2.77162	17.8039	10.4601	4.19779	0	0.767469	0.36918	0
CacGene00922	0.258294	0.181971	0.0830715	25.1512	14.8128	0.813685	22.2655	0.700349	18.2647	19.0081	1.10961	6.09636	0.558344	0.299841	0.231222
CacGene00923	0.438962	0.717472	0.0489282	0.815284	1.041	0.13228	1.00873	0.740258	1.64101	1.76831	0.390031	0.583749	0.279521	3.68961	0.181004
CacGene00924	13.8271	18.5424	25.3669	13.4612	12.1054	14.6794	20.5602	13.861	20.3449	16.6887	18.8	11.3784	10.3858	21.245	14.0827
CacGene00925	9.20923	6.68716	9.73582	7.98372	9.96011	9.4623	14.5589	10.9568	15.568	17.1661	10.0687	10.1983	9.61638	16.1236	11.8828
CacGene00926	1.27445	2.96336	0.675179	2.09344	1.63149	0.974597	0.678694	1.03062	0.142876	0.195356	3.81521	0.897189	0.500143	0.736911	1.44955
CacGene00927	38.1797	90.35	129.969	22.8254	13.5279	14.0879	26.3614	25.7869	27.5636	36.8346	37.1233	14.6837	295.406	16.5721	19.0497
CacGene00928	14.9207	17.0139	28.1099	9.90546	6.81912	9.86642	7.87825	9.33789	10.0674	10.3086	9.59305	7.31197	11.1115	6.28314	7.31578
CacGene00929	8.73994	5.00147	8.98391	5.18321	6.88181	9.92573	9.05895	19.232	13.1136	16.7174	5.62142	15.5713	67.8912	7.80066	6.57619
CacGene00930	42.0155	9.36332	31.4502	36.5711	47.7279	102.055	91.1744	124.236	135.41	248.961	22.6378	88.3075	199.25	12.1799	43.5802
CacGene00931	68.5966	0.262858	0.249781	1.82383	13.4356	1.90305	28.9263	1.88495	7.77834	5.27142	1.02865	0.255003	0.501033	3.98712	0.293129
CacGene00932	0.603089	2.01133	0.218933	8.93049	6.80917	0.0528536	0.423025	0.856157	2.1994	0.787658	11.3398	2.92256	0	0.993387	12.5002
CacGene00933	5.53362	4.34631	0	7.80557	1.5121	0	0.319719	0	1.39779	1.57675	50.3994	0.194582	0.120136	4.04931	0.168246
CacGene00934	1.82491	1.51817	0.294194	4.26341	4.93966	0	1.48081	2.19261	1.67116	1.82034	2.80154	1.39038	0	0.670664	10.8687
CacGene00935	0.270067	0.665385	1.99528	1.69446	1.58043	2.9642	4.59466	0.173632	0.806989	0.125024	0.394403	1.85623	1.55256	1.35112	1.51899
CacGene00936	15.6314	3.12899	1.80313	3.42313	3.51843	4.66799	0.386634	7.76914	17.3218	29.6672	0.988712	8.75328	3.30084	9.01405	10.3103
CacGene00937	12.6419	17.0256	24.78	38.3586	35.1229	23.3416	16.7431	20.4322	23.5964	28.4607	7.2248	19.2478	6.42478	16.4733	33.4757
CacGene00938	115.006	185.749	132.125	175.14	144.456	156.574	206.841	126.554	132.941	118.93	449.319	137.412	227.912	185.513	112.731
CacGene00939	17.4604	20.3256	8.59244	9.56392	6.9881	4.1924	2.95499	8.64015	8.10665	6.89448	16.1215	9.59966	16.4025	11.7931	15.4051
CacGene00940	4.90925	4.44546	3.10771	8.45459	6.45496	11.5346	8.64135	11.7814	15.7011	14.0962	9.68932	5.7026	0.421638	10.1722	6.30705
CacGene00941	1.2102	0.986836	0.433128	0	0.0728717	0	0	5.02923	5.33272	4.48277	1.03344	0.459412	0	0.241008	0
CacGene00942	0	0	0	0	0.0701162	0	0.034368	0.228216	7.0638	0.521914	0.139549	0.0418282	0.204493	0.0539526	0.0971543
CacGene00943	4.93663	5.9067	10.4448	8.03712	4.96438	11.9377	6.13002	8.66018	10.5797	9.22029	2.65906	2.45981	1.11384	4.07923	3.45812
CacGene00944	0.548711	0	0	0	0	0	0	0	0.127946	0.263718	0	0	0	0.0648929	0
CacGene00945	4.88127	9.44685	7.98847	7.17299	3.69396	5.40476	4.89295	5.11961	3.46413	4.12398	12.4182	3.61576	4.36837	7.44286	3.59147
CacGene00946	0	0	0	0	1.69993	0	0.716695	0.0528221	0	0	0.285868	7.47867	0	1.62568	0
CacGene00947	0.906604	0	0	1.1404	1.67208	0	0	0	0.0363788	0.370107	0	0.195457	0.471523	42.0639	0.177571
CacGene00948	0	4.79311	3.74094	28.7403	1.88055	0	0.0369054	0.216207	0.352499	1.26483	0	0	0	1.5222	0.31893
CacGene00949	13.5636	21.9787	48.6237	10.5168	7.27625	12.1513	14.8281	12.6069	11.3102	11.5762	9.79202	10.2978	20.3154	12.093	12.0355
CacGene00950	8.46046	8.71154	17.8065	30.9085	19.6709	23.8993	51.5509	17.6723	14.8206	16.8284	1.46764	10.8793	3.34604	6.66294	11.4332
CacGene00951	29.2462	21.0505	22.2028	23.3934	20.6143	24.001	20.8441	22.4574	18.6566	20.1457	29.8058	26.099	25.318	28.2305	25.7108
CacGene00952	92.1041	104.284	54.4414	108.911	53.8214	15.3646	7.71324	84.0872	134.821	117.097	127.34	52.1938	33.4311	142.314	113.096
CacGene00953	11.5246	13.8902	19.8171	17.2191	9.82793	8.52921	12.0134	10.2014	10.8052	8.40011	8.90168	7.21015	6.39891	12.4274	15.2317
CacGene00954	23.8493	29.9388	38.0415	22.8289	23.1261	36.9594	31.1922	29.7957	28.4558	32.1041	18.9044	23.7048	51.8113	25.1339	29.5819
CacGene00955	11.5821	19.5225	17.5706	17.709	16.6748	16.0832	17.6259	20.7827	21.9676	19.3858	12.2191	15.7949	21.4157	11.391	16.2652
CacGene00956	2.20788	2.75887	5.51267	20.2548	13.1919	7.45346	11.0242	23.8401	30.6536	42.1585	1.10469	2.84785	0	9.80837	13.9934
CacGene00957	0	0.454439	0.460332	1.70284	1.57151	0.278615	2.4542	3.56119	2.86759	2.38839	0.0383219	0.40685	0	0.679051	0.961912
CacGene00958	0	0	0	0	0	0	3.3589	4.22988	1.62755	1.08131	0	0	0	0	0
CacGene00959	0	0	0	0	0	0	2.09256	2.25664	0.783097	0.793081	0	0	0	0	0
CacGene00960	0	0.0318449	0	0.0179797	0	0.0187932	3.38728	5.48089	2.14406	1.35847	0	0	0	0	0.0404838
CacGene00961	1.25633	0.888836	1.17792	6.87311	5.21936	0.916852	3.31374	3.60555	9.36727	11.8287	0.556686	0.754326	0	1.7346	3.84443
CacGene00962	0	0.657559	1.23485	4.86218	2.47777	0.401157	0.777956	0	2.61578	3.86594	0	0.649867	0	1.10222	1.49256
CacGene00963	0	0	0	0.996423	2.668	0	3.86113	0	2.41799	12.3369	0	3.6265	0	0	0
CacGene00964	3.11234	10.2223	8.44344	20.7664	12.0335	2.56225	6.08492	30.0189	39.121	42.0381	5.29223	5.80133	1.04237	13.2414	15.2496
CacGene00965	0	0.133277	0	0	0.341737	0.132308	0.0752479	0	0.197123	0	0.286288	0	0	0	0
CacGene00966	0	0	0	0.180152	0	0	0	0	0	0	0	0	0	0	0
CacGene00967	1.99729	0.871721	0.416431	1.46969	1.5332	6.14254	4.82825	3.90467	8.91224	23.0439	4.62449	1.74708	0.757856	1.41199	0.463091
CacGene00968	0	2.63273	12.294	9.61555	9.65976	7.90639	11.5499	10.8517	3.27593	7.97492	7.24071	4.73288	1.6416	15.3455	7.63028
CacGene00969	36.2368	25.1585	51.1797	38.7779	41.8203	16.9765	53.0206	1.74546	21.9273	23.522	13.2238	18.6694	0	27.6489	42.4381
CacGene00970	0	9.87504	18.6753	14.5726	13.2973	8.21864	18.8684	2.4787	6.62456	10.894	4.97318	4.95462	0	16.494	12.74
CacGene00971	24.5874	4.49079	12.7465	6.6411	8.77253	7.42476	8.46873	4.96248	8.76244	14.0684	3.32741	3.51255	4.59273	6.58304	5.42901
CacGene00972	0	0	0.444531	0.174521	0	0.314466	1.08185	0.336696	0.809698	0	0	0.214834	0	0.682196	0.254309
CacGene00973	0	0	0.547359	0.448455	0	0.884944	0.995093	0	0	0	0	0	0	0	0
CacGene00974	0	0	0	0	0	3.90762	0	0	0	0	0	0	0	0	0
CacGene00975	0	0	3.02007	0	0	0	3.5015	0	5.00904	0	0	0	0	0	1.51785
CacGene00976	0	0	0.665917	0	0	1.48804	1.71662	0	2.13452	0	2.82949	0	0	0	0
CacGene00977	0	0	0	0	0	0	0	0	0	0	0	0	0	0	0
CacGene00978	21.3059	21.6786	28.4937	24.6454	24.3083	16.9842	16.9653	29.0456	26.8284	46.8495	25.2824	28.1592	48.1546	17.0812	35.3841
CacGene00979	14.4657	8.24785	0.907882	19.6714	18.6784	4.99259	0.830095	5.53051	1.57101	2.38352	33.079	19.9663	1.25627	9.58888	20.269
CacGene00980	14.8032	3.4532	4.69356	9.42445	11.7912	16.7574	25.632	29.8986	26.0907	39.2043	11.9607	25.6626	76.6939	10.2645	19.0103
CacGene00981	5.52131	2.88427	11.9254	6.3692	6.57969	14.3005	19.2778	20.7962	7.93514	10.9326	7.29888	6.89868	17.4338	18.7148	5.77799
CacGene00982	0	0	0	0	0	10.9687	19.8209	0.797793	0.277491	0	0	0	0	0	0
CacGene00983	0	0.5564	0.80113	0.296176	0.55549	67.6608	52.1308	0	1.37777	0.778037	0	0	0	0	0
CacGene00984	0	0	2.07047	0.400013	1.11294	62.5431	66.7607	0	1.69559	0	0	0.444309	0	0	0
CacGene00985	29.9116	42.7054	31.5843	27.0154	34.9784	27.3941	34.0847	29.8354	25.8162	32.5471	39.4044	27.6289	14.271	36.3223	28.5324
CacGene00986	8.40084	7.65578	10.2008	10.4415	9.05037	7.01578	9.37597	9.11117	9.54994	8.42925	4.10803	5.91632	1.70491	5.1428	7.71056
CacGene00987	39.6362	70.794	50.2156	25.7674	15.4408	15.3589	10.7634	18.3917	23.8037	20.9948	32.0604	14.5158	16.452	16.4619	23.0518
CacGene00988	7.14119	5.66769	4.31632	7.35932	6.47934	7.03895	6.73375	7.40322	7.01825	6.96922	5.53255	5.59523	3.64841	9.92126	6.00341
CacGene00989	29.5975	28.0682	12.343	22.5188	26.7258	20.2913	38.1418	24.5777	27.8524	27.6605	39.0519	25.4806	18.4192	37.0966	28.9337
CacGene00990	12.8039	4.22154	0.257304	2.90726	6.89004	5.83374	7.56152	4.87139	24.8025	16.5616	70.7644	36.4348	1.02459	432.741	42.0656
CacGene00991	4.49455	6.34844	9.34722	2.18193	2.37891	8.28252	11.2188	7.71586	14.9151	17.644	16.0291	4.98933	22.3147	12.1095	2.6869
CacGene00992	7.27877	0	0	0	0	0	0	13.3312	0.825129	1.12041	0	0	0	0.35164	0
CacGene00993	2.9263	0	0	0	4.22134	0	1.44184	0	0	0	0.445646	5.6506	0	2.97966	0
CacGene00994	22.9145	15.1807	24.5236	19.0357	26.8543	22.014	27.3584	30.4572	27.1384	30.433	20.1907	32.3603	20.3582	33.1136	25.0691
CacGene00995	2.45779	1.48073	2.57834	2.29591	0.655157	1.61137	2.06262	2.05162	2.82582	1.89465	3.21521	0.21667	0	1.30736	0.860982
CacGene00996	0	0	0	0	0	0	0	0	0	0	0	0	0	0	0
CacGene00997	5.17269	5.68505	0.770176	7.9703	2.36327	3.10318	0.173338	0.37843	19.8297	6.18189	34.857	6.90884	0.177117	2.08538	11.605
CacGene00998	140.666	113.724	53.1783	123.884	117.485	80.3478	165.553	90.238	100.691	83.5569	256.654	142.073	45.6011	203.423	84.0643
CacGene00999	20.1413	3.41883	1.87046	8.52579	10.7942	6.13409	5.64635	1.52932	3.51283	2.13066	31.3131	11.409	14.5341	5.11906	5.39954
CacGene01000	3.80203	0.851357	0.121714	1.05819	1.17095	0.355805	0.275841	2.87592	24.766	5.37675	0.493374	0.587816	0	2.85698	0.706249
CacGene01001	2.80494	1.78197	2.13357	7.14073	4.65225	0.285407	0	4.1973	46.8043	6.27751	1.7914	2.81071	2.79335	6.19619	5.23169
CacGene01002	6.20369	4.7972	6.12463	5.08107	4.89135	8.46823	7.70109	4.37667	6.7386	2.61711	21.1239	4.96258	7.06873	12.1466	3.4751
CacGene01003	919.398	137.767	372.038	594.191	866.725	1712.65	599.039	917.517	397.356	453.915	1054.66	537.221	86.5796	3956.13	654.167
CacGene01004	1.0151	0.0476618	0.0342704	0.540788	0.601618	2.9897e-09	0.110009	0.153021	0.178906	0.304141	0.207031	1.0262	0	1.37814	1.64817
CacGene01005	8.29199	0.693274	0.031273	4.29394	11.7862	6.14916	96.2961	1.95541	4.29968	2.48664	1.75143	14.5754	0.836269	4.97192	11.6342
CacGene01006	0	1.49313	11.2898	6.23812	7.10993	122.491	119.239	8.09115	6.75502	0	0	7.21424	0	0	1.73789
CacGene01007	60.0591	45.7729	72.8481	53.0184	54.7803	66.7894	68.5153	101.528	73.3538	67.7002	35.2028	64.23	64.7003	51.2717	60.731
CacGene01008	113.25	109.99	18.0419	35.4434	63.7842	131.714	14.0505	34.9447	54.8217	34.2371	89.3951	105.043	23.0083	308.282	52.2601
CacGene01009	58.4153	73.7153	79.9582	68.3671	83.3069	70.4409	68.6986	66.6432	49.2643	60.4895	51.3834	62.7432	29.1181	60.1342	77.3023
CacGene01010	7.7559	10.9965	12.4911	10.6646	8.31349	14.8119	10.904	10.9527	11.1014	10.9827	7.0857	6.64101	5.29463	6.47445	13.6732
CacGene01011	6.51829	23.0582	238.367	26.2141	6.18125	10.6629	12.363	14.8911	3.96148	3.48197	4.13213	2.306	160.281	23.81	21.558
CacGene01012	17.6464	16.7948	17.0432	17.3463	13.363	21.2028	17.8766	18.1922	17.3742	21.643	11.8338	15.635	13.375	12.1647	19.2473
CacGene01013	20.4541	2.90799	2.72036	13.8971	5.53471	28.3344	1.7968	64.0966	11.86	11.9971	5.02405	174.824	312.405	55.4667	149.957
CacGene01014	2.34871	0.28907	0.0954884	0	20.2094	0	6.31425	0.229144	0	0	0	16.1443	0.431133	0.109672	0.0959411
CacGene01015	5.05949	16.6301	195.847	2.21849	0.150737	0.0675393	0	94.428	0.985316	0	5.24744	0.182028	39.4868	1.54213	0.187177
CacGene01016	0	0.641088	0.163718	0.161434	0	0	0	0	0.253005	0.39032	0	0	0	0.231185	0.0982747
CacGene01017	19.9689	37.5012	31.0188	8.67937	1.86671	6.27447	3.43313	8.32882	8.0998	9.91137	144.248	2.31485	19.2338	10.5765	10.8521
CacGene01018	2.66711	0.524966	1.04518	0.25052	0.459289	23.3022	20.1579	10.6429	13.871	8.22933	0	0	0	0.699908	0.303036
CacGene01019	2.63633	0.498347	0.281143	0.295591	0.141574	2.65196	2.6643	4.09403	4.27408	1.65009	0	0	0	0.53058	0.254334
CacGene01020	0	0.448515	0	0	0	0	0.229159	0	0	0	0.897282	0	0	0	0
CacGene01021	19.9034	9.24203	2.61973	10.6181	8.51333	3.22442	2.84245	18.5857	19.6287	20.093	5.41399	5.48255	0.814877	11.8654	8.01925
CacGene01022	2.15555	0.285051	0.227945	0.401032	11.4774	4.20713	7.41856	2.06534	0.832493	0.490974	0.0413436	15.8696	0.354867	2.33403	4.3989
CacGene01023	1.03092	0	0	0	0.0628919	0.0686109	0.0208875	0.0698988	3.18205	0.047213	0	0.0546615	0	0.0252825	0
CacGene01024	15.313	40.0804	92.6664	33.0141	21.2497	24.2574	34.2636	32.2711	24.9185	46.5893	52.0029	41.7813	465.422	36.2865	69.8858
CacGene01025	195.064	1060.33	1088.24	126.695	1.87234	77.9669	30.4096	29.7414	21.1605	27.9204	979.518	1.15835	9469.68	128.074	118.706
CacGene01026	10.7957	8.77701	3.31127	7.80656	9.39463	6.947	1.84014	24.5708	32.9027	10.8464	4.23849	10.6057	5.67814	10.1045	13.8212
CacGene01027	54.0793	44.3884	77.1624	59.6862	42.9695	38.461	31.355	49.0167	27.2505	28.7123	47.8184	72.8013	194.193	85.6133	58.5067
CacGene01028	188.828	505.529	1727.37	125.353	1.38949	46.65	25.6221	53.4841	63.2417	77.5324	155.198	1.08486	795.917	77.1855	108.999
CacGene01029	60.1228	31.7664	28.2258	35.094	34.3174	41.1765	42.9956	44.5924	44.9568	53.88	14.0232	52.2486	122.708	44.3813	49.5906
CacGene01030	9.23724	11.0894	9.40872	10.0583	9.81056	9.45587	11.4521	8.03934	7.58846	9.75384	27.4693	9.55061	14.8845	13.0243	10.2064
CacGene01031	15.9532	15.5143	9.37414	11.8995	14.5467	11.3898	17.0281	22.5926	16.6408	11.9022	17.4402	12.3012	7.04191	11.7219	10.7678
CacGene01032	20.9753	20.6478	25.1626	23.5958	15.0485	13.0424	18.2513	37.8375	28.1782	27.4393	10.3331	5.12289	3.11562	12.7925	22.7218
CacGene01033	229.71	25.7485	8.81082	37.3318	12.6976	39.637	93.5685	96.2174	301.576	349.907	71.382	6.75559	8.89895	104.68	24.5592
CacGene01034	52.0206	61.8455	73.4793	24.6581	36.1614	31.7818	56.6728	25.4893	50.7659	76.762	77.6603	96.6058	338.248	61.8608	60.9649
CacGene01035	87.6808	82.9677	59.4869	31.0259	36.6937	28.1293	30.2328	21.9358	38.827	19.0441	125.954	40.8548	43.4155	43.3312	20.888
CacGene01036	21.6057	23.4198	155.612	5.6227	6.28034	31.4062	51.2196	5.26925	4.39468	3.54322	6.08	6.23494	21.7583	1.20653	1.76754
CacGene01037	12.9659	0	0	0.333104	29.3732	0.270702	6.01503	0.243881	4.89519	1.16098	0.106324	42.8548	0	1.14911	0.069066
CacGene01038	2.06224	3.08878	0.771778	4.55336	2.10411	0.829002	0.480362	0.832068	2.04405	1.53361	2.42274	4.09858	1.14775	9.4165	7.0659
CacGene01039	0	0	0	0.759195	0.375309	5.23023	22.2135	0.721185	1.80184	1.29486	0	0.0567119	0	0.0746356	0
CacGene01040	81.4114	75.5189	15.5478	49.8504	52.2579	3.87741	25.6229	14.3192	37.5387	30.2659	26.5688	31.6797	3.99648	29.2892	31.2132
CacGene01041	8.52925	7.13932	8.14067	13.1851	9.53962	9.99528	13.3954	17.6817	13.2633	14.445	3.61843	6.79041	8.43112	5.98511	8.72499
CacGene01042	2.46241	6.56061	0.292979	3.72473	5.467	0.710266	2.06195	0.659639	4.20412	1.21489	6.11462	6.7545	0.228018	3.84168	6.18732
CacGene01043	98.3195	37.878	91.8918	47.825	36.9758	148.03	189.763	85.913	78.9344	72.9152	170.278	40.6942	101.078	19.7742	26.9604
CacGene01044	2.83487	4.21365	9.16258	3.49202	1.10499	6.33074	3.34603	5.11285	1.34401	1.42384	1.8275	1.50435	9.659	0.697652	1.47122
CacGene01045	0	0	0	0.0736405	0.272141	0.866207	6.82294	4.39022	4.3394	0.350686	0.267163	0.249878	0	0	0.29826
CacGene01046	7.9305	3.90806	3.97348	4.73787	3.92749	3.48628	11.8371	5.52994	10.7308	11.2579	15.3647	9.3514	3.40908	18.2814	8.04098
CacGene01047	14.2596	16.8453	21.6771	17.1315	19.3846	20.5299	24.7271	24.4885	28.1461	28.6366	11.2329	13.4184	10.9262	14.5743	25.251
CacGene01048	36.333	83.3072	47.5353	39.2201	44.0989	75.6164	51.5856	55.3645	48.3348	26.4962	99.2336	61.3643	29.0804	56.1619	48.2793
CacGene01049	7.16617	12.6713	28.6923	4.02311	0.109704	0.988321	0.841853	21.9799	30.7207	26.007	1.34023	0.174259	25.5439	2.19521	4.50761
CacGene01050	44.326	20.9772	21.6771	21.8178	28.3507	5.19351	5.46805	13.8145	12.3249	13.3125	42.6085	22.4268	58.3431	257.485	19.2113
CacGene01051	4.63918	5.24421	0.295901	1.50252	1.07463	0.176827	0	1.42375	7.71156	5.5547	5.98035	3.71912	4.44455	0.956735	2.04838
CacGene01052	8.1401	7.27338	6.1729	7.42023	7.37118	10.7608	9.72008	7.72692	9.5499	11.2749	7.53252	6.60699	8.54772	12.7381	7.15953
CacGene01053	5.22305	2.31645	0.863981	0.990253	5.63167	2.19083	29.1601	4.13524	3.06084	1.07703	6.33158	6.45116	3.32723	3.34629	3.3422
CacGene01054	44.7831	32.328	33.0303	47.803	43.0389	57.5894	38.1325	46.8743	34.6332	37.7499	97.6544	72.0654	100.104	78.6258	68.3374
CacGene01055	131.043	69.0515	43.8169	96.5091	138.245	113.376	133.762	131.666	152.172	139.689	49.8611	114.659	13.279	83.7579	129.227
CacGene01056	2.51861	2.79752	0.228136	6.07413	9.96244	0	0.355715	6.90911	7.65058	2.33136	2.74335	8.58012	0.0996033	10.6806	24.3735
CacGene01057	20.4664	23.4514	16.6543	12.8615	25.729	0.747707	5.46857	8.84392	6.36875	4.50418	107.937	122.797	11.2337	205.024	53.1568
CacGene01058	87.2654	0.910005	2.30032	11.8216	9.6403	24.858	51.1681	5.48935	15.3767	9.24674	1894.54	251.262	610.117	1871.52	201.107
CacGene01059	10.9179	6.84755	9.33669	7.31974	17.9855	40.2424	37.0424	9.88101	12.5753	16.2109	13.8927	13.9977	16.8363	14.1768	9.6662
CacGene01060	122.138	121.382	692.884	195.356	126.029	254.969	381.142	56.5942	70.0208	185.716	183.223	368.71	798.326	267.044	193.141
CacGene01061	5.82733	2.7028	1.16796	2.34205	17.9506	7.5276	30.381	4.78355	4.45298	4.49014	1.03118	14.2972	0.50956	0.916122	2.27548
CacGene01062	164.514	113.422	45.7334	91.2545	116.988	149.697	73.8934	66.5769	36.1733	28.5302	55.1971	184.69	50.1208	96.3522	176.347
CacGene01063	7.83901	11.1255	4.58105	7.80589	7.83783	8.97063	4.59626	7.41747	3.07692	6.31415	8.43481	6.8905	3.39541	10.9945	7.52413
CacGene01064	0	0	0.114219	0	0	0.0925777	0	0	0	1.32597	0	0	0	0	0
CacGene01065	2.37978	0.283869	0	0.228724	0.0702027	4.84079	1.2392	8.38856	3.39623	1.68729	0	0.557376	1.1891	0.645617	0.31859
CacGene01066	6.35203	0.186865	0	1.60521	0.687396	576.955	126.221	23.0963	197.057	386.491	3.50525	1.95277	7.82212	176.489	54.8944
CacGene01067	20.6928	18.6687	59.1138	25.4423	21.5394	7.82029	5.74025	20.6854	28.6865	28.3408	7.46144	19.9048	21.0882	28.1042	28.8091
CacGene01068	9.3455	9.10765	4.79868	8.49112	9.23951	12.2727	14.2176	7.58636	7.03817	4.20662	14.1921	10.3721	6.15863	6.23099	5.14538
CacGene01069	1.56742	1.73314	0.442522	5.7485	4.45188	0.616308	0.205332	0.809578	0.578217	0.483869	0.296188	3.91339	0	7.34042	17.4523
CacGene01070	12.2107	6.26745	2.2251	2.31651	3.7218	0.117885	1.20599	1.52567	1.63544	1.12172	10.2393	19.8402	12.9863	4.28453	6.81943
CacGene01071	13.3266	14.5179	9.90455	12.4667	10.8161	15.0612	12.449	11.9225	9.21307	13.4481	12.2744	8.87131	3.52285	13.9222	9.71217
CacGene01072	1.24026	1.8095	0.80812	2.09584	1.31794	1.72522	1.5422	2.35805	0.732672	1.04366	1.37649	0.937377	0.705216	1.32689	1.0876
CacGene01073	12.1478	7.79131	1.01672	7.76089	9.20586	1.83742	4.73795	17.1916	4.91965	4.06466	2.75124	19.469	1.51209	11.6732	12.6857
CacGene01074	42.7406	100.13	51.2053	8.39856	1.73794	5.33879	4.87025	5.76489	3.92224	2.03771	89.1249	3.16218	86.8326	8.58776	10.0823
CacGene01075	9.58536	21.404	11.5377	11.8397	10.6014	12.5652	10.1183	10.2304	8.90138	8.56913	18.6321	7.22356	5.27654	10.1551	10.8185
CacGene01076	36.8664	169.333	22.1414	43.6471	53.2753	3.99781	2.36757	34.1353	38.156	20.2012	49.0892	37.2755	6.20496	37.369	106.124
CacGene01077	9.32141	5.75948	14.0103	3.72251	8.64437	1.77106	24.9804	0.795046	2.82827	3.50607	2.107	15.4387	12.6549	6.41558	6.66823
CacGene01078	30.0338	32.6476	44.1119	26.6922	28.7877	33.3587	37.8532	28.9881	33.9154	37.0424	22.2096	25.1894	32.7358	35.2772	27.7237
CacGene01079	9.53676	23.9117	3.42914	12.8296	15.6991	2.89524	0.781756	13.4406	11.6257	10.2439	7.56601	11.0339	1.32227	19.2815	27.9204
CacGene01080	3.27809	1.76666	0	1.67584	2.33394	0	1.46469	1.08857	0	0.752781	4.52148	5.1481	0	18.041	3.04524
CacGene01081	7.96593	9.6935	0.486482	13.0263	17.2128	6.36997	8.25836	36.56	47.2817	30.305	23.5894	17.4203	1.1206	6.27724	23.8659
CacGene01082	1.45395	2.23542	0.850206	1.37166	3.42912	3.34675	1.24169	0.537	0.596457	0.241294	1.02825	5.10375	4.02318	1.04069	1.84714
CacGene01083	27.228	19.5096	22.4283	21.1908	21.4489	30.3891	30.0243	33.9782	27.3407	26.0132	18.7928	11.5254	12.6828	14.1784	21.0999
CacGene01084	6.73321	5.30894	12.3611	9.26581	10.4427	10.3269	10.9516	11.031	7.06737	8.18046	10.7246	15.1062	14.8231	12.5832	10.0164
CacGene01085	31.4514	19.7504	13.2939	26.7407	38.1447	26.5393	60.0874	35.1806	42.6066	37.9437	13.1622	41.4274	12.1917	24.6216	55.0138
CacGene01086	0.223233	0	0	0.0976385	24.026	2.62728	68.1882	0	0	0.104657	0	21.3418	0	0	0.124178
CacGene01087	11.6326	11.4069	12.2231	15.6499	18.1273	4.69965	9.95557	7.04682	7.84683	6.36163	9.0678	8.49489	4.11816	8.79635	14.5415
CacGene01088	50.4792	37.8591	61.0982	62.8824	47.7746	60.8342	55.1587	60.7348	65.4908	82.6169	63.5693	64.2409	108.861	62.3398	76.3163
CacGene01089	11.7316	9.22913	13.1722	9.78454	8.02086	6.95622	13.4062	7.44345	7.24756	18.3548	19.692	8.05331	3.1256	11.5875	6.43846
CacGene01090	6.94845	6.90226	7.18171	7.11353	7.36044	12.3634	19.4876	8.53187	9.31464	11.6126	4.63361	6.92253	5.61669	6.40374	9.01017
CacGene01091	12.5707	15.1344	18.2911	10.3594	11.3584	10.4048	13.6135	11.0136	17.223	17.7602	3.58882	9.84416	10.4361	8.03348	10.4436
CacGene01092	112.011	85.3962	52.3642	81.3894	71.0698	70.8032	87.7029	95.5893	96.4435	57.5642	174.555	116.694	321.253	59.9054	89.9633
CacGene01093	20.3307	7.55761	6.5747	6.69701	32.4681	13.8898	21.0327	6.93853	6.89078	7.41028	18.0331	11.3427	25.6745	15.2073	7.42575
CacGene01094	1.58244	0.677817	1.8365	1.31495	1.97729	4.56338	3.3586	1.70289	1.43291	2.05808	2.31961	1.14421	2.20469	3.596	1.95012
CacGene01095	2.8475	2.69425	0.0441096	0.796476	1.28664	0.0429546	0.0654592	1.6874	1.20416	1.07791	4.80973	1.70838	0	0.0469197	0.317099
CacGene01096	8.37795	9.57726	6.37304	7.12406	7.3502	8.72871	7.32804	9.4363	7.70185	7.12913	7.74243	11.668	17.5093	8.85709	10.4088
CacGene01097	0	0	0	0	0	0	0	0	11.6642	1.18665	0	0.511599	0	0	0
CacGene01098	7.45644	7.1641	9.28284	7.0417	7.83161	9.75159	8.54295	8.20333	7.72883	6.70824	25.9942	11.2736	16.1439	8.17862	7.07046
CacGene01099	24.3174	0.691663	3.97589	3.19405	23.6458	14.4548	18.3184	3.51119	2.09771	1.42737	3.6614	103.302	92.8444	10.5024	35.8911
CacGene01100	3.74111	2.00625	2.00847	2.33087	3.00277	1.93783	3.58713	6.15417	3.16227	3.53002	1.46538	4.57934	1.25175	3.42674	2.59811
CacGene01101	0	0.308222	0	0	0.144458	0	0	10.7418	59.3188	14.036	0	1.42436	0	0	0
CacGene01102	0	0	0	0	0	0	0	0	0	0	0	0	0	0	0
CacGene01103	0.193992	0.078661	0	1.78164	1.86857	9.50698	4.91144	1.07036	4.40626	3.492	0	1.38292	0	0.240032	0.0969626
CacGene01104	27.2815	14.5666	20.2947	17.3819	21.1757	29.3424	29.9667	23.1296	27.9798	32.5163	10.8411	30.7148	2.98203	20.7503	27.1442
CacGene01105	110.713	264.195	74.74	279.526	148.67	9.37054	20.8915	69.6452	20.533	46.3363	52.0733	271.201	175.196	344.15	1322.26
CacGene01106	0	0	0.0461071	0	0.496369	0.0304875	1.86706	0	0	0	0	0.26707	0	0	0.0895342
CacGene01107	9.38947	4.86023	16.0132	8.38884	3.14952	24.0604	1.09796	8.9172	9.61529	7.60455	2.85006	8.02111	76.5698	5.97376	15.3101
CacGene01108	25.6737	39.8486	64.719	16.9282	14.2041	47.0516	28.6444	18.6887	12.9402	15.8454	41.3526	19.8503	38.0616	23.4342	28.7169
CacGene01109	9.71193	14.5665	18.7906	14.2487	11.8206	9.58994	14.7605	13.0261	11.1177	12.2827	20.0958	14.6646	15.8905	18.4521	16.3083
CacGene01110	16.9753	76.635	140.97	18.0018	2.54294	7.96152	9.75062	16.0547	11.4599	20.6957	52.4348	4.50175	436.404	17.5115	16.7578
CacGene01111	23.853	42.6962	23.0557	43.0751	16.3411	5.40679	2.47956	29.066	53.9248	35.1154	10.7785	16.3093	4.68267	21.2064	23.5631
CacGene01112	3.29426	4.1302	5.28647	2.13893	8.91059	3.89416	1.01747	4.38616	7.36491	1.41178	5.19368	17.5099	4.639	0.528638	1.24247
CacGene01113	31.8614	22.4698	25.8981	30.2811	20.9512	13.0522	19.0732	14.6862	12.4723	13.636	14.0158	27.7476	23.9125	34.2007	37.6923
CacGene01114	10.4265	18.9882	40.0956	12.2242	12.8309	10.389	17.6253	11.7494	20.3143	17.8307	8.02457	30.7824	11.0007	12.2737	11.793
CacGene01115	0	2.00881	0.57219	1.29505	2.39833	0.781627	0	2.60492	0	1.84479	0	0.470022	0	0.651068	0.279804
CacGene01116	0	0.885415	0	1.67065	1.33103	1.83698	0.897418	2.97878	0	0	0	1.07272	0	1.32018	0.354753
CacGene01117	14.3292	4.12366	6.78733	14.7757	23.6439	28.0666	18.0308	22.1989	16.3983	19.7762	12.2674	48.3562	53.4227	112.369	33.207
CacGene01118	38.7679	20.2938	21.914	27.8602	32.2839	46.2332	34.9825	33.3712	29.2274	38.9028	31.8851	45.5118	72.603	27.8732	25.4561
CacGene01119	0.743939	0.777342	0.114573	6.25103	8.60721	0.566571	2.61982	2.5465	4.28304	2.35691	1.20115	18.1684	0	3.15436	17.0481
CacGene01120	0	1.42511	1.34371	0.52617	0.486409	13.0815	7.48358	0	2.62727	0	5.67696	2.94141	0	2.74914	0.405973
CacGene01121	18.7153	14.043	21.4886	14.0866	14.8868	20.9142	12.1099	18.3713	21.5882	21.8401	32.9955	12.723	7.73429	35.5231	16.7744
CacGene01122	20.7698	16.7982	50.438	29.0714	23.9472	27.3566	24.7359	38.3797	29.45	28.4444	13.4265	29.0821	42.9137	26.8925	37.2748
CacGene01123	6.27837	11.39	13.4555	8.81365	8.46717	9.99869	15.1402	8.68706	15.6531	12.3076	3.37069	4.58164	11.2089	4.25383	4.69889
CacGene01124	8.00894	16.9723	11.3614	28.2963	14.9451	20.2891	4.8268	50.8614	48.4928	56.6272	4.95273	9.54948	7.12459	14.5119	15.5928
CacGene01125	0	0	0	0	0	0.645662	2.18869	0	0	12.2443	0	0	0	0	0
CacGene01126	16.8275	9.25976	6.13611	9.36491	11.7463	8.58785	10.3258	11.0127	8.59457	10.0927	2.97639	6.99011	0.119431	6.34437	11.5221
CacGene01127	90.0617	54.7972	27.0068	66.63	70.3115	48.1167	72.5085	85.4616	58.9356	68.6935	157.572	87.7972	83.5496	103.986	73.9615
CacGene01128	0.703556	0.646827	0.35627	2.20322	3.26573	3.89157	5.94183	4.08566	1.2757	1.25049	1.51792	2.78685	0.409106	1.65201	10.7815
CacGene01129	35.1016	33.084	36.5126	20.3317	21.9286	34.534	34.7276	26.3821	22.2035	27.839	27.7704	18.4824	23.9981	30.2959	18.0536
CacGene01130	14.4634	8.62377	12.8123	2.52976	3.95535	13.1236	11.5364	5.10758	0.986801	0	7.30372	1.72996	0.711953	1.44753	2.49585
CacGene01131	0	0	0	0.0877337	2.08903	0	0.786558	0.192249	1.84119	0	0	5.11282	0	0.743514	0
CacGene01132	100.247	104.67	23.1853	384.864	601.78	89.5523	335.024	460.369	117.681	85.5903	113.183	371.535	33.8971	90.6181	314.19
CacGene01133	120.03	5.79772	7.64037	68.6077	38.4465	295.435	212.05	289.89	77.9898	104.909	40.1826	415.613	138.238	558.337	441.398
CacGene01134	3.26063	4.16544	1.4194	10.4206	6.08289	8.23752	5.49211	11.4571	2.0713	1.7143	0.725054	6.68186	0.188774	14.6234	12.2404
CacGene01135	3.73902	3.33284	1.64309	9.55312	5.27398	0.00186954	2.88778e-06	11.5187	1.8976	1.27928	0.838964	6.55036	0.496118	17.4963	12.9553
CacGene01136	7.68382	17.6309	54.0496	6.02192	5.77406	14.7809	5.23672	8.82152	11.7786	12.0925	8.30097	11.0679	25.213	4.23052	4.90723
CacGene01137	0	0	0	0	0	0	0	0	0	0	0	0	0	0	0
CacGene01138	27.916	5.89955	0.0749957	2.5195	0.0262122	0.0275306	0	2.91018	5.96743	6.91168	8.311	0	0	21.1157	1.91399
CacGene01139	31.1865	14.6209	9.6325	12.1932	12.2831	13.3094	17.9281	16.8366	13.6821	16.4467	13.3676	15.7182	28.5135	26.7737	18.0049
CacGene01140	31.3969	34.7202	31.4163	23.9963	35.523	37.2463	22.8875	33.4299	34.0975	47.8857	59.8559	56.1483	88.8877	97.828	41.5084
CacGene01141	57.455	27.1739	14.0083	23.8591	32.368	41.4015	46.1897	27.8866	30.4616	31.1683	57.1275	51.9429	130.472	49.4652	77.2725
CacGene01142	6.11455	12.9961	15.6822	9.52817	12.3158	26.9473	35.7803	3.1865	7.80584	7.52092	15.252	13.8882	28.4159	10.1278	10.7705
CacGene01143	15.0705	18.3694	17.0138	12.199	12.1246	17.1591	16.1925	13.9376	16.3851	21.8168	20.0962	11.7699	5.03048	11.2943	11.195
CacGene01144	0	5.55583	5.82526	2.27738	0.662455	2.29082	0.114282	3.97633	2.66612	4.87268	5.0552	0.477601	8.32572	0.483895	0.689716
CacGene01145	9.36446	9.74104	28.2088	16.0138	7.31685	44.5592	8.70976	19.9098	29.0208	34.9025	22.6598	13.0165	89.8761	21.8457	11.0338
CacGene01146	22.8662	22.3665	52.9969	15.1856	11.562	22.8941	18.5188	13.079	26.9718	23.4427	15.5296	14.7311	60.4614	16.0564	19.705
CacGene01147	7.20784	28.9516	25.5573	5.68437	2.60153	2.3288	1.39252	2.7222	3.61127	7.67057	19.9753	1.23994	45.2122	2.91786	4.0084
CacGene01148	33.1309	37.8025	90.1981	14.3793	2.00779	6.526	2.41044	24.5415	17.553	19.6238	117.664	3.44131	51.1188	62.0267	5.30458
CacGene01149	41.8004	15.838	23.6218	22.0968	17.1605	35.8158	30.9392	56.1696	61.3794	69.138	29.0406	36.6867	32.1197	41.2042	30.5366
CacGene01150	14.5849	11.7908	10.77	16.7293	18.9764	13.4552	14.1648	12.4641	18.0785	24.392	2.91207	11.1646	2.81908	9.95907	18.0887
CacGene01151	19.8574	22.1678	15.7254	16.5653	16.0016	13.1294	13.9198	16.7758	21.1975	21.5719	13.6057	12.4372	17.8533	13.9237	16.5477
CacGene01152	3.07474	0	1.61978	0.95036	7.97664	8.08878	9.29652	1.88882	6.03033	8.57351	2.89745	8.99874	1.60023	7.88693	5.44933
CacGene01153	27.9313	8.93702	17.5069	8.94488	7.93274	6.93642	26.106	20.259	15.6368	23.5685	12.5299	12.9393	73.4512	24.2045	16.5301
CacGene01154	35.8292	31.7196	31.8839	32.7371	24.6983	31.5724	27.5184	30.9924	42.3992	79.8734	49.5908	30.6907	41.4271	21.1915	22.9095
CacGene01155	4.60385	22.1356	41.971	15.8932	9.61261	705.869	538.419	26.4777	70.4717	22.2002	25.7627	9.42027	19.5671	8.63331	4.39279
CacGene01156	0.552092	0.570652	0.268662	2.79348	3.71798	0.412825	0.924135	5.98883	1.56252	1.83211	0.0830729	0.709568	0.282897	0.882656	10.9408
CacGene01157	60.9448	71.567	8.54976	234.778	137.787	39.0216	5.08533	329.313	126.807	200.341	56.2652	103.096	31.4115	278.098	127.282
CacGene01158	13.97	11.2255	30.0098	13.7507	21.6768	14.5215	23.9933	32.5628	21.4479	33.0851	5.4047	22.7391	16.8185	8.1033	16.1352
CacGene01159	29.7453	47.2268	2.87373	25.8717	39.0012	18.2821	6.27811	17.862	16.2624	6.9336	113.948	44.5096	2.54412	26.0069	18.112
CacGene01160	0	0.191289	0	0	0	0	0	0	3.80499	3.93956	0	0	0	0.0725889	0.266645
CacGene01161	0	0.173443	0.127864	0.049473	0	0.0466824	0.325443	0.264182	0.0644314	0.811774	0	0.111258	0	0.0751712	0.0631094
CacGene01162	22.0634	20.0777	10.4979	18.1405	19.198	12.8034	12.4814	23.5351	18.5369	16.1103	65.1981	24.4248	20.1555	171.149	21.4537
CacGene01163	2.74536	6.11578	1.30306	4.71468	4.51744	1.87615	1.1788	2.2131	1.43639	1.81804	2.07178	2.27353	0	11.789	1.97078
CacGene01164	11.4421	4.80414	12.3241	4.23815	5.32856	6.09838	9.90675	5.42609	9.46979	9.07249	2.73712	4.30367	3.65395	10.0344	8.80548
CacGene01165	25.3375	20.1129	21.3821	21.373	20.7091	24.5496	26.5817	31.6267	24.0795	23.4175	21.5541	21.7375	23.8521	20.2229	20.7291
CacGene01166	1.66969	0.122663	0.423308	1.19744	8.12769	3.01413	12.1218	1.84999	0.391334	0.120342	1.60131	11.6583	4.3636	0.256651	0.643665
CacGene01167	8.46773	13.0024	14.5027	9.99687	8.81471	13.0401	9.82859	8.33802	13.9444	13.4238	11.1734	6.42123	7.62906	7.98194	6.02516
CacGene01168	8.29605	5.49213	14.7423	6.13815	5.48469	7.33943	4.61287	5.57632	7.75204	10.1636	6.82815	4.96062	4.52869	18.149	9.62307
CacGene01169	10.2461	5.49499	33.7906	4.67261	1.34539	5.38325	5.74617	16.2497	16.2091	22.7088	3.39504	2.20728	29.431	6.12035	6.18837
CacGene01170	33.4347	80.5408	122.819	30.6923	21.5248	24.38	8.5208	19.6393	13.5003	13.694	60.1897	39.1314	62.6775	24.3598	28.5546
CacGene01171	21.2164	16.0302	12.7102	15.747	17.3296	18.4974	15.3032	24.3651	28.1934	19.4883	21.3089	30.2588	23.7062	37.5951	21.2356
CacGene01172	0	2.77257	1.34464	2.11028	2.67289	20.3403	20.7906	0.667182	7.24815	6.62299	2.86583	2.10734	5.19538	3.44973	0.515769
CacGene01173	7.44976	9.86886	18.8338	5.8849	5.33507	13.7885	14.503	12.6774	9.50588	9.33849	9.08728	4.73479	8.75226	4.96029	5.05071
CacGene01174	13.341	6.87208	14.7597	6.71626	8.35068	30.7043	16.4532	13.5533	13.6692	11.8506	17.1157	17.2807	14.1046	7.53298	13.1241
CacGene01175	48.6211	77.8498	24.8111	75.951	39.2972	21.8319	8.38912	74.5209	48.5896	52.4095	105.045	45.7706	11.9976	25.2957	54.9305
CacGene01176	2.88162	4.44467	3.97804	1.28754	3.76052	0.299894	0.117323	3.5692	19.078	12.6807	3.3162	9.97641	27.0526	0.420208	19.2075
CacGene01177	29.7552	29.2406	36.4845	43.1514	46.7291	19.4369	36.1776	28.0572	35.9585	50.939	26.8261	63.4716	42.4242	23.2855	56.5587
CacGene01178	3.05268	3.42656	0.0572092	11.6721	7.61602	1.71501	0.311688	12.335	4.33751	3.1801	8.76971	3.95053	1.58132	2.31421	15.0325
CacGene01179	0	0.130141	0	0	0.125195	0.0981445	0.270665	0.104783	0.913977	0	0.440229	0.285327	0	0	0
CacGene01180	2.85913	0.126376	0.105103	0	0.232563	0.851177	1.92836	0	0	0	1.74645	0.0874455	4.17465	0	0
CacGene01181	35.0389	8.31148	6.47145	7.84741	8.52524	20.2831	22.0159	26.8112	22.7465	18.3301	105.946	28.1553	68.4876	25.1414	20.7908
CacGene01182	3.09588	1.19374	0.168859	1.02245	3.05003	1.70254	0.206209	1.4261	0.165028	0	0.13962	5.28605	11.293	8.04787	10.4662
CacGene01183	0	0	0	0	0	0.40754	4.08952	0	0	0	0	0	0	0	0
CacGene01184	0	0.875799	0.859778	1.45807	2.67001	1.59498	2.88779	2.21873	1.19972	1.48558	0	1.66092	0	2.03383	16.303
CacGene01185	0.463406	0.816739	5.77342	2.97565	2.46764	3.67361	3.19367	4.18073	1.96508	2.55357	0.995557	4.18538	1.71222	1.08491	3.51014
CacGene01186	0	0	0.681071	0	0	0	0	0	0	2.99255	0	0	0	0	0
CacGene01187	8.21791	24.1445	46.5214	4.13845	12.842	4.60263	42.6388	4.97203	0.771691	2.54984	13.8183	9.44541	16.0018	0.758148	2.10428
CacGene01188	10.372	6.33499	4.40891	15.0136	9.9976	11.1152	14.7745	21.5062	12.5989	16.9554	7.35815	10.4865	8.44848	5.87311	12.0759
CacGene01189	42.8442	37.4491	60.3747	21.8435	7.70098	8.51805	23.1709	11.6218	14.2096	17.0334	40.841	6.14753	74.7569	6.31542	10.1181
CacGene01190	32.8357	28.6343	20.2524	28.5291	28.9537	33.2717	35.9828	41.5789	40.9452	36.7239	16.0087	19.5777	21.3179	23.9879	28.5332
CacGene01191	3.4664	0.705871	0.797525	1.94856	1.67626	12.2665	0.297312	3.00063	1.23058	0.677848	6.67397	0	1.2626	4.61528	0.377994
CacGene01192	11.2981	24.3645	15.5302	12.9633	9.3568	18.5204	10.9907	12.1762	6.49143	7.85232	24.7221	9.21906	14.62	10.6298	8.12848
CacGene01193	177.864	43.5025	12.7974	43.0389	64.7426	9.35064	39.3621	35.4354	17.9904	20.6566	12.829	61.4828	66.5288	21.3874	8.00069
CacGene01194	3.09278	0.63996	1.654	0.629296	1.14408	16.3625	6.51303	0.870246	4.20009	2.84826	0.410912	1.60449	8.87359	0.0347368	0.819827
CacGene01195	20.2054	17.5336	18.8469	19.4349	19.3921	19.6506	30.8693	17.3795	20.812	22.9413	10.1118	11.2283	5.16639	13.6409	13.3306
CacGene01196	0	0.471919	3.10366	0.091559	0.0569482	0	0	3.59952	1.27894	0.420182	0.129711	0.23512	0.451514	0.134803	0
CacGene01197	18.0033	25.2527	5.14707	4.07217	5.36499	1.2061	1.2312	5.10034	11.971	9.45551	6.75733	7.77059	3.22443	6.30909	2.81466
CacGene01198	4.16568	4.16701	1.7852	2.05989	9.16535	0.154417	4.31679	0.745741	1.53674	0.500665	1.55232	8.14563	0.727033	1.77497	4.38127
CacGene01199	45.2202	47.7857	34.7966	37.8279	17.9996	28.2654	24.3163	39.918	17.6	25.7104	73.1639	21.7863	70.0057	33.7801	36.9853
CacGene01200	218.841	7.6226	11.899	9.71085	0	68.183	7.64028e-05	59.0729	9.53282	19.9366	16.1778	0.550603	11.989	0.863017	1.42316
CacGene01201	8.93752	11.1595	2.94966	8.69417	4.30302	4.1302	1.12708	4.85026	4.94196	5.18066	4.89302	6.0521	2.1827	5.5717	11.4421
CacGene01202	5.81544	1.79422	0.66591	14.765	7.41196	0.763279	2.15951	5.26836	0.948825	0.468148	1.81564	61.647	0.677394	4.05975	55.6587
CacGene01203	45.9647	14.259	1.82178	13.1548	13.4927	12.0171	2.9082	21.7892	7.26613	7.44984	25.2301	21.6915	7.54388	25.3422	27.2756
CacGene01204	32.7941	16.3588	10.6017	14.2408	9.39894	27.7852	25.774	12.8391	17.7897	14.7232	76.2545	16.7664	52.5053	89.2571	23.7646
CacGene01205	39.2867	4.89665	0.931073	16.9759	21.351	12.8256	6.16122	46.3158	44.502	29.4185	7.66449	25.2535	5.13734	24.4852	24.8628
CacGene01206	36.1748	4.35254	6.28527	11.6163	19.3677	90.1767	22.4035	21.8437	24.4076	27.2956	77.4342	55.3805	79.4979	67.4645	37.6583
CacGene01207	22.6505	10.4438	15.0669	16.518	17.5551	38.4611	43.9168	26.3541	26.2161	31.1259	22.2179	15.5571	34.6596	24.9753	21.5238
CacGene01208	1.04466	1.5354	0.73682	1.30583	1.64623	2.46031	1.68969	2.91578	2.6792	2.86672	0.455727	0.442899	0	0.507584	0.881831
CacGene01209	31.444	23.1826	41.5371	34.0885	27.708	59.0969	53.1157	51.1554	44.7725	55.1966	90.4865	40.3339	26.4055	166.433	34.7072
CacGene01210	13.6255	1.64324	0.717729	0.708472	1.67546	8.74637	2.70385	18.4328	33.9858	38.2331	15.8692	4.23558	14.0729	39.911	1.39818
CacGene01211	11.8118	13.7158	14.1731	7.79628	10.3652	9.37192	15.4416	17.5383	35.4884	43.9448	14.243	8.60332	10.057	28.4464	14.0238
CacGene01212	51.9763	29.8775	41.0555	36.7459	47.3992	84.3264	72.2955	73.1112	67.7219	78.8997	21.4972	44.4037	108.814	46.1103	36.4924
CacGene01213	18.7774	0.457227	5.16009	1.69342	44.778	62.9437	45.5989	4.37227	3.7993	4.63596	36.3939	51.4085	18.2119	24.2857	1.49464
CacGene01214	0.31391	6.6983	0.288183	2.63621	2.23327	0.0271264	0.1831	2.73175	1.18871	2.25846	0.388444	0.720918	0.0967263	1.60888	1.00789
CacGene01215	0	0	0	0	0	0	0	0	0	0	0	0	0	0	0
CacGene01216	0.180232	4.3668	20.4271	0	8.12926	0	0.0705014	0.113658	0.638049	0	1.62752	12.6959	12.4557	0	0
CacGene01217	20.4186	30.6339	38.7377	13.3026	17.6298	28.2836	21.2252	14.7503	10.6063	8.94444	38.4392	12.5854	16.1988	32.9949	13.2461
CacGene01218	0	3.77428	3.73586	1.69003	1.58361	8.64952e-08	1.33638e-07	10.5117	6.71284	11.8413	1.44944	0.83355	0	0.223703	1.12702
CacGene01219	21.9344	21.5297	36.1659	15.3462	16.5168	27.6932	21.8739	21.1003	34.4496	34.756	22.8238	15.0795	36.4189	26.2369	12.3107
CacGene01220	2.13274	0.113379	0	0.558172	2.24183	0.265146	0.781927	0	6.12688	0	0.0985957	2.39911	0	0.455826	0.556392
CacGene01221	4.90123	4.23954	4.1943	3.78081	4.49265	6.92821	4.75724	6.81083	6.1569	6.19274	2.59595	3.51275	6.82035	4.5768	4.22827
CacGene01222	0	0	0.484366	0.750631	0.580463	0.874185	0.43151	0.688918	0.643452	0.902897	0.254103	0	0	0.397359	0.168016
CacGene01223	4.66179	0.442286	0.871358	2.37778	1.20178	2.96353	2.39827	1.45011	0.998197	0	0.765533	0.236731	0	0.674281	0.298243
CacGene01224	1.81268	2.67832	5.61101	8.67438	4.13531	3.39425	3.68489	2.05862	0.447188	0.536412	0.225487	1.28421	0.329178	0.175183	4.48842
CacGene01225	0.558315	2.4122	2.55706	8.19352	4.07871	7.30726	1.46804	4.19877	2.84682	6.31836	0.211936	0.445416	0	0.83794	2.73933
CacGene01226	0	0.454444	0.527558	0.456789	0.472982	3.56422	0.208124	0.172561	0.269664	0.254147	0.10524	0	1.69815	0.162526	0.135342
CacGene01227	0	4.06397	4.97308	0.239547	3.87795	14.1084	5.22663	0.457194	4.15975	4.71017	2.93235	0.661096	4.11974	0.853703	0.570553
CacGene01228	46.6888	41.2663	56.1304	43.7087	53.8056	74.8773	82.2968	35.7118	42.1659	37.6661	44.6184	69.7514	46.4813	58.4174	49.99
CacGene01229	3.83586	1.47391	1.84249	2.0634	2.53426	2.62314	1.29452	4.80723	3.98307	4.17852	8.16171	6.23653	12.4046	3.14752	2.42052
CacGene01230	77.1772	71.912	47.7538	83.3067	86.195	76.3054	91.6802	91.7658	67.5083	74.2904	81.8188	149.665	180.191	94.0485	91.534
CacGene01231	12.2174	9.70104	13.7485	45.6355	45.1848	4.10529	4.9825	10.6649	15.9527	9.21755	14.8689	8.57188	8.8966	12.3119	92.8441
CacGene01232	21.1391	17.8203	14.6997	16.6952	13.3726	15.3155	16.8354	14.5516	15.8394	15.9668	12.243	12.0375	12.6625	12.9225	21.3917
CacGene01233	0	0.41515	0	0	0	0	0.43889	0.846125	0.590791	0	1.61588	0.245607	0	0	0
CacGene01234	32.3207	14.8312	27.0375	17.7901	12.8577	30.0806	22.3425	28.218	35.118	29.013	28.6293	28.6744	77.5422	16.9743	27.0699
CacGene01235	12.6027	11.2934	7.40062	13.7559	12.903	12.9702	15.8957	10.0572	11.4092	14.7893	20.6206	13.241	5.8895	8.284	12.232
CacGene01236	11.821	14.4009	11.8805	24.5735	17.7688	15.0052	25.0424	23.6106	19.1217	23.0493	11.9276	7.35437	3.97943	10.6821	11.7368
CacGene01237	4.82107	0.34356	0.744197	0.0933707	2.2877	9.61245	19.8807	6.01712	12.8009	13.5024	4.01438	9.71954	2.7323	3.27799	1.88617
CacGene01238	3.95679	2.58263	2.45338	6.36074	6.55665	5.64939	5.61681	9.46415	15.2511	16.041	1.03265	5.80902	3.32737	5.49222	13.7867
CacGene01239	0	5.37064	68.7796	10.5227	9.25291	80.8067	33.1091	22.1715	40.6746	16.6309	20.0202	143.975	386.028	139.522	144.941
CacGene01240	23.6557	15.5676	8.32413	12.7524	15.3365	20.2631	18.1657	10.2448	8.89595	10.3274	18.0395	21.495	40.4713	28.2163	14.5189
CacGene01241	0	0	0	0.119663	0	0	0.42128	0	0	0	0	0.52909	0	3.56668	0
CacGene01242	0.491077	1.19474	0.166532	7.71988	12.0894	0.0203741	0.190483	4.25909	11.2125	1.08936	1.39692	3.43203	0	1.49571	38.5161
CacGene01243	20.8964	12.9279	21.7859	8.40694	13.685	6.34522	9.21873	9.9224	11.777	16.1741	4.05916	15.6487	1.91492	8.69362	17.3343
CacGene01244	10.6418	19.6816	3.27437	9.99404	11.5303	4.83928	7.15543	4.77425	4.47678	4.37701	30.5063	11.3661	5.32313	8.59703	6.86814
CacGene01245	31.9752	15.4444	31.533	18.5385	18.7382	81.1579	32.8022	56.2675	53.4716	23.7937	29.0796	15.0761	31.9947	50.2796	32.9145
CacGene01246	1.38082	0.605074	10.6855	0.0931495	0	11.899	0.09025	0.141637	0.571528	2.38243	0.260904	0.0523871	4.63401	0.410599	0.180305
CacGene01247	3.28072	3.27583	5.46525	8.38172	6.40246	19.4612	8.47997	12.2898	6.89855	2.95125	9.86627	15.7111	0	28.4127	21.3363
CacGene01248	7.17627	15.7569	25.183	16.8449	24.1934	25.6556	28.2253	12.3374	9.46748	8.87705	7.63105	21.8187	11.4712	25.1983	21.2735
CacGene01249	6.08863	6.41885	10.9654	2.95226	2.81182	3.96901	2.67127	3.67509	2.10264	2.92504	11.7426	3.90384	17.9546	3.1685	3.64719
CacGene01250	40.0639	16.2785	39.4023	24.4851	31.6619	63.0652	98.5881	44.065	50.1416	45.2386	21.6339	38.4688	30.0564	100.659	30.1553
CacGene01251	9.77111	10.8535	15.0358	11.9217	11.9474	12.4614	11.5284	21.9735	14.5977	14.9027	7.75908	12.8686	8.24012	10.8295	10.172
CacGene01252	4.50482	6.27463	8.0516	5.86288	5.60991	6.3381	4.56776	7.42629	6.55954	8.00277	2.74676	2.75178	2.03722	3.65691	4.63139
CacGene01253	16.9364	20.259	1.27747	13.6229	17.2763	3.36277	6.46147	9.03397	15.2206	10.783	14.8775	22.7342	2.5302	14.694	21.8311
CacGene01254	507.551	235.415	98.508	182.644	292.002	32.6579	99.1285	180.492	63.3727	61.6586	57.7885	253.765	110.13	65.9789	72.5974
CacGene01255	17.9051	3.351	5.3181	5.11775	6.29487	9.42272	11.3369	6.88172	5.45855	5.77074	1.68075	4.25712	3.50729	3.91152	4.48366
CacGene01256	0	0	0	1.35079	0.7345	2.1342	1.77109	0	0	0	0.464027	0	0	0.3957	0.76182
CacGene01257	17.5839	8.18382	0.691864	18.3377	9.58838	0.239702	0.98154	2.49343	2.63792	6.10911	4.49854	11.2657	1.36958	6.12708	25.3027
CacGene01258	2.98658	3.24007	3.15764	3.42218	2.10282	9.35921	10.2951	12.7363	8.77718	12.0639	3.70165	2.0228	0	2.55113	3.56141
CacGene01259	51.7168	28.8201	25.1753	30.5278	36.5089	120.904	28.0623	74.3235	45.2894	40.6372	15.5673	22.6466	14.044	22.5863	17.7454
CacGene01260	13.9507	0	0.0399505	0.0596119	0.331853	0	0.825931	0.055033	0.796482	2.86452	0	0.590688	0	0.0422406	0.627391
CacGene01261	6.19559	1.56079	0.503293	0.338523	21.6649	0.385186	64.1514	0.0842656	0	0.666785	0.868819	20.3876	0.82168	0.230004	0.229661
CacGene01262	0.257072	0.455785	0.516134	1.06848	0.801372	0.0620117	1.45727	0	0.101314	0	0.0444125	0.618693	0	0.250426	0.0826394
CacGene01263	16.8032	18.1447	18.7016	31.1471	19.4285	17.4933	11.3515	23.5572	26.1732	26.9667	9.01438	10.4412	13.7895	11.5009	19.0866
CacGene01264	15.0473	4.78721	1.95614	2.582	1.11359	0.994	2.04311	0.818605	10.077	4.46163	8.27235	1.60227	3.95578	12.649	1.6643
CacGene01265	187.575	166.81	163.968	134.454	128.554	153.85	155.862	313.298	160.127	163.42	175.338	109.135	94.3651	130.214	111.661
CacGene01266	2.38924	1.64188	1.09353	15.9038	15.6781	8.78569	0.617576	0.115009	0.133821	1.12446	1.11929	11.864	0.421531	22.4978	42.0559
CacGene01267	0	0.906233	2.48015	0.925395	0.635414	6.66591	1.49634	0.966765	0.860007	1.4797	5.23626	0.853849	2.07523	1.89673	3.09001
CacGene01268	21.4879	1.6274	11.2251	3.13383	7.54507	118.486	63.2275	17.749	19.5548	49.4213	85.8512	48.6619	124.263	47.6404	11.6886
CacGene01269	0	0	0	0	0	40.9617	20.1777	0	0	0	0	0	0	0	0
CacGene01270	4.07742	1.33964	3.01878	6.90834	8.26825	8.75536	11.2978	7.42706	4.84429	3.7066	5.43206	9.61498	15.9539	6.64901	7.64187
CacGene01271	14.0198	37.0114	44.2664	22.9308	13.4296	6.28993	2.46538	12.3435	21.9175	18.685	3.87817	5.67913	2.66913	25.7239	32.8582
CacGene01272	27.4549	13.6668	15.7779	22.2482	17.4818	22.391	26.3058	43.768	21.9906	36.9495	22.7339	22.1297	35.7544	22.9143	24.0617
CacGene01273	21.5664	26.4615	1.62839	20.6109	5.63718	1.96314	0.607133	22.5711	9.17088	9.2643	38.8422	5.68628	2.17416	12.5855	1.90564
CacGene01274	20.3917	13.6672	10.7027	17.2497	32.0345	41.9388	25.5222	16.1866	12.5887	12.713	54.0627	30.0894	18.4211	14.8983	25.625
CacGene01275	222.971	103.648	246.61	188.145	263.932	389.196	403.377	211.134	421.722	368.432	236.118	483.932	1361.11	412.438	337.389
CacGene01276	38.9955	31.5095	28.1057	29.8915	34.1172	25.9073	34.3041	30.9048	32.9281	30.1928	54.8233	57.8037	154.858	79.6266	41.5954
CacGene01277	0	0	0	0.360605	1.46144	0.544911	3.10097	0	0	0	0.232775	0.989109	1.82753	0.577399	0
CacGene01278	0	2.05166	0	0	5.25808	4.97013	21.0167	0	0	0	0	0	0	3.26086	0
CacGene01279	60.1957	41.5112	32.7862	37.0916	48.6218	65.784	92.5501	42.1558	40.2818	39.6591	47.6208	47.5804	64.1018	41.5499	36.8302
CacGene01280	27.7295	15.5079	13.892	17.4849	14.6219	17.2358	18.274	35.0277	25.9788	25.3758	109	34.7976	72.661	24.797	21.7002
CacGene01281	5.06421	16.6189	15.9925	10.6052	7.78083	9.48817	11.6662	4.42224	2.34101	3.37367	22.4514	8.23779	17.9714	8.11815	8.74429
CacGene01282	43.6164	40.8281	4.21868	17.5091	25.4279	34.2063	37.0199	7.7558	3.93175	2.72068	234.961	36.1434	17.8424	8.80999	42.6286
CacGene01283	489.515	13.2807	10.3271	64.5113	39.3371	10.6383	24.6657	340.574	172.131	204.788	95.1023	482.753	14.2684	384.186	1111.93
CacGene01284	20.0797	7.48477	4.70222	2.75136	0.86164	7.32227	1.96451	11.6419	4.16052	3.71866	25.9512	2.11548	15.1853	11.9862	3.24909
CacGene01285	1.11466	0.563964	0.0517043	1.83358	2.81742	0.189251	0.0454292	0.609302	0.541339	0.677497	6.25685	4.19247	0	5.79164	3.27661
CacGene01286	22.2978	7.41143	4.48609	11.2423	44.6139	55.7946	20.7614	26.5642	9.08555	4.57373	231.481	24.8982	9.00688	240.546	4.83522
CacGene01287	6.03155	4.19916	4.8988	8.42911	11.3095	25.2466	13.7313	11.3879	12.8087	22.1299	6.63015	12.7347	9.1515	9.72056	9.16942
CacGene01288	0	0	0	0	0	0	0	0.143927	0	0	0	0.0462506	0	0	0
CacGene01289	0	0.0856047	0	0.0452868	0	0.070564	0	0	0	0	0.489383	0	0	0	0
CacGene01290	24.4526	9.24605	7.26805	26.4121	17.7051	16.0152	9.74688	34.0674	20.5763	23.2354	20.0265	28.5152	41.0295	32.0013	18.6686
CacGene01291	84.2505	57.8988	33.1565	69.136	45.0995	45.5582	54.4245	95.3481	89.7628	115.613	163.163	58.2208	117.271	106.987	74.4959
CacGene01292	0.136246	0	0	0.0278551	19.2022	0.187941	7.62367	0	0.0996442	0	0	9.95521	0	0.0396991	0.0358712
CacGene01293	2.11166	0.155393	0.628497	1.54419	12.7324	8.86146	51.1501	4.06058	15.1864	7.04977	1.44761	16.3754	8.5433	2.38098	0.515822
CacGene01294	0	0	0	0.451786	0	46.6797	73.2954	0	0	0.553422	0	0	0	0	0
CacGene01295	6.45371	1.17694	2.89891	2.59216	1.98808	1.82512	1.20166	0.802608	0.78212	1.55595	0.344536	2.4685	0.536097	2.56499	2.17452
CacGene01296	4.33166	5.75301	7.94538	7.02726	3.65538	122.682	150.44	4.29389	5.27749	4.01692	8.95584	2.72233	9.85444	4.16114	3.29637
CacGene01297	2.17061	0	1.03295	0.207292	0.380326	2.36596	2.09343	0	0.267064	1.02493	0	0	0	0	0.299326
CacGene01298	8.27958	10.2149	0.394429	6.50527	6.82612	2.62327	1.20166	4.46571	2.24495	3.23548	22.4618	7.57727	0.669349	3.437	3.80675
CacGene01299	0	0	0.179728	0.0534412	0.0492284	0.197735	66.364	0.0776618	0.0309509	0.168885	0.201404	0.0295007	0.497917	0	0.133987
CacGene01300	12.9536	0	0	0	0.407663	0.0502852	2.27939	30.8034	0.205562	0.125582	0	0.498753	0	0	0
CacGene01301	4.14438	6.85614	9.33328	6.47451	6.14959	2.31848	7.9337	7.6942	8.05805	8.13898	4.26835	8.3414	8.46978	2.18298	3.71507
CacGene01302	1.18994	2.01169	0.218052	0.705695	0.342813	0.10547	0.161955	1.31112	2.39364	0.944421	2.07989	0.356812	0	0.486061	0.411199
CacGene01303	0	0.0473165	0	0	0	2.56301	0	6.09688	7.65488	1.30088	0.0979005	0	0	0	0
CacGene01304	12.2999	7.22451	17.8042	8.91417	8.88703	19.379	14.7512	16.4853	15.7266	15.0804	13.4137	14.124	28.7631	12.4573	10.2028
CacGene01305	9.69848	13.0405	32.1928	7.00967	2.29118	80.4099	0.54086	59.7009	30.9591	31.3018	2.31085	0.970089	11.1658	7.34867	6.22971
CacGene01306	7.37579	4.66547	2.93115	9.98198	9.89796	22.6204	8.90289	5.2463	7.23316	9.56969	8.68995	7.27976	4.70337	3.48148	5.50108
CacGene01307	0.117698	0.218523	0	1.4655	1.58072	4.14931	0.979184	0.987596	0.457723	1.85572	0.153433	0.489375	0	0.0759802	0.269157
CacGene01308	16.8801	17.9563	12.7953	48.38	31.9253	29.8413	22.6473	26.2603	21.77	30.5508	26.4973	39.2706	29.7079	14.1542	27.3278
CacGene01309	38.3933	2.43046	1.25115	582.783	144.455	1.80517	7.11247	10.0544	5.54209	14.4254	4.35333	47.0473	10.7703	8.0521	101.436
CacGene01310	61.1907	1.11797	0.194659	783.049	128.274	0.212762	0.97605	0	0.604355	0.745994	2.19458	17.5354	6.51118	16.5327	193.52
CacGene01311	2.46242	2.1472	1.4509	1.06995	3.81322	1.03994	3.46026	5.34505	2.899	23.021	0.52603	16.3097	0.447109	1.84785	1.47339
CacGene01312	9.2931	2.68849	7.64694	5.76241	7.81285	16.2268	41.1895	7.11079	18.0915	11.6637	25.8936	3.0715	12.2441	5.23721	2.68594
CacGene01313	17.9561	16.0087	19.1243	14.7379	13.0652	39.436	13.4618	23.6547	13.3097	14.013	46.658	12.8731	44.9161	17.049	15.0429
CacGene01314	20.7174	15.4458	17.6302	5.87598	10.0256	18.0054	11.9809	15.3029	12.3552	14.4259	43.6727	12.6366	14.3902	14.9825	6.74586
CacGene01315	3.23427	3.091	1.43631	2.29989	4.5705	0.280683	0	4.18841	1.32196	0.353749	1.44375	4.91284	2.93472	2.41805	14.7768
CacGene01316	0.461486	0.0772002	0	0.118841	0.153503	0.101139	0.0808119	0.218207	0.691319	0.0643889	0	0.449161	0.517346	0.180295	0.154419
CacGene01317	5.69987	4.42471	5.43901	3.09985	3.21244	27.0822	7.83501	4.93051	9.06276	7.91202	2.32011	5.80032	4.18054	3.10999	7.18037
CacGene01318	103.393	75.5019	114.258	95.3038	67.4379	155.255	67.6573	137.605	123.967	90.9859	252.645	96.6796	110.405	103.414	72.2393
CacGene01319	43.046	44.9623	59.0805	40.1112	40.1891	50.7147	48.0784	46.4085	46.4584	48.1882	36.1265	43.2508	43.407	42.4579	40.411
CacGene01320	3.87945	9.73435	19.3943	2.62521	1.44511	0.448295	5.04699	1.6397	2.81124	1.82298	4.14196	0.742454	6.19273	3.66073	1.0691
CacGene01321	3.36213	4.14153	2.8355	7.52009	2.28059	1.5855	0.655509	5.71284	3.85907	5.44474	4.85798	1.20521	0.28245	4.71953	4.15505
CacGene01322	22.2862	3.66064	0.0798392	1.47953	0.919185	0.150797	0.114734	6.89134	1.46729	1.64679	4.96732	0.317134	0	1.72903	0.479865
CacGene01323	5.7167	6.15337	1.902	7.82654	5.13414	1.0947	0.698676	6.58758	5.07557	3.39617	6.59976	4.84945	1.13126	4.03789	6.76746
CacGene01324	7.50186	2.666	2.70515	14.7522	2.98074	17.1528	8.0977	29.2081	5.45856	13.3505	5.51298	0.812413	4.48307	52.386	13.294
CacGene01325	0	0	0.139982	0.907856	0.106044	0.397057	0.477743	0.591532	0.539334	0.250236	0.933117	0.736657	0.721004	3.8148	0.746469
CacGene01326	33.3386	7.68497	29.2488	22.373	107.43	106.678	18.146	125.963	24.7908	22.5243	276.105	234.026	324.241	622.562	8.89101
CacGene01327	37.1633	45.0871	30.6623	55.6385	58.6204	46.2485	46.7884	49.4578	58.1552	60.7562	135.003	82.4534	52.1039	186.479	53.2535
CacGene01328	0	0	0	0	0	0	0	0.0879714	0.0667109	0	0	0	0	5.70085	0
CacGene01329	15.8214	10.8488	10.5033	12.0589	11.1884	12.6377	14.2525	16.945	16.1746	17.9953	7.72424	15.9699	31.9773	17.0019	15.4732
CacGene01330	18.4373	12.9354	20.8033	17.7171	17.1259	21.1163	26.0255	23.1987	25.9866	23.665	11.9306	16.6212	19.6584	22.2703	22.4152
CacGene01331	62.0347	86.6547	176.087	53.1119	40.2183	65.5985	47.3636	51.0719	59.2644	59.3609	35.7343	38.6688	120.851	35.1403	34.9975
CacGene01332	1.04442	0.986691	0	0.145057	0.178296	0	0.037664	0.271677	0.503934	0.206208	0.818802	0.78352	0	1.11567	0.249077
CacGene01333	169.285	12.597	23.526	18.1365	8.99558	182.904	74.1856	61.5406	44.235	64.4605	283.246	29.9355	758.675	360.222	295.016
CacGene01334	54.2174	42.6382	14.1241	28.4421	52.2442	43.5571	67.358	24.6271	48.3	37.9098	283.813	100.633	83.3233	251.496	38.7762
CacGene01335	11.6829	1.46781	5.58323	8.25232	11.4938	13.808	20.8184	4.60995	22.034	14.3851	82.0225	10.4446	2.73894	38.1095	7.54462
CacGene01336	5.85377	0.241506	0	0.120863	13.043	7.76017	47.3731	0.74586	1.33055	0.253738	1.15866	20.6852	2.57568	0.159995	0.394335
CacGene01337	2.08372	6.27001	9.32393	7.90875	6.13445	8.41896	7.29013	3.55378	3.84584	4.49996	3.89041	2.28741	0.771637	9.64085	5.92898
CacGene01338	12.8143	7.15532	3.55243	21.976	13.0789	21.0974	0.464383	33.2228	2.33261	1.30734	2.76886	19.9128	3.47329	73.615	25.0347
CacGene01339	14.2156	9.04691	7.54189	9.78204	9.63706	11.4034	11.2586	11.3453	15.7081	14.6551	12.2563	14.7062	18.6945	11.3161	11.9713
CacGene01340	0.985183	0.316497	0.0227968	1.78842	0.964167	6.7602	1.10497	10.6205	4.83112	16.9748	0.335936	0.056626	0.144299	1.0691	0.505495
CacGene01341	8.62835	5.29322	5.83883	7.24886	7.35444	10.4457	6.71961	53.0191	6.39383	8.76338	6.79769	6.4447	3.21024	11.4033	18.9664
CacGene01342	8.96315	3.44636	4.95327	7.47981	6.56143	7.2725	1.65063	109.938	6.6533	8.43569	4.29355	6.78756	2.24408	12.1039	15.8778
CacGene01343	24.5014	12.2492	19.5674	23.3587	19.0205	17.0592	17.0927	18.7984	22.2337	19.9944	13.7006	10.6742	0.723362	13.5273	22.7907
CacGene01344	0	0.105018	0.0755343	0.282663	0.468424	0.371851	0.410892	0.660787	0.266645	0.415073	0	0.179112	0	0.382896	0.301323
CacGene01345	0	0.568979	0.904115	0.19027	0.0594468	0	0.175232	0.0993033	1.08686	0.588507	3.08347	0	0.306971	0.176011	0.0775202
CacGene01346	7.76904	20.8302	17.7166	12.6676	13.2202	25.9784	27.1542	7.01611	8.24143	8.82995	16.7795	10.4692	9.69504	16.2462	9.16944
CacGene01347	12.7991	19.6671	20.4782	10.6818	14.8152	21.1284	20.7486	13.4882	14.1778	14.0574	14.7476	13.2664	9.49704	9.80791	9.92958
CacGene01348	16.5843	18.6207	28.8169	17.157	18.4885	23.6598	25.2999	31.1389	23.2494	23.5437	11.2866	17.9719	30.3652	21.4302	16.1411
CacGene01349	39.237	4.03812	8.72283	11.782	37.2399	130.708	82.9436	11.2029	8.54339	12.2431	63.0513	108.235	65.4304	227.224	43.1472
CacGene01350	10.776	7.42707	4.58707	10.1407	10.0224	8.33356	11.7142	11.1979	11.7846	13.4318	8.45474	14.1733	12.3121	15.4541	17.5114
CacGene01351	0.154223	0.256505	0.808485	0.247046	0.227124	0.134663	0.285503	0.510966	0.315402	0.324834	0.131046	0.39439	0	2.71083	0.430547
CacGene01352	89.7295	18.1671	43.969	95.5557	210.76	24.5077	176.368	154.286	35.2878	118.401	167.897	52.7132	20.9056	1283.16	362.54
CacGene01353	6.93077	7.50895	7.60584	21.151	15.2938	11.039	11.1333	7.44275	7.61289	10.3623	12.5473	26.3815	6.44507	27.4611	28.3657
CacGene01354	3.32768	6.18091	0.193078	3.31834	4.18739	1.10263	0.854195	2.22117	0.83725	0.959222	3.6517	2.50133	0	1.73771	3.18082
CacGene01355	19.5158	24.7029	0.258102	7.67402	1.74296	0.047791	0.711815	8.04555	2.12333	6.31512	41.557	6.39244	0	3.07619	0.179475
CacGene01356	9.26088	13.6773	10.6988	8.9911	7.10087	11.5142	8.03423	10.577	13.0915	11.9129	22.4043	8.54721	7.3865	9.83549	10.457
CacGene01357	23.0062	86.6601	132.573	14.8318	6.76777	7.5886	7.3316	8.50193	7.78923	7.14269	29.7583	7.55554	73.5753	10.8247	9.81962
CacGene01358	1.05955	10.506	0.15103	11.8543	3.20723	4.48665	0.769694	2.46343	0.933043	0.528959	8.11664	1.21229	0.271623	5.31509	9.15466
CacGene01359	7.12528	12.3765	4.62143	13.3966	15.0577	3.98747	6.37017	8.56123	11.0132	5.82182	2.5341	14.3221	0.914142	7.08784	12.7483
CacGene01360	23.5371	23.0146	5.88322	11.2654	23.6892	47.5312	13.3981	19.0553	11.496	8.57332	13.6991	22.8283	9.5648	13.6885	8.33137
CacGene01361	0	0	0	0	0	0	0	0	0	0	0	0	0	0	0
CacGene01362	41.1292	38.8822	4.3896	5.91208	24.9021	56.715	46.844	5.80596	11.4306	9.22558	56.7277	31.6147	23.6704	34.434	11.609
CacGene01363	9.31836	25.5883	31.6974	6.83243	4.72512	4.92906	6.98143	5.3336	9.06534	5.85773	8.28736	4.48239	35.3315	6.92375	4.68247
CacGene01364	17.1187	15.2597	43.1801	23.7522	13.3879	28.3583	16.0481	36.4319	26.8717	22.5045	2.74504	15.6035	47.8164	18.5772	23.6271
CacGene01365	1.959	0.0909171	0.0636016	3.40345	4.11556	14.8295	23.0546	0.373818	0.530299	0.201078	0	5.5767	0.415135	0.789786	1.21277
CacGene01366	91.6938	3.62974	6.40759	27.7884	9.46964	82.2536	34.0519	43.325	78.2845	115.538	111.912	6.54113	75.984	459.649	149.735
CacGene01367	1.72122	0.506332	0.640732	6.37317	8.63885	0.609364	3.68513	7.51202	10.6577	18.2135	0.14312	9.81145	0.4255	37.0053	18.5351
CacGene01368	27.6546	10.1891	0.0386651	209.551	50.2554	21.31	22.4957	74.895	43.0056	64.2135	0.168337	32.8338	1.64737	90.6659	248.149
CacGene01369	4.38652	4.23704	2.03079	7.53018	8.15786	2.48123	1.57415	6.33393	3.31728	3.2074	1.36251	7.29332	1.20665	3.23788	8.9154
CacGene01370	8.49778	6.04537	11.7361	10.5199	11.4444	16.2679	20.723	15.5343	16.8223	15.1227	5.0781	12.2942	9.82674	5.87932	11.0934
CacGene01371	0	1.34801	0.14638	0.562751	0.104454	0	0.119288	0.417643	1.51998	0.253335	0.926363	0	0	0	0
CacGene01372	0	2.22621	3.72211	2.38334	2.14912	2.15977	6.09524	0	1.72529	0	0	1.31412	0	5.52528	0
CacGene01373	38.7815	37.1317	19.2328	17.581	23.9345	27.9283	33.9049	14.4652	14.3149	7.56416	88.551	39.023	36.2294	35.9377	22.555
CacGene01374	11.0225	1.93948	0.68482	31.3437	12.5813	10.0763	3.41513	30.5346	38.1143	18.5532	0.612987	4.06845	2.88554	2.4415	4.68836
CacGene01375	5.5005	2.78428	7.42926	0.560479	5.51511	2.4807	6.65519	2.11732	3.01113	1.84884	4.91928	6.10335	45.6445	2.57492	1.60516
CacGene01376	11.7791	0	0	0.052808	0	0	0	0.974564	0.131972	0.125488	0	0.0565419	0	0	0
CacGene01377	20.6138	14.1384	8.25078	11.6837	12.7325	20.5994	21.2133	19.3668	14.1024	11.3524	12.5699	19.0788	14.9017	15.1605	21.6895
CacGene01378	0	0.459844	0.155576	0.236619	0.212473	0	0.105977	0.491256	0.13236	0	0	0	0	0.160336	0
CacGene01379	7.17341	9.31299	20.1247	34.0585	13.9031	0.549792	0.275093	0.3115	1.68131	0.33109	0.954752	26.0718	61.204	17.5564	76.5362
CacGene01380	9.26933	4.08083	32.9678	14.1906	23.5919	46.3644	51.4296	14.4886	18.5096	21.3097	4.18599	18.3883	4.16374	16.3918	16.3014
CacGene01381	41.0091	2.54931	5.26644	11.1649	44.2767	122.849	16.6498	12.9976	20.3207	25.808	36.7732	44.1827	63.8763	198.29	36.8271
CacGene01382	15.9998	12.7389	33.2268	34.3593	25.9597	55.6801	23.5054	22.6674	22.2458	24.8663	26.6645	45.0769	51.0813	28.0612	34.7769
CacGene01383	7.22893	4.55569	17.1857	16.2016	0.995132	0.0305611	0	0.0606016	0.148864	0.26821	0.387561	0.625357	12.0139	8.46598	3.63348
CacGene01384	0	0	0	0.430488	0.391347	5.36673	2.97393	0	0.498192	0	0.416429	0	0	0	0
CacGene01385	13.1747	9.90242	8.04382	15.1695	18.3601	16.6411	18.3194	16.8914	15.0314	22.3499	5.39364	15.5751	15.0509	14.1385	14.1767
CacGene01386	58.1401	54.5715	68.1078	83.4545	66.7628	59.7126	72.8061	51.1234	61.3761	90.1107	106.275	101.559	108.605	112.443	100.111
CacGene01387	1.21542	0	1.07853	0.41011	0.920052	10.1519	15.6784	3.77355	4.36073	3.22851	0.370736	0.232786	0	0	0
CacGene01388	4.61669	5.74142	8.45229	3.78919	4.26313	5.19816	6.58934	5.10214	5.81492	6.1631	1.47735	3.48438	0.601999	4.15509	2.96018
CacGene01389	208.211	78.3067	43.1453	93.0086	109.371	86.9095	121.626	115.204	74.426	8.46944	74.1443	63.5852	87.6192	496.925	463.551
CacGene01390	21.7472	60.3299	9.04448	10.8626	2.48562	5.55585	4.92277	12.9326	8.22372	14.7001	53.1769	5.22479	66.9557	31.7031	14.6925
CacGene01391	26.3993	105.433	44.547	20.9201	8.51451	16.9277	10.8851	15.3663	11.547	18.1107	53.5655	11.4984	177.638	57.0694	32.8719
CacGene01392	15.8878	3.69237	2.29646	6.4452	3.64427	4.75327	5.62858	39.7899	33.828	88.9746	8.21439	6.9863	5.95918	36.7387	13.1485
CacGene01393	45.455	33.2205	44.7368	57.3991	52.7414	77.8828	62.9979	124.568	71.0209	79.911	73.6522	80.6086	288.727	33.7334	105.71
CacGene01394	0.867009	0.330236	0.232334	0.172038	1.5668	0	0.97451	0	0	0	0	0.559917	0	0.501194	11.5966
CacGene01395	0.818403	3.80069	0.338388	17.636	10.2575	13.8986	1.60899	14.5866	0.389608	2.17916	0.604068	8.57818	0	2.83956	1.29754
CacGene01396	22.5542	23.7683	23.3921	20.89	18.1606	24.7624	26.9987	32.0196	27.0571	28.1887	18.3385	11.4112	13.6004	14.9698	25.8884
CacGene01397	0.533681	0.439433	0.131699	0.324205	0.687049	0.330166	0.344101	1.31845	199.241	1.47717	0.0575076	0.961625	0	0.0454158	0.82907
CacGene01398	0	0	0	0	0.801264	0.00551866	1.457	21.9837	84.4069	0	0	0	0	0	0
CacGene01399	8.85046	8.74927	7.47535	7.62447	10.7501	13.5935	18.2257	11.7054	16.9877	19.2891	2.54242	7.41306	2.2671	6.26422	8.09808
CacGene01400	4.61174	0.498072	0	0.21657	2.1486	2.14209	1.62378	2.53696	5.62132	0.675131	0	4.86696	0	0.44337	0.269528
CacGene01401	7.61247	0.728172	0.041366	0.750172	0.782264	1.45408	0.0886004	0.540746	0.611774	1.39115	0.402675	2.08893	0.0781735	1.45016	0.522228
CacGene01402	0	1.77322	61.743	0	0	0	0	0	0	0	5.44686	1.13827	110.901	0	0
CacGene01403	14.0384	14.4667	12.4794	4.59342	4.06547	10.1905	7.95923	10.3272	4.07091	3.49844	12.6433	5.10322	10.8424	5.60019	5.26665
CacGene01404	0	0.648123	0.812406	1.23682	2.56346	0	1.23929	5.2532	1.73315	2.78077	0	1.77107	0	0	0.83294
CacGene01405	0	0.64152	1.01639	2.34602	4.45613	4.29932	2.13955	1.70955	0.787795	1.06208	5.42853	3.59926	0.55399	0.278939	1.18507
CacGene01406	11.9463	7.88008	4.06713	8.8974	10.92	14.8283	26.7823	15.3254	13.3089	9.68446	33.6369	12.7715	13.5332	19.4863	8.94409
CacGene01407	6.51063	7.02246	1.65212	2.23685	2.88527	2.26175	1.69166	4.3836	4.81797	3.23709	1.28118	1.9611	0.0786291	4.86848	2.25879
CacGene01408	58.6823	40.5574	47.2988	38.3331	51.3426	36.3855	48.0598	56.5988	63.1494	67.9137	13.9769	47.6785	60.6047	30.1995	46.0765
CacGene01409	12.2816	6.55605	2.52931	7.36166	6.78496	8.22219	8.15388	14.3042	15.7498	13.216	16.3904	11.067	3.1095	11.7853	8.09364
CacGene01410	17.6714	15.2601	13.6575	12.0652	10.6982	6.67455	11.8783	10.0413	10.3889	17.7795	10.5915	10.311	31.8376	8.78108	11.6684
CacGene01411	21.1271	18.6218	17.6425	13.6767	16.257	14.1002	18.9943	22.8726	26.3401	25.6704	4.37278	10.4319	7.86666	12.1365	15.6535
CacGene01412	22.1691	20.6587	26.5196	19.8496	15.5613	15.8227	18.3882	16.9499	10.3335	9.57348	27.0206	19.7972	39.0532	16.9753	28.3278
CacGene01413	0	0.808408	0.28436	0.445559	0.410378	0.250457	1.18714	0.764341	0.489236	0	3.73019	0.621971	0.158109	2.73335	0.755525
CacGene01414	4.88011	0.974362	2.75941	0.937336	2.21839	3.93037	24.4068	1.08954	0.928851	0.902637	4.42301	7.61645	23.7877	3.15474	2.59302
CacGene01415	10.4401	2.84513	3.55245	2.50783	7.54477	5.95107	23.5933	2.99719	10.0146	6.80067	1.3175	20.9439	5.09722	3.35013	5.20454
CacGene01416	32.624	33.9912	43.9713	37.7496	41.2806	34.4578	41.6056	39.6414	48.881	59.7234	17.4133	27.9758	39.5553	37.0259	47.0847
CacGene01417	45.7581	29.2341	36.3474	28.3016	44.1653	69.5682	65.7611	50.6876	53.6318	69.3693	17.7883	53.6314	36.8016	35.3382	47.6768
CacGene01418	8.25465	10.7278	9.46008	12.3564	9.4277	10.2321	8.6204	16.4853	12.0869	13.1659	10.5485	11.3321	8.0268	19.7468	15.2053
CacGene01419	9.70374	3.96247	6.09925	4.1546	7.97496	11.9001	12.3575	7.60615	15.5022	13.346	6.19911	7.8034	5.70851	12.3818	6.4816
CacGene01420	5.12603	4.57716	0.3621	2.75841	3.63757	0.87425	0.419113	2.48872	0.833196	1.64636	2.59967	1.46516	0.119661	2.03785	2.5253
CacGene01421	16.9398	7.56747	4.65981	4.53793	4.74638	4.99927	16.3095	3.3632	21.4974	29.6332	27.4038	3.09069	4.98074	51.3292	6.35303
CacGene01422	15.2965	12.3553	18.7469	18.0495	17.1632	19.0244	20.0937	24.9529	26.915	33.6894	5.21844	11.155	7.61109	13.6665	20.468
CacGene01423	0	0.119637	1.24444	2.24256	2.64846	12.0701	12.3526	0	0	0	1.60561	0.205985	0	0.0889349	1.41529
CacGene01424	10.5928	13.7355	6.45354	11.7872	8.78282	10.6811	10.7329	20.759	10.373	12.7177	45.9595	13.0821	20.1689	17.1679	18.2215
CacGene01425	14.6776	39.2471	54.0303	5.58822	1.01723	6.78942	6.22671	5.36636	3.15406	1.8903	20.22	1.60068	21.6991	4.89386	4.61399
CacGene01426	14.5724	6.6349	5.29994	9.20636	9.06292	11.9261	13.1331	15.2394	9.74548	7.8673	14.5693	9.22079	1.33871	7.86271	8.07426
CacGene01427	102.699	234.134	172.142	29.4146	13.7281	23.5712	14.1597	24.7838	22.2982	21.6466	292.206	29.0576	526.324	37.3	46.7995
CacGene01428	24.3331	25.4442	25.1046	17.0382	20.2501	19.8296	27.0455	28.3701	22.0851	22.1955	8.08079	10.9166	7.82545	13.0311	13.5793
CacGene01429	4.67835	12.0315	14.244	15.3774	10.1857	10.5903	1.17049	9.64077	5.19889	10.5119	3.86256	6.89921	13.1122	5.67203	34.7918
CacGene01430	9.19736	1.46278	0.49476	177.404	268.475	5.1899	1203.87	36.2498	2.41165	1.38889	9.37316	305.702	0.651708	3.37377	5.63369
CacGene01431	12.6553	6.19527	4.44625	6.52581	12.4452	9.52379	12.1265	7.05631	6.54405	6.70303	13.1489	18.4089	23.5245	15.6511	7.46526
CacGene01432	8.62371	10.457	10.32	10.7385	7.25489	28.8902	3.52673	2.03768	2.55431	0.729847	6.66599	7.34787	2.64436	18.5174	4.69551
CacGene01433	0	0.144217	0	0.283373	0.809169	0	0	0	0.304378	0	0.326242	0.670701	0	0.121478	0.0525894
CacGene01434	0.889478	0.687112	0.0288638	3.60311	2.52475	0.0178407	0.248174	5.05538	2.37845	2.81697	0.726601	1.56288	0	0.432792	5.50331
CacGene01435	0	0.434072	0	4.35172	4.1422	0	0	1.10057	2.70169	0.617397	2.55988	0	0	0	18.6296
CacGene01436	119.221	120.01	113.242	111.341	89.9222	84.2315	68.3134	89.9743	101.228	117.063	160.15	116.261	420.886	94.9685	99.8437
CacGene01437	12.6862	43.0687	81.6795	49.1791	23.4459	124.354	69.7026	20.7451	21.7738	22.3319	125.677	67.0007	176.148	83.5493	67.0715
CacGene01438	4.74295	4.70637	6.22284	5.55467	3.96972	3.28823	5.69137	8.44421	4.82367	6.76102	5.45343	4.64853	7.44894	8.799	6.44947
CacGene01439	6.38707	6.20495	21.6292	2.87053	5.32835	18.3594	16.0952	6.43755	8.37786	10.3774	5.93918	6.31083	3.69456	9.62271	6.20157
CacGene01440	14.8318	22.438	21.5585	22.6991	22.9198	16.6439	21.2586	16.0983	18.3874	12.931	42.1417	18.6858	6.63559	18.4086	12.2964
CacGene01441	7.42177	11.2431	13.3619	10.6231	7.4635	7.27677	7.92451	12.5025	13.159	10.6871	11.7384	8.84535	15.9362	8.00228	8.64377
CacGene01442	8.43501	4.01088	1.33656	9.84685	3.04079	11.2174	0.768558	4.04673	4.66627	4.3621	17.8896	6.34404	2.1512	50.5368	23.5571
CacGene01443	14.7744	13.5314	14.3661	15.5048	10.0555	12.5667	16.6189	9.80575	19.6426	17.7206	18.5969	10.796	27.2069	19.2287	10.1588
CacGene01444	2.35044	4.4757	7.83803	7.46358	1.80881	4.04259	7.20813	4.30391	9.77207	10.4627	5.01742	2.01912	6.2076	3.25257	3.85785
CacGene01445	11.3083	11.4368	15.2233	18.3683	7.60784	8.7817	7.87783	2.55776	16.5064	17.9985	14.6309	4.53188	3.32163	17.3382	12.4094
CacGene01446	28.8704	39.9165	86.8082	48.7317	26.7795	49.7082	13.7482	46.9986	63.5777	41.2454	14.3711	18.7175	65.6639	35.7571	67.4259
CacGene01447	16.3274	18.561	21.2752	17.978	12.2669	16.8269	16.7036	16.5919	20.0687	16.4053	19.1853	16.5454	35.6037	15.0606	20.6276
CacGene01448	6.19316	5.84353	16.2041	13.8624	17.3299	14.0659	30.0706	16.6003	7.85446	19.4237	8.59293	19.4609	11.4988	8.41851	13.7871
CacGene01449	3.61853	3.51384	4.46333	3.99111	5.06058	6.56322	7.94602	5.62292	4.67606	5.57618	1.84546	3.01891	2.76829	4.7111	3.7884
CacGene01450	4.19657	12.3192	13.3461	8.82152	8.72211	17.7234	9.80212	10.2839	7.82081	12.5674	12.2197	7.84337	8.90696	8.61739	9.13793
CacGene01451	0.124397	1.93342	3.16833	1.85339	1.95717	4.23768	3.68658	2.05099	3.21842	2.15921	0.772914	0.538806	0	2.29035	1.29974
CacGene01452	0	0	0.0534887	0.0382003	0.63858	0	0	0	0	0	0	0.504391	0	0	0.14354
CacGene01453	0.71194	0	0	3.8839	2.28301	0.0949786	18.6797	0	0	0	0.0703426	0.328397	0	0	0.0942775
CacGene01454	20.5528	1.6532	0.627123	5.00729	18.0286	34.2523	7.33433	11.4007	14.2115	13.1849	2.11592	14.1249	0.506278	9.58022	14.9493
CacGene01455	10.8081	12.1943	21.3713	6.96841	51.1492	25.4228	91.9853	5.94615	3.96918	4.76954	13.7399	30.4243	7.68978	15.5976	15.4682
CacGene01456	78.0098	46.1437	66.8739	82.0051	70.6829	86.4307	131.777	63.9275	68.3218	82.5678	84.2146	76.6758	194.096	89.1581	104.366
CacGene01457	0.816511	3.77802	0.248698	1.83377	1.56758	0.414633	0.210377	0.554906	0.265926	0.543915	1.29555	0.672458	0.0690016	0.111868	0.757034
CacGene01458	0	0.170059	0.119222	0.0886705	0.0203561	0	0.0421963	0.52257	0.983584	0.646307	0	0.0486061	0.498998	0	0.027545
CacGene01459	59.5549	92.083	59.6971	69.1345	84.0926	84.3487	82.6424	54.8824	47.9737	68.8148	175.164	91.736	113.707	114.733	100.244
CacGene01460	12.5562	20.9604	23.1832	12.6197	13.4996	19.4485	20.7733	17.4984	16.5196	22.3188	20.9948	9.67131	9.54921	15.4459	14.5932
CacGene01461	41.1298	42.5527	54.8843	28.0158	39.6207	35.6717	43.4534	35.0437	35.2112	41.1539	13.8554	29.2468	29.873	25.2296	27.6443
CacGene01462	10.193	31.7822	4.07961	17.5753	17.6186	9.53907	4.48958	6.23627	3.46364	2.8991	238.734	29.1918	5.41332	11.5843	10.0041
CacGene01463	11.9377	9.64434	10.3905	13.3907	19.4581	41.2086	25.7735	17.3196	13.6605	12.5364	13.8271	16.7136	22.7076	15.17	15.9346
CacGene01464	7.7187	11.779	20.5449	19.8053	22.9512	15.9213	25.0553	6.6839	7.82054	6.59421	3.36196	20.704	20.7374	9.94261	19.8893
CacGene01465	47.441	31.5074	46.5122	40.9199	43.8761	39.0711	47.3828	51.0687	48.5208	56.7963	28.408	37.0303	19.9624	44.2738	43.8204
CacGene01466	7.85064	16.1473	9.85696	7.50225	4.36893	4.34457	5.78254	6.10759	6.991	6.61929	44.3855	5.96179	7.26049	7.45757	3.36458
CacGene01467	2.33167	1.35024	0.38199	1.35291	1.62729	1.16732	0.264151	0.659879	0.679665	0.0887357	0.380694	0.678625	0	1.52034	1.27516
CacGene01468	6.46707	9.35422	17.9152	7.73056	7.71264	5.75851	7.43341	11.5264	7.9925	8.16086	2.74797	7.2349	3.5063	4.04394	8.11221
CacGene01469	21.6598	22.3951	82.7194	44.5074	38.2567	130.611	218.369	30.0697	42.9043	39.0333	121.957	122.463	389.762	81.7751	56.0361
CacGene01470	81.8744	24.9789	79.1038	39.9907	48.5568	411.672	316.387	131.792	98.534	119.975	214.813	238.068	219.651	199.219	160.834
CacGene01471	0	2.28688	18.3976	3.30366	5.17364	61.3203	52.2557	3.58954	3.78873	4.45801	61.2423	17.4118	12.8595	5.46961	1.64668
CacGene01472	7.64975	8.07043	6.67989	15.672	12.9066	8.50525	10.4759	13.1048	11.5446	12.4408	4.72474	6.6035	1.9232	13.2148	12.2652
CacGene01473	3.73506	12.3205	10.5806	12.127	10.6241	17.6661	20.4397	10.4707	11.2044	7.90713	7.75284	11.8205	13.113	15.3969	10.3249
CacGene01474	11.6737	0.664925	0.0772772	7.18799	0.261777	0	0.111092	1.84651	14.7496	8.96139	0.313134	0.186034	3.03278	4.56273	5.34712
CacGene01475	88.423	66.7446	50.2555	46.9099	59.6704	35.9726	48.2318	42.2964	41.5529	44.8175	64.7705	76.7583	95.1609	86.4011	54.7911
CacGene01476	5.87251	0	1.31377	1.72573	1.89705	0.378391	5.00671	0.38578	1.83803	0.459479	0	5.30028	0	0.416276	0.692438
CacGene01477	7.02227	3.87909	0.319719	2.64567	5.82342	2.73876	6.80973	2.82684	3.36734	2.55807	2.36626	3.9552	0	2.52191	4.82197
CacGene01478	0	0	1.24229	2.17171	0	73.2671	80.5124	0	0	17.1921	0	0	0	0	0
CacGene01479	0	0	0.12752	0.277147	1.42459	0.366486	1.58517	0.715927	0.463407	0.246588	0	1.95078	0.681341	0.127664	0
CacGene01480	0.687591	0.91874	0.0705484	2.3331	2.55631	0	0.0456066	1.43366	1.24926	0.538863	0.186932	1.33315	0	2.26131	9.46735
CacGene01481	8.81734	10.3143	0.787495	6.58749	118.138	1.3819	36.2046	8.77372	1.89373	2.38495	13.473	165.099	2.75281	47.2767	163.299
CacGene01482	65.5923	36.1328	21.2176	46.0675	40.7417	49.4453	47.1708	51.8001	69.7891	93.4926	56.8705	73.227	214.207	87.4035	53.868
CacGene01483	25.9264	0	0	0	0	0	0	9.51874	0.531411	0.376145	0	0	0	0.510706	0
CacGene01484	2.27065	1.38641	1.32929	1.68383	1.37491	2.60406	2.56071	2.4856	2.63062	2.25957	1.19645	2.02047	0.556559	1.72234	1.0629
CacGene01485	13.1697	87.4518	123.987	7.20033	0	0.125167	0.14045	0.460822	0.505388	0	32.1714	0.0848615	34.8808	1.18534	2.07679
CacGene01486	151.172	169.977	94.5562	102.611	132.797	92.7584	63.8651	136.546	100.349	102.611	67.5165	269.629	268.858	136.158	154.782
CacGene01487	4.56195	6.48033	6.39409	7.19131	6.53201	10.6283	13.008	13.3779	8.00938	10.1395	4.21395	5.72276	0.334469	7.34142	10.3635
CacGene01488	4.04985	1.95951	0	1.0108	4.90053	0	0.135772	0.805128	16.8443	13.2611	0	6.74901	0.301214	0.308928	1.03113
CacGene01489	6.17877	4.26262	3.47648	3.62679	2.33556	1.71281	4.13096	3.7428	6.87304	9.7511	3.2269	4.20555	7.60442	1.69011	7.21225
CacGene01490	15.5385	55.1617	97.6609	15.6281	12.1293	13.097	13.5425	12.6919	10.2448	7.39157	22.4792	9.62832	50.6451	11.8797	8.93807
CacGene01491	5.7881	7.48666	13.2632	6.79637	6.10898	5.13504	6.37468	5.41186	8.07206	9.28654	3.95276	3.61958	2.07189	6.72566	6.04148
CacGene01492	13.5799	0.829323	0.556988	2.63194	4.38812	18.5625	14.2161	1.78918	3.41642	1.07592	53.071	5.2449	4.16434	31.042	1.29118
CacGene01493	0	0	0.0284301	0.0863504	0.243657	0.138196	0.279062	0.11432	1.01274	0.26184	0.178227	0.142249	0	0.15785	0.0830131
CacGene01494	1.92636	3.34709	2.15756	1.90914	1.89799	0.856846	2.10639	3.16413	6.24032	3.04217	1.15979	1.29308	1.0082	1.77751	1.99511
CacGene01495	25.0072	12.1624	12.024	20.2097	19.6293	22.2362	22.4567	21.0217	31.0135	33.0341	10.8051	26.6261	8.57296	20.7268	26.2233
CacGene01496	51.5907	40.1164	52.0189	27.5174	15.5942	24.5047	35.8704	14.6963	32.3818	38.8403	71.8054	44.2936	145.407	55.1351	60.3098
CacGene01497	205.317	125.588	6.10192	42.8363	51.0232	17.3546	7.05207	45.8374	60.4341	35.9298	161.281	43.9061	31.3393	202.696	120.448
CacGene01498	0	0	5.20824	0.841026	1.51411	16.9675	30.4545	0	0	0	4.80649	0.487135	0	0	0.756389
CacGene01499	48.5019	19.2808	2.6205	28.1278	46.7351	36.1533	41.3473	38.0548	12.4355	13.5335	19.5711	60.7315	5.5215	24.402	33.8627
CacGene01500	6.82206	8.74272	11.7614	6.563	16.9972	156.136	244.667	2.14789	12.7895	27.1663	119.974	18.2256	5.99411	6.76443	0.695605
CacGene01501	6.55847	7.06285	7.40865	2.08943	2.26137	3.36473	4.24216	3.41052	3.00494	1.78795	5.60314	2.70404	7.00521	2.8207	3.18284
CacGene01502	1.27164	0.458077	0.0418311	0.41389	0.294435	0.417685	0.0322852	0.381822	2.17858	1.69324	3.02714	0.551024	0	3.33956	0.669627
CacGene01503	30.6863	34.2175	18.562	28.6472	24.1948	15.4177	4.53909	21.1073	18.4134	19.2063	29.7017	44.8503	38.4389	35.3671	33.1802
CacGene01504	5.05696	7.1824	5.786	6.87813	9.77152	12.55	12.1172	8.15743	5.8744	6.84778	5.38914	8.0852	2.70591	5.63801	5.72354
CacGene01505	8.7004	14.0308	13.0036	10.1823	13.97	19.7886	17.4473	11.0754	11.6015	16.1812	10.5834	7.58842	3.12487	14.7503	7.10739
CacGene01506	43.1861	23.6872	26.4587	24.9953	26.7618	28.8265	18.8738	16.45	19.1304	28.753	68.1242	28.1021	42.2101	45.486	29.3554
CacGene01507	15.867	13.1468	28.3903	9.51878	4.97453	16.8384	17.7296	12.3554	10.3019	6.69065	15.8872	4.5014	27.5396	4.48968	6.98783
CacGene01508	0	4.53183	7.93223	4.63324	3.70736	14.6422	6.31084	0	2.89648	0	0.921474	1.20888	0	0	0
CacGene01509	9.39223	42.409	81.8871	11.8558	2.15895	10.1634	1.38559	2.73018	3.45326	4.75974	30.9285	1.62448	220.407	9.46088	7.43329
CacGene01510	2.07602	15.4822	41.5852	6.43962	0.345751	2.47177	0.65132	0.216241	0.50556	0.495364	2.28667	0.0771452	0	1.44004	1.95096
CacGene01511	8.17043	10.1519	15.4131	7.3767	4.73912	4.68531	4.81585	6.66546	5.61978	8.01042	5.65382	3.95601	1.45456	4.21785	6.51833
CacGene01512	25.2832	54.8508	78.9005	9.7294	5.51413	10.6122	9.09867	13.6301	12.461	16.8211	25.1189	8.3449	17.3054	11.4245	9.17685
CacGene01513	105.964	208.699	183.725	30.2427	7.96713	24.7014	19.4717	18.8213	17.0406	20.4334	256.773	17.4883	180.265	30.0683	36.3533
CacGene01514	23.8399	8.28952	9.99586	12.0045	32.9256	72.1947	65.1693	20.0042	30.1268	25.698	20.5302	28.243	42.1822	30.7435	25.4616
CacGene01515	1.11969	1.35211	1.06531	2.83518	1.44206	1.51098	1.74476	1.37791	1.48071	2.06281	0.3329	0.551655	0.202035	1.50856	2.92873
CacGene01516	1.60036	1.24769	1.40256	1.20969	1.51532	1.36056	3.57773	1.53224	2.38683	2.25961	0.647421	0.780044	0.134113	0.417965	1.39768
CacGene01517	1.25469	2.22321	1.29013	0.696512	1.22809	0.899513	1.23798	0.695817	2.02325	1.02127	0.202525	0.363094	0	0.103952	0.463459
CacGene01518	2.66108	12.8667	8.23545	4.31458	4.84722	4.50556	0.739964	3.13731	2.86947	1.3689	13.4961	12.4584	25.5969	0.650135	1.02375
CacGene01519	32.3992	29.2991	31.3359	26.7488	29.1214	31.1209	48.0673	18.2011	19.6528	29.6316	54.0181	37.2281	55.4568	47.8605	35.4311
CacGene01520	6.88774	10.03	19.1763	14.7278	9.96598	15.3941	11.1491	11.7663	21.8261	24.6174	4.15835	7.79992	0.671743	12.4309	16.2117
CacGene01521	9.22342	19.7705	47.1138	0.755728	7.95382	0.030664	0.412647	52.7863	13.4615	14.6307	2.33646	38.741	16.5815	1.75869	1.05756
CacGene01522	10.8665	1.12825	5.68506	7.02307	10.0812	50.0254	58.0589	7.37986	15.9072	18.9916	7.13509	12.9838	7.86299	2.34458	0.584836
CacGene01523	3.88964	0.158301	2.04949	2.70447	4.68477	19.3068	19.3848	5.79013	5.77988	6.86663	2.56253	6.23662	2.08845	1.6696	0.418382
CacGene01524	7.32919	9.51174	11.9851	8.68712	7.57238	10.5322	9.70371	16.4155	16.1563	20.1281	7.81733	6.60016	4.71178	10.1403	6.87899
CacGene01525	0	0	0	0	0	0	0	0	0	1.77091	0	0	0	0	0
CacGene01526	30.4742	31.9556	33.8538	31.8837	35.9418	28.1913	37.9878	38.6127	38.8115	43.7477	17.6034	30.9562	35.9364	34.0725	40.7268
CacGene01527	9.0502	3.26234	3.76525	3.82377	4.19963	5.29086	11.1394	2.79479	8.64181	8.01967	6.44726	6.37393	25.2879	4.80276	3.83686
CacGene01528	21.7179	26.348	88.5269	16.0404	6.81992	12.1856	19.7189	13.132	34.0337	25.0195	20.6129	8.55802	124.587	18.3677	13.0153
CacGene01529	36.3116	38.493	18.6665	70.9223	58.5446	38.8653	24.578	57.4981	74.0364	80.4786	28.4009	51.4584	10.5601	29.4045	65.94
CacGene01530	10.5924	33.9567	82.8641	53.2287	45.127	1.38707	46.5606	8.8257	12.5344	3.08988	13.644	81.2493	54.1969	0.924188	5.41204
CacGene01531	0	0	0	0.105748	0	0	0	0	0	0	0	0	0	0.396058	0.0697928
CacGene01532	0	0	0	0	0	0	0	0	0	0	0	0	0	0	0
CacGene01533	0	0	0	0	0	0	0	0	0	0	0	0.0939768	0	0	0.120996
CacGene01534	2.94084	0.391858	0.735858	0	0.888618	1.00544	0.12181	0	0	0	0.245446	0.364066	6.10034	0.950475	0.752259
CacGene01535	0	0.154218	0.90837	1.21692	2.19909	0.0402159	0.0936117	0.400852	0.202955	0.344476	0	3.11969	0.588472	0.747973	0.611312
CacGene01536	0	0	0	0	0.130408	0	0	2.63319	0	0	0	0	0	0	0
CacGene01537	0	0	0	0	0.130485	0	0	0	0	0	0	0	0	0	0
CacGene01538	35.8228	3.81824	4.84343	3.6919	15.4424	8.29702	27.3961	32.7064	33.6955	24.9236	4.40801	62.9746	75.5796	57.8849	21.2231
CacGene01539	13.6391	15.2712	32.622	25.0198	19.2654	24.8763	24.4617	38.4365	31.4357	37.0522	13.8076	26.0401	52.3406	22.6982	27.5551
CacGene01540	72.4433	69.4276	64.6953	68.0338	70.1466	52.3773	59.735	76.3138	74.1371	70.4696	76.7314	104.907	103.796	75.7322	85.6513
CacGene01541	0.626281	1.44489	0.508299	0.814914	0.741823	0.258415	0.0585154	0.0963498	1.87751	1.01079	0.562642	0.410493	0	5.02031	2.78671
CacGene01542	28.222	21.8764	13.5126	14.4823	15.6647	8.4082	13.5661	17.9497	22.1483	35.3928	41.2349	26.3329	22.5287	33.7106	29.2806
CacGene01543	32.0241	45.8079	46.7132	23.5153	16.4718	24.8761	22.1537	34.5328	28.6781	30.6702	83.1179	20.7615	37.7062	23.6323	16.8761
CacGene01544	2.2479	0	0	4.87695	7.49857	0.0744602	2.94369	40.6895	32.9697	69.4712	0	7.03708	0	0.55862	10.3806
CacGene01545	12.5183	21.8284	23.4191	25.4422	23.3242	13.1675	15.5131	18.7137	15.9114	21.6032	9.54541	14.604	9.00589	17.9122	23.6981
CacGene01546	8.68356	9.06245	7.3165	2.02611	3.19948	26.0064	2.86188	13.1056	5.43159	12.5343	5.62065	2.00892	20.9679	2.98225	3.31048
CacGene01547	4.2016	7.14025	2.32426	1.32935	1.33839	3.6011	0.414884	1.24918	3.45555	3.99744	4.82705	1.93591	9.23234	0.516641	0.29147
CacGene01548	0	2.21877	4.15106	0.781678	0	0	0	0	0	0	1.28791	0.284437	0	0	0
CacGene01549	1.66254	1.21814	0.872279	1.01657	1.40139	0.229568	0.376178	0.165774	0.239182	0.618511	0.558907	0.554813	2.19871	0.478089	0.718825
CacGene01550	66.4228	58.7032	51.3134	51.0207	61.0871	45.1749	81.3767	40.8271	35.9096	40.1793	71.3885	83.3202	119.9	62.785	70.3893
CacGene01551	29.6325	33.4249	44.3717	43.737	42.733	23.3626	39.4022	23.7582	28.2076	33.5904	19.0599	27.7329	3.24571	34.6459	47.9454
CacGene01552	4.86984	4.84674	0.864726	2.70093	1.7768	0.370827	0.362959	1.37261	3.04347	1.82179	9.47457	2.91629	0.196949	5.35777	3.88655
CacGene01553	30.1758	22.5709	22.5202	20.4585	25.3368	21.1642	22.7297	26.5302	25.0275	24.2882	28.6708	44.4173	80.3353	25.9545	29.1896
CacGene01554	6.41042	7.82649	4.2213	8.66343	7.71938	7.70175	7.51462	10.3037	8.00488	3.68749	3.35471	6.59586	3.5493	5.46602	4.95373
CacGene01555	13.4504	0.0726949	1.35094	0.153484	0.570881	0.320995	0.474907	0.430166	0.0464611	0.0810423	0.184296	0	13.7452	0.525605	0.607084
CacGene01556	26.0356	26.2297	21.5147	17.3183	21.4357	15.2466	16.9128	14.2444	15.0628	15.2506	48.4579	29.2129	15.8853	36.0211	29.6221
CacGene01557	84.6798	80.2124	73.2744	72.7223	75.4967	41.3411	80.8098	40.7434	60.8338	39.0995	139.622	117.408	222.661	98.7102	95.6487
CacGene01558	1.62079	1.40549	0.472498	0.783666	1.07179	1.17491	2.02917	2.46968	0.508756	0.823187	1.97128	1.55847	0.19081	0.839486	1.59198
CacGene01559	1.11602	0.258966	0.765667	0.523983	4.85031	7.92181	7.16953	0.919794	1.04531	1.03679	0.365908	6.65212	0.998969	0.23606	1.22361
CacGene01560	14.2104	2.93863	1.82924	6.26288	2.04404	0.205158	1.46811	1.73821	1.43703	1.11112	16.496	9.54724	0.910543	4.72061	24.3536
CacGene01561	1.61753	1.98248	3.80691	0.567441	0	0.0267655	0	0.207338	1.71855	0.718965	2.59636	0	13.4967	0.531146	0.743239
CacGene01562	9.44933	9.74892	2.91066	12.3156	8.5926	6.84399	3.65656	6.40263	5.6962	6.17851	8.84566	7.05573	3.16127	4.30393	9.61534
CacGene01563	76.8794	51.6426	58.6067	50.2915	71.4223	30.0332	66.2658	54.2833	52.153	78.1012	87.4667	83.8179	64.987	46.6124	51.3226
CacGene01564	0.174787	0.0802127	0	0	0.634672	0	0.125109	0.38377	0.991456	0	0	2.38249	0	0	0.0496886
CacGene01565	0	0.561692	0.130743	0.0960542	0.538986	0	1.20074	0	0	0	0	0.782891	0	0.308649	0.222259
CacGene01566	0	0	0	18.9652	1.52054	0	0	0.220292	0	0	0	0	0	0.163884	0
CacGene01567	0	0	0	0	0	0	0	0	0	0	0	0	0	0	0
CacGene01568	0	0.212684	0.147691	0	0	0	0	0	0.162718	0	0	0	0	0	0
CacGene01569	9.39441	39.3797	119.957	9.60336	9.54744	13.0863	16.9131	11.2612	13.7885	22.2609	11.539	12.1787	29.5781	6.77419	8.14227
CacGene01570	4.06837	1.38249	1.58963	2.57988	3.09808	4.03292	9.26646	4.48653	3.16071	3.06329	9.12725	3.51724	3.04042	6.50703	3.09119
CacGene01571	8.34117	11.8824	16.0543	5.28135	5.58622	7.52879	3.24008	5.14176	5.0721	5.69709	5.50447	4.84527	7.54198	4.03546	5.20732
CacGene01572	0	0	0	0	0	2.49938	0.408709	0	0	0	0	0	0	0	0
CacGene01573	0	0	0	0	0.0606327	0.659905	5.74208	0.434314	0.0843176	0	0	0	0	0.0966539	0
CacGene01574	19.5173	10.6616	10.4621	14.6135	15.492	7.67577	7.82264	13.2662	14.0192	16.3888	11.4546	16.6973	21.868	11.5809	14.0331
CacGene01575	0	0	0	0	0	0.597691	0	0	0	0	0	0	0	0	0
CacGene01576	3.95776	5.57547	5.11003	7.07311	6.90568	2.06909	6.71342	2.53067	1.36198	0.679562	16.9175	9.0927	0.377126	1.78915	3.07863
CacGene01577	0	0	0	0	0	2.15249	0.0665424	0.920445	0.399246	0.140453	0	0	0	0.102679	0
CacGene01578	215.786	53.0081	168.858	50.6652	7.19994	364.622	15.8693	870.044	223.851	669.369	354.295	27.7324	1809.03	1394.85	100.48
CacGene01579	4.66375	0.250815	1.06579	1.68731	4.79668	2.47413	6.68118	3.02458	5.35969	4.68457	4.46706	6.31663	1.51228	3.56778	0.343412
CacGene01580	0	0	0.286256	0.452366	1.06726	0.268734	0.32438	0	1.0012	0.763287	0.504266	0.520884	0	0	0
CacGene01581	2.43832	2.52737	1.15604	3.3099	2.39819	0.186115	0.240418	1.08077	1.28914	0.675611	1.38454	2.26277	1.27077	3.5164	4.44454
CacGene01582	53.0669	59.4065	5.18103	16.7398	29.5982	2.79206	7.90014	36.7342	38.7358	25.0716	70.7865	53.3094	12.0747	48.0358	33.6449
CacGene01583	5.90057	4.94311	3.38943	0.984377	0.216081	0.292596	0.0508252	0.0849392	0.379476	0	5.61797	0.308869	2.31424	0.766151	1.31395
CacGene01584	11.7142	7.16557	8.83824	9.57171	8.66992	11.1498	17.1588	13.1947	18.3055	14.9563	45.8169	16.2758	32.6796	28.1451	13.1424
CacGene01585	39.6938	43.4134	41.3972	42.5896	36.5678	38.5896	36.9442	35.6755	40.1759	46.5709	90.3855	38.0483	61.7356	103.344	44.468
CacGene01586	10.2939	1.75018	0.0382519	26.7312	5.86419	0	0	7.89555	12.3891	12.7257	0	0	0.495654	23.5936	89.3591
CacGene01587	28.8768	23.141	23.7414	29.1795	16.2008	19.9599	18.1245	29.2151	23.8342	16.6593	36.8847	14.95	13.8514	18.7553	26.3117
CacGene01588	1.18953	1.72608	1.62702	1.04442	2.60101	2.10954	3.51658	1.32606	2.44797	1.54693	1.58444	1.63849	0	1.51473	0.865016
CacGene01589	30.9816	83.5921	22.892	152.261	53.8841	16.1711	11.4044	65.0143	25.5779	39.3287	64.5069	49.4668	10.2307	183.382	54.9718
CacGene01590	0	0	0	0.769282	0.233538	0	0.467953	0	1.02972	0	2.20893	0.27136	0	0	0.322443
CacGene01591	1.73837	30.1272	75.3494	2.14758	0.151947	0.215004	0.0815159	0	0.324587	0.194289	17.1609	0.279553	1.09688	3.54607	2.81289
CacGene01592	12.2997	5.60692	11.1007	9.23204	18.9042	12.5576	19.4036	16.2631	18.3062	18.1817	8.70398	18.6889	23.2355	7.64743	9.97304
CacGene01593	0.376541	2.76345	1.77194	1.76175	3.58132	2.75579	2.49548	3.26233	3.70802	4.64641	3.8329	1.26441	1.90313	3.01989	3.07451
CacGene01594	25.2778	25.1407	19.5907	31.4427	42.0172	16.3421	15.2534	24.0723	24.8764	24.6862	10.21	49.7209	53.6462	27.8526	34.5318
CacGene01595	8.96703	1.9596	4.05296	4.25081	5.11899	6.21022	11.3304	4.65306	9.31944	8.64134	3.18879	4.29892	0.859943	17.0153	6.37842
CacGene01596	12.4566	34.4508	48.6993	5.02956	3.26098	9.00318	6.31832	7.27777	6.85375	4.57426	9.44437	1.44989	19.0836	3.51115	3.31984
CacGene01597	5.65896	2.89617	2.0476	4.39256	4.35182	9.65329	14.193	3.37622	5.70131	3.0705	1.8471	2.9191	1.27449	2.23528	2.00977
CacGene01598	23.6351	3.87043	0	0.31952	0	0	0	2.74503	0.388243	1.70742	2.3125	0	0	4.07747	0.61743
CacGene01599	0.293174	0.412907	1.83732	3.64644	1.92328	2.75374	3.27046	4.96458	4.77434	1.57697	0.459252	2.58108	0	1.05831	1.67881
CacGene01600	0	0	0	0	0	0.24079	0	0	0	0	0	0	0	0	0
CacGene01601	24.0801	42.4122	54.3654	27.9134	19.4711	30.3891	21.5598	41.567	32.2157	33.6133	31.7069	16.9117	26.4125	18.4822	22.2704
CacGene01602	0.644111	0	0	0	0.323625	1.99221	0.516424	0	0.289327	0.740825	0	0	0	0	0
CacGene01603	3.14369	0	0	0	0.250584	0	0.286903	0	0	0	0	2.27568	0	0	0
CacGene01604	0	3.95854	0.966701	9.38917	4.66092	1.01917	0.106317	0.693106	0.140197	0.131492	0.911714	7.37784	0.416613	7.90949	13.1227
CacGene01605	16.8576	4.25282	17.6171	9.43593	36.6377	88.3325	45.7627	38.9384	25.0372	30.8527	22.6683	30.3843	16.3259	20.883	7.84861
CacGene01606	189.931	70.1198	52.3104	156.121	201.73	217.109	195.492	672.894	407.076	205.009	117.669	258.957	299.595	169.875	286.239
CacGene01607	38.7664	9.85285	11.2114	22.8118	28.4672	28.7408	30.772	19.9865	23.6658	27.5457	12.2461	45.3526	15.7162	11.0856	26.0499
CacGene01608	23.1574	33.6792	46.2725	36.2039	50.1351	53.7011	53.1547	14.4627	19.2732	18.3709	275.312	69.3601	47.0403	100.134	33.1917
CacGene01609	0.548009	0	0	0	0.093461	0.0918434	0.210753	0	0	0.125666	0	0	0.287467	0	0
CacGene01610	16.0598	11.6008	9.58031	13.7953	17.9844	14.7881	14.7033	24.41	14.4741	15.6357	9.42294	14.4958	5.55989	18.0453	18.507
CacGene01611	16.1313	17.1377	14.8516	10.8953	9.97541	12.0421	12.678	10.2466	8.33441	10.7062	9.97064	10.0399	4.64666	17.7131	9.81639
CacGene01612	0	0	0	0	0	0	0	0	0	0	0	0	0	0	0
CacGene01613	0.547925	0	0.275037	0.103252	0.0960141	4.70298	3.42044	2.74113	0.884248	0.893168	0	0	0	0.160111	0
CacGene01614	24.5643	35.2829	5.02629	28.0761	23.5535	19.9246	7.5619	11.6599	12.9476	18.7972	11.1792	20.9413	3.90649	21.3717	30.9752
CacGene01615	10.1101	21.5807	61.1175	16.2361	53.972	12.4034	18.5338	20.8245	9.50881	13.3364	17.7165	5.68153	47.4485	15.5744	3.43856
CacGene01616	197.29	145.927	168.303	337.672	190.922	249.969	284.189	325.918	287.022	290.966	161.045	194.014	252.197	257.999	297.003
CacGene01617	2.81732	5.65661	1.45823	5.73104	3.39973	1.41369	0.789103	8.0646	1.44928	0.50941	8.15547	1.5878	0.0752452	1.13199	2.61928
CacGene01618	0	0	0	4.12818	3.89	0	3.273	0	0	0	0	22.3309	0	0	0
CacGene01619	12.2021	8.01162	13.127	19.9298	21.2324	24.8139	24.0898	46.7492	43.4809	32.0896	18.6678	39.9351	30.2029	14.9241	28.3408
CacGene01620	0	0.858065	3.3092	9.78238	0	0	0	2.04495	0	0.165598	0	0.862921	0.236955	0.606508	4.62723
CacGene01621	1.53699	2.84447	23.8374	1.08151	3.14524	1.0369	6.58816	0.607958	0.942195	0.580908	0.673396	1.24501	1.07817	0.56389	1.63869
CacGene01622	0	0	0	0	0	0	0	0	0	0	0	0	0	0	0
CacGene01623	6.19788	9.76326	10.5058	9.06646	4.61782	5.21453	4.94657	4.40066	5.47075	4.12927	4.2186	2.71786	0.54061	4.0908	3.75934
CacGene01624	2477.62	1214.79	275.113	3573.37	2892.45	512.794	267.528	708.07	158.079	327.711	3415.74	6395.38	1579.05	2915.87	5418.94
CacGene01625	0.478606	0	0	0.48576	2.33106	0	0.401141	0.651406	0.421005	0	0	2.92223	0	0.275837	1.55924
CacGene01626	18.2987	24.4	19.2164	22.3779	26.5096	16.5379	22.2738	20.305	18.4745	19.0191	9.30062	17.8069	5.05389	17.6613	21.7009
CacGene01627	0	0	0	0	0	13.196	10.6769	0	3.27101	7.82059	0	0	0	0	0
CacGene01628	27.6387	18.9208	19.4509	10.4746	13.8648	11.155	7.72536	27.4911	20.1028	20.889	21.2243	25.9948	177.355	15.1018	18.4137
CacGene01629	12.4107	19.3946	35.2674	14.4228	11.1202	7.91306	11.9325	9.57468	8.88009	10.1989	11.4458	15.905	99.1436	10.1559	11.0632
CacGene01630	19.2224	56.465	81.1337	107.519	45.3561	5.48191	9.3124	54.3736	23.2458	72.6533	11.3504	86.6461	224.901	22.3633	112.124
CacGene01631	100.548	35.0023	20.9977	40.547	10.9859	19.4277	0.658588	53.352	30.4878	48.4235	46.0756	9.04622	329.551	35.9015	45.9324
CacGene01632	13.5327	14.1608	17.634	11.9134	10.7711	17.0964	18.2512	15.0601	16.7428	18.4485	5.75618	10.5655	10.4447	8.66431	12.4948
CacGene01633	1.77656	4.00379	0	0.47045	9.11535	2.56354	10.9328	0	1.81519	0	47.742	5.93487	0	1.14429	0.309289
CacGene01634	35.759	58.9076	85.8497	42.6819	31.0049	33.7418	37.3729	44.4128	31.9352	45.0467	39.4402	29.3685	70.6396	34.7454	38.4996
CacGene01635	0	0	0	0	1.05958	0	0	0	0.259771	0	0	3.85478	0	0	0
CacGene01636	57.4299	42.5037	47.1947	35.1445	29.9726	31.1495	50.2381	50.0243	46.7867	65.4963	62.5465	38.1599	141.674	34.3735	35.438
CacGene01637	0	0	0	0.394499	0.12311	0	0	0	0.195835	0	0	0.620677	0	1.18566	0
CacGene01638	0.339716	2.31619	0.418181	1.85077	0.967036	0.431516	0.0625058	0.539839	0.27064	0	0.240633	2.74103	0.799669	3.61209	2.25343
CacGene01639	0.69986	0	0	0.0656711	3.83167	0	1.30733	0.331725	0	0	0	3.41754	0	0	0
CacGene01640	2.32836	0	0	0.160394	343.972	0	3.3908	0	0	0	0	442.467	0.289889	0	0.132754
CacGene01641	1.87654	1.09997	0.52651	2.1218	2.59199	0.416696	11.2743	1.26437	2.37853	0.438077	1.69164	1.37178	0	1.87562	6.50654
CacGene01642	4.69382	5.12542	10.083	5.10691	4.3919	7.63441	6.58518	7.78557	5.33288	4.5681	9.01928	4.94062	10.6416	5.46527	5.15017
CacGene01643	448.976	258.991	218.929	720.715	725.448	274.963	332.142	371.532	201.998	360.379	679.449	977.664	710.866	1969.04	1156.73
CacGene01644	63.446	99.1472	145.817	224.225	252.779	153.796	143.064	168.601	120.184	158.831	135.562	399.875	255.914	181.538	296.935
CacGene01645	26.2661	23.9079	14.6982	23.2287	18.7599	24.2907	34.9125	27.8555	32.7493	15.752	29.5751	31.8993	51.812	24.4815	24.9623
CacGene01646	8.71514	0.218222	0	1.21426	36.5942	3.05487	30.6271	0.145532	0.194481	0	0.128031	197.753	0	1.10034	5.09441
CacGene01647	17.6939	17.408	7.88078	9.87637	10.348	5.50382	14.4788	11.8102	13.1043	13.3272	5.49305	4.64939	0.768841	5.46019	9.43085
CacGene01648	0	9.33986	0.941701	1.56062	0	1.22355	0	0	3.48864	0	0	0	0	0	0
CacGene01649	18.3626	15.6914	4.34752	5.07892	0.236151	1.74578	0.0817818	11.3773	7.79623	5.01679	11.317	0.343999	2.0388	4.4109	1.43829
CacGene01650	0	0	0	0	0	1.12277	0	0	0	0	0	0	0	0	0
CacGene01651	0	0	0	0	0.153451	0.193353	0	0	0.107275	0.505408	59.5664	0	0	170.772	0.203515
CacGene01652	0	0	0	0	0	0	0	0	0	0	0.501497	0	0	0.372259	0
CacGene01653	0	0	0	0	0	0	0	0	0	0	2.33145	0	0	0.464526	0
CacGene01654	9.80644	4.05258	0.914452	5.27253	9.76992	24.6489	10.6009	6.57528	17.4422	14.5507	14.4178	7.07656	1.41971	35.9735	4.14682
CacGene01655	0	2.3972	0.426754	27.5222	7.36877	0.786401	0.453172	2.99661	2.65502	10.3894	0	0	0	8.01582	5.96374
CacGene01656	9.8385	17.9072	16.2375	10.0168	6.41774	7.01545	3.83937	12.8416	8.5181	7.54822	13.5565	3.80525	3.05037	6.68364	7.94267
CacGene01657	27.7365	30.2588	38.9501	20.2409	19.6877	28.0687	27.1123	29.2901	32.3841	35.7081	24.2985	14.3738	15.4852	18.643	15.9731
CacGene01658	13.4174	10.5499	7.91542	12.4214	13.9485	9.05293	11.5061	16.908	14.0644	12.6314	3.70579	8.34049	3.34845	8.79461	10.5927
CacGene01659	0	0.494938	0	0.246321	0	0	0.11465	0	0.134948	0.550242	0.945912	0.55407	0	0.188733	0.166518
CacGene01660	0	0	0	0	0	2.13755	2.45893	0	0	0	0	0	0	0	0
CacGene01661	18.9682	21.3785	7.88894	11.5284	12.2696	16.5237	22.1256	15.5399	10.818	21.4352	19.2682	12.7798	8.50489	12.2907	10.8183
CacGene01662	1.22219	0.393098	0.20586	0.349307	0.559617	0.458781	1.72777	0.77976	0.78052	0.680452	0.632647	0.179115	1.34538	0.422183	0.2386
CacGene01663	0	0	0	0.190958	0.176254	2.70337	0.0660874	0.246977	0.191938	0	0	0	0.513794	0	0.081229
CacGene01664	1.04013	0.0884181	0.0616464	0.0449004	2.58538	0.916496	6.58912	0.26942	0.159882	0	0.237546	2.74438	0	0.0639754	0.119482
CacGene01665	4.24475	4.9166	2.86647	0.97807	0.104779	0.508878	0.197481	1.79754	3.27366	3.58702	4.37593	0.093978	0.893572	0.557672	0.555035
CacGene01666	27.0143	51.1592	25.5163	13.0125	4.42537	22.7817	2.55047	11.024	14.7138	21.3708	25.4005	1.43905	50.9102	6.70098	16.0229
CacGene01667	3.72471	5.41888	1.11618	3.13489	1.72397	2.58845	6.34018	4.46614	1.50219	1.50491	5.70259	0.619566	0.472146	2.33402	1.86403
CacGene01668	6.27683	16.4935	30.5761	7.13231	3.19276	3.00594	0.117236	8.10872	3.00814	2.2105	26.3716	0.209041	3.90203	2.06389	1.82595
CacGene01669	0	0.248348	0.178792	0.265275	0.247149	0	0.578883	0	1.5625	0	1.20522	0.432604	2.06112	0.569439	0.176828
CacGene01670	32.2621	35.6589	36.8459	35.376	30.8057	45.9543	42.6911	42.1235	48.5528	49.4773	30.1583	28.3035	4.02566	28.5115	40.0988
CacGene01671	9.60777	4.47196	1.01803	0.464562	3.21407	0.133226	2.33208	0.803111	0.0616922	0.12204	3.85517	6.16048	0.461672	0.160639	0
CacGene01672	12.8498	0.478642	1.16241	0.171568	0.472571	0.330764	0.0574411	2.55531	40.0032	15.7372	2.18396	0	2.46972	0	0
CacGene01673	0.620236	0.940325	0.325767	0.364871	2.57188	0.187326	0.366596	0.0968256	0.359764	0.591795	0	3.75543	0.484941	1.18849	2.17036
CacGene01674	0	0.277771	0	0	0	0	0	0	0	0	0	0	0	0	0
CacGene01675	9.08448	12.443	11.1136	11.6181	10.7438	15.2981	18.1593	10.0917	10.1092	10.8174	11.1824	11.0664	13.1437	11.4735	7.34164
CacGene01676	1.26466	0.356471	0.502398	0.187203	2.12555	0.530227	2.23105	0	0	0	0	0.834499	0	0	0
CacGene01677	7.09348	8.58798	19.3116	22.27	23.1751	12.7186	18.8908	28.645	25.9243	32.8769	11.6502	35.1565	72.5683	11.9291	45.7234
CacGene01678	0	0	0	0	0	0	0	0	0	0	0	0	0	0	0
CacGene01679	3.54466	2.50128	1.49949	1.00953	0.606515	1.64374	2.33336	1.44168	2.83915	3.12554	1.30105	0.50029	2.73193	1.01399	1.0315
CacGene01680	0	1.23406	0	0.277826	0	0.646752	0.187889	0	0	0	0.251039	0	0	0	0
CacGene01681	1.04118	1.03813	0.54237	0.249054	0.0459489	0.619071	0.0505775	0.570373	1.50162	1.3215	0.279891	0.107406	1.06078	0.210287	0.811808
CacGene01682	2.5403	3.82994	14.3443	14.8719	8.4266	9.20977	1.18952	0.439035	1.88546	3.1165	0.642422	4.04482	1.59962	5.17793	11.7738
CacGene01683	0.473322	0.750995	0.787569	0.304451	0.344657	0.373975	0.22094	0.38352	0.890097	0.467549	0.40069	0.0503698	0.611064	0.0669814	0.0275317
CacGene01684	0.119218	1.94889	0.847257	0.215613	0	0	0	0.71069	1.79048	1.59239	0.151825	0	1.10465	0.0679496	0.202344
CacGene01685	0.147785	5.82725	6.64242	2.01494	0.634028	0	0.688625	4.77559	4.80308	4.18511	0.72479	0.881076	2.15716	0.0404506	0.175291
CacGene01686	1.8034	0.569324	1.05195	0.741038	4.33641	14.6662	15.2338	0.58634	1.11818	0.781093	0.69854	6.70131	1.53169	0.954327	0.893323
CacGene01687	5.90622	4.86925	13.8664	5.76379	8.16879	27.3726	7.5137	10.9932	7.02426	9.04495	3.74915	9.87197	24.1841	2.55186	10.448
CacGene01688	0	0.297797	0.268689	0.497141	2.80007	0.525111	0.293766	1.099	0	0	0.0947811	0.736582	0	0.295274	0.192054
CacGene01689	0	0	0	0	0.673482	0.770425	0.871705	0	0	0	0	0	0	0	0
CacGene01690	1.08703	1.11734	1.29739	0.561303	1.64878	4.96246	0.93583	0.307896	0.189772	0.267914	0.529433	0.198964	0.697674	0	1.72654
CacGene01691	1.61181	0.508962	0	0.252484	2.29483	8.2444	3.48226	0.0907348	0.0351792	0.265215	0	1.98324	0.292051	0.302911	0.0859605
CacGene01692	0	0.309557	0	1.81738	0.523363	2.03486	0.168772	0	9.20458	0.203241	0	0.266971	0	0.124588	0.117571
CacGene01693	18.1684	15.3015	11.6312	25.3044	20.4546	11.564	8.02931	19.3111	9.72063	10.2654	35.4656	25.4105	24.9076	22.9303	20.5418
CacGene01694	22.8869	30.1354	49.5745	38.0883	26.7652	26.475	19.9137	23.1491	18.1159	23.0879	62.9661	41.2317	61.628	43.5287	37.46
CacGene01695	3.54909	2.23946	1.79749	2.12175	1.93096	2.01612	1.45009	1.64082	1.80827	3.1472	1.29912	1.97705	0.952755	2.62059	2.94439
CacGene01696	0.665611	0.546927	0.170206	0.320759	0.177161	0.106603	0.0303448	0	0.416445	0.311865	0.114377	0.348137	0.166872	0.483801	0.529807
CacGene01697	0.267961	2.12409	0.337561	0.975246	0.949406	0.402216	0	0.419538	0.56856	0.37012	0.300812	2.01327	0.613205	2.91701	2.1086
CacGene01698	16.7142	0.935303	2.64892	0	7.40293	0.520877	1.71817	0.0930685	0	0	0.22132	14.8644	30.112	0	0.694718
CacGene01699	9.83407	6.49437	5.32724	4.21644	5.39622	9.87751	13.9246	11.9635	5.88702	5.94642	5.73193	5.9406	15.9598	10.9146	3.88175
CacGene01700	1.79743	0.108936	0.154534	0	0.0526274	0.443091	0	0.0836773	0	0	0	0.372289	9.34449	0.0805617	0.0741255
CacGene01701	0.550145	0	0	0	0	0	0	4.5804	0.134049	0	0	0	0.270599	0	0.129661
CacGene01702	11.2656	0	0	0	0	0	0	6.05853	0	0	0	0	0	0	0
CacGene01703	3.34371	2.92906	5.337	2.42297	0.805006	1.40753	2.75759	1.26342	5.18604	3.57474	0.699023	0.815537	0.633901	3.14518	0.114349
CacGene01704	7.40932	11.2737	15.5465	5.94533	6.43493	6.63946	8.37862	5.00445	6.48457	4.8429	18.5373	6.63418	14.5322	20.8307	8.11456
CacGene01705	16.7142	6.24937	8.67675	18.0212	21.5162	38.4214	21.1379	27.1418	18.546	26.0338	17.5764	24.0258	25.9449	58.282	32.0419
CacGene01706	0	0	0	0	0	5.11945	0	0	0	0	1.17788	0	0	1.01988	0
CacGene01707	15.1195	32.732	103.853	27.7328	12.8706	4.9562	0.188328	20.6538	14.3692	6.23844	60.1127	27.0132	216.434	65.5756	70.5028
CacGene01708	19.5866	9.44652	1.69344	4.06504	3.05956	4.21103	7.75973	7.51792	11.4906	4.8622	7.72032	7.79942	3.7764	10.6791	8.65913
CacGene01709	19.4889	17.6549	21.5603	20.2034	20.8483	23.2781	22.9009	12.3891	9.78405	19.7229	36.5719	36.8502	24.1183	13.8382	18.8337
CacGene01710	13.5472	16.0501	18.951	15.1623	16.9732	15.8225	12.3322	14.7247	16.0211	15.4052	30.3	27.0843	16.4154	10.3453	13.845
CacGene01711	30.9808	27.0374	23.4713	11.4711	25.5315	35.0092	43.1408	13.4455	55.7596	55.8822	45.6126	20.9793	10.1377	42.2438	8.30722
CacGene01712	4.1519	1.50556	3.78275	2.44177	0.856606	26.7226	3.89018	2.53529	4.93239	4.34497	7.98231	0.344193	2.79019	8.09251	0.736756
CacGene01713	21.5861	14.6016	28.0337	17.4894	26.7596	84.8623	21.2066	21.7433	16.5946	12.9665	218.388	20.2691	35.6111	192.152	5.30888
CacGene01714	3.92331	2.2007	0.548464	2.03742	2.60435	2.30642	0.648249	3.00731	0.864361	1.16803	3.05748	2.25503	0	7.54216	3.80235
CacGene01715	17.1024	14.8485	14.3389	14.3941	13.7114	22.992	14.2831	18.2007	18.3394	17.9147	47.4006	8.91992	9.83863	36.0774	9.99633
CacGene01716	18.6374	5.40028	8.11303	7.62186	9.80675	4.22236	9.3052	8.81162	15.4198	13.7635	12.0519	9.01884	3.60369	10.1757	9.21807
CacGene01717	14.6805	12.3345	22.7287	11.5203	10.2602	13.7968	30.957	29.698	28.0482	30.0335	11.9962	9.90163	10.452	14.6098	11.5617
CacGene01718	0	0.80576	0.531007	1.63146	1.49335	47.8031	71.3322	27.489	27.1769	12.5973	3.23662	1.36957	0	0	0
CacGene01719	17.0834	5.06281	2.65451	4.54278	10.1784	7.42786	4.0727	8.63905	14.6047	10.3791	30.0488	14.2078	9.89787	25.0383	5.57506
CacGene01720	5.14187	9.62688	18.1501	13.2602	25.589	65.4321	31.9198	15.9083	4.9938	9.46309	1.71982	37.5872	9.33211	17.2676	42.9021
CacGene01721	4.29023	1.8537	7.15838	4.03993	4.53462	7.74443	10.3416	4.73983	3.27508	4.74384	1.91155	8.80615	5.03956	3.00324	4.7209
CacGene01722	43.9467	35.1137	20.3863	24.5175	31.6505	2.30101	17.8251	7.97412	3.14844	7.78734	12.0234	62.5646	40.667	11.5096	11.01
CacGene01723	0.926043	0.590155	0.419078	0.904884	0.877628	0.870373	1.063	0.190197	0.530474	0.286556	0.47823	1.15847	0.882081	1.36398	0.752791
CacGene01724	80.9951	40.2196	36.87	31.3672	34.7822	44.4065	36.6013	55.1438	56.631	52.4831	103.355	38.8306	61.2945	39.9198	41.6732
CacGene01725	0	0.109394	0	0.0592799	0.332562	0	1.5186	0.110766	1.45922	1.16223	0	0	0	0.18522	0
CacGene01726	66.7624	73.8605	64.3246	84.6641	75.4607	80.7905	63.3856	91.612	79.4356	83.2995	56.4294	90.1544	103.314	80.1537	93.3979
CacGene01727	5.31906	2.06346	1.28562	2.43352	7.10757	17.3412	8.67755	1.30445	4.11333	1.90107	14.6377	3.11133	7.06922	5.5319	1.74566
CacGene01728	8.87183	24.0714	44.8446	16.1074	10.9835	8.0424	9.3624	8.39299	8.06007	8.9956	14.2046	9.06421	55.2763	17.0377	24.5474
CacGene01729	22.885	4.35398	15.9061	13.7914	14.3991	54.9212	79.9362	19.0224	21.5756	20.1817	34.1045	18.4548	24.3348	7.62072	8.01375
CacGene01730	15.1769	2.34377	1.78566	7.03281	7.81524	2.70095	52.3475	7.32736	13.9655	33.2195	2.06864	5.02897	1.84027	5.38251	5.56078
CacGene01731	0	0	0.540737	0.414739	1.50737	5.50862	54.384	5.7379	0	16.0021	0.790399	1.44359	0	0.792863	0
CacGene01732	4.18513	1.41788	1.6785	1.55368	1.33919	2.45098	2.40647	3.05566	2.03942	3.77394	1.9885	1.55235	1.16346	4.4566	1.78641
CacGene01733	15.3447	11.5969	13.0118	7.53207	8.56809	20.3688	15.4585	12.146	18.7665	25.2118	6.36829	8.32199	21.7824	12.2957	10.6463
CacGene01734	3.71465	0.472186	0	0.941272	0.736072	0.344894	0.535399	1.64058	8.6467	16.2306	6.64051	1.39482	0.499436	1.04764	0.376323
CacGene01735	4.27259	4.89051	2.88776	3.40416	1.40916	0.0665825	0.15618	0.705797	2.20813	2.29684	17.7306	2.79508	6.66541	5.02306	3.53521
CacGene01736	40.0641	20.9807	13.3342	20.4338	22.7287	18.5483	30.1798	29.6313	27.4322	26.4965	26.6741	22.3514	9.11638	19.9342	21.598
CacGene01737	1.90007	0.919803	1.50895	1.01546	1.17772	2.32017	2.41194	4.49054	2.65063	2.30799	0.892152	1.11711	2.58958	1.04495	1.52806
CacGene01738	0	0	0	0	0	0	0	0	0	0	0	0	0	0	0
CacGene01739	0	0	0	0	0	0	0	0	0.0802062	0	0	0	0	0	0
CacGene01740	0	0	0	0	0	0	0	0	0.0347799	0	0	0	0	0.0453851	0
CacGene01741	6.35506	8.3176	0.378814	0.82487	0.0251911	0	0.0688474	3.05987	162.699	565.993	11.571	0	0	25.2019	0
CacGene01742	18.0155	35.8676	11.7122	30.2276	22.6273	11.474	11.1823	23.7736	9.72183	16.7582	22.7859	17.5183	5.68308	38.1273	11.7144
CacGene01743	0	0	0	0	0	0.103262	0.474051	0	0.161974	0	0	0	0	0	0
CacGene01744	6.19891	5.79515	2.24663	2.54639	9.1247	2.52561	5.96906	7.54161	3.37503	3.28817	1.94836	15.8807	0.876442	3.251	5.81059
CacGene01745	140.382	3.71279	16.7432	7.72221	43.0674	81.0546	233.667	1.28999	46.4485	49.4503	34.7553	66.9154	2.2247	440.982	2.58806
CacGene01746	28.7764	41.3407	17.3289	27.0338	30.8456	21.363	24.658	36.8893	36.0021	38.1766	15.5094	17.9903	9.9526	22.1612	32.6897
CacGene01747	12.4277	3.58699	2.60452	10.8502	2.50215	15.2273	2.34679	23.874	9.0664	13.3302	14.029	1.92855	14.7432	149.691	22.6919
CacGene01748	56.5396	41.1764	45.4776	44.7117	38.0574	38.1898	43.5671	45.2256	51.7834	56.8149	34.4922	27.1096	1.53864	43.1922	43.2036
CacGene01749	6.35876	5.6311	0.257916	1.88546	1.15074	0.922328	0.0249611	0.682957	3.28217	1.93079	5.38659	2.00244	0.235175	1.64781	1.1443
CacGene01750	6.14419	5.61539	2.50953	13.3004	17.1593	2.14806	0.861335	9.04984	2.26778	1.25329	5.7578	43.6169	34.911	3.24575	11.882
CacGene01751	42.9822	26.7754	34.4285	79.7072	37.2809	51.9979	23.5274	84.6064	47.8021	61.9849	67.0058	54.3454	147.879	72.5112	80.2999
CacGene01752	15.846	9.81424	10.3255	24.1102	21.6332	29.3496	20.2153	17.5509	23.3631	26.3106	21.4944	20.7777	14.1733	18.4556	17.1784
CacGene01753	15.5247	20.2904	30.3909	20.3147	16.9233	18.5661	21.4328	19.5859	20.4288	22.0698	10.578	17.0138	22.9286	22.2285	22.3296
CacGene01754	0	0	0	0.863171	0.396856	4.19048	0.530492	0	5.4686	1.87057	0	0	0	0	0
CacGene01755	0.119658	0.642425	0.105191	1.26769	1.23224	2.81679	0.481022	2.2827	2.21906	1.46909	0.0499625	0.199615	0	0.41387	0.531119
CacGene01756	37.1316	30.3072	16.0521	25.7944	28.9862	24.0807	36.1453	15.7806	30.4963	21.8697	23.5038	44.4918	8.82243	51.4631	39.2882
CacGene01757	3.1874	5.56337	11.9859	4.89667	4.57399	17.3115	30.0609	3.26408	6.75347	7.8596	3.29582	3.40173	5.47658	1.67588	3.12049
CacGene01758	9.46208	13.2026	14.4547	12.1322	10.7752	11.8813	12.0753	12.3217	12.0929	14.7157	11.3683	11.4553	22.3961	15.1064	12.29
CacGene01759	20.8192	20.6818	30.7275	19.8519	24.7217	20.5951	27.8983	27.1602	19.4841	23.4054	12.0165	21.0591	19.0077	17.2011	29.3231
CacGene01760	38.0658	40.7125	40.1152	39.1733	38.7064	30.0025	52.3695	32.8225	24.9791	27.8119	37.9039	32.1231	24.3751	40.3707	45.4792
CacGene01761	6.86898	8.3564	10.6156	6.7723	5.73287	7.17909	10.6204	9.63783	11.0868	13.7448	3.06194	4.9291	3.58285	5.28609	6.04161
CacGene01762	17.3244	23.8607	23.3719	15.7818	14.8644	6.56001	12.6724	14.3036	14.0942	14.6001	11.5786	17.6197	12.0675	11.9779	24.6179
CacGene01763	20.3097	35.2614	23.4216	17.5057	13.383	11.5529	11.3304	9.66143	13.9099	14.495	31.5904	20.0746	35.6567	15.923	19.3373
CacGene01764	6.41292	10.9557	12.8205	10.1115	9.35208	9.1083	13.3159	10.0337	7.5739	10.0079	3.67241	5.18617	3.90095	7.71137	8.26633
CacGene01765	27.4249	13.4169	14.9383	16.0709	14.7419	15.288	16.2616	17.954	17.6298	21.2926	12.0916	10.2912	5.05927	16.2323	15.2437
CacGene01766	14.7549	11.1313	9.95165	14.8877	9.35891	8.93997	10.0673	21.9095	10.8383	14.1688	29.8405	8.81691	11.2533	12.6123	12.6945
CacGene01767	43.4665	27.4905	41.722	17.7835	21.0831	43.3066	53.8527	26.8709	35.5075	44.5844	22.9136	17.8167	39.3219	12.9015	16.9972
CacGene01768	4.56995	8.25751	10.5388	1.18236	1.46108	2.96795	5.63391	2.90245	1.62966	2.62066	3.58092	1.12542	6.04835	1.17676	1.06849
CacGene01769	0.575342	1.26437	1.4973	0.552735	0.197722	0.629234	1.4337	61.4055	2898.03	60.8388	0.774618	0.391321	0.123033	0.312004	0.19997
CacGene01770	10.6482	3.6768	3.47808	6.71543	9.55789	6.84797	6.96987	8.47103	8.26335	6.5406	6.69848	13.7127	14.1352	7.22926	10.071
CacGene01771	36.5754	23.9273	41.4907	30.6675	31.6649	32.5843	41.8846	41.0702	33.4062	37.8285	34.5795	37.0636	71.6814	33.4014	35.9414
CacGene01772	11.2907	14.0253	14.8306	11.4824	12.3637	16.3904	12.0444	11.8812	9.20017	15.5944	10.4823	10.0239	3.80503	10.4291	11.9614
CacGene01773	14.7015	0	0.147574	0.277985	2.01537	2.05981	4.20169	0.190302	6.67673	2.8586	0.793021	0.536862	1.10887	0.0940677	0.149031
CacGene01774	32.8764	15.4258	15.4078	54.7695	29.0791	9.40166	59.0101	37.9548	28.7191	82.2229	22.1343	21.1055	26.9677	75.6765	29.1738
CacGene01775	33.9363	33.2824	40.0988	32.3142	37.1955	31.9645	45.6704	36.0418	36.7892	40.4952	19.2689	28.492	36.8545	33.6455	36.465
CacGene01776	36.2211	22.6558	25.1797	27.3499	36.1328	33.6632	39.5509	46.9933	48.1285	62.3948	12.5191	42.2274	57.4519	41.0521	43.0362
CacGene01777	9.10888	20.3835	46.418	12.8573	2.14826	5.85425	4.00487	12.7915	13.9754	11.2338	2.69851	1.30219	6.03171	2.06965	4.6705
CacGene01778	1.11094	1.62916	0.0148234	0.518193	1.44829	0.036634	0.406171	0.779326	0.869614	0.938646	0.877722	2.52931	0.0914515	0.0490639	0.23202
CacGene01779	12.3974	16.9725	12.401	13.685	12.1658	12.1099	11.5144	21.0009	14.9257	15.4616	5.84455	12.1607	6.27213	10.6458	14.4067
CacGene01780	9.64574	10.8241	7.47236	11.1744	9.68799	12.405	10.5348	10.47	9.98184	11.4643	9.92995	9.08339	0.359311	10.4395	12.0337
CacGene01781	9.0367	12.3148	16.4368	12.9135	6.86641	18.1558	21.1907	18.3324	14.5095	14.6632	26.1956	14.843	55.5621	30.8541	13.8129
CacGene01782	8.49704	8.45451	7.86968	8.17098	7.6522	9.09256	8.06539	12.137	13.1062	14.1126	6.50975	7.06139	11.1588	6.37369	8.75484
CacGene01783	36.6257	13.2001	35.1005	35.2923	30.7624	52.9637	52.7491	49.1738	61.4177	57.9563	52.5201	38.7032	188.405	54.6029	47.354
CacGene01784	0	0.527588	0.181629	0.134117	0	0	0	0	0.455538	0	0.25564	0	0	1.20934	0.347388
CacGene01785	0	0	0	0.0599573	0	0	0.0573862	0.308964	0.229465	0.289937	0	0	0	0.255796	0
CacGene01786	373.062	120.526	8.35934	516.45	293.338	440.415	10.6414	218.443	24.933	43.668	177.414	221.055	117.684	398.169	776.362
CacGene01787	22.451	11.312	5.95934	19.176	20.9195	51.3321	25.9257	29.8539	19.2271	30.4587	8.10272	21.8562	63.2731	10.6483	33.3663
CacGene01788	0	0	0	0	0	0	0	0	0	0	0	0	0	0	0
CacGene01789	0	0	0	0.213947	0	0	0	0	11.8499	19.4374	0	0	0	0	0
CacGene01790	0	0	1.71678	6.43182	4.47281	6.99973	0.807904	2.2428	2.05177	4.72514	0.509448	4.64681	0	2.12146	5.23074
CacGene01791	55.4293	0.111495	0	0.0933633	0.0610247	0.0710895	0	42.155	0.730952	0.0503484	0	0.082386	0	0.740012	0.0351743
CacGene01792	1.12297	0.13683	0	0.315087	1.4747	0	1.1639	9.62163	3.25207	0.218659	0	3.67394	0	0.472016	1.25912
CacGene01793	0	2.59975	4.37121	3.33411	2.27331	0.237738	0.389115	23.3756	23.6838	32.352	37.9535	0.679356	0	0.0846204	0
CacGene01794	3.98727	4.80179	5.36827	4.07032	3.27165	8.37213	7.40429	4.75394	5.72428	4.85133	4.73358	4.48152	4.70775	4.25234	2.63913
CacGene01795	1.34872	2.19543	6.96036	2.85095	3.6332	5.30763	2.91391	2.15461	1.61587	5.65784	2.17742	3.04234	13.8195	2.60524	3.242
CacGene01796	5.83587	5.58062	3.87539	2.43685	2.30954	3.35013	3.97068	5.84839	3.24936	5.12251	7.58681	2.7362	1.55538	8.74317	4.31489
CacGene01797	574.493	15.0916	70.2623	275.191	324.386	1319.56	751.569	770.146	400.781	292.022	1319.29	2498.43	512.082	2839.22	1646.49
CacGene01798	5.48141	6.9186	11.3322	7.66544	6.56326	7.40336	6.12842	6.58641	5.66988	6.23061	5.40179	6.86156	4.00212	6.857	7.59255
CacGene01799	1.87146	5.20405	4.69601	4.23672	3.64729	3.72013e-06	5.98535	6.26152	4.70069	6.63389	2.68621	3.67235	1.45671	5.27858	4.93332
CacGene01800	13.6518	17.2853	6.93116	13.2941	21.7804	10.1865	12.199	10.6609	9.17923	8.30867	15.5126	23.0577	16.06	18.2928	15.0139
CacGene01801	8.72213	7.84928	5.69028	27.818	16.492	23.4463	19.5971	32.2361	15.3449	29.7029	151.964	30.5921	13.3391	57.7343	28.4655
CacGene01802	25.2036	13.2763	32.1372	21.5006	23.7195	35.0625	29.2677	42.8133	39.9908	62.1333	18.7863	6.67784	10.7672	19.2436	19.3163
CacGene01803	20.8653	0.357598	2.53089	6.69729	22.2887	38.8982	9.32771	42.1014	23.9723	52.3921	43.444	23.7068	18.1772	28.0145	6.63224
CacGene01804	5.58749	3.58846	6.04301	6.4951	9.71835	16.98	15.5474	13.296	8.61488	12.188	2.84784	17.2576	31.7655	7.2556	14.1116
CacGene01805	0	0	0	0	0.350007	0.494234	0	0	0	0	0	0	0	0	0
CacGene01806	15.728	20.29	34.2062	29.5355	22.16	19.6757	39.8354	22.6667	19.5155	25.6307	18.965	18.5019	34.7505	16.2626	20.9695
CacGene01807	30.0904	27.4477	30.3636	40.4895	31.3234	47.7871	37.0604	46.8005	44.0754	37.6002	62.1925	39.1847	19.3018	44.6185	22.341
CacGene01808	5.2365	5.63554	2.83506	6.31821	5.23974	6.03099	6.51868	3.97992	2.26287	2.2521	15.0148	5.27427	11.3999	7.95655	4.89512
CacGene01809	0.822665	1.05146	10.1844	4.44082	5.30918	0.8485	4.27347	7.5133	10.6555	9.58217	6.83344	5.67258	3.07822	6.92314	7.16193
CacGene01810	0	6.65393	1.97715	9.6457	1.18873	6.94284	0.968795	5.33953	4.09376	7.76771	0.751169	0.251576	11.6231	0	0.108606
CacGene01811	1.86817	0	0	0.243892	0	0	0.307984	0	0	0	2.48527	0	0	0	0
CacGene01812	34.0441	18.2059	105.638	34.8027	11.5797	42.3401	5.1273	77.8839	39.4447	31.2615	7.05615	7.35126	5.44067	9.02653	14.9332
CacGene01813	14.0668	10.7884	15.0473	14.9156	17.5133	11.5579	17.4007	13.6783	17.9736	22.3918	3.2465	11.426	1.87075	7.63782	15.2246
CacGene01814	294.592	380.435	525.093	143.779	11.214	175.141	84.0504	225.537	124.072	154.745	245.925	13.8367	2470.18	184.785	206.269
CacGene01815	0	0.505103	0.657186	0.534113	0.751517	3.52411	3.05512	0	2.3406	0	0.523381	0.290373	2.66593	0.431018	0.389891
CacGene01816	4.56532	3.17923	2.73331	2.63035	3.92573	3.84453	5.78653	2.88915	2.56035	2.56924	3.56389	2.84257	0.452899	2.39372	1.82337
CacGene01817	12.7088	7.02757	1.14568	2.49325	3.8868	7.54786	0.379609	40.3473	22.4453	11.7763	3.86474	8.31264	8.02009	2.22582	6.43746
CacGene01818	24.7917	23.5726	7.27958	23.6833	16.6392	7.25214	1.90306	18.4462	15.5426	24.2551	20.4849	28.4023	81.6493	11.2008	24.2751
CacGene01819	0.774395	0.549018	3.03796	2.04829	5.63893	17.8739	8.58263	8.99639	2.74999	1.7213	9.40182	9.00657	24.4179	0.600524	0.38208
CacGene01820	1.05845	1.81152	0.316024	3.42596	3.91168	4.74105	7.56299	1.52858	6.03468	3.95549	1.65759	2.18125	0.254321	2.65206	6.03432
CacGene01821	39.2977	24.4082	25.4979	33.2942	35.3004	32.0458	30.5957	44.2118	39.369	48.6685	14.7681	42.1525	4.8799	44.5385	57.4724
CacGene01822	0	0	0.876365	0.131829	0.12026	0.464398	0.408665	0	0	0.25761	0	0.151217	0	0.378977	0
CacGene01823	0	0	0	0	0.145987	0.129053	0	0	0	0	0	0	0	0.227527	0
CacGene01824	6.78707	7.35034	4.97373	22.2953	55.2393	10.0538	10.4365	6.32234	12.1712	5.13428	204.74	95.574	37.4747	226.373	78.6957
CacGene01825	0	0.07571	0.0506919	0.0389029	0.0375557	0	0	0	0	0.138637	0	0.0497768	1.18928	0.193424	0.0952515
CacGene01826	3.90912	8.61484	26.963	8.12267	3.55982	78.781	0.674494	24.3976	25.2164	17.3214	77.5825	4.41686	19.7739	59.8487	2.99047
CacGene01827	3.90521	8.36473	2.70746	22.9137	18.01	17.0712	9.23321	7.35588	16.6222	11.7045	6.03026	9.67919	0.455407	16.4269	20.9527
CacGene01828	0	0	0	0	1.81345	0	0.0962882	0	0.407984	0	0	3.93019	0	0	0.23093
CacGene01829	2.11961	9.53646	0.493804	3.3429	2.6452	1.26903	0.676511	1.80412	4.02409	1.7241	84.0195	4.10051	2.00061	3.24156	2.7367
CacGene01830	18.2572	17.947	26.3823	37.5776	26.2027	27.1177	24.253	29.7628	21.9339	32.1065	27.1581	26.0355	63.3	41.4815	34.3922
CacGene01831	87.9939	28.9476	47.5676	53.3927	37.8946	61.1822	60.77	52.5246	73.1024	112.713	37.3589	30.6304	6.32139	75.8474	111.423
CacGene01832	0	0	0.319192	0	0.0735469	0.61078	0.153956	0	0.0929806	0.31982	0	0	0	0	0
CacGene01833	4.89801	11.4573	8.7913	19.6429	11.6856	14.0037	10.0831	2.18848	4.87258	6.60348	31.6051	20.2536	30.1828	24.4247	24.9338
CacGene01834	8.39107	2.98341	0.147853	3.13556	4.9996	2.31561	1.43529	8.44894	10.7449	4.1316	17.6498	6.99383	0	15.1982	4.89518
CacGene01835	2.54032	0.550915	0.272001	0.316768	2.5605	0.365936	1.44329	2.10744	1.29263	3.55306	9.23642	0.936161	1.28028	23.8627	0.734375
CacGene01836	58.0472	60.3226	0.467525	13.1333	3.32407	0.0364344	0	30.1929	8.57827	15.3601	15.2848	1.13184	1.01236	5.37618	19.9626
CacGene01837	6.80792	8.98252	16.155	6.27478	5.02328	3.67516	2.30185	2.85501	2.82582	1.39369	6.03043	2.38677	3.30394	3.82838	3.2538
CacGene01838	25.0534	23.1542	28.8799	9.7586	10.4212	16.3007	15.6359	12.198	10.5955	9.30391	36.2471	8.80149	8.23701	12.8372	7.51241
CacGene01839	50.7382	42.52	57.8595	46.5514	50.8691	43.7269	55.5967	59.2409	50.644	64.0252	45.5191	47.2864	35.1981	67.6558	57.716
CacGene01840	0	0	0.940134	0	0	0	0	0	0	0	0	0	0	0	0
CacGene01841	0.661029	2.18462	1.85069	3.35521	1.01812	7.5005	0.270366	6.06885	7.64796	6.81456	5.97799	0.278487	4.57358	4.55233	4.07808
CacGene01842	0	0	0	0	0	0	0	0	0	0	0	0	0	0	0
CacGene01843	2.18904	0	1.41245	0.531579	0.809792	15.2112	16.0914	1.04895	2.35597	0.494073	0.307955	0.983855	2.39838	0	0.241222
CacGene01844	28.2402	2.56267	1.02084	13.9972	5.18912	2.69249	24.8243	54.9572	34.5869	46.0077	1.0137	6.80096	6.39182	30.3389	22.4052
CacGene01845	11.9331	17.6938	17.2876	22.6895	22.4227	33.0976	58.7944	17.6877	18.2927	31.0399	25.9053	18.1898	22.4806	25.1746	25.0857
CacGene01846	8.27717	3.79174	4.13502	3.89345	7.73545	6.75183	6.91408	1.479	0	4.10041	6.91391	5.46243	9.19312	5.72436	3.07095
CacGene01847	0	0	0	0	0	0	0	0	0	0	0	0	0	0	0
CacGene01848	0	0	0	0	0	0.399707	0	0	0	0	0	0	0	0	0
CacGene01849	0	0	0	0	0	0	0	0	0	0	0	0	0	0	0
CacGene01850	8.31773	13.7547	11.2149	14.273	21.0419	15.7437	14.7646	14.3658	14.5065	15.1814	5.12112	15.3609	12.9776	11.802	15.9015
CacGene01851	6.09081	8.96042	13.3217	11.1363	10.0675	7.81452	12.5164	12.7848	11.2273	8.73624	5.84111	8.69978	5.82226	7.22885	10.6716
CacGene01852	0	0	0	0	0	0	0	0	0	0	0	0	0	0	0
CacGene01853	27.733	8.18454	8.88422	12.747	17.8676	9.9623	9.48352	26.0384	17.3712	20.0547	7.53333	19.4297	22.7407	23.8349	20.5101
CacGene01854	0	0	0	0	0	0	0	0	0	0	0	0	0	0	0
CacGene01855	0	2.56277	0.335481	5.47757	18.0291	2.52616	2.31968	0	0.977392	0	0.550947	3.65061	2.19217	12.1867	5.88743
CacGene01856	0	0	0.560857	0	0	0	0	0	0	0	0	0	0	0	0
CacGene01857	8.46965	11.883	14.8225	9.80074	8.53646	11.143	12.2549	10.6339	8.0426	13.6184	9.72106	7.96791	11.3293	12.7241	9.43959
CacGene01858	2.47039	3.78905	0	2.08335	0	0	0	0.264649	2.65677	0.393521	2.86967	0.543757	0	1.7326	0.306348
CacGene01859	1.76827	2.15794	1.57079	4.55468	2.17253	2.95158	1.01095	4.04707	3.20664	3.39994	0.669208	1.33193	0.335251	2.68628	2.67771
CacGene01860	0	0	0	0	0	0	0	0	0	0	0	0	0	0	0
CacGene01861	0	0	0	0	0	0	0	0	0	0	0	0	0	0	0
CacGene01862	4.53425	5.08255	1.83815	1.72555	0.845705	0.309645	0.587077	1.99679	3.33054	1.95057	1.57215	1.74222	1.66859	0.421252	0.729437
CacGene01863	9.80847	10.5529	1.7599	13.7764	5.70868	4.16742	0.380569	1.7386	3.13211	1.40388	0.928507	18.2718	4.19696	24.1858	21.4824
CacGene01864	4.65449	8.56368	7.30087	6.52123	5.137	5.68959	8.09831	4.18556	4.22408	5.02149	10.8263	4.89988	7.04914	8.49967	5.73985
CacGene01865	0	0	0	0	0	0	0	0	0	0	0	0	0	0	0
CacGene01866	24.5023	24.8471	21.9179	21.6501	19.2066	19.0887	19.3959	30.3936	28.8234	34.5053	16.4286	14.6183	5.73191	20.3964	19.6217
CacGene01867	15.5248	39.9231	124.676	6.49641	0.308615	6.46098	2.61486	6.50002	8.93438	17.8245	31.3995	0.234513	11.3803	1.21663	1.13864
CacGene01868	35.8639	38.2126	28.9377	49.6197	32.8983	26.6444	31.325	35.5311	57.5635	95.4199	253.113	34.8328	40.2268	242.778	43.2894
CacGene01869	4.56562	8.61042	7.19964	9.36331	9.89217	8.88238	7.28706	10.8842	7.33032	11.2054	5.5348	11.0192	8.92361	7.97114	10.6976
CacGene01870	0.624407	2.36394	0.860546	3.60933	0.0403407	1.1636	0.834198	15.5091	7.07756	24.8542	24.619	0.0474279	2.12573	3.16939	0.833613
CacGene01871	8.06975	14.7362	13.603	17.2536	14.8485	27.0044	21.5331	13.23	13.793	16.2108	7.13143	9.47895	3.94161	13.4296	16.7363
CacGene01872	36.1219	28.517	39.8778	36.7181	37.8089	49.7041	57.743	55.2018	52.3047	51.9038	17.7999	34.4937	34.5424	33.0512	36.0867
CacGene01873	0	0.114019	0.077329	0.282133	0.56737	0	0.364587	0.0713885	0	0	0	0.576216	0	0.360358	0.0745843
CacGene01874	26.5815	24.3468	24.0236	19.8947	22.1051	34.6083	42.1844	30.103	33.0301	37.9859	26.789	19.624	28.3036	21.7412	24.0508
CacGene01875	14.0487	9.61784	7.46638	12.581	10.6383	6.95691	7.11692	19.7529	12.5197	13.2454	10.0554	10.3206	17.8572	17.5324	16.753
CacGene01876	11.9749	9.2495	24.436	1.4019	1.34464	1.76543	4.76772	7.76422	14.9276	17.4064	10.7597	5.08531	34.1093	87.334	7.35717
CacGene01877	0	0.434911	0.305151	0.226704	0	0	0	0	0	0	0.904171	0	0	5.89766	0
CacGene01878	0	1.47445	0	0.275169	0	0	0	0.55695	0	0	0	0	1.38044	1.51303	0
CacGene01879	2.51911	4.9395	0.977916	4.13313	5.70056	1.76653	3.08685	2.93107	0.360257	0.908237	8.00925	4.52409	0.520677	4.48374	3.78327
CacGene01880	6.51506	13.5534	9.68968	7.66748	9.67263	6.14424	9.69482	8.78152	8.77521	10.1968	11.195	9.42287	12.6559	9.06215	11.7024
CacGene01881	4.20663	0.235807	0.815686	1.03026	5.33476	19.3474	15.3401	3.20086	2.25691	1.50622	0.754908	3.07024	9.55751	2.27829	1.33238
CacGene01882	31.7995	101.413	82.7237	56.3918	47.8207	23.6097	37.4768	70.7924	74.7163	71.1896	35.8438	41.9862	28.1505	30.8639	44.1291
CacGene01883	22.7586	25.4998	19.6977	29.191	28.444	24.5541	25.4324	37.9968	24.3915	28.4556	15.5026	30.7002	43.0441	30.9453	42.1153
CacGene01884	9.45821	2.12984	0.0763611	8.46004	4.97978	1.09784	0.292709	5.87813	1.29001	1.3839	0.271405	2.6604	1.94183	3.08032	6.90846
CacGene01885	9.64247	76.3112	167.917	20.5345	2.01896	4.08531	2.39436	4.66083	8.52709	8.88832	21.8416	1.63323	68.5698	2.51257	4.02735
CacGene01886	8.40738	8.47952	5.65231	8.39681	7.9078	6.32966	3.42507	5.00893	2.01747	1.26009	8.58893	11.3017	4.84345	7.64117	13.7334
CacGene01887	0.882116	0	0	0	0	0.244582	0.427204	0	0	0	0	0	0	0	0
CacGene01888	27.9016	13.462	13.87	21.8371	21.9738	23.8731	24.0051	30.5028	24.1206	25.4389	14.4289	26.3336	95.1695	28.02	28.5238
CacGene01889	0	0.505013	0.524386	0.397352	0.611143	0	0.148727	0	0.753357	0	0	0.144955	0	0.219252	0.188737
CacGene01890	5.3736	8.52546	1.7548	6.38733	7.67027	4.55254	1.59623	3.7919	3.47544	3.82035	0.943499	5.06567	0.435828	9.43233	11.285
CacGene01891	0.928786	0.389421	1.13559	0.84293	0.939118	3.52685	2.63313	1.02372	0.711089	0	0.158303	0.197673	0	0.530058	0.127155
CacGene01892	2.68754	3.46538	5.3556	5.47674	4.08918	3.38494	4.93059	5.04676	3.41742	6.44033	2.95247	3.30771	2.62474	1.99929	2.48936
CacGene01893	0	0	0	0	0	0	0	0	0	0	0	0	0	0	0
CacGene01894	0	0	0	0	0	0	0	0	0	0	0	0	0	0	0
CacGene01895	2.63907	0.0962331	0	0.0588041	0	1.00376	0.797837	0.859451	0.12009	0.179627	0	0	0.164607	0.459996	0.435914
CacGene01896	499.034	91.9717	404.377	1634.95	1075.41	8062.64	1468.32	216.219	9.84409	38.2728	40.7251	332.515	5538.96	147.757	663.865
CacGene01897	3.45411	4.44906	2.98273	10.0667	6.57705	7.77152	9.01475	12.4013	6.9169	6.82874	1.19011	5.43673	2.1275	5.09999	9.01939
CacGene01898	0	0	0	0	0	0	0	0	0	0	0	0	0	0	0
CacGene01899	197.447	96.6609	0	51.2657	0.0462202	0	0	107.38	35.71	29.392	203.863	0	0	9.37099	0
CacGene01900	14.1963	42.7795	89.9541	25.224	7.68154	16.9511	15.3403	10.4167	10.4793	14.1385	15.5946	8.1405	67.7465	8.23851	13.8716
CacGene01901	0	0	0.104361	0.15101	0.0704869	1.7298	0.306105	0.582457	0.289728	0	0	0.420095	0	0	0.179861
CacGene01902	7.54133	18.9595	28.3222	12.9603	7.79655	4.26023	11.4361	9.04593	11.1256	12.2855	12.6709	8.67321	13.9004	8.72109	12.6233
CacGene01903	5.32309	0.815323	1.6863	1.71233	2.31857	2.44416	5.20122	2.32251	3.40296	2.07426	0.667766	1.3206	0	1.62026	2.19669
CacGene01904	0	0	0	0	0	0	0	0	0	0	0	0	0	0	0
CacGene01905	0.373404	0	0	0	0	0	0	0	0.259152	0	0	0	0	0	0
CacGene01906	0	0	0	0	0	0.180852	0	0	0	0	0	0	0	0.653134	0
CacGene01907	0	0	0	0	0.206119	3.51402	0.357219	0	0	0	0	0.742195	0	0	0
CacGene01908	2.01386	3.43723	2.69407	1.72011	1.61439	3.16626	2.51284	1.29797	1.52997	2.13732	1.86128	1.67254	3.99254	2.21596	1.88295
CacGene01909	38.0201	33.8508	31.1757	26.2206	29.8255	31.3824	45.2021	33.5629	41.8341	45.229	8.51112	20.0795	15.2462	19.3792	30.3936
CacGene01910	20.1173	10.1863	5.29088	10.4191	13.2836	16.4513	21.4879	9.0073	9.21569	8.80324	20.2361	17.1024	10.6489	16.2148	16.637
CacGene01911	0	0	0	0	0.24516	0	0	0	0	0	0	0	0	0	0
CacGene01912	8.86169	0	0	1.43229	0.809511	4.26245	2.38116	4.34182	1.36908	6.26475	0	0	0	0.84655	1.27542
CacGene01913	0	1.96797	0.865299	1.75426	2.2454	5.37562	1.57101	1.99173	4.88067	0	4.34922	3.34165	0	4.7348	2.79201
CacGene01914	0	3.50255	0.587027	3.3594	3.93206	1.05008	0.396148	0.75036	2.05993	3.81483	4.36421	2.21979	0	1.92802	1.48654
CacGene01915	50.6144	2.93408	1.4147	5.89064	4.66172	212.487	142.214	91.7352	39.3104	26.8342	52.5254	4.8386	11.9372	7.01781	0.688036
CacGene01916	26.0729	23.0955	19.9388	18.1588	9.84423	25.2951	23.5643	33.8121	22.9426	22.9889	12.5524	3.50592	0.922042	5.2315	4.54232
CacGene01917	0	0	0	0	0	0	0	0	0	0	0	0	0	0	0
CacGene01918	0	0	0	0	0	0	0	0	0	0	0	0	0	0	0
CacGene01919	0	0	0	0	0	0	0	0	0	0	0	0	0	0	0
CacGene01920	47.2936	55.6511	35.3981	60.6511	66.3938	75.5057	78.4117	47.2903	46.5549	62.339	57.3493	73.5639	120.747	66.2309	73.55
CacGene01921	27.8533	12.893	13.6329	12.3143	32.4587	11.8599	26.7499	12.9882	32.3064	52.1215	22.3446	28.6578	35.1808	18.7449	22.4196
CacGene01922	26.6819	13.3059	0	6.3458	1.15592	0.0845827	1.26196	79.5507	15.4271	5.8723	22.8196	2.35791	0	0.975751	0
CacGene01923	0.489214	0	0	0.43694	7.14582	0.0767142	0.443799	0.869898	0.100663	0.540431	0	19.8424	0	0.138536	1.79061
CacGene01924	50.5371	39.085	28.0545	44.61	40.0155	66.062	67.0647	77.4427	63.3622	91.1753	33.1373	39.3702	29.6438	38.503	43.1834
CacGene01925	16.3609	17.9165	17.54	14.1754	16.315	20.2186	19.11	20.5525	18.7507	21.9692	5.58613	17.4507	19.0888	15.9757	16.5062
CacGene01926	5.3374	0	0	6.50974	4.73503	2.18209	25.0217	0.979057	1.21841	0.0881162	0	30.9081	0	2.35721	3.12888
CacGene01927	0	0	0	1.11023	0.145823	0.0458567	0.0534727	0	0	0.131103	0	0.230163	0	1.20931	1.21067
CacGene01928	13.0816	4.82397	10.3366	7.46584	6.62997	8.32422	12.1932	10.0822	11.4243	12.8905	5.90239	8.29076	5.14249	7.573	8.84685
CacGene01929	48.3932	23.8789	17.0761	25.7738	39.6068	24.6777	29.5439	45.297	27.5975	34.8579	48.9011	86.9936	79.6566	40.921	55.0005
CacGene01930	3.43861	4.83462	3.02613	4.00784	3.50408	4.56128	4.22346	4.38116	4.48395	6.77168	5.40896	4.51912	6.47855	5.00798	4.40595
CacGene01931	2.19819	10.165	7.12886	20.644	3.96751	29.1702	24.2112	18.5855	13.5702	17.5945	14.6577	1.23173	3.33911	20.3442	15.5805
CacGene01932	11.989	0.156828	0.233885	0.221279	2.50442	12.4231	32.0344	1.8072	21.616	28.5354	5.29039	0.247047	4.26951	6.82642	0
CacGene01933	12.2186	16.9759	7.62709	16.6612	18.2186	16.2565	15.7536	15.6353	13.1293	12.6768	20.1426	24.5507	17.2426	19.9992	22.3729
CacGene01934	55.2242	76.4504	159.266	85.8203	69.5694	49.2199	57.3486	63.1964	56.9938	64.159	31.3095	51.5365	49.42	59.7791	74.9932
CacGene01935	5.03413	15.4958	19.8716	9.8795	6.15129	8.54057	7.5747	6.51258	8.50643	6.50279	3.21845	6.181	8.30728	7.35593	7.50133
CacGene01936	2.30091	1.55061	0	3.37512	1.62934	11.0755	2.51213	0	0.0446766	0.330818	0.646477	0.657278	0	0.105705	0.0953165
CacGene01937	22.9235	47.5305	87.582	22.0709	26.3222	24.9142	32.0113	15.9941	13.7867	9.839	24.71	33.5984	16.0576	17.3504	29.4177
CacGene01938	4.01776	2.86697	3.49562	5.68257	5.57331	2.43434	1.8591	4.98419	3.55204	2.88938	2.45988	2.05748	0.191196	4.24667	5.06621
CacGene01939	0	0	0	0	0	0	0	0	0	0	0	0	0	0	0
CacGene01940	3.5462	3.0081	5.69486	10.1501	10.0844	0	4.72541	4.22136	5.73671	9.49482	2.60708	3.41315	0	7.59586	7.14547
CacGene01941	1.56578	2.96488	4.58643	6.32608	7.24633	14.0612	4.89086	5.45534	7.97623	4.95883	1.09516	1.83737	0.337567	2.75252	4.08566
CacGene01942	0	0	0	0	0	0	0	0	0	0	0	0	0	0	0
CacGene01943	0	0	0	0.0396942	0	0	0	0.116503	11.6353	3.90749	0.566842	0	0	0	0
CacGene01944	6.38103	6.98753	5.9719	3.67872	5.22279	9.59966	7.05243	9.26503	8.51855	7.53342	2.54159	3.41159	5.00497	4.70434	4.3185
CacGene01945	31.9088	62.166	61.6685	11.971	5.30804	8.31703	7.26596	9.42531	6.28204	7.9779	68.4302	4.83355	44.4474	10.7466	10.0013
CacGene01946	17.4961	13.3281	6.45761	14.8941	14.705	11.7075	14.2747	16.8674	13.582	15.64	21.2396	14.049	6.9899	15.5236	15.1387
CacGene01947	0	0	0	0	0	0	0.0914316	0	0	0	0	0	0	0	0
CacGene01948	61.9613	53.8143	55.8989	28.249	23.1805	31.7635	29.7117	53.7186	39.9142	59.1821	47.255	28.7244	132.502	31.8327	43.6481
CacGene01949	6.03592	3.74621	2.93314	9.50643	2.28296	7.54085	2.35181	20.3822	3.70646	5.36946	2.9781	1.27411	34.5965	2.60254	12.6227
CacGene01950	0	0	0	0.84477	0	156.278	19.1135	0	1.5566	0	0	0	0	0	0
CacGene01951	20.5357	9.35725	12.118	45.714	22.4695	82.8381	17.6363	97.4468	77.453	90.0802	4.55359	14.7931	143.604	11.1126	35.8781
CacGene01952	3.54449	2.0127	13.2868	12.3798	26.7263	31.098	1.85419	34.057	2.67428	1.65469	6.04685	41.2693	20.1818	0.894986	0.98664
CacGene01953	35.7793	51.4293	57.1318	66.3168	25.7176	32.7771	22.8051	29.8516	33.5469	45.6106	74.1285	37.3883	111.147	29.7767	36.0635
CacGene01954	0	0	0	0	0	0	0	0	0	0	0	0	0	0	0
CacGene01955	3.58183	2.71943	4.75212	6.48742	10.0767	14.4977	14.303	9.39522	8.213	7.47383	6.55099	15.6311	14.6545	5.39657	6.20205
CacGene01956	34.0592	29.6215	16.164	31.8249	30.2267	21.2453	24.3637	21.5895	17.6068	30.7319	67.2526	44.0173	10.5132	38.7067	32.4499
CacGene01957	0	0	0	0	0	0	0	0	0	0	0	0	0	0	0
CacGene01958	0	0	0	0	0	0	0	0	0	0	0	0	0	0	0
CacGene01959	0.218297	0.0939571	0	0.0492949	0.0454882	0.0378062	0	0.536999	2.13771	0	0	0.0269204	0	0	0.0920879
CacGene01960	0	0	0	0	0	0	0	0	0	0	0	0	0	0	0
CacGene01961	8.76026	6.28846	5.35618	5.83967	4.17498	6.35077	5.65399	10.409	9.46814	9.66571	7.36243	3.94938	8.78964	5.4719	7.20342
CacGene01962	2.73062	0.265908	0.189947	0.158805	0.29153	0	0.18397	0	0.542914	0	0.874546	0	0	0	0
CacGene01963	1.0617	0.348318	0.242399	0.266564	0.0822151	0.126864	0.0701797	0	1.30482	0	0.149002	0.566967	0	0.368446	0.227271
CacGene01964	4.86171	0.785186	0	0	0	0	0	3.42057	0.246045	0	0	0	0	0.36304	0
CacGene01965	0	0	0	0	0	0	0	0	0	0	0	0	0	0	0
CacGene01966	0	0	0	0	0	0	0	0	0	0	0	0	0	0	0
CacGene01967	0	0	0	0.201344	0.188475	0.15583	0	0	0.452152	0	0	0	0	0	0
CacGene01968	0	0	0	0	0	0	0	5.1602	0	0	0	0	0	0	0
CacGene01969	0	0	0	0	0	0	0	0	0	0	0	0	0	0	0
CacGene01970	2.12624	3.32192	5.1269	3.96501	2.27809	1.9293	2.26241	2.60527	4.19195	2.55542	2.74757	3.85845	11.3877	1.97945	3.73499
CacGene01971	0	0	0	0	0	0	0	0	0	0	0	0	0	0	0
CacGene01972	3.30942	2.35209	4.32547	2.23503	2.21398	9.44588	3.87442	2.24866	2.10108	3.10476	1.25083	1.98435	4.00436	1.9511	1.87538
CacGene01973	0	0	0	0	0	0	0	0	0	0	0	0	0	0	0
CacGene01974	18.0383	17.996	12.4286	12.7921	7.62059	11.8755	11.7219	15.296	8.77821	6.51475	39.0482	8.62463	45.7891	10.105	7.56427
CacGene01975	2.83505	0.359096	2.23799	1.6849	1.97943	0	0.333579	1.10873	1.05921	0.857271	0.371627	4.0693	7.33419	0.849277	1.09756
CacGene01976	62.8915	35.1941	32.6839	73.0436	52.8181	35.0315	23.2321	69.0822	31.2764	36.122	15.6792	60.469	75.1307	42.1742	105.048
CacGene01977	0	0	0	0	0	0	0	0	0	0	0	0	0	0	0
CacGene01978	0.314713	0.19195	0.636357	0.613394	1.7963	7.21393	6.41824	1.44612	1.87507	1.95005	1.03825	1.37168	1.54645	0.435119	0.506132
CacGene01979	0	0.20421	0	0.110377	0	0	0	0	0	0	0	0	0	0	0
CacGene01980	0	1.61512	1.2605	1.35526	1.56906	0.202659	0.135434	2.15628	1.11248	0.347743	1.82995	2.29035	1.52298	2.06059	1.51232
CacGene01981	5.66246	8.88253	30.2086	8.31329	8.55581	12.1548	9.50899	10.1109	15.6974	12.8023	5.8469	11.1609	28.3485	4.47322	10.9481
CacGene01982	0	0	0	0.225997	0	0.296998	0	51.2632	0.308774	1.28765	0	0	0	0	0
CacGene01983	0	0	0.0822236	0.306994	0.114055	0.199753	0.407054	15.7191	0.359987	0	0	0	0.170138	0	0
CacGene01984	57.7734	51.3783	24.9769	79.9031	106.413	117.849	135.826	85.3123	106.492	105.205	124.037	85.2428	26.0901	70.2706	55.4509
CacGene01985	0	0.0887727	0	0	0.0423896	0.555929	1.46036	0.261236	0.251049	0	0	0.105084	0.133544	0.632833	0.0577976
CacGene01986	17.4269	30.6402	32.5175	11.8658	8.2795	10.3893	7.68411	12.9761	12.7143	13.1426	30.3137	8.37556	14.2848	17.5982	14.8339
CacGene01987	3.81331	0.973017	2.58431	4.73839	36.3834	32.4788	7.89794	4.54873	1.65176	1.07852	3.56729	12.6781	4.08079	5.73011	0.901698
CacGene01988	39.4769	27.2002	28.0188	26.0701	24.3155	62.1329	51.2755	33.8697	43.6297	49.5629	41.4115	34.388	28.4723	63.0207	45.0837
CacGene01989	17.2083	72.2764	74.1032	6.06986	0.987001	1.0642	2.16265	12.5386	18.474	18.4254	100.416	2.23294	15.3118	15.4704	1.94298
CacGene01990	62.9417	28.8373	17.8072	27.1358	23.1524	39.5462	23.0363	44.2672	39.6763	30.5711	35.0137	38.4337	111.039	93.0858	97.6196
CacGene01991	15.3386	19.8121	23.3282	12.2992	8.60496	32.9935	20.3272	31.0302	18.744	17.4812	26.779	50.1538	68.2484	32.9877	50.6619
CacGene01992	47.1339	19.2835	21.5281	10.5108	12.8722	11.9801	17.2043	25.0003	18.6266	25.3288	23.0141	20.4333	17.0936	18.1693	11.9164
CacGene01993	0	0.701187	0	0.590591	0.397703	0.0972003	3.06658	1.02923	0.361307	0	0.14235	3.08929	0	0.38022	0.796253
CacGene01994	18.087	8.25324	12.8556	11.6565	13.6719	10.4584	17.5336	18.4471	15.0335	11.1639	7.26154	23.1585	18.0403	9.02873	17.8139
CacGene01995	2.91838	1.81604	2.03042	1.23413	1.97352	5.49943	7.80462	0.867798	1.27094	0	1.6725	2.12144	3.11095	1.63984	2.66147
CacGene01996	2.26951	2.40542	2.32028	1.53965	1.54662	2.44449	2.55366	1.31113	1.80471	1.60156	2.33735	1.63882	2.54631	1.02825	1.60235
CacGene01997	4.25993	9.36494	16.1917	6.33121	3.01144	5.39344	6.56454	1.61682	4.85243	5.27788	4.72141	2.68037	4.08034	4.08307	3.09829
CacGene01998	0	2.31215	1.47425	1.21742	1.13069	3.57652	6.67846	15.2637	1.01532	0	0	1.44004	0	0	0
[truncated: 25,942 more rows]
[truncated: 4 more columns]

## Sheet: Data3
Supplementary Data 3 Differential expressed genes and their expression abundance matrix (fragments per kb exon model per million mapped reads) from 15 tissues of C. acuminata.
Gene ID	Whole Seedlings	Young Leaf	Mature Leaf	Immature Bark	Entire Root	Callus	Root Culture	Young Flower	Immature Fruit	Mature Fruit	Trichomes	Advance Roots	Cotyledons	Upper Stem	Lower Stem
CacGene00002	18.8417	2.93227	9.47264	4.26478	10.5858	11.5351	17.6375	9.23154	10.3192	11.8442	20.8897	14.8545	34.7858	22.1444	9.08927
CacGene00003	51.4735	0.811104	1.70311	8.98303	138.234	17.406	29.3376	21.8593	2.55531	4.05174	13.3097	133.298	21.4088	10.778	29.2157
CacGene00005	42.9188	6.16899	7.14294	6.92956	8.22666	7.75776	3.69155	41.129	25.3687	22.1091	6.11498	19.9874	40.4368	6.27644	11.8581
CacGene00006	64.0432	8.81347	1.451	14.9112	54.3176	149.936	46.3617	60.2958	31.6017	37.948	28.9769	50.0503	33.5068	82.5489	12.7481
CacGene00011	1.0658	20.3198	18.9093	6.68393	2.97895	0	0.40713	5.00051	0.497451	1.13143	3.67109	1.25671	5.7739	1.29392	24.7193
CacGene00014	0.28136	0.763899	0.141047	3.03139	5.0878	0.201841	1.3246	0.256364	1.399	0.122815	0.502199	3.66788	0	0.576174	13.9519
CacGene00015	3.76623	33.5182	4.43138	0.388284	1.30758	0	0.974097	0.894829	13.8042	5.73422	34.5902	3.59797	0.723805	1.60455	1.66754
[truncated: 10,645 more rows]

## Sheet: Data4
Supplementary Data 4 Genes classified into 30 modules in differnt colors by WGCNA.
[truncated: 10,653 more rows]

[truncated: 4 more sheets: Data5, Data6, Data7, Data8]
