# Supplementary material for: A chromosome-level Camptotheca acuminata genome assembly provides insights into the evolutionary origin of camptothecin biosynthesis
Source: Nat Commun. 2021 Jun 10;12:3531. doi: 10.1038/s41467-021-23872-9 (PMC8192753; doi:10.1038/s41467-021-23872-9)
Supplement: Supplementary file 6 — Source Data files [file 41467_2021_23872_MOESM6_ESM.zip]

Archive with 3 entries (2 files):
- Source Data/
- Source Data/OrthoMCL gene family Source Data for Supplementary Figure 8 and Supplementary Table 10,17.txt
- Source Data/Source Data.xlsx
