# Supplementary material for: A chromosome-level Camptotheca acuminata genome assembly provides insights into the evolutionary origin of camptothecin biosynthesis
Source: Nat Commun. 2021 Jun 10;12:3531. doi: 10.1038/s41467-021-23872-9 (PMC8192753; doi:10.1038/s41467-021-23872-9)
Supplement: Supplementary file 6 — Source Data files [file 41467_2021_23872_MOESM6_ESM.zip › Source Data/OrthoMCL gene family Source Data for Supplementary Figure 8 and Supplementary Table 10,17.txt]

OCG1: Catharanthus_roseus|CRO_T000159 Catharanthus_roseus|CRO_T015643 Catharanthus_roseus|CRO_T021223 Catharanthus_roseus|CRO_T021561 Catharanthus_roseus|CRO_T032810 Catharanthus_roseus|CRO_T031161 Catharanthus_roseus|CRO_T019159 Catharanthus_roseus|CRO_T017774 Catharanthus_roseus|CRO_T000561 Catharanthus_roseus|CRO_T011844 Catharanthus_roseus|CRO_T032119 Catharanthus_roseus|CRO_T008640 Catharanthus_roseus|CRO_T022977 Catharanthus_roseus|CRO_T016661 Catharanthus_roseus|CRO_T002102 Catharanthus_roseus|CRO_T009889 Catharanthus_roseus|CRO_T000178 Catharanthus_roseus|CRO_T031380 Catharanthus_roseus|CRO_T021860 Catharanthus_roseus|CRO_T007239 Catharanthus_roseus|CRO_T001389 Catharanthus_roseus|CRO_T022122 Catharanthus_roseus|CRO_T016929 Catharanthus_roseus|CRO_T021161 Catharanthus_roseus|CRO_T012627 Catharanthus_roseus|CRO_T014584 Catharanthus_roseus|CRO_T003085 Catharanthus_roseus|CRO_T021225 Catharanthus_roseus|CRO_T021942 Catharanthus_roseus|CRO_T006247 Catharanthus_roseus|CRO_T020868 Catharanthus_roseus|CRO_T028994 Catharanthus_roseus|CRO_T025872 Catharanthus_roseus|CRO_T033502 Catharanthus_roseus|CRO_T033707 Catharanthus_roseus|CRO_T029573 Catharanthus_roseus|CRO_T006877 Catharanthus_roseus|CRO_T020233 Catharanthus_roseus|CRO_T018310 Catharanthus_roseus|CRO_T009903 Catharanthus_roseus|CRO_T032654 Catharanthus_roseus|CRO_T002951 Catharanthus_roseus|CRO_T033264 Catharanthus_roseus|CRO_T026039 Catharanthus_roseus|CRO_T004059 Catharanthus_roseus|CRO_T007641 Catharanthus_roseus|CRO_T000428 Catharanthus_roseus|CRO_T007757 Catharanthus_roseus|CRO_T023187 Catharanthus_roseus|CRO_T011325 Catharanthus_roseus|CRO_T008376 Catharanthus_roseus|CRO_T013389 Catharanthus_roseus|CRO_T011581 Catharanthus_roseus|CRO_T024404 Catharanthus_roseus|CRO_T032214 Catharanthus_roseus|CRO_T008048 Catharanthus_roseus|CRO_T017611 Catharanthus_roseus|CRO_T023650 Catharanthus_roseus|CRO_T010362 Catharanthus_roseus|CRO_T028353 Catharanthus_roseus|CRO_T020490 Catharanthus_roseus|CRO_T001112 Catharanthus_roseus|CRO_T012047 Catharanthus_roseus|CRO_T014469 Catharanthus_roseus|CRO_T023506 Catharanthus_roseus|CRO_T019139 Catharanthus_roseus|CRO_T014031 Catharanthus_roseus|CRO_T018066 Catharanthus_roseus|CRO_T014976 Catharanthus_roseus|CRO_T004805 Catharanthus_roseus|CRO_T008017 Catharanthus_roseus|CRO_T017338 Catharanthus_roseus|CRO_T026245 Catharanthus_roseus|CRO_T015979 Catharanthus_roseus|CRO_T018119 Catharanthus_roseus|CRO_T001949 Catharanthus_roseus|CRO_T030189 Catharanthus_roseus|CRO_T011504 Catharanthus_roseus|CRO_T019946 Catharanthus_roseus|CRO_T001088 Catharanthus_roseus|CRO_T020014 Catharanthus_roseus|CRO_T015142 Catharanthus_roseus|CRO_T017713 Catharanthus_roseus|CRO_T001933 Catharanthus_roseus|CRO_T023763 Catharanthus_roseus|CRO_T024511 Catharanthus_roseus|CRO_T028881 Catharanthus_roseus|CRO_T030652 Catharanthus_roseus|CRO_T001557 Catharanthus_roseus|CRO_T007162 Catharanthus_roseus|CRO_T021040 Catharanthus_roseus|CRO_T028377 Catharanthus_roseus|CRO_T015376 Catharanthus_roseus|CRO_T025309 Catharanthus_roseus|CRO_T027387 Catharanthus_roseus|CRO_T023366 Catharanthus_roseus|CRO_T022879 Catharanthus_roseus|CRO_T009242 Catharanthus_roseus|CRO_T010041 Catharanthus_roseus|CRO_T011634 Catharanthus_roseus|CRO_T005307 Catharanthus_roseus|CRO_T013298 Catharanthus_roseus|CRO_T009035 Catharanthus_roseus|CRO_T022121 Catharanthus_roseus|CRO_T025924 Catharanthus_roseus|CRO_T010960 Catharanthus_roseus|CRO_T025526 Catharanthus_roseus|CRO_T020632 Catharanthus_roseus|CRO_T007777 Catharanthus_roseus|CRO_T011971 Catharanthus_roseus|CRO_T020583 Catharanthus_roseus|CRO_T007906 Catharanthus_roseus|CRO_T020697 Catharanthus_roseus|CRO_T008483 Catharanthus_roseus|CRO_T011797 Catharanthus_roseus|CRO_T017638 Catharanthus_roseus|CRO_T009783 Catharanthus_roseus|CRO_T029574 Catharanthus_roseus|CRO_T012934 Catharanthus_roseus|CRO_T013321 Catharanthus_roseus|CRO_T027375 Catharanthus_roseus|CRO_T028164 Catharanthus_roseus|CRO_T028201 Catharanthus_roseus|CRO_T009109 Catharanthus_roseus|CRO_T007861 Catharanthus_roseus|CRO_T002862 Catharanthus_roseus|CRO_T022290 Catharanthus_roseus|CRO_T014094 Catharanthus_roseus|CRO_T008986 Catharanthus_roseus|CRO_T012532 Catharanthus_roseus|CRO_T033590 Catharanthus_roseus|CRO_T026903 Catharanthus_roseus|CRO_T031341 Catharanthus_roseus|CRO_T032359 Catharanthus_roseus|CRO_T023758 Catharanthus_roseus|CRO_T033452 Catharanthus_roseus|CRO_T006783 Catharanthus_roseus|CRO_T025511 Catharanthus_roseus|CRO_T011066 Catharanthus_roseus|CRO_T003011 Catharanthus_roseus|CRO_T012844 Catharanthus_roseus|CRO_T014764 Catharanthus_roseus|CRO_T025554 Catharanthus_roseus|CRO_T030816 Catharanthus_roseus|CRO_T008575 Catharanthus_roseus|CRO_T026405 Catharanthus_roseus|CRO_T015058 Catharanthus_roseus|CRO_T013234 Catharanthus_roseus|CRO_T005054 Catharanthus_roseus|CRO_T012836 Catharanthus_roseus|CRO_T016928 Catharanthus_roseus|CRO_T027069 Catharanthus_roseus|CRO_T001896 Catharanthus_roseus|CRO_T019455 Catharanthus_roseus|CRO_T033618 Catharanthus_roseus|CRO_T001208 Catharanthus_roseus|CRO_T010323 Catharanthus_roseus|CRO_T028300 Catharanthus_roseus|CRO_T028230 Catharanthus_roseus|CRO_T005501 Catharanthus_roseus|CRO_T009820 Catharanthus_roseus|CRO_T027287 Catharanthus_roseus|CRO_T031660 Catharanthus_roseus|CRO_T002324 Catharanthus_roseus|CRO_T011876 Catharanthus_roseus|CRO_T021615 Catharanthus_roseus|CRO_T003798 Catharanthus_roseus|CRO_T019279 Catharanthus_roseus|CRO_T002478 Catharanthus_roseus|CRO_T016337 Catharanthus_roseus|CRO_T023619 Catharanthus_roseus|CRO_T023310 Catharanthus_roseus|CRO_T032970 Catharanthus_roseus|CRO_T016112 Catharanthus_roseus|CRO_T022335 Catharanthus_roseus|CRO_T021831 Catharanthus_roseus|CRO_T027798 Catharanthus_roseus|CRO_T007271 Catharanthus_roseus|CRO_T025573 Catharanthus_roseus|CRO_T018092 Catharanthus_roseus|CRO_T023621 Catharanthus_roseus|CRO_T027413 Catharanthus_roseus|CRO_T006326 Catharanthus_roseus|CRO_T009543 Catharanthus_roseus|CRO_T014972 Catharanthus_roseus|CRO_T015235 Catharanthus_roseus|CRO_T032265 Catharanthus_roseus|CRO_T007021 Catharanthus_roseus|CRO_T004566 Catharanthus_roseus|CRO_T007810 Catharanthus_roseus|CRO_T008544 Catharanthus_roseus|CRO_T013188 Catharanthus_roseus|CRO_T012609 Catharanthus_roseus|CRO_T032151 Catharanthus_roseus|CRO_T029366 Catharanthus_roseus|CRO_T018444 Catharanthus_roseus|CRO_T033085 Catharanthus_roseus|CRO_T026204 Catharanthus_roseus|CRO_T002078 Catharanthus_roseus|CRO_T010737 Catharanthus_roseus|CRO_T029363 Catharanthus_roseus|CRO_T010521 Catharanthus_roseus|CRO_T020990 Catharanthus_roseus|CRO_T008211 Catharanthus_roseus|CRO_T014356 Catharanthus_roseus|CRO_T033588 Catharanthus_roseus|CRO_T023388 Catharanthus_roseus|CRO_T024218 Catharanthus_roseus|CRO_T022417 Catharanthus_roseus|CRO_T006855 Catharanthus_roseus|CRO_T025278 Catharanthus_roseus|CRO_T001561 Catharanthus_roseus|CRO_T019998 Catharanthus_roseus|CRO_T033100 Catharanthus_roseus|CRO_T029977 Catharanthus_roseus|CRO_T008028 Catharanthus_roseus|CRO_T031053 Catharanthus_roseus|CRO_T012984 Catharanthus_roseus|CRO_T017770 Catharanthus_roseus|CRO_T029490 Catharanthus_roseus|CRO_T027099 Catharanthus_roseus|CRO_T002579 Catharanthus_roseus|CRO_T017459 Catharanthus_roseus|CRO_T026348 Catharanthus_roseus|CRO_T031027 Catharanthus_roseus|CRO_T001539 Catharanthus_roseus|CRO_T021815 Catharanthus_roseus|CRO_T004017 Catharanthus_roseus|CRO_T006705 Catharanthus_roseus|CRO_T018262 Catharanthus_roseus|CRO_T008525 Catharanthus_roseus|CRO_T014383 Catharanthus_roseus|CRO_T013294 Catharanthus_roseus|CRO_T001118 Catharanthus_roseus|CRO_T024286 Catharanthus_roseus|CRO_T009350 Catharanthus_roseus|CRO_T013217 Catharanthus_roseus|CRO_T014210 Catharanthus_roseus|CRO_T033541 Catharanthus_roseus|CRO_T033123 Catharanthus_roseus|CRO_T013289 Catharanthus_roseus|CRO_T007632 Catharanthus_roseus|CRO_T008419 Catharanthus_roseus|CRO_T016773 Catharanthus_roseus|CRO_T017669 Catharanthus_roseus|CRO_T001569 Catharanthus_roseus|CRO_T006270 Catharanthus_roseus|CRO_T018875 Catharanthus_roseus|CRO_T013017 Catharanthus_roseus|CRO_T021655 Catharanthus_roseus|CRO_T000641 Catharanthus_roseus|CRO_T011215 Catharanthus_roseus|CRO_T003155 Catharanthus_roseus|CRO_T028962 Catharanthus_roseus|CRO_T025636 Catharanthus_roseus|CRO_T021477 Catharanthus_roseus|CRO_T019691 Catharanthus_roseus|CRO_T010954 Catharanthus_roseus|CRO_T016475 Catharanthus_roseus|CRO_T002848 Catharanthus_roseus|CRO_T005763 Catharanthus_roseus|CRO_T004978 Catharanthus_roseus|CRO_T028600 Catharanthus_roseus|CRO_T032101 Catharanthus_roseus|CRO_T025705 Catharanthus_roseus|CRO_T022183 Catharanthus_roseus|CRO_T022616 Catharanthus_roseus|CRO_T028139 Catharanthus_roseus|CRO_T004794 Catharanthus_roseus|CRO_T009318 Catharanthus_roseus|CRO_T008568 Catharanthus_roseus|CRO_T027572 Catharanthus_roseus|CRO_T008589 Catharanthus_roseus|CRO_T019851 Catharanthus_roseus|CRO_T028580 Catharanthus_roseus|CRO_T020463 Catharanthus_roseus|CRO_T011759 Catharanthus_roseus|CRO_T019526 Catharanthus_roseus|CRO_T033346 Catharanthus_roseus|CRO_T026239 Catharanthus_roseus|CRO_T024189 Catharanthus_roseus|CRO_T029746 Catharanthus_roseus|CRO_T018970 Catharanthus_roseus|CRO_T005957 Catharanthus_roseus|CRO_T017080 Catharanthus_roseus|CRO_T017111 Catharanthus_roseus|CRO_T000324 Catharanthus_roseus|CRO_T011175 Catharanthus_roseus|CRO_T012773 Catharanthus_roseus|CRO_T006388 Catharanthus_roseus|CRO_T027701 Catharanthus_roseus|CRO_T022937 Catharanthus_roseus|CRO_T029812 Catharanthus_roseus|CRO_T033456 Catharanthus_roseus|CRO_T025172 Catharanthus_roseus|CRO_T008548 Catharanthus_roseus|CRO_T032915 Catharanthus_roseus|CRO_T032478 Catharanthus_roseus|CRO_T031820 Catharanthus_roseus|CRO_T030109 Catharanthus_roseus|CRO_T005494 Catharanthus_roseus|CRO_T021710 Catharanthus_roseus|CRO_T027476 Catharanthus_roseus|CRO_T027756 Catharanthus_roseus|CRO_T005506 Catharanthus_roseus|CRO_T014978 Catharanthus_roseus|CRO_T003212 Catharanthus_roseus|CRO_T027378 Catharanthus_roseus|CRO_T015698 Catharanthus_roseus|CRO_T023846 Catharanthus_roseus|CRO_T009609 Catharanthus_roseus|CRO_T020087 Catharanthus_roseus|CRO_T000297 Catharanthus_roseus|CRO_T027561 Catharanthus_roseus|CRO_T001517 Catharanthus_roseus|CRO_T002130 Catharanthus_roseus|CRO_T006666 Catharanthus_roseus|CRO_T032908 Catharanthus_roseus|CRO_T019236 Catharanthus_roseus|CRO_T018571 Catharanthus_roseus|CRO_T022318 Catharanthus_roseus|CRO_T018558 Catharanthus_roseus|CRO_T007579 Catharanthus_roseus|CRO_T010953 Catharanthus_roseus|CRO_T026694 Catharanthus_roseus|CRO_T011734 Catharanthus_roseus|CRO_T006882 Catharanthus_roseus|CRO_T008847 Catharanthus_roseus|CRO_T027661 Catharanthus_roseus|CRO_T033131 Catharanthus_roseus|CRO_T024820 Catharanthus_roseus|CRO_T029422 Catharanthus_roseus|CRO_T021272 Catharanthus_roseus|CRO_T008084 Catharanthus_roseus|CRO_T019444 Catharanthus_roseus|CRO_T010484 Catharanthus_roseus|CRO_T002391 Catharanthus_roseus|CRO_T030065 Catharanthus_roseus|CRO_T027328 Catharanthus_roseus|CRO_T026283 Catharanthus_roseus|CRO_T014461 Catharanthus_roseus|CRO_T000375 Catharanthus_roseus|CRO_T032223 Catharanthus_roseus|CRO_T008143 Catharanthus_roseus|CRO_T002723 Catharanthus_roseus|CRO_T009932 Catharanthus_roseus|CRO_T012711 Catharanthus_roseus|CRO_T012772 Catharanthus_roseus|CRO_T031026 Catharanthus_roseus|CRO_T010179 Catharanthus_roseus|CRO_T003802 Catharanthus_roseus|CRO_T013105 Catharanthus_roseus|CRO_T006547 Catharanthus_roseus|CRO_T009891 Catharanthus_roseus|CRO_T030405 Catharanthus_roseus|CRO_T020953 Catharanthus_roseus|CRO_T032237 Catharanthus_roseus|CRO_T003702 Catharanthus_roseus|CRO_T022115 Catharanthus_roseus|CRO_T016583 Catharanthus_roseus|CRO_T024709 Catharanthus_roseus|CRO_T003241 Catharanthus_roseus|CRO_T008120 Catharanthus_roseus|CRO_T017253 Catharanthus_roseus|CRO_T023998 Catharanthus_roseus|CRO_T018056 Catharanthus_roseus|CRO_T029760 Catharanthus_roseus|CRO_T002557 Catharanthus_roseus|CRO_T012376 Catharanthus_roseus|CRO_T029608 Catharanthus_roseus|CRO_T013183 Catharanthus_roseus|CRO_T032917 Catharanthus_roseus|CRO_T021120 Catharanthus_roseus|CRO_T024007 Catharanthus_roseus|CRO_T008239 Catharanthus_roseus|CRO_T014137 Catharanthus_roseus|CRO_T032132 Catharanthus_roseus|CRO_T026215 Catharanthus_roseus|CRO_T010192 Catharanthus_roseus|CRO_T017219 Catharanthus_roseus|CRO_T031460 Catharanthus_roseus|CRO_T016466 Catharanthus_roseus|CRO_T026433 Catharanthus_roseus|CRO_T023840 Catharanthus_roseus|CRO_T014766 Catharanthus_roseus|CRO_T002619 Catharanthus_roseus|CRO_T018376 Catharanthus_roseus|CRO_T030037 Catharanthus_roseus|CRO_T014783 Catharanthus_roseus|CRO_T019066 Catharanthus_roseus|CRO_T028492 Catharanthus_roseus|CRO_T033729 Catharanthus_roseus|CRO_T006402 Catharanthus_roseus|CRO_T019283 Catharanthus_roseus|CRO_T016856 Catharanthus_roseus|CRO_T015417 Catharanthus_roseus|CRO_T000612 Catharanthus_roseus|CRO_T003488 Catharanthus_roseus|CRO_T022908 Catharanthus_roseus|CRO_T016922 Catharanthus_roseus|CRO_T030306 Catharanthus_roseus|CRO_T015240 Catharanthus_roseus|CRO_T001861 Catharanthus_roseus|CRO_T030885 Catharanthus_roseus|CRO_T018929 Catharanthus_roseus|CRO_T001400 Catharanthus_roseus|CRO_T030749 Catharanthus_roseus|CRO_T002704 Catharanthus_roseus|CRO_T015641 Catharanthus_roseus|CRO_T010264 Catharanthus_roseus|CRO_T001562 Catharanthus_roseus|CRO_T025604 Catharanthus_roseus|CRO_T018981 Catharanthus_roseus|CRO_T029648 Catharanthus_roseus|CRO_T020151 Catharanthus_roseus|CRO_T032192 Catharanthus_roseus|CRO_T028341 Catharanthus_roseus|CRO_T000570 Catharanthus_roseus|CRO_T029456 Catharanthus_roseus|CRO_T032490 Catharanthus_roseus|CRO_T025281 Catharanthus_roseus|CRO_T016093 Catharanthus_roseus|CRO_T012550 Catharanthus_roseus|CRO_T016042 Catharanthus_roseus|CRO_T023578 Catharanthus_roseus|CRO_T016671 Catharanthus_roseus|CRO_T016897 Catharanthus_roseus|CRO_T010454 Catharanthus_roseus|CRO_T014376 Catharanthus_roseus|CRO_T008485 Catharanthus_roseus|CRO_T028996 Catharanthus_roseus|CRO_T028187 Catharanthus_roseus|CRO_T026074 Catharanthus_roseus|CRO_T005746 Catharanthus_roseus|CRO_T009546 Catharanthus_roseus|CRO_T023950 Catharanthus_roseus|CRO_T033012 Catharanthus_roseus|CRO_T002577 Catharanthus_roseus|CRO_T024559 Catharanthus_roseus|CRO_T016545 Catharanthus_roseus|CRO_T031740 Catharanthus_roseus|CRO_T004257 Catharanthus_roseus|CRO_T007817 Catharanthus_roseus|CRO_T012154 Catharanthus_roseus|CRO_T018483 Catharanthus_roseus|CRO_T016448 Catharanthus_roseus|CRO_T027724 Catharanthus_roseus|CRO_T015856 Catharanthus_roseus|CRO_T003935 Catharanthus_roseus|CRO_T011045 Catharanthus_roseus|CRO_T032774 Catharanthus_roseus|CRO_T016880 Catharanthus_roseus|CRO_T018104 Catharanthus_roseus|CRO_T023375 Catharanthus_roseus|CRO_T003105 Catharanthus_roseus|CRO_T017906 Catharanthus_roseus|CRO_T014561 Catharanthus_roseus|CRO_T025980 Catharanthus_roseus|CRO_T026184 Catharanthus_roseus|CRO_T015086 Catharanthus_roseus|CRO_T004540 Catharanthus_roseus|CRO_T024310 Catharanthus_roseus|CRO_T002405 Catharanthus_roseus|CRO_T001787 Catharanthus_roseus|CRO_T022028 Catharanthus_roseus|CRO_T000490 Catharanthus_roseus|CRO_T002722 Catharanthus_roseus|CRO_T004137 Catharanthus_roseus|CRO_T007339 Catharanthus_roseus|CRO_T006459 Catharanthus_roseus|CRO_T027098 Catharanthus_roseus|CRO_T003588 Catharanthus_roseus|CRO_T012598 Catharanthus_roseus|CRO_T025002 Catharanthus_roseus|CRO_T014539 Catharanthus_roseus|CRO_T024182 Catharanthus_roseus|CRO_T020171 Catharanthus_roseus|CRO_T013186 Catharanthus_roseus|CRO_T002644 Catharanthus_roseus|CRO_T011932 Catharanthus_roseus|CRO_T009150 Catharanthus_roseus|CRO_T010266 Catharanthus_roseus|CRO_T006220 Catharanthus_roseus|CRO_T028897 Catharanthus_roseus|CRO_T028416 Catharanthus_roseus|CRO_T024427 Catharanthus_roseus|CRO_T030186 Catharanthus_roseus|CRO_T029158 Catharanthus_roseus|CRO_T010342 Catharanthus_roseus|CRO_T001212 Catharanthus_roseus|CRO_T010634 Catharanthus_roseus|CRO_T019313 Catharanthus_roseus|CRO_T010040 Catharanthus_roseus|CRO_T032373 Catharanthus_roseus|CRO_T010727 Catharanthus_roseus|CRO_T014612 Catharanthus_roseus|CRO_T012343 Catharanthus_roseus|CRO_T024205 Catharanthus_roseus|CRO_T026201 Catharanthus_roseus|CRO_T001162 Catharanthus_roseus|CRO_T018296 Catharanthus_roseus|CRO_T030611 Catharanthus_roseus|CRO_T015829 Catharanthus_roseus|CRO_T020437 Catharanthus_roseus|CRO_T001757 Catharanthus_roseus|CRO_T020085 Catharanthus_roseus|CRO_T003703 Catharanthus_roseus|CRO_T000629 Catharanthus_roseus|CRO_T022598 Catharanthus_roseus|CRO_T028245 Catharanthus_roseus|CRO_T014719 Catharanthus_roseus|CRO_T024949 Catharanthus_roseus|CRO_T004562 Catharanthus_roseus|CRO_T018122 Catharanthus_roseus|CRO_T031708 Catharanthus_roseus|CRO_T032892 Catharanthus_roseus|CRO_T002517 Catharanthus_roseus|CRO_T014663 Catharanthus_roseus|CRO_T022807 Catharanthus_roseus|CRO_T027921 Catharanthus_roseus|CRO_T010158 Catharanthus_roseus|CRO_T017150 Catharanthus_roseus|CRO_T007638 Catharanthus_roseus|CRO_T027256 Catharanthus_roseus|CRO_T029141 Catharanthus_roseus|CRO_T024311 Catharanthus_roseus|CRO_T024913 Catharanthus_roseus|CRO_T025472 Catharanthus_roseus|CRO_T014176 Catharanthus_roseus|CRO_T032702 Catharanthus_roseus|CRO_T024710 Catharanthus_roseus|CRO_T021553 Catharanthus_roseus|CRO_T017120 Catharanthus_roseus|CRO_T001325 Catharanthus_roseus|CRO_T013218 Catharanthus_roseus|CRO_T018196 Catharanthus_roseus|CRO_T009274 Catharanthus_roseus|CRO_T003353 Catharanthus_roseus|CRO_T023814 Catharanthus_roseus|CRO_T024923 Catharanthus_roseus|CRO_T032911 Catharanthus_roseus|CRO_T017519 Catharanthus_roseus|CRO_T018213 Catharanthus_roseus|CRO_T021208 Catharanthus_roseus|CRO_T021931 Catharanthus_roseus|CRO_T016793 Catharanthus_roseus|CRO_T009912 Catharanthus_roseus|CRO_T008275 Catharanthus_roseus|CRO_T019855 Catharanthus_roseus|CRO_T029787 Catharanthus_roseus|CRO_T006052 Catharanthus_roseus|CRO_T021756 Catharanthus_roseus|CRO_T017612 Catharanthus_roseus|CRO_T033167 Catharanthus_roseus|CRO_T004727 Catharanthus_roseus|CRO_T009146 Catharanthus_roseus|CRO_T023809 Catharanthus_roseus|CRO_T033301 Catharanthus_roseus|CRO_T003199 Catharanthus_roseus|CRO_T021898 Catharanthus_roseus|CRO_T017934 Catharanthus_roseus|CRO_T004816 Catharanthus_roseus|CRO_T003883 Catharanthus_roseus|CRO_T032100 Catharanthus_roseus|CRO_T016165 Catharanthus_roseus|CRO_T018182 Catharanthus_roseus|CRO_T005037 Catharanthus_roseus|CRO_T017391 Catharanthus_roseus|CRO_T030014 Catharanthus_roseus|CRO_T011289 Catharanthus_roseus|CRO_T026633 Catharanthus_roseus|CRO_T025349 Catharanthus_roseus|CRO_T022968 Catharanthus_roseus|CRO_T008176 Catharanthus_roseus|CRO_T004493 Catharanthus_roseus|CRO_T024588 Catharanthus_roseus|CRO_T007545 Catharanthus_roseus|CRO_T014396 Catharanthus_roseus|CRO_T033680 Catharanthus_roseus|CRO_T020239 Catharanthus_roseus|CRO_T009196 Catharanthus_roseus|CRO_T011292 Catharanthus_roseus|CRO_T014562 Catharanthus_roseus|CRO_T022839 Catharanthus_roseus|CRO_T003963 Catharanthus_roseus|CRO_T016878 Catharanthus_roseus|CRO_T028252 Catharanthus_roseus|CRO_T026406 Catharanthus_roseus|CRO_T018357 Catharanthus_roseus|CRO_T011456 Catharanthus_roseus|CRO_T030735 Catharanthus_roseus|CRO_T005145 Catharanthus_roseus|CRO_T010722 Catharanthus_roseus|CRO_T013590 Catharanthus_roseus|CRO_T006886 Catharanthus_roseus|CRO_T019514 Catharanthus_roseus|CRO_T029630 Catharanthus_roseus|CRO_T006536 Catharanthus_roseus|CRO_T020575 Catharanthus_roseus|CRO_T011636 Catharanthus_roseus|CRO_T006196 Catharanthus_roseus|CRO_T004015 Catharanthus_roseus|CRO_T000919 Catharanthus_roseus|CRO_T016794 Catharanthus_roseus|CRO_T021005 Catharanthus_roseus|CRO_T021883 Catharanthus_roseus|CRO_T030813 Catharanthus_roseus|CRO_T024834 Catharanthus_roseus|CRO_T009819 Catharanthus_roseus|CRO_T025420 Catharanthus_roseus|CRO_T031730 Catharanthus_roseus|CRO_T021571 Catharanthus_roseus|CRO_T013296 Catharanthus_roseus|CRO_T015143 Catharanthus_roseus|CRO_T029066 Catharanthus_roseus|CRO_T009034 Catharanthus_roseus|CRO_T015207 Catharanthus_roseus|CRO_T025986 Catharanthus_roseus|CRO_T029257 Catharanthus_roseus|CRO_T029308 Catharanthus_roseus|CRO_T033522 Catharanthus_roseus|CRO_T008699 Catharanthus_roseus|CRO_T026485 Catharanthus_roseus|CRO_T009475 Catharanthus_roseus|CRO_T025635 Catharanthus_roseus|CRO_T021414 Catharanthus_roseus|CRO_T017898 Catharanthus_roseus|CRO_T001074 Catharanthus_roseus|CRO_T020677 Catharanthus_roseus|CRO_T031731 Catharanthus_roseus|CRO_T029162 Catharanthus_roseus|CRO_T009076 Catharanthus_roseus|CRO_T021621 Catharanthus_roseus|CRO_T017403 Catharanthus_roseus|CRO_T030458 Catharanthus_roseus|CRO_T005334 Catharanthus_roseus|CRO_T007893 Catharanthus_roseus|CRO_T029546 Catharanthus_roseus|CRO_T032208 Catharanthus_roseus|CRO_T017504 Catharanthus_roseus|CRO_T017393 Catharanthus_roseus|CRO_T018773 Catharanthus_roseus|CRO_T019158 Catharanthus_roseus|CRO_T007876 Catharanthus_roseus|CRO_T022742 Catharanthus_roseus|CRO_T029160 Catharanthus_roseus|CRO_T029207 Catharanthus_roseus|CRO_T006004 Catharanthus_roseus|CRO_T013125 Catharanthus_roseus|CRO_T029491 Catharanthus_roseus|CRO_T030903 Catharanthus_roseus|CRO_T004933 Catharanthus_roseus|CRO_T013258 Catharanthus_roseus|CRO_T019275 Catharanthus_roseus|CRO_T004186 Catharanthus_roseus|CRO_T000744 Catharanthus_roseus|CRO_T026695 Catharanthus_roseus|CRO_T025735 Catharanthus_roseus|CRO_T025556 Catharanthus_roseus|CRO_T030741 Catharanthus_roseus|CRO_T002084 Catharanthus_roseus|CRO_T000576 Catharanthus_roseus|CRO_T032360 Catharanthus_roseus|CRO_T030817 Catharanthus_roseus|CRO_T011707 Catharanthus_roseus|CRO_T010871 Catharanthus_roseus|CRO_T024566 Catharanthus_roseus|CRO_T014608 Catharanthus_roseus|CRO_T017897 Catharanthus_roseus|CRO_T019690 Catharanthus_roseus|CRO_T012790 Catharanthus_roseus|CRO_T006056 Catharanthus_roseus|CRO_T014781 Catharanthus_roseus|CRO_T033611 Catharanthus_roseus|CRO_T028619 Catharanthus_roseus|CRO_T027563 Catharanthus_roseus|CRO_T028661 Catharanthus_roseus|CRO_T018874 Catharanthus_roseus|CRO_T008050 Catharanthus_roseus|CRO_T008263 Catharanthus_roseus|CRO_T012710 Catharanthus_roseus|CRO_T012081 Catharanthus_roseus|CRO_T024191 Catharanthus_roseus|CRO_T021544 Catharanthus_roseus|CRO_T024023 Catharanthus_roseus|CRO_T011544 Catharanthus_roseus|CRO_T006733 Catharanthus_roseus|CRO_T004121 Catharanthus_roseus|CRO_T018278 Catharanthus_roseus|CRO_T023567 Catharanthus_roseus|CRO_T030162 Catharanthus_roseus|CRO_T005363 Catharanthus_roseus|CRO_T012011 Catharanthus_roseus|CRO_T006438 Catharanthus_roseus|CRO_T016520 Catharanthus_roseus|CRO_T001390 Catharanthus_roseus|CRO_T033517 Catharanthus_roseus|CRO_T026347 Catharanthus_roseus|CRO_T001312 Catharanthus_roseus|CRO_T022942 Catharanthus_roseus|CRO_T023332 Catharanthus_roseus|CRO_T029201 Catharanthus_roseus|CRO_T032120 Catharanthus_roseus|CRO_T019296 Catharanthus_roseus|CRO_T025512 Catharanthus_roseus|CRO_T007130 Catharanthus_roseus|CRO_T030999 Catharanthus_roseus|CRO_T017334 Catharanthus_roseus|CRO_T004746 Catharanthus_roseus|CRO_T009303 Catharanthus_roseus|CRO_T015764 Catharanthus_roseus|CRO_T013806 Catharanthus_roseus|CRO_T029887 Catharanthus_roseus|CRO_T031247 Catharanthus_roseus|CRO_T002539 Catharanthus_roseus|CRO_T023552 Catharanthus_roseus|CRO_T002917 Catharanthus_roseus|CRO_T017714 Catharanthus_roseus|CRO_T006693 Catharanthus_roseus|CRO_T009195 Catharanthus_roseus|CRO_T017331 Catharanthus_roseus|CRO_T028991 Catharanthus_roseus|CRO_T007624 Catharanthus_roseus|CRO_T008969 Catharanthus_roseus|CRO_T014517 Catharanthus_roseus|CRO_T024583 Catharanthus_roseus|CRO_T028788 Catharanthus_roseus|CRO_T003561 Catharanthus_roseus|CRO_T003724 Catharanthus_roseus|CRO_T001693 Catharanthus_roseus|CRO_T030508 Catharanthus_roseus|CRO_T014973 Catharanthus_roseus|CRO_T031955 Catharanthus_roseus|CRO_T019221 Catharanthus_roseus|CRO_T031684 Catharanthus_roseus|CRO_T033432 Catharanthus_roseus|CRO_T010477 Catharanthus_roseus|CRO_T013609 Catharanthus_roseus|CRO_T014022 Catharanthus_roseus|CRO_T014174 Catharanthus_roseus|CRO_T003767 Catharanthus_roseus|CRO_T004983 Catharanthus_roseus|CRO_T017353 Catharanthus_roseus|CRO_T016587 Catharanthus_roseus|CRO_T019798 Catharanthus_roseus|CRO_T005362 Catharanthus_roseus|CRO_T014848 Catharanthus_roseus|CRO_T014632 Catharanthus_roseus|CRO_T001668 Catharanthus_roseus|CRO_T017932 Catharanthus_roseus|CRO_T029241 Catharanthus_roseus|CRO_T029848 Catharanthus_roseus|CRO_T031158 Catharanthus_roseus|CRO_T031114 Catharanthus_roseus|CRO_T019342 Catharanthus_roseus|CRO_T025295 Catharanthus_roseus|CRO_T031095 Catharanthus_roseus|CRO_T018241 Catharanthus_roseus|CRO_T018057 Catharanthus_roseus|CRO_T025562 Catharanthus_roseus|CRO_T016189 Catharanthus_roseus|CRO_T007862 Catharanthus_roseus|CRO_T014709 Catharanthus_roseus|CRO_T012208 Catharanthus_roseus|CRO_T003722 Catharanthus_roseus|CRO_T033540 Catharanthus_roseus|CRO_T014614 Catharanthus_roseus|CRO_T021685 Catharanthus_roseus|CRO_T014390 Catharanthus_roseus|CRO_T024591 Catharanthus_roseus|CRO_T010709 Catharanthus_roseus|CRO_T005169 Catharanthus_roseus|CRO_T000850 Catharanthus_roseus|CRO_T025630 Catharanthus_roseus|CRO_T014532 Catharanthus_roseus|CRO_T010463 Catharanthus_roseus|CRO_T010563 Catharanthus_roseus|CRO_T016624 Catharanthus_roseus|CRO_T007444 Catharanthus_roseus|CRO_T022873 Catharanthus_roseus|CRO_T013235 Catharanthus_roseus|CRO_T027170 Catharanthus_roseus|CRO_T003469 Catharanthus_roseus|CRO_T010553 Catharanthus_roseus|CRO_T005353 Catharanthus_roseus|CRO_T016315 Catharanthus_roseus|CRO_T016917 Catharanthus_roseus|CRO_T028766 Catharanthus_roseus|CRO_T012610 Catharanthus_roseus|CRO_T026942 Catharanthus_roseus|CRO_T006871 Catharanthus_roseus|CRO_T016264 Catharanthus_roseus|CRO_T022783 Catharanthus_roseus|CRO_T012026 Catharanthus_roseus|CRO_T032309 Catharanthus_roseus|CRO_T019945 Catharanthus_roseus|CRO_T014615 Catharanthus_roseus|CRO_T004800 Catharanthus_roseus|CRO_T025835 Catharanthus_roseus|CRO_T027707 Catharanthus_roseus|CRO_T032967 Catharanthus_roseus|CRO_T002952 Catharanthus_roseus|CRO_T032266 Catharanthus_roseus|CRO_T025994 Catharanthus_roseus|CRO_T010815 Catharanthus_roseus|CRO_T011416 Catharanthus_roseus|CRO_T021722 Catharanthus_roseus|CRO_T010043 Catharanthus_roseus|CRO_T006910 Catharanthus_roseus|CRO_T033774 Catharanthus_roseus|CRO_T005635 Catharanthus_roseus|CRO_T010808 Catharanthus_roseus|CRO_T014519 Catharanthus_roseus|CRO_T030034 Catharanthus_roseus|CRO_T016619 Catharanthus_roseus|CRO_T023374 Catharanthus_roseus|CRO_T014664 Catharanthus_roseus|CRO_T011104 Catharanthus_roseus|CRO_T015178 Catharanthus_roseus|CRO_T010452 Catharanthus_roseus|CRO_T028963 Catharanthus_roseus|CRO_T008837 Catharanthus_roseus|CRO_T025245 Catharanthus_roseus|CRO_T033084 Catharanthus_roseus|CRO_T020698 Catharanthus_roseus|CRO_T021412 Catharanthus_roseus|CRO_T017180 Catharanthus_roseus|CRO_T008968 Catharanthus_roseus|CRO_T016254 Catharanthus_roseus|CRO_T025199 Catharanthus_roseus|CRO_T003991 Catharanthus_roseus|CRO_T023870 Catharanthus_roseus|CRO_T027847 Catharanthus_roseus|CRO_T010487 Catharanthus_roseus|CRO_T029781 Catharanthus_roseus|CRO_T015301 Catharanthus_roseus|CRO_T016869 Catharanthus_roseus|CRO_T021983 Catharanthus_roseus|CRO_T032224 Catharanthus_roseus|CRO_T028368 Catharanthus_roseus|CRO_T019525 Catharanthus_roseus|CRO_T026346 Catharanthus_roseus|CRO_T015980 Catharanthus_roseus|CRO_T033265 Catharanthus_roseus|CRO_T013497 Catharanthus_roseus|CRO_T028437 Catharanthus_roseus|CRO_T023391 Catharanthus_roseus|CRO_T023901 Catharanthus_roseus|CRO_T018175 Catharanthus_roseus|CRO_T019220 Catharanthus_roseus|CRO_T015157 Catharanthus_roseus|CRO_T016795 Catharanthus_roseus|CRO_T032166 Catharanthus_roseus|CRO_T010515 Catharanthus_roseus|CRO_T023235 Catharanthus_roseus|CRO_T002787 Catharanthus_roseus|CRO_T004862 Catharanthus_roseus|CRO_T029694 Catharanthus_roseus|CRO_T028413 Catharanthus_roseus|CRO_T019673 Catharanthus_roseus|CRO_T001540 Catharanthus_roseus|CRO_T007002 Catharanthus_roseus|CRO_T021117 Catharanthus_roseus|CRO_T020962 Catharanthus_roseus|CRO_T025737 Catharanthus_roseus|CRO_T018903 Catharanthus_roseus|CRO_T024919 Catharanthus_roseus|CRO_T020733 Catharanthus_roseus|CRO_T022388 Catharanthus_roseus|CRO_T011889 Catharanthus_roseus|CRO_T028693 Catharanthus_roseus|CRO_T004835 Catharanthus_roseus|CRO_T013054 Catharanthus_roseus|CRO_T002406 Catharanthus_roseus|CRO_T018886 Catharanthus_roseus|CRO_T015281 Catharanthus_roseus|CRO_T023004 Catharanthus_roseus|CRO_T027450 Catharanthus_roseus|CRO_T009924 Catharanthus_roseus|CRO_T016172 Catharanthus_roseus|CRO_T024440 Catharanthus_roseus|CRO_T033099 Catharanthus_roseus|CRO_T001431 Catharanthus_roseus|CRO_T004112 Catharanthus_roseus|CRO_T007640 Catharanthus_roseus|CRO_T009317 Catharanthus_roseus|CRO_T024987 Catharanthus_roseus|CRO_T005655 Catharanthus_roseus|CRO_T005148 Catharanthus_roseus|CRO_T017140 Catharanthus_roseus|CRO_T006000 Catharanthus_roseus|CRO_T011724 Catharanthus_roseus|CRO_T028982 Catharanthus_roseus|CRO_T002492 Catharanthus_roseus|CRO_T016028 Catharanthus_roseus|CRO_T018620 Catharanthus_roseus|CRO_T004979 Catharanthus_roseus|CRO_T010232 Catharanthus_roseus|CRO_T022466 Catharanthus_roseus|CRO_T025415 Catharanthus_roseus|CRO_T013699 Catharanthus_roseus|CRO_T027072 Catharanthus_roseus|CRO_T030301 Catharanthus_roseus|CRO_T004247 Catharanthus_roseus|CRO_T012346 Catharanthus_roseus|CRO_T030199 Catharanthus_roseus|CRO_T005274 Catharanthus_roseus|CRO_T001114 Catharanthus_roseus|CRO_T007617 Catharanthus_roseus|CRO_T014701 Catharanthus_roseus|CRO_T030120 Catharanthus_roseus|CRO_T033174 Catharanthus_roseus|CRO_T013476 Catharanthus_roseus|CRO_T007024 Catharanthus_roseus|CRO_T002649 Catharanthus_roseus|CRO_T023543 Catharanthus_roseus|CRO_T025317 Catharanthus_roseus|CRO_T005036 Catharanthus_roseus|CRO_T009657 Catharanthus_roseus|CRO_T018298 Catharanthus_roseus|CRO_T025255 Catharanthus_roseus|CRO_T002985 Catharanthus_roseus|CRO_T011542 Catharanthus_roseus|CRO_T016373 Catharanthus_roseus|CRO_T023092 Catharanthus_roseus|CRO_T016462 Catharanthus_roseus|CRO_T022882 Catharanthus_roseus|CRO_T030853 Catharanthus_roseus|CRO_T020234 Catharanthus_roseus|CRO_T021004 Catharanthus_roseus|CRO_T025613 Catharanthus_roseus|CRO_T026664 Catharanthus_roseus|CRO_T022029 Catharanthus_roseus|CRO_T004492 Catharanthus_roseus|CRO_T030472 Catharanthus_roseus|CRO_T033136 Catharanthus_roseus|CRO_T009409 Catharanthus_roseus|CRO_T022455 Catharanthus_roseus|CRO_T033453 Catharanthus_roseus|CRO_T012258 Catharanthus_roseus|CRO_T015014 Catharanthus_roseus|CRO_T016818 Catharanthus_roseus|CRO_T001327 Catharanthus_roseus|CRO_T013869 Catharanthus_roseus|CRO_T027273 Catharanthus_roseus|CRO_T011499 Catharanthus_roseus|CRO_T007711 Catharanthus_roseus|CRO_T018885 Catharanthus_roseus|CRO_T022486 Catharanthus_roseus|CRO_T002581 Catharanthus_roseus|CRO_T016817 Catharanthus_roseus|CRO_T029948 Catharanthus_roseus|CRO_T026857 Catharanthus_roseus|CRO_T033817 Catharanthus_roseus|CRO_T023357 Catharanthus_roseus|CRO_T022441 Catharanthus_roseus|CRO_T016620 Catharanthus_roseus|CRO_T026812 Catharanthus_roseus|CRO_T020076 Catharanthus_roseus|CRO_T016658 Catharanthus_roseus|CRO_T001469 Catharanthus_roseus|CRO_T027421 Catharanthus_roseus|CRO_T033674 Catharanthus_roseus|CRO_T033670 Catharanthus_roseus|CRO_T033671 Catharanthus_roseus|CRO_T022736 Catharanthus_roseus|CRO_T001843 Catharanthus_roseus|CRO_T021957 Catharanthus_roseus|CRO_T016113 Catharanthus_roseus|CRO_T026363 Catharanthus_roseus|CRO_T004009 Catharanthus_roseus|CRO_T004669 Catharanthus_roseus|CRO_T024179 Catharanthus_roseus|CRO_T014992 Catharanthus_roseus|CRO_T015865 Catharanthus_roseus|CRO_T023965 Catharanthus_roseus|CRO_T017688 Catharanthus_roseus|CRO_T004825 Catharanthus_roseus|CRO_T017496 Catharanthus_roseus|CRO_T013623 Catharanthus_roseus|CRO_T033128 Catharanthus_roseus|CRO_T016580 Catharanthus_roseus|CRO_T014718 Catharanthus_roseus|CRO_T016078 Catharanthus_roseus|CRO_T012498 Catharanthus_roseus|CRO_T030033 Catharanthus_roseus|CRO_T011541 Catharanthus_roseus|CRO_T005308 Catharanthus_roseus|CRO_T014007 Catharanthus_roseus|CRO_T018168 Catharanthus_roseus|CRO_T012194 Catharanthus_roseus|CRO_T022012 Catharanthus_roseus|CRO_T020834 Catharanthus_roseus|CRO_T032636 Catharanthus_roseus|CRO_T019672 Catharanthus_roseus|CRO_T032643 Catharanthus_roseus|CRO_T012767 Catharanthus_roseus|CRO_T029479 Catharanthus_roseus|CRO_T016766 Catharanthus_roseus|CRO_T024589 Catharanthus_roseus|CRO_T025318 Catharanthus_roseus|CRO_T010958 Catharanthus_roseus|CRO_T002768 Catharanthus_roseus|CRO_T010564 Catharanthus_roseus|CRO_T020227 Catharanthus_roseus|CRO_T032088 Catharanthus_roseus|CRO_T032582 Catharanthus_roseus|CRO_T019298 Catharanthus_roseus|CRO_T025513 Catharanthus_roseus|CRO_T015375 Catharanthus_roseus|CRO_T007022 Catharanthus_roseus|CRO_T022336 Catharanthus_roseus|CRO_T001788 Catharanthus_roseus|CRO_T011532 Catharanthus_roseus|CRO_T031467 Catharanthus_roseus|CRO_T015812 Catharanthus_roseus|CRO_T020036 Catharanthus_roseus|CRO_T021666 Catharanthus_roseus|CRO_T026686 Catharanthus_roseus|CRO_T010298 Catharanthus_roseus|CRO_T033473 Catharanthus_roseus|CRO_T025466 Catharanthus_roseus|CRO_T010658 Catharanthus_roseus|CRO_T001692 Catharanthus_roseus|CRO_T025561 Catharanthus_roseus|CRO_T027837 Catharanthus_roseus|CRO_T010644 Catharanthus_roseus|CRO_T020382 Catharanthus_roseus|CRO_T026696 Catharanthus_roseus|CRO_T002145 Catharanthus_roseus|CRO_T005575 Catharanthus_roseus|CRO_T026962 Catharanthus_roseus|CRO_T007685 Catharanthus_roseus|CRO_T023475 Catharanthus_roseus|CRO_T008769 Catharanthus_roseus|CRO_T016025 Catharanthus_roseus|CRO_T017419 Catharanthus_roseus|CRO_T027879 Catharanthus_roseus|CRO_T030202 Catharanthus_roseus|CRO_T009302 Catharanthus_roseus|CRO_T025276 Catharanthus_roseus|CRO_T020921 Catharanthus_roseus|CRO_T028145 Catharanthus_roseus|CRO_T029064 Catharanthus_roseus|CRO_T009925 Catharanthus_roseus|CRO_T032261 Catharanthus_roseus|CRO_T013187 Catharanthus_roseus|CRO_T001731 Catharanthus_roseus|CRO_T033328 Catharanthus_roseus|CRO_T032601 Catharanthus_roseus|CRO_T023545 Catharanthus_roseus|CRO_T009149 Catharanthus_roseus|CRO_T031972 Catharanthus_roseus|CRO_T014661 Catharanthus_roseus|CRO_T016925 Catharanthus_roseus|CRO_T028007 Catharanthus_roseus|CRO_T015155 Catharanthus_roseus|CRO_T027605 Catharanthus_roseus|CRO_T007741 Catharanthus_roseus|CRO_T020111 Catharanthus_roseus|CRO_T026210 Catharanthus_roseus|CRO_T015942 Catharanthus_roseus|CRO_T015765 Catharanthus_roseus|CRO_T003832 Catharanthus_roseus|CRO_T003975 Catharanthus_roseus|CRO_T015317 Catharanthus_roseus|CRO_T003282 Catharanthus_roseus|CRO_T025574 Catharanthus_roseus|CRO_T026293 Catharanthus_roseus|CRO_T022936 Catharanthus_roseus|CRO_T031533 Catharanthus_roseus|CRO_T005146 Catharanthus_roseus|CRO_T031188 Catharanthus_roseus|CRO_T012829 Catharanthus_roseus|CRO_T005747 Catharanthus_roseus|CRO_T027415 Catharanthus_roseus|CRO_T011888 Catharanthus_roseus|CRO_T014866 Catharanthus_roseus|CRO_T015129 Catharanthus_roseus|CRO_T031596 Catharanthus_roseus|CRO_T003302 Catharanthus_roseus|CRO_T011467 Catharanthus_roseus|CRO_T003726 Catharanthus_roseus|CRO_T002714 Catharanthus_roseus|CRO_T029073 Catharanthus_roseus|CRO_T008415 Catharanthus_roseus|CRO_T019810 Catharanthus_roseus|CRO_T024751 Catharanthus_roseus|CRO_T012462 Catharanthus_roseus|CRO_T003280 Catharanthus_roseus|CRO_T020867 Catharanthus_roseus|CRO_T013933 Catharanthus_roseus|CRO_T008751 Catharanthus_roseus|CRO_T015674 Catharanthus_roseus|CRO_T030332 Catharanthus_roseus|CRO_T029888 Catharanthus_roseus|CRO_T002477 Catharanthus_roseus|CRO_T018208 Catharanthus_roseus|CRO_T025558 Catharanthus_roseus|CRO_T011845 Catharanthus_roseus|CRO_T003534 Catharanthus_roseus|CRO_T022605 Catharanthus_roseus|CRO_T007903 Catharanthus_roseus|CRO_T014518 Catharanthus_roseus|CRO_T029859 Catharanthus_roseus|CRO_T015778 Catharanthus_roseus|CRO_T015748 Catharanthus_roseus|CRO_T006111 Catharanthus_roseus|CRO_T005738 Catharanthus_roseus|CRO_T022653 Catharanthus_roseus|CRO_T023632 Catharanthus_roseus|CRO_T007702 Catharanthus_roseus|CRO_T024543 Catharanthus_roseus|CRO_T025350 Catharanthus_roseus|CRO_T027771 Catharanthus_roseus|CRO_T012108 Catharanthus_roseus|CRO_T014582 Catharanthus_roseus|CRO_T028672 Catharanthus_roseus|CRO_T021485 Catharanthus_roseus|CRO_T001755 Catharanthus_roseus|CRO_T026091 Catharanthus_roseus|CRO_T033544 Catharanthus_roseus|CRO_T005201 Catharanthus_roseus|CRO_T006285 Catharanthus_roseus|CRO_T017134 Catharanthus_roseus|CRO_T005056 Catharanthus_roseus|CRO_T033267 Catharanthus_roseus|CRO_T031958 Catharanthus_roseus|CRO_T020623 Catharanthus_roseus|CRO_T030119 Catharanthus_roseus|CRO_T002343 Catharanthus_roseus|CRO_T003107 Catharanthus_roseus|CRO_T025774 Catharanthus_roseus|CRO_T003064 Catharanthus_roseus|CRO_T017319 Catharanthus_roseus|CRO_T029831 Catharanthus_roseus|CRO_T026205 Catharanthus_roseus|CRO_T016963 Catharanthus_roseus|CRO_T033269 Catharanthus_roseus|CRO_T004016 Catharanthus_roseus|CRO_T013635 Catharanthus_roseus|CRO_T020936 Catharanthus_roseus|CRO_T027389 Catharanthus_roseus|CRO_T029953 Catharanthus_roseus|CRO_T024711 Catharanthus_roseus|CRO_T018121 Catharanthus_roseus|CRO_T031778 Catharanthus_roseus|CRO_T019245 Catharanthus_roseus|CRO_T031519 Catharanthus_roseus|CRO_T021701 Catharanthus_roseus|CRO_T017910 Catharanthus_roseus|CRO_T024233 Catharanthus_roseus|CRO_T022689 Catharanthus_roseus|CRO_T019451 Catharanthus_roseus|CRO_T011726 Catharanthus_roseus|CRO_T019847 Catharanthus_roseus|CRO_T031189 Catharanthus_roseus|CRO_T027143 Catharanthus_roseus|CRO_T033457 Catharanthus_roseus|CRO_T030103 Catharanthus_roseus|CRO_T007878 Catharanthus_roseus|CRO_T016759 Catharanthus_roseus|CRO_T027688 Catharanthus_roseus|CRO_T010215 Catharanthus_roseus|CRO_T020147 Catharanthus_roseus|CRO_T007318 Catharanthus_roseus|CRO_T004974 Catharanthus_roseus|CRO_T006878 Catharanthus_roseus|CRO_T026850 Catharanthus_roseus|CRO_T020337 Catharanthus_roseus|CRO_T023203 Catharanthus_roseus|CRO_T019513 Catharanthus_roseus|CRO_T024510 Catharanthus_roseus|CRO_T015669 Catharanthus_roseus|CRO_T015080 Catharanthus_roseus|CRO_T024204 Catharanthus_roseus|CRO_T032173 Catharanthus_roseus|CRO_T010202 Catharanthus_roseus|CRO_T020425 Catharanthus_roseus|CRO_T011077 Catharanthus_roseus|CRO_T014437 Catharanthus_roseus|CRO_T026317 Catharanthus_roseus|CRO_T031884 Catharanthus_roseus|CRO_T023478 Catharanthus_roseus|CRO_T029159 Catharanthus_roseus|CRO_T020086 Catharanthus_roseus|CRO_T024816 Catharanthus_roseus|CRO_T020191 Catharanthus_roseus|CRO_T021982 Catharanthus_roseus|CRO_T033721 Catharanthus_roseus|CRO_T022614 Catharanthus_roseus|CRO_T026863 Catharanthus_roseus|CRO_T030617 Catharanthus_roseus|CRO_T021709 Catharanthus_roseus|CRO_T032232 Catharanthus_roseus|CRO_T015435 Catharanthus_roseus|CRO_T003610 Catharanthus_roseus|CRO_T033798 Catharanthus_roseus|CRO_T014625 Catharanthus_roseus|CRO_T008554 Catharanthus_roseus|CRO_T008925 Catharanthus_roseus|CRO_T017662 Catharanthus_roseus|CRO_T009562 Catharanthus_roseus|CRO_T022974 Catharanthus_roseus|CRO_T031534 Catharanthus_roseus|CRO_T016246 Catharanthus_roseus|CRO_T007799 Catharanthus_roseus|CRO_T014207 Catharanthus_roseus|CRO_T018201 Catharanthus_roseus|CRO_T010280 Catharanthus_roseus|CRO_T010326 Catharanthus_roseus|CRO_T011253 Catharanthus_roseus|CRO_T020377 Catharanthus_roseus|CRO_T027298 Catharanthus_roseus|CRO_T028618 Catharanthus_roseus|CRO_T016960 Catharanthus_roseus|CRO_T004000 Catharanthus_roseus|CRO_T015978 Catharanthus_roseus|CRO_T018565 Catharanthus_roseus|CRO_T031507 Catharanthus_roseus|CRO_T014742 Catharanthus_roseus|CRO_T024890 Catharanthus_roseus|CRO_T010176 Catharanthus_roseus|CRO_T004096 Catharanthus_roseus|CRO_T013213 Catharanthus_roseus|CRO_T006716 Catharanthus_roseus|CRO_T032234 Catharanthus_roseus|CRO_T024411 Catharanthus_roseus|CRO_T009673 Catharanthus_roseus|CRO_T005634 Catharanthus_roseus|CRO_T025473 Catharanthus_roseus|CRO_T014172 Catharanthus_roseus|CRO_T007362 Catharanthus_roseus|CRO_T019693 Catharanthus_roseus|CRO_T011275 Catharanthus_roseus|CRO_T008872 Catharanthus_roseus|CRO_T012085 Catharanthus_roseus|CRO_T031466 Catharanthus_roseus|CRO_T015292 Catharanthus_roseus|CRO_T012199 Catharanthus_roseus|CRO_T010824 Catharanthus_roseus|CRO_T010181 Catharanthus_roseus|CRO_T033678 Catharanthus_roseus|CRO_T006067 Catharanthus_roseus|CRO_T025296 Catharanthus_roseus|CRO_T026284 Catharanthus_roseus|CRO_T005337 Catharanthus_roseus|CRO_T033377 Catharanthus_roseus|CRO_T020068 Catharanthus_roseus|CRO_T022718 Catharanthus_roseus|CRO_T006820 Catharanthus_roseus|CRO_T021413 Catharanthus_roseus|CRO_T015884 Catharanthus_roseus|CRO_T020651 Catharanthus_roseus|CRO_T016142 Catharanthus_roseus|CRO_T011735 Catharanthus_roseus|CRO_T020106 Catharanthus_roseus|CRO_T029849 Catharanthus_roseus|CRO_T027437 Catharanthus_roseus|CRO_T018174 Catharanthus_roseus|CRO_T027285 Catharanthus_roseus|CRO_T015213 Catharanthus_roseus|CRO_T012309 Catharanthus_roseus|CRO_T033284 Catharanthus_roseus|CRO_T030781 Catharanthus_roseus|CRO_T018681 Catharanthus_roseus|CRO_T032850 Catharanthus_roseus|CRO_T020920 Catharanthus_roseus|CRO_T027537 Catharanthus_roseus|CRO_T024506 Catharanthus_roseus|CRO_T017922 Catharanthus_roseus|CRO_T026318 Catharanthus_roseus|CRO_T020887 Catharanthus_roseus|CRO_T032514 Catharanthus_roseus|CRO_T001654 Catharanthus_roseus|CRO_T000089 Catharanthus_roseus|CRO_T005242 Catharanthus_roseus|CRO_T004973 Catharanthus_roseus|CRO_T022477 Catharanthus_roseus|CRO_T000728 Catharanthus_roseus|CRO_T013167 Catharanthus_roseus|CRO_T002614 Catharanthus_roseus|CRO_T006694 Catharanthus_roseus|CRO_T017416 Catharanthus_roseus|CRO_T013373 Catharanthus_roseus|CRO_T006232 Catharanthus_roseus|CRO_T002346 Catharanthus_roseus|CRO_T007634 Catharanthus_roseus|CRO_T030129 Catharanthus_roseus|CRO_T000652 Catharanthus_roseus|CRO_T028299 Catharanthus_roseus|CRO_T012500 Catharanthus_roseus|CRO_T001613 Catharanthus_roseus|CRO_T001351 Catharanthus_roseus|CRO_T006753 Catharanthus_roseus|CRO_T012717 Catharanthus_roseus|CRO_T025964 Catharanthus_roseus|CRO_T003772 Catharanthus_roseus|CRO_T027876 Catharanthus_roseus|CRO_T025156 Catharanthus_roseus|CRO_T007572 Catharanthus_roseus|CRO_T033469 Catharanthus_roseus|CRO_T000719 Catharanthus_roseus|CRO_T018024 Catharanthus_roseus|CRO_T000353 Catharanthus_roseus|CRO_T001511 Catharanthus_roseus|CRO_T003339 Catharanthus_roseus|CRO_T003435 Catharanthus_roseus|CRO_T003727 Catharanthus_roseus|CRO_T001404 Catharanthus_roseus|CRO_T016160 Catharanthus_roseus|CRO_T007291 Catharanthus_roseus|CRO_T018693 Catharanthus_roseus|CRO_T001634 Catharanthus_roseus|CRO_T008418 Catharanthus_roseus|CRO_T000132 Catharanthus_roseus|CRO_T000709 Catharanthus_roseus|CRO_T000625 Catharanthus_roseus|CRO_T000886 Catharanthus_roseus|CRO_T000113 Catharanthus_roseus|CRO_T000390 Catharanthus_roseus|CRO_T000114 Catharanthus_roseus|CRO_T000280 Catharanthus_roseus|CRO_T001655 Catharanthus_roseus|CRO_T000935 Catharanthus_roseus|CRO_T010698 Catharanthus_roseus|CRO_T002713 Catharanthus_roseus|CRO_T014583 Catharanthus_roseus|CRO_T003471 Catharanthus_roseus|CRO_T010453 Catharanthus_roseus|CRO_T000225 Catharanthus_roseus|CRO_T016284 Catharanthus_roseus|CRO_T010434 Catharanthus_roseus|CRO_T015275 Catharanthus_roseus|CRO_T000356 Catharanthus_roseus|CRO_T000199 Catharanthus_roseus|CRO_T000839 Catharanthus_roseus|CRO_T016092 Catharanthus_roseus|CRO_T000001 Catharanthus_roseus|CRO_T013148 Vitis_vinifera|GSVIVT01023955001 Rhododendron_delavayi|DUH012170.2
OCG2: Catharanthus_roseus|CRO_T027493 Catharanthus_roseus|CRO_T014427 Catharanthus_roseus|CRO_T004210 Catharanthus_roseus|CRO_T011412 Catharanthus_roseus|CRO_T010011 Catharanthus_roseus|CRO_T005514 Catharanthus_roseus|CRO_T012141 Catharanthus_roseus|CRO_T028845 Catharanthus_roseus|CRO_T029341 Catharanthus_roseus|CRO_T009831 Catharanthus_roseus|CRO_T031528 Catharanthus_roseus|CRO_T018046 Catharanthus_roseus|CRO_T031163 Catharanthus_roseus|CRO_T029944 Catharanthus_roseus|CRO_T015667 Catharanthus_roseus|CRO_T008936 Catharanthus_roseus|CRO_T012394 Catharanthus_roseus|CRO_T024089 Catharanthus_roseus|CRO_T013722 Catharanthus_roseus|CRO_T013716 Catharanthus_roseus|CRO_T023504 Catharanthus_roseus|CRO_T029575 Catharanthus_roseus|CRO_T027678 Catharanthus_roseus|CRO_T033757 Catharanthus_roseus|CRO_T017649 Catharanthus_roseus|CRO_T008973 Catharanthus_roseus|CRO_T033232 Catharanthus_roseus|CRO_T017909 Catharanthus_roseus|CRO_T009258 Catharanthus_roseus|CRO_T031004 Catharanthus_roseus|CRO_T018745 Catharanthus_roseus|CRO_T009830 Catharanthus_roseus|CRO_T007204 Catharanthus_roseus|CRO_T031763 Catharanthus_roseus|CRO_T017697 Catharanthus_roseus|CRO_T005124 Catharanthus_roseus|CRO_T021454 Catharanthus_roseus|CRO_T018017 Catharanthus_roseus|CRO_T014956 Catharanthus_roseus|CRO_T017701 Catharanthus_roseus|CRO_T015379 Catharanthus_roseus|CRO_T032051 Catharanthus_roseus|CRO_T012041 Catharanthus_roseus|CRO_T032711 Catharanthus_roseus|CRO_T032140 Catharanthus_roseus|CRO_T013553 Catharanthus_roseus|CRO_T006213 Catharanthus_roseus|CRO_T027253 Catharanthus_roseus|CRO_T024474 Catharanthus_roseus|CRO_T018069 Catharanthus_roseus|CRO_T012675 Catharanthus_roseus|CRO_T005999 Catharanthus_roseus|CRO_T009680 Catharanthus_roseus|CRO_T015454 Catharanthus_roseus|CRO_T021410 Catharanthus_roseus|CRO_T027061 Catharanthus_roseus|CRO_T024479 Catharanthus_roseus|CRO_T030021 Catharanthus_roseus|CRO_T020177 Catharanthus_roseus|CRO_T008391 Catharanthus_roseus|CRO_T009567 Catharanthus_roseus|CRO_T018575 Catharanthus_roseus|CRO_T032713 Catharanthus_roseus|CRO_T015983 Catharanthus_roseus|CRO_T030894 Catharanthus_roseus|CRO_T007100 Catharanthus_roseus|CRO_T023312 Catharanthus_roseus|CRO_T017985 Catharanthus_roseus|CRO_T010967 Catharanthus_roseus|CRO_T029621 Catharanthus_roseus|CRO_T011179 Catharanthus_roseus|CRO_T008914 Catharanthus_roseus|CRO_T033268 Catharanthus_roseus|CRO_T028894 Catharanthus_roseus|CRO_T025284 Catharanthus_roseus|CRO_T024546 Catharanthus_roseus|CRO_T032118 Catharanthus_roseus|CRO_T009205 Catharanthus_roseus|CRO_T023654 Catharanthus_roseus|CRO_T027510 Catharanthus_roseus|CRO_T010426 Catharanthus_roseus|CRO_T012322 Catharanthus_roseus|CRO_T010777 Catharanthus_roseus|CRO_T030632 Catharanthus_roseus|CRO_T023041 Catharanthus_roseus|CRO_T021233 Catharanthus_roseus|CRO_T014896 Catharanthus_roseus|CRO_T013983 Catharanthus_roseus|CRO_T013198 Catharanthus_roseus|CRO_T018533 Catharanthus_roseus|CRO_T029910 Catharanthus_roseus|CRO_T022855 Catharanthus_roseus|CRO_T013348 Catharanthus_roseus|CRO_T023786 Catharanthus_roseus|CRO_T015148 Catharanthus_roseus|CRO_T008604 Catharanthus_roseus|CRO_T012015 Catharanthus_roseus|CRO_T028646 Catharanthus_roseus|CRO_T012501 Catharanthus_roseus|CRO_T030049 Catharanthus_roseus|CRO_T029670 Catharanthus_roseus|CRO_T025863 Catharanthus_roseus|CRO_T015588 Catharanthus_roseus|CRO_T032437 Catharanthus_roseus|CRO_T028902 Catharanthus_roseus|CRO_T018682 Catharanthus_roseus|CRO_T014761 Catharanthus_roseus|CRO_T033500 Catharanthus_roseus|CRO_T017082 Catharanthus_roseus|CRO_T015209 Catharanthus_roseus|CRO_T022994 Catharanthus_roseus|CRO_T032947 Catharanthus_roseus|CRO_T015036 Catharanthus_roseus|CRO_T027438 Catharanthus_roseus|CRO_T018027 Catharanthus_roseus|CRO_T025691 Catharanthus_roseus|CRO_T030940 Catharanthus_roseus|CRO_T024841 Catharanthus_roseus|CRO_T027245 Catharanthus_roseus|CRO_T033286 Catharanthus_roseus|CRO_T018528 Catharanthus_roseus|CRO_T031022 Catharanthus_roseus|CRO_T027901 Catharanthus_roseus|CRO_T022636 Catharanthus_roseus|CRO_T018960 Catharanthus_roseus|CRO_T023015 Catharanthus_roseus|CRO_T028929 Catharanthus_roseus|CRO_T015743 Catharanthus_roseus|CRO_T018928 Catharanthus_roseus|CRO_T016214 Catharanthus_roseus|CRO_T022034 Catharanthus_roseus|CRO_T022053 Catharanthus_roseus|CRO_T033742 Catharanthus_roseus|CRO_T022356 Catharanthus_roseus|CRO_T018418 Catharanthus_roseus|CRO_T031764 Catharanthus_roseus|CRO_T025353 Catharanthus_roseus|CRO_T019964 Catharanthus_roseus|CRO_T029680 Catharanthus_roseus|CRO_T030956 Catharanthus_roseus|CRO_T024666 Catharanthus_roseus|CRO_T021027 Catharanthus_roseus|CRO_T033023 Catharanthus_roseus|CRO_T023895 Catharanthus_roseus|CRO_T021996 Catharanthus_roseus|CRO_T026450 Catharanthus_roseus|CRO_T030948 Catharanthus_roseus|CRO_T026737 Catharanthus_roseus|CRO_T024627 Catharanthus_roseus|CRO_T025552 Catharanthus_roseus|CRO_T032493 Catharanthus_roseus|CRO_T033650 Catharanthus_roseus|CRO_T026842 Catharanthus_roseus|CRO_T030501 Catharanthus_roseus|CRO_T024734 Catharanthus_roseus|CRO_T032995 Catharanthus_roseus|CRO_T028645 Catharanthus_roseus|CRO_T025934 Catharanthus_roseus|CRO_T028827 Catharanthus_roseus|CRO_T028305 Catharanthus_roseus|CRO_T022216 Catharanthus_roseus|CRO_T022634 Catharanthus_roseus|CRO_T032061 Catharanthus_roseus|CRO_T010945 Catharanthus_roseus|CRO_T012387 Catharanthus_roseus|CRO_T027011 Catharanthus_roseus|CRO_T017969 Catharanthus_roseus|CRO_T016713 Catharanthus_roseus|CRO_T013680 Catharanthus_roseus|CRO_T014283 Catharanthus_roseus|CRO_T024806 Catharanthus_roseus|CRO_T018180 Catharanthus_roseus|CRO_T021002 Catharanthus_roseus|CRO_T025307 Catharanthus_roseus|CRO_T033168 Catharanthus_roseus|CRO_T028366 Catharanthus_roseus|CRO_T029691 Catharanthus_roseus|CRO_T022963 Catharanthus_roseus|CRO_T031822 Catharanthus_roseus|CRO_T014769 Catharanthus_roseus|CRO_T033736 Catharanthus_roseus|CRO_T023869 Catharanthus_roseus|CRO_T030511 Catharanthus_roseus|CRO_T001516 Catharanthus_roseus|CRO_T031230 Catharanthus_roseus|CRO_T003238 Catharanthus_roseus|CRO_T014020 Catharanthus_roseus|CRO_T003286 Catharanthus_roseus|CRO_T023894 Catharanthus_roseus|CRO_T005364 Catharanthus_roseus|CRO_T024518 Catharanthus_roseus|CRO_T002198 Catharanthus_roseus|CRO_T007095 Catharanthus_roseus|CRO_T031035 Catharanthus_roseus|CRO_T008958 Catharanthus_roseus|CRO_T010936 Catharanthus_roseus|CRO_T006908 Catharanthus_roseus|CRO_T016150 Catharanthus_roseus|CRO_T012184 Catharanthus_roseus|CRO_T008355 Catharanthus_roseus|CRO_T011798 Catharanthus_roseus|CRO_T022231 Catharanthus_roseus|CRO_T012493 Catharanthus_roseus|CRO_T018179 Catharanthus_roseus|CRO_T013682 Catharanthus_roseus|CRO_T026089 Catharanthus_roseus|CRO_T028381 Catharanthus_roseus|CRO_T031207 Catharanthus_roseus|CRO_T022348 Catharanthus_roseus|CRO_T006802 Catharanthus_roseus|CRO_T008878 Catharanthus_roseus|CRO_T006634 Catharanthus_roseus|CRO_T018614 Catharanthus_roseus|CRO_T012783 Catharanthus_roseus|CRO_T024739 Catharanthus_roseus|CRO_T011645 Catharanthus_roseus|CRO_T003814 Catharanthus_roseus|CRO_T004743 Catharanthus_roseus|CRO_T003026 Catharanthus_roseus|CRO_T005583 Catharanthus_roseus|CRO_T025602 Catharanthus_roseus|CRO_T005704 Catharanthus_roseus|CRO_T028903 Catharanthus_roseus|CRO_T014320 Catharanthus_roseus|CRO_T007896 Catharanthus_roseus|CRO_T003389 Catharanthus_roseus|CRO_T005678 Catharanthus_roseus|CRO_T002301 Catharanthus_roseus|CRO_T005658 Catharanthus_roseus|CRO_T018545 Catharanthus_roseus|CRO_T002731 Catharanthus_roseus|CRO_T012811 Catharanthus_roseus|CRO_T010268 Catharanthus_roseus|CRO_T025479 Catharanthus_roseus|CRO_T028557 Catharanthus_roseus|CRO_T003397 Catharanthus_roseus|CRO_T014659 Catharanthus_roseus|CRO_T012810 Catharanthus_roseus|CRO_T005702 Catharanthus_roseus|CRO_T011692 Catharanthus_roseus|CRO_T033816 Catharanthus_roseus|CRO_T004620 Catharanthus_roseus|CRO_T010969 Catharanthus_roseus|CRO_T027327 Catharanthus_roseus|CRO_T016566 Catharanthus_roseus|CRO_T021376 Catharanthus_roseus|CRO_T013175 Catharanthus_roseus|CRO_T012914 Catharanthus_roseus|CRO_T008528 Catharanthus_roseus|CRO_T012778 Catharanthus_roseus|CRO_T012812 Catharanthus_roseus|CRO_T026795 Catharanthus_roseus|CRO_T004258 Catharanthus_roseus|CRO_T004318 Catharanthus_roseus|CRO_T011693 Catharanthus_roseus|CRO_T026118 Catharanthus_roseus|CRO_T006440 Catharanthus_roseus|CRO_T015044 Catharanthus_roseus|CRO_T006664 Catharanthus_roseus|CRO_T015285 Catharanthus_roseus|CRO_T013256 Catharanthus_roseus|CRO_T029089 Catharanthus_roseus|CRO_T011306 Catharanthus_roseus|CRO_T007310 Catharanthus_roseus|CRO_T009720 Catharanthus_roseus|CRO_T004051 Catharanthus_roseus|CRO_T011014 Catharanthus_roseus|CRO_T009731 Catharanthus_roseus|CRO_T026067 Catharanthus_roseus|CRO_T031096 Catharanthus_roseus|CRO_T026536 Catharanthus_roseus|CRO_T031255 Catharanthus_roseus|CRO_T029344 Catharanthus_roseus|CRO_T027156 Catharanthus_roseus|CRO_T010252 Catharanthus_roseus|CRO_T018743 Catharanthus_roseus|CRO_T010329 Catharanthus_roseus|CRO_T011255 Catharanthus_roseus|CRO_T023050 Catharanthus_roseus|CRO_T022309 Catharanthus_roseus|CRO_T015324 Catharanthus_roseus|CRO_T017121 Catharanthus_roseus|CRO_T025575 Catharanthus_roseus|CRO_T010791 Catharanthus_roseus|CRO_T011729 Catharanthus_roseus|CRO_T022836 Catharanthus_roseus|CRO_T015492 Catharanthus_roseus|CRO_T011011 Catharanthus_roseus|CRO_T012757 Catharanthus_roseus|CRO_T024255 Catharanthus_roseus|CRO_T031964 Catharanthus_roseus|CRO_T015695 Catharanthus_roseus|CRO_T025287 Catharanthus_roseus|CRO_T012161 Catharanthus_roseus|CRO_T026319 Catharanthus_roseus|CRO_T019359 Catharanthus_roseus|CRO_T012339 Catharanthus_roseus|CRO_T021509 Catharanthus_roseus|CRO_T017370 Catharanthus_roseus|CRO_T022673 Catharanthus_roseus|CRO_T015515 Catharanthus_roseus|CRO_T014295 Catharanthus_roseus|CRO_T024011 Catharanthus_roseus|CRO_T020581 Catharanthus_roseus|CRO_T015742 Catharanthus_roseus|CRO_T020426 Catharanthus_roseus|CRO_T029307 Catharanthus_roseus|CRO_T021999 Catharanthus_roseus|CRO_T021183 Catharanthus_roseus|CRO_T027677 Catharanthus_roseus|CRO_T017522 Catharanthus_roseus|CRO_T018647 Catharanthus_roseus|CRO_T031421 Catharanthus_roseus|CRO_T027916 Catharanthus_roseus|CRO_T018268 Catharanthus_roseus|CRO_T026462 Catharanthus_roseus|CRO_T018985 Catharanthus_roseus|CRO_T025083 Catharanthus_roseus|CRO_T026836 Catharanthus_roseus|CRO_T028394 Catharanthus_roseus|CRO_T029902 Catharanthus_roseus|CRO_T033629 Catharanthus_roseus|CRO_T030420 Catharanthus_roseus|CRO_T028745 Catharanthus_roseus|CRO_T031059 Catharanthus_roseus|CRO_T017231 Catharanthus_roseus|CRO_T007043 Catharanthus_roseus|CRO_T009582 Catharanthus_roseus|CRO_T009568 Catharanthus_roseus|CRO_T013689 Catharanthus_roseus|CRO_T025362 Catharanthus_roseus|CRO_T011408 Catharanthus_roseus|CRO_T026985 Catharanthus_roseus|CRO_T015181 Catharanthus_roseus|CRO_T032449 Catharanthus_roseus|CRO_T030581 Catharanthus_roseus|CRO_T024805 Catharanthus_roseus|CRO_T013304 Catharanthus_roseus|CRO_T026516 Catharanthus_roseus|CRO_T012963 Catharanthus_roseus|CRO_T017042 Catharanthus_roseus|CRO_T019939 Catharanthus_roseus|CRO_T031243 Catharanthus_roseus|CRO_T000587 Catharanthus_roseus|CRO_T002437 Catharanthus_roseus|CRO_T000650 Catharanthus_roseus|CRO_T009655 Catharanthus_roseus|CRO_T001143 Catharanthus_roseus|CRO_T000818 Catharanthus_roseus|CRO_T003432 Catharanthus_roseus|CRO_T001444 Catharanthus_roseus|CRO_T010497 Catharanthus_roseus|CRO_T001175 Catharanthus_roseus|CRO_T003920 Catharanthus_roseus|CRO_T018368 Catharanthus_roseus|CRO_T006489 Catharanthus_roseus|CRO_T011617 Catharanthus_roseus|CRO_T001809 Catharanthus_roseus|CRO_T007080 Catharanthus_roseus|CRO_T009174 Catharanthus_roseus|CRO_T003518 Catharanthus_roseus|CRO_T009092 Catharanthus_roseus|CRO_T026445 Catharanthus_roseus|CRO_T028581 Catharanthus_roseus|CRO_T025724 Catharanthus_roseus|CRO_T006869 Catharanthus_roseus|CRO_T018212 Catharanthus_roseus|CRO_T026013 Catharanthus_roseus|CRO_T004940 Catharanthus_roseus|CRO_T012596 Catharanthus_roseus|CRO_T006488 Catharanthus_roseus|CRO_T009743 Catharanthus_roseus|CRO_T018446 Catharanthus_roseus|CRO_T008547 Catharanthus_roseus|CRO_T007584 Catharanthus_roseus|CRO_T021236 Catharanthus_roseus|CRO_T023983 Catharanthus_roseus|CRO_T008451 Catharanthus_roseus|CRO_T032258 Catharanthus_roseus|CRO_T018628 Catharanthus_roseus|CRO_T026626 Catharanthus_roseus|CRO_T011808 Catharanthus_roseus|CRO_T018073 Catharanthus_roseus|CRO_T028364 Catharanthus_roseus|CRO_T031982 Catharanthus_roseus|CRO_T018696 Catharanthus_roseus|CRO_T009658 Catharanthus_roseus|CRO_T008212 Catharanthus_roseus|CRO_T023025 Catharanthus_roseus|CRO_T008879 Catharanthus_roseus|CRO_T003285 Catharanthus_roseus|CRO_T029690 Catharanthus_roseus|CRO_T009719 Catharanthus_roseus|CRO_T005598 Catharanthus_roseus|CRO_T019433 Catharanthus_roseus|CRO_T003114 Catharanthus_roseus|CRO_T002699 Catharanthus_roseus|CRO_T002167 Catharanthus_roseus|CRO_T008518 Catharanthus_roseus|CRO_T001394 Catharanthus_roseus|CRO_T012911 Catharanthus_roseus|CRO_T013174 Catharanthus_roseus|CRO_T013305 Catharanthus_roseus|CRO_T026798 Catharanthus_roseus|CRO_T027586 Catharanthus_roseus|CRO_T030502 Catharanthus_roseus|CRO_T015462 Catharanthus_roseus|CRO_T030722 Catharanthus_roseus|CRO_T023761 Catharanthus_roseus|CRO_T022467 Catharanthus_roseus|CRO_T019129 Catharanthus_roseus|CRO_T023657 Catharanthus_roseus|CRO_T015943 Catharanthus_roseus|CRO_T014587 Catharanthus_roseus|CRO_T015746 Catharanthus_roseus|CRO_T025588 Catharanthus_roseus|CRO_T031160 Catharanthus_roseus|CRO_T015804 Catharanthus_roseus|CRO_T020436 Catharanthus_roseus|CRO_T016218 Catharanthus_roseus|CRO_T021600 Catharanthus_roseus|CRO_T019087 Catharanthus_roseus|CRO_T003181 Catharanthus_roseus|CRO_T031176 Catharanthus_roseus|CRO_T022347 Catharanthus_roseus|CRO_T026320 Catharanthus_roseus|CRO_T019435 Catharanthus_roseus|CRO_T015455 Catharanthus_roseus|CRO_T017716 Catharanthus_roseus|CRO_T025360 Catharanthus_roseus|CRO_T014869 Catharanthus_roseus|CRO_T007331 Catharanthus_roseus|CRO_T010219 Catharanthus_roseus|CRO_T007566 Catharanthus_roseus|CRO_T009095 Catharanthus_roseus|CRO_T010274 Catharanthus_roseus|CRO_T018624 Catharanthus_roseus|CRO_T010818 Catharanthus_roseus|CRO_T033448 Catharanthus_roseus|CRO_T002889 Catharanthus_roseus|CRO_T012386 Catharanthus_roseus|CRO_T003392 Catharanthus_roseus|CRO_T010895 Catharanthus_roseus|CRO_T030208 Catharanthus_roseus|CRO_T022711 Catharanthus_roseus|CRO_T021452 Catharanthus_roseus|CRO_T005723 Catharanthus_roseus|CRO_T011291 Catharanthus_roseus|CRO_T017753 Catharanthus_roseus|CRO_T027545 Catharanthus_roseus|CRO_T011190 Catharanthus_roseus|CRO_T009298 Catharanthus_roseus|CRO_T019853 Catharanthus_roseus|CRO_T009559 Catharanthus_roseus|CRO_T002938 Catharanthus_roseus|CRO_T007585 Catharanthus_roseus|CRO_T006924 Catharanthus_roseus|CRO_T002805 Catharanthus_roseus|CRO_T021919 Catharanthus_roseus|CRO_T004039 Catharanthus_roseus|CRO_T021377 Catharanthus_roseus|CRO_T032361 Catharanthus_roseus|CRO_T007342 Catharanthus_roseus|CRO_T016834 Catharanthus_roseus|CRO_T007587 Catharanthus_roseus|CRO_T015112 Catharanthus_roseus|CRO_T015499 Catharanthus_roseus|CRO_T029249 Catharanthus_roseus|CRO_T009653 Catharanthus_roseus|CRO_T003288 Catharanthus_roseus|CRO_T025104 Catharanthus_roseus|CRO_T005842 Catharanthus_roseus|CRO_T010820 Catharanthus_roseus|CRO_T014693 Catharanthus_roseus|CRO_T007871 Catharanthus_roseus|CRO_T009558 Catharanthus_roseus|CRO_T006653 Catharanthus_roseus|CRO_T009058 Catharanthus_roseus|CRO_T004440 Catharanthus_roseus|CRO_T016714 Catharanthus_roseus|CRO_T023071 Catharanthus_roseus|CRO_T020203 Catharanthus_roseus|CRO_T023818 Catharanthus_roseus|CRO_T000312 Catharanthus_roseus|CRO_T001830 Catharanthus_roseus|CRO_T001252 Catharanthus_roseus|CRO_T002728 Catharanthus_roseus|CRO_T022712 Catharanthus_roseus|CRO_T009206 Catharanthus_roseus|CRO_T033334 Catharanthus_roseus|CRO_T021089 Catharanthus_roseus|CRO_T002271 Catharanthus_roseus|CRO_T015623 Catharanthus_roseus|CRO_T013719 Catharanthus_roseus|CRO_T002284 Catharanthus_roseus|CRO_T025358 Catharanthus_roseus|CRO_T000126 Catharanthus_roseus|CRO_T014265 Catharanthus_roseus|CRO_T007570 Catharanthus_roseus|CRO_T003594 Catharanthus_roseus|CRO_T003425 Catharanthus_roseus|CRO_T016271 Catharanthus_roseus|CRO_T011530 Catharanthus_roseus|CRO_T000187 Catharanthus_roseus|CRO_T008743 Catharanthus_roseus|CRO_T011755 Catharanthus_roseus|CRO_T000210 Catharanthus_roseus|CRO_T000275 Catharanthus_roseus|CRO_T001807 Catharanthus_roseus|CRO_T015744 Catharanthus_roseus|CRO_T023978 Catharanthus_roseus|CRO_T016562 Catharanthus_roseus|CRO_T011573 Catharanthus_roseus|CRO_T006239 Catharanthus_roseus|CRO_T027766 Catharanthus_roseus|CRO_T020166 Catharanthus_roseus|CRO_T033621 Catharanthus_roseus|CRO_T021997 Catharanthus_roseus|CRO_T001740 Catharanthus_roseus|CRO_T030216 Catharanthus_roseus|CRO_T024168 Catharanthus_roseus|CRO_T011575 Catharanthus_roseus|CRO_T000567 Catharanthus_roseus|CRO_T018697 Catharanthus_roseus|CRO_T018557 Catharanthus_roseus|CRO_T018022 Catharanthus_roseus|CRO_T021130 Catharanthus_roseus|CRO_T012489 Catharanthus_roseus|CRO_T018178 Catharanthus_roseus|CRO_T007601 Catharanthus_roseus|CRO_T006637 Catharanthus_roseus|CRO_T025943 Catharanthus_roseus|CRO_T006439 Catharanthus_roseus|CRO_T003394 Catharanthus_roseus|CRO_T018649 Catharanthus_roseus|CRO_T033781 Catharanthus_roseus|CRO_T016564 Catharanthus_roseus|CRO_T000009 Catharanthus_roseus|CRO_T001133 Catharanthus_roseus|CRO_T001121 Catharanthus_roseus|CRO_T000568 Catharanthus_roseus|CRO_T004346 Catharanthus_roseus|CRO_T009828 Catharanthus_roseus|CRO_T002826 Catharanthus_roseus|CRO_T002072 Catharanthus_roseus|CRO_T032393 Catharanthus_roseus|CRO_T007897 Catharanthus_roseus|CRO_T005491 Catharanthus_roseus|CRO_T000913 Catharanthus_roseus|CRO_T002234 Catharanthus_roseus|CRO_T000480 Catharanthus_roseus|CRO_T001384 Catharanthus_roseus|CRO_T000121 Catharanthus_roseus|CRO_T002150 Catharanthus_roseus|CRO_T000608 Catharanthus_roseus|CRO_T000127 Catharanthus_roseus|CRO_T000510 Catharanthus_roseus|CRO_T006525 Catharanthus_roseus|CRO_T001449 Catharanthus_roseus|CRO_T000705 Catharanthus_roseus|CRO_T018004 Catharanthus_roseus|CRO_T000046 Catharanthus_roseus|CRO_T028172 Catharanthus_roseus|CRO_T008817 Catharanthus_roseus|CRO_T003677 Catharanthus_roseus|CRO_T000685 Catharanthus_roseus|CRO_T002616 Catharanthus_roseus|CRO_T014660 Catharanthus_roseus|CRO_T002114 Catharanthus_roseus|CRO_T010077 Catharanthus_roseus|CRO_T009898 Catharanthus_roseus|CRO_T009667 Catharanthus_roseus|CRO_T005071 Catharanthus_roseus|CRO_T007178 Catharanthus_roseus|CRO_T006075 Catharanthus_roseus|CRO_T000013 Catharanthus_roseus|CRO_T012071 Catharanthus_roseus|CRO_T007557 Catharanthus_roseus|CRO_T001566 Catharanthus_roseus|CRO_T015135 Catharanthus_roseus|CRO_T009176 Catharanthus_roseus|CRO_T005084 Catharanthus_roseus|CRO_T022218 Catharanthus_roseus|CRO_T000185 Catharanthus_roseus|CRO_T000116 Catharanthus_roseus|CRO_T009261 Catharanthus_roseus|CRO_T028373 Catharanthus_roseus|CRO_T001259 Catharanthus_roseus|CRO_T018412 Catharanthus_roseus|CRO_T023787
OCG3: Catharanthus_roseus|CRO_T003705 Catharanthus_roseus|CRO_T031961 Catharanthus_roseus|CRO_T000123 Catharanthus_roseus|CRO_T017386 Catharanthus_roseus|CRO_T019465 Catharanthus_roseus|CRO_T001052 Catharanthus_roseus|CRO_T007535 Catharanthus_roseus|CRO_T026685 Catharanthus_roseus|CRO_T022510 Catharanthus_roseus|CRO_T000238 Catharanthus_roseus|CRO_T032561 Catharanthus_roseus|CRO_T019889 Catharanthus_roseus|CRO_T031489 Catharanthus_roseus|CRO_T017390 Catharanthus_roseus|CRO_T016121 Catharanthus_roseus|CRO_T015993 Catharanthus_roseus|CRO_T003555 Catharanthus_roseus|CRO_T028095 Catharanthus_roseus|CRO_T013327 Catharanthus_roseus|CRO_T010249 Catharanthus_roseus|CRO_T024297 Catharanthus_roseus|CRO_T029886 Catharanthus_roseus|CRO_T031195 Catharanthus_roseus|CRO_T023835 Catharanthus_roseus|CRO_T015042 Catharanthus_roseus|CRO_T017004 Catharanthus_roseus|CRO_T015878 Catharanthus_roseus|CRO_T008704 Catharanthus_roseus|CRO_T020857 Catharanthus_roseus|CRO_T018013 Catharanthus_roseus|CRO_T023209 Catharanthus_roseus|CRO_T007701 Catharanthus_roseus|CRO_T014450 Catharanthus_roseus|CRO_T015606 Catharanthus_roseus|CRO_T023592 Catharanthus_roseus|CRO_T028498 Catharanthus_roseus|CRO_T001345 Catharanthus_roseus|CRO_T003378 Catharanthus_roseus|CRO_T007753 Catharanthus_roseus|CRO_T017786 Catharanthus_roseus|CRO_T020294 Catharanthus_roseus|CRO_T030154 Catharanthus_roseus|CRO_T022953 Catharanthus_roseus|CRO_T026994 Catharanthus_roseus|CRO_T020843 Catharanthus_roseus|CRO_T030319 Catharanthus_roseus|CRO_T016406 Catharanthus_roseus|CRO_T016280 Catharanthus_roseus|CRO_T001683 Catharanthus_roseus|CRO_T005524 Catharanthus_roseus|CRO_T010246 Catharanthus_roseus|CRO_T030392 Catharanthus_roseus|CRO_T019358 Catharanthus_roseus|CRO_T033577 Catharanthus_roseus|CRO_T009935 Catharanthus_roseus|CRO_T029562 Catharanthus_roseus|CRO_T020687 Catharanthus_roseus|CRO_T020269 Catharanthus_roseus|CRO_T014240 Catharanthus_roseus|CRO_T009336 Catharanthus_roseus|CRO_T004504 Catharanthus_roseus|CRO_T024990 Catharanthus_roseus|CRO_T031491 Catharanthus_roseus|CRO_T016449 Catharanthus_roseus|CRO_T030337 Catharanthus_roseus|CRO_T000333 Catharanthus_roseus|CRO_T008835 Catharanthus_roseus|CRO_T007312 Catharanthus_roseus|CRO_T028123 Catharanthus_roseus|CRO_T016585 Catharanthus_roseus|CRO_T025410 Catharanthus_roseus|CRO_T019949 Catharanthus_roseus|CRO_T025036 Catharanthus_roseus|CRO_T015097 Catharanthus_roseus|CRO_T029527 Catharanthus_roseus|CRO_T017282 Catharanthus_roseus|CRO_T033018 Catharanthus_roseus|CRO_T002715 Catharanthus_roseus|CRO_T009851 Catharanthus_roseus|CRO_T011333 Catharanthus_roseus|CRO_T017189 Catharanthus_roseus|CRO_T023651 Catharanthus_roseus|CRO_T007814 Catharanthus_roseus|CRO_T012134 Catharanthus_roseus|CRO_T016639 Catharanthus_roseus|CRO_T002921 Catharanthus_roseus|CRO_T031966 Catharanthus_roseus|CRO_T008542 Catharanthus_roseus|CRO_T010962 Catharanthus_roseus|CRO_T027286 Catharanthus_roseus|CRO_T033250 Catharanthus_roseus|CRO_T014687 Catharanthus_roseus|CRO_T029036 Catharanthus_roseus|CRO_T028493 Catharanthus_roseus|CRO_T007099 Catharanthus_roseus|CRO_T020562 Catharanthus_roseus|CRO_T025497 Catharanthus_roseus|CRO_T003696 Catharanthus_roseus|CRO_T003129 Catharanthus_roseus|CRO_T013997 Catharanthus_roseus|CRO_T021222 Catharanthus_roseus|CRO_T022193 Catharanthus_roseus|CRO_T020054 Catharanthus_roseus|CRO_T029025 Catharanthus_roseus|CRO_T015575 Catharanthus_roseus|CRO_T015191 Catharanthus_roseus|CRO_T014915 Catharanthus_roseus|CRO_T031911 Catharanthus_roseus|CRO_T006151 Catharanthus_roseus|CRO_T022838 Catharanthus_roseus|CRO_T022739 Catharanthus_roseus|CRO_T024887 Catharanthus_roseus|CRO_T003508 Catharanthus_roseus|CRO_T017582 Catharanthus_roseus|CRO_T007054 Catharanthus_roseus|CRO_T013625 Catharanthus_roseus|CRO_T024324 Catharanthus_roseus|CRO_T013089 Catharanthus_roseus|CRO_T010857 Catharanthus_roseus|CRO_T032732 Catharanthus_roseus|CRO_T007344 Catharanthus_roseus|CRO_T032029 Catharanthus_roseus|CRO_T002395 Catharanthus_roseus|CRO_T003463 Catharanthus_roseus|CRO_T007627 Catharanthus_roseus|CRO_T025906 Catharanthus_roseus|CRO_T010138 Catharanthus_roseus|CRO_T030343 Catharanthus_roseus|CRO_T009599 Catharanthus_roseus|CRO_T011019 Catharanthus_roseus|CRO_T008277 Catharanthus_roseus|CRO_T022650 Catharanthus_roseus|CRO_T033569 Catharanthus_roseus|CRO_T030542 Catharanthus_roseus|CRO_T014870 Catharanthus_roseus|CRO_T017840 Catharanthus_roseus|CRO_T030573 Catharanthus_roseus|CRO_T013913 Catharanthus_roseus|CRO_T025798 Catharanthus_roseus|CRO_T028726 Catharanthus_roseus|CRO_T014934 Catharanthus_roseus|CRO_T028390 Catharanthus_roseus|CRO_T009358 Catharanthus_roseus|CRO_T020956 Catharanthus_roseus|CRO_T003891 Catharanthus_roseus|CRO_T006060 Catharanthus_roseus|CRO_T013786 Catharanthus_roseus|CRO_T030846 Catharanthus_roseus|CRO_T003501 Catharanthus_roseus|CRO_T009748 Catharanthus_roseus|CRO_T023908 Catharanthus_roseus|CRO_T027752 Catharanthus_roseus|CRO_T010908 Catharanthus_roseus|CRO_T014498 Catharanthus_roseus|CRO_T022450 Catharanthus_roseus|CRO_T012034 Catharanthus_roseus|CRO_T028860 Catharanthus_roseus|CRO_T021253 Catharanthus_roseus|CRO_T028920 Catharanthus_roseus|CRO_T029652 Catharanthus_roseus|CRO_T009328 Catharanthus_roseus|CRO_T032376 Catharanthus_roseus|CRO_T011772 Catharanthus_roseus|CRO_T014016 Catharanthus_roseus|CRO_T006309 Catharanthus_roseus|CRO_T017420 Catharanthus_roseus|CRO_T031743 Catharanthus_roseus|CRO_T005228 Catharanthus_roseus|CRO_T007260 Catharanthus_roseus|CRO_T026156 Catharanthus_roseus|CRO_T011195 Catharanthus_roseus|CRO_T000891 Catharanthus_roseus|CRO_T008112 Catharanthus_roseus|CRO_T011506 Catharanthus_roseus|CRO_T023710 Catharanthus_roseus|CRO_T031179 Catharanthus_roseus|CRO_T023658 Catharanthus_roseus|CRO_T025043 Catharanthus_roseus|CRO_T017527 Catharanthus_roseus|CRO_T030521 Catharanthus_roseus|CRO_T009396 Catharanthus_roseus|CRO_T020058 Catharanthus_roseus|CRO_T009361 Catharanthus_roseus|CRO_T017679 Catharanthus_roseus|CRO_T000487 Catharanthus_roseus|CRO_T016149 Catharanthus_roseus|CRO_T013052 Catharanthus_roseus|CRO_T014955 Catharanthus_roseus|CRO_T032337 Catharanthus_roseus|CRO_T017305 Catharanthus_roseus|CRO_T012548 Catharanthus_roseus|CRO_T007154 Catharanthus_roseus|CRO_T017024 Catharanthus_roseus|CRO_T007693 Catharanthus_roseus|CRO_T029666 Catharanthus_roseus|CRO_T027565 Catharanthus_roseus|CRO_T011977 Catharanthus_roseus|CRO_T028725 Catharanthus_roseus|CRO_T030739 Catharanthus_roseus|CRO_T031932 Catharanthus_roseus|CRO_T016603 Catharanthus_roseus|CRO_T031772 Catharanthus_roseus|CRO_T006385 Catharanthus_roseus|CRO_T017516 Catharanthus_roseus|CRO_T031797 Catharanthus_roseus|CRO_T003760 Catharanthus_roseus|CRO_T002237 Catharanthus_roseus|CRO_T003818 Catharanthus_roseus|CRO_T007102 Catharanthus_roseus|CRO_T003072 Catharanthus_roseus|CRO_T008804 Catharanthus_roseus|CRO_T007905 Catharanthus_roseus|CRO_T002520 Catharanthus_roseus|CRO_T014876 Catharanthus_roseus|CRO_T001841 Catharanthus_roseus|CRO_T030303 Catharanthus_roseus|CRO_T032942 Catharanthus_roseus|CRO_T019563 Catharanthus_roseus|CRO_T018838 Catharanthus_roseus|CRO_T025469 Catharanthus_roseus|CRO_T013880 Catharanthus_roseus|CRO_T016107 Catharanthus_roseus|CRO_T009669 Catharanthus_roseus|CRO_T011785 Catharanthus_roseus|CRO_T028909 Catharanthus_roseus|CRO_T015436 Catharanthus_roseus|CRO_T015224 Catharanthus_roseus|CRO_T005325 Catharanthus_roseus|CRO_T013943 Catharanthus_roseus|CRO_T022771 Catharanthus_roseus|CRO_T007974 Catharanthus_roseus|CRO_T027826 Catharanthus_roseus|CRO_T003988 Catharanthus_roseus|CRO_T024568 Catharanthus_roseus|CRO_T003078 Catharanthus_roseus|CRO_T027964 Catharanthus_roseus|CRO_T004251 Catharanthus_roseus|CRO_T007082 Catharanthus_roseus|CRO_T009082 Catharanthus_roseus|CRO_T031665 Catharanthus_roseus|CRO_T003716 Catharanthus_roseus|CRO_T032438 Catharanthus_roseus|CRO_T009518 Catharanthus_roseus|CRO_T019347 Catharanthus_roseus|CRO_T013621 Catharanthus_roseus|CRO_T029501 Catharanthus_roseus|CRO_T022096 Catharanthus_roseus|CRO_T028684 Catharanthus_roseus|CRO_T026195 Catharanthus_roseus|CRO_T033058 Catharanthus_roseus|CRO_T026889 Catharanthus_roseus|CRO_T022717 Catharanthus_roseus|CRO_T009024 Catharanthus_roseus|CRO_T026705 Catharanthus_roseus|CRO_T032369 Catharanthus_roseus|CRO_T010305 Catharanthus_roseus|CRO_T006747 Catharanthus_roseus|CRO_T028760 Catharanthus_roseus|CRO_T032141 Catharanthus_roseus|CRO_T024541 Catharanthus_roseus|CRO_T029032 Catharanthus_roseus|CRO_T022109 Catharanthus_roseus|CRO_T006272 Catharanthus_roseus|CRO_T022762 Catharanthus_roseus|CRO_T031969 Catharanthus_roseus|CRO_T016030 Catharanthus_roseus|CRO_T015467 Catharanthus_roseus|CRO_T003953 Catharanthus_roseus|CRO_T004870 Catharanthus_roseus|CRO_T005515 Catharanthus_roseus|CRO_T007259 Catharanthus_roseus|CRO_T008144 Catharanthus_roseus|CRO_T008203 Catharanthus_roseus|CRO_T015057 Catharanthus_roseus|CRO_T020891 Catharanthus_roseus|CRO_T005248 Catharanthus_roseus|CRO_T017924 Catharanthus_roseus|CRO_T031127 Catharanthus_roseus|CRO_T019165 Catharanthus_roseus|CRO_T024800 Catharanthus_roseus|CRO_T031308 Catharanthus_roseus|CRO_T004802 Catharanthus_roseus|CRO_T018691 Catharanthus_roseus|CRO_T020071 Catharanthus_roseus|CRO_T027619 Catharanthus_roseus|CRO_T021462 Catharanthus_roseus|CRO_T004308 Catharanthus_roseus|CRO_T016252 Catharanthus_roseus|CRO_T031113 Catharanthus_roseus|CRO_T023571 Catharanthus_roseus|CRO_T032127 Catharanthus_roseus|CRO_T003083 Catharanthus_roseus|CRO_T011466 Catharanthus_roseus|CRO_T028592 Catharanthus_roseus|CRO_T013919 Catharanthus_roseus|CRO_T019176 Catharanthus_roseus|CRO_T033755 Catharanthus_roseus|CRO_T009793 Catharanthus_roseus|CRO_T011560 Catharanthus_roseus|CRO_T005725 Catharanthus_roseus|CRO_T004234 Catharanthus_roseus|CRO_T029678 Catharanthus_roseus|CRO_T007980 Catharanthus_roseus|CRO_T019262 Catharanthus_roseus|CRO_T004066 Catharanthus_roseus|CRO_T026001 Catharanthus_roseus|CRO_T031894 Catharanthus_roseus|CRO_T007662 Catharanthus_roseus|CRO_T021404 Catharanthus_roseus|CRO_T023613 Catharanthus_roseus|CRO_T003253 Catharanthus_roseus|CRO_T008694 Catharanthus_roseus|CRO_T014862 Catharanthus_roseus|CRO_T009954 Catharanthus_roseus|CRO_T026447 Catharanthus_roseus|CRO_T003271 Catharanthus_roseus|CRO_T009587 Catharanthus_roseus|CRO_T021935 Catharanthus_roseus|CRO_T018384 Catharanthus_roseus|CRO_T027058 Catharanthus_roseus|CRO_T013642 Catharanthus_roseus|CRO_T004576 Catharanthus_roseus|CRO_T026941 Catharanthus_roseus|CRO_T008587 Catharanthus_roseus|CRO_T021055 Catharanthus_roseus|CRO_T003418 Catharanthus_roseus|CRO_T021619 Catharanthus_roseus|CRO_T007910 Catharanthus_roseus|CRO_T022640 Catharanthus_roseus|CRO_T015141 Catharanthus_roseus|CRO_T016080 Catharanthus_roseus|CRO_T019030 Catharanthus_roseus|CRO_T033332 Catharanthus_roseus|CRO_T029216 Catharanthus_roseus|CRO_T007680 Catharanthus_roseus|CRO_T030157 Catharanthus_roseus|CRO_T023760 Catharanthus_roseus|CRO_T012887 Catharanthus_roseus|CRO_T027185 Catharanthus_roseus|CRO_T018292 Catharanthus_roseus|CRO_T022657 Catharanthus_roseus|CRO_T021024 Catharanthus_roseus|CRO_T030191 Catharanthus_roseus|CRO_T012172 Catharanthus_roseus|CRO_T023890 Catharanthus_roseus|CRO_T033050 Catharanthus_roseus|CRO_T023590 Catharanthus_roseus|CRO_T027078 Catharanthus_roseus|CRO_T026641 Catharanthus_roseus|CRO_T014738 Catharanthus_roseus|CRO_T033109 Catharanthus_roseus|CRO_T016120 Catharanthus_roseus|CRO_T019760 Catharanthus_roseus|CRO_T028463 Catharanthus_roseus|CRO_T018676 Catharanthus_roseus|CRO_T022257 Catharanthus_roseus|CRO_T017117 Catharanthus_roseus|CRO_T031819 Catharanthus_roseus|CRO_T016858 Catharanthus_roseus|CRO_T019343 Catharanthus_roseus|CRO_T025009 Catharanthus_roseus|CRO_T031336 Catharanthus_roseus|CRO_T031352 Catharanthus_roseus|CRO_T028875 Catharanthus_roseus|CRO_T018674 Catharanthus_roseus|CRO_T008948 Catharanthus_roseus|CRO_T027980 Catharanthus_roseus|CRO_T011714 Catharanthus_roseus|CRO_T032878 Catharanthus_roseus|CRO_T014048 Catharanthus_roseus|CRO_T021522 Catharanthus_roseus|CRO_T021575 Catharanthus_roseus|CRO_T012367 Catharanthus_roseus|CRO_T032994 Catharanthus_roseus|CRO_T018450 Catharanthus_roseus|CRO_T024674 Catharanthus_roseus|CRO_T027541 Catharanthus_roseus|CRO_T006462 Catharanthus_roseus|CRO_T030932 Catharanthus_roseus|CRO_T026490 Catharanthus_roseus|CRO_T014626 Catharanthus_roseus|CRO_T032647 Catharanthus_roseus|CRO_T006788 Catharanthus_roseus|CRO_T022102 Catharanthus_roseus|CRO_T010313 Catharanthus_roseus|CRO_T006635 Catharanthus_roseus|CRO_T031237 Catharanthus_roseus|CRO_T018946 Catharanthus_roseus|CRO_T025603 Catharanthus_roseus|CRO_T029130 Catharanthus_roseus|CRO_T007664 Catharanthus_roseus|CRO_T032703 Catharanthus_roseus|CRO_T011658 Catharanthus_roseus|CRO_T030029 Catharanthus_roseus|CRO_T033397 Catharanthus_roseus|CRO_T025675 Catharanthus_roseus|CRO_T008942 Catharanthus_roseus|CRO_T011752 Catharanthus_roseus|CRO_T023153 Catharanthus_roseus|CRO_T031506 Catharanthus_roseus|CRO_T024468 Catharanthus_roseus|CRO_T024458 Catharanthus_roseus|CRO_T005410 Catharanthus_roseus|CRO_T029406 Catharanthus_roseus|CRO_T008244 Catharanthus_roseus|CRO_T010039 Catharanthus_roseus|CRO_T019778 Catharanthus_roseus|CRO_T024881 Catharanthus_roseus|CRO_T018471 Catharanthus_roseus|CRO_T008264 Catharanthus_roseus|CRO_T011481 Catharanthus_roseus|CRO_T016230 Catharanthus_roseus|CRO_T015864 Catharanthus_roseus|CRO_T015233 Catharanthus_roseus|CRO_T022552 Catharanthus_roseus|CRO_T028790 Catharanthus_roseus|CRO_T028083 Catharanthus_roseus|CRO_T025627 Catharanthus_roseus|CRO_T009643 Catharanthus_roseus|CRO_T007166 Catharanthus_roseus|CRO_T030287 Catharanthus_roseus|CRO_T030696 Catharanthus_roseus|CRO_T008687 Catharanthus_roseus|CRO_T023063 Catharanthus_roseus|CRO_T029526 Catharanthus_roseus|CRO_T005854 Catharanthus_roseus|CRO_T019123 Catharanthus_roseus|CRO_T010773 Catharanthus_roseus|CRO_T010140 Catharanthus_roseus|CRO_T020622 Catharanthus_roseus|CRO_T029992 Catharanthus_roseus|CRO_T010187 Catharanthus_roseus|CRO_T008967 Catharanthus_roseus|CRO_T023663 Catharanthus_roseus|CRO_T009199 Catharanthus_roseus|CRO_T022134 Catharanthus_roseus|CRO_T018014 Catharanthus_roseus|CRO_T011151 Catharanthus_roseus|CRO_T010312 Catharanthus_roseus|CRO_T033505 Catharanthus_roseus|CRO_T018556 Catharanthus_roseus|CRO_T010631 Catharanthus_roseus|CRO_T012304 Catharanthus_roseus|CRO_T022534 Catharanthus_roseus|CRO_T028921 Catharanthus_roseus|CRO_T012546 Catharanthus_roseus|CRO_T012176 Catharanthus_roseus|CRO_T020095 Catharanthus_roseus|CRO_T020896 Catharanthus_roseus|CRO_T029522 Catharanthus_roseus|CRO_T028241 Catharanthus_roseus|CRO_T029646 Catharanthus_roseus|CRO_T033639 Catharanthus_roseus|CRO_T033197 Catharanthus_roseus|CRO_T015879 Catharanthus_roseus|CRO_T029038 Catharanthus_roseus|CRO_T025118 Catharanthus_roseus|CRO_T022548 Catharanthus_roseus|CRO_T027358 Catharanthus_roseus|CRO_T017246 Catharanthus_roseus|CRO_T018758 Catharanthus_roseus|CRO_T027100 Catharanthus_roseus|CRO_T027417 Catharanthus_roseus|CRO_T020223 Catharanthus_roseus|CRO_T032941 Catharanthus_roseus|CRO_T018569 Catharanthus_roseus|CRO_T024502 Catharanthus_roseus|CRO_T025280 Catharanthus_roseus|CRO_T029703 Catharanthus_roseus|CRO_T029284 Catharanthus_roseus|CRO_T031480 Catharanthus_roseus|CRO_T032191 Catharanthus_roseus|CRO_T033573 Catharanthus_roseus|CRO_T029515 Catharanthus_roseus|CRO_T022726 Catharanthus_roseus|CRO_T023026 Catharanthus_roseus|CRO_T033635 Catharanthus_roseus|CRO_T022740 Catharanthus_roseus|CRO_T026364 Catharanthus_roseus|CRO_T029500 Catharanthus_roseus|CRO_T003656 Catharanthus_roseus|CRO_T015422 Catharanthus_roseus|CRO_T004801 Catharanthus_roseus|CRO_T008590 Catharanthus_roseus|CRO_T005324 Catharanthus_roseus|CRO_T024287 Catharanthus_roseus|CRO_T011559 Catharanthus_roseus|CRO_T023899 Catharanthus_roseus|CRO_T019141 Catharanthus_roseus|CRO_T016768 Catharanthus_roseus|CRO_T022787 Catharanthus_roseus|CRO_T021555 Catharanthus_roseus|CRO_T031289 Catharanthus_roseus|CRO_T019036 Catharanthus_roseus|CRO_T021097 Catharanthus_roseus|CRO_T019005 Catharanthus_roseus|CRO_T029890 Catharanthus_roseus|CRO_T015845 Catharanthus_roseus|CRO_T000792 Catharanthus_roseus|CRO_T001891 Catharanthus_roseus|CRO_T003776 Catharanthus_roseus|CRO_T001126 Catharanthus_roseus|CRO_T002032 Catharanthus_roseus|CRO_T004529 Catharanthus_roseus|CRO_T001482 Catharanthus_roseus|CRO_T001201 Catharanthus_roseus|CRO_T005204 Catharanthus_roseus|CRO_T003217 Catharanthus_roseus|CRO_T001202 Catharanthus_roseus|CRO_T001185 Catharanthus_roseus|CRO_T002712 Catharanthus_roseus|CRO_T009334 Catharanthus_roseus|CRO_T001873 Catharanthus_roseus|CRO_T003278 Catharanthus_roseus|CRO_T007369 Catharanthus_roseus|CRO_T006175 Catharanthus_roseus|CRO_T003030 Catharanthus_roseus|CRO_T014542 Catharanthus_roseus|CRO_T010258 Catharanthus_roseus|CRO_T006554 Catharanthus_roseus|CRO_T010536 Catharanthus_roseus|CRO_T004277 Catharanthus_roseus|CRO_T011558 Catharanthus_roseus|CRO_T033314 Catharanthus_roseus|CRO_T011860 Catharanthus_roseus|CRO_T014068 Catharanthus_roseus|CRO_T013380 Catharanthus_roseus|CRO_T008647 Catharanthus_roseus|CRO_T008394 Catharanthus_roseus|CRO_T011877 Catharanthus_roseus|CRO_T007999 Catharanthus_roseus|CRO_T009271 Catharanthus_roseus|CRO_T009860 Catharanthus_roseus|CRO_T011447 Catharanthus_roseus|CRO_T008989 Catharanthus_roseus|CRO_T006641 Catharanthus_roseus|CRO_T008412 Catharanthus_roseus|CRO_T006293 Catharanthus_roseus|CRO_T007385 Catharanthus_roseus|CRO_T007213 Catharanthus_roseus|CRO_T006685 Catharanthus_roseus|CRO_T006967 Catharanthus_roseus|CRO_T002266 Catharanthus_roseus|CRO_T013465 Catharanthus_roseus|CRO_T002196 Catharanthus_roseus|CRO_T001832 Catharanthus_roseus|CRO_T013886 Catharanthus_roseus|CRO_T003938 Catharanthus_roseus|CRO_T003444 Catharanthus_roseus|CRO_T004014 Catharanthus_roseus|CRO_T006357 Catharanthus_roseus|CRO_T005580 Catharanthus_roseus|CRO_T007246 Catharanthus_roseus|CRO_T008974 Catharanthus_roseus|CRO_T000692 Catharanthus_roseus|CRO_T000742 Catharanthus_roseus|CRO_T003008 Catharanthus_roseus|CRO_T032145 Catharanthus_roseus|CRO_T009678 Catharanthus_roseus|CRO_T007386 Catharanthus_roseus|CRO_T000095 Catharanthus_roseus|CRO_T000129 Catharanthus_roseus|CRO_T000429 Catharanthus_roseus|CRO_T000421 Catharanthus_roseus|CRO_T000122 Catharanthus_roseus|CRO_T010121 Catharanthus_roseus|CRO_T000773 Catharanthus_roseus|CRO_T000525 Catharanthus_roseus|CRO_T004069 Catharanthus_roseus|CRO_T002385 Catharanthus_roseus|CRO_T002334 Catharanthus_roseus|CRO_T005908 Catharanthus_roseus|CRO_T000203 Catharanthus_roseus|CRO_T012037
OCG4: Arabidopsis_thaliana|AT1G08590.1 Arabidopsis_thaliana|AT1G28440.1 Arabidopsis_thaliana|AT1G75820.1 Arabidopsis_thaliana|AT3G24240.1 Arabidopsis_thaliana|AT3G49670.1 Arabidopsis_thaliana|AT4G20270.1 Arabidopsis_thaliana|AT4G28650.1 Arabidopsis_thaliana|AT5G25930.1 Arabidopsis_thaliana|AT5G61480.1 Arabidopsis_thaliana|AT5G63930.1 Arabidopsis_thaliana|AT5G65700.1 Arabidopsis_thaliana|AT5G65710.1 Arabidopsis_thaliana|AT1G09970.2 Arabidopsis_thaliana|AT1G72180.1 Arabidopsis_thaliana|AT3G19700.1 Arabidopsis_thaliana|AT4G28490.1 Arabidopsis_thaliana|AT5G49660.1 Arabidopsis_thaliana|AT1G17230.1 Arabidopsis_thaliana|AT1G17750.1 Arabidopsis_thaliana|AT1G34110.1 Arabidopsis_thaliana|AT1G35710.1 Arabidopsis_thaliana|AT1G73080.1 Arabidopsis_thaliana|AT2G33170.1 Arabidopsis_thaliana|AT4G08850.1 Arabidopsis_thaliana|AT4G20140.1 Arabidopsis_thaliana|AT4G26540.1 Arabidopsis_thaliana|AT5G44700.1 Arabidopsis_thaliana|AT5G48940.1 Arabidopsis_thaliana|AT5G56040.2 Arabidopsis_thaliana|AT1G17290.1 Arabidopsis_thaliana|AT1G72330.3 Arabidopsis_thaliana|AT1G73066.1 Arabidopsis_thaliana|AT1G55610.1 Arabidopsis_thaliana|AT2G01950.1 Arabidopsis_thaliana|AT3G13380.1 Arabidopsis_thaliana|AT4G39400.1 Arabidopsis_thaliana|AT5G07280.1 Arabidopsis_thaliana|AT5G46330.1 Camptotheca_acuminata|CacGene00113 Camptotheca_acuminata|CacGene00799 Camptotheca_acuminata|CacGene01051 Camptotheca_acuminata|CacGene01818 Camptotheca_acuminata|CacGene02740 Camptotheca_acuminata|CacGene03374 Camptotheca_acuminata|CacGene04737 Camptotheca_acuminata|CacGene07549 Camptotheca_acuminata|CacGene07581 Camptotheca_acuminata|CacGene08873 Camptotheca_acuminata|CacGene10414 Camptotheca_acuminata|CacGene12046 Camptotheca_acuminata|CacGene12161 Camptotheca_acuminata|CacGene13419 Camptotheca_acuminata|CacGene14151 Camptotheca_acuminata|CacGene14293 Camptotheca_acuminata|CacGene16475 Camptotheca_acuminata|CacGene18126 Camptotheca_acuminata|CacGene18241 Camptotheca_acuminata|CacGene22274 Camptotheca_acuminata|CacGene00209 Camptotheca_acuminata|CacGene26492 Camptotheca_acuminata|CacGene02745 Camptotheca_acuminata|CacGene25896 Camptotheca_acuminata|CacGene08370 Camptotheca_acuminata|CacGene09676 Camptotheca_acuminata|CacGene10412 Camptotheca_acuminata|CacGene01379 Camptotheca_acuminata|CacGene01381 Camptotheca_acuminata|CacGene01951 Camptotheca_acuminata|CacGene07830 Camptotheca_acuminata|CacGene22432 Camptotheca_acuminata|CacGene01549 Camptotheca_acuminata|CacGene01939 Camptotheca_acuminata|CacGene07593 Camptotheca_acuminata|CacGene07700 Camptotheca_acuminata|CacGene07701 Camptotheca_acuminata|CacGene08909 Camptotheca_acuminata|CacGene12729 Camptotheca_acuminata|CacGene13224 Camptotheca_acuminata|CacGene23430 Camptotheca_acuminata|CacGene06902 Camptotheca_acuminata|CacGene04871 Camptotheca_acuminata|CacGene12826 Camptotheca_acuminata|CacGene14986 Camptotheca_acuminata|CacGene19388 Camptotheca_acuminata|CacGene05628 Camptotheca_acuminata|CacGene09204 Camptotheca_acuminata|CacGene14402 Camptotheca_acuminata|CacGene15818 Camptotheca_acuminata|CacGene21449 Camptotheca_acuminata|CacGene09515 Camptotheca_acuminata|CacGene18076 Camptotheca_acuminata|CacGene05881 Camptotheca_acuminata|CacGene09245 Camptotheca_acuminata|CacGene15745 Camptotheca_acuminata|CacGene17392 Camptotheca_acuminata|CacGene18976 Camptotheca_acuminata|CacGene06901 Camptotheca_acuminata|CacGene14980 Camptotheca_acuminata|CacGene14981 Camptotheca_acuminata|CacGene21453 Camptotheca_acuminata|CacGene25994 Camptotheca_acuminata|CacGene14984 Camptotheca_acuminata|CacGene14988 Camptotheca_acuminata|CacGene15879 Camptotheca_acuminata|CacGene18059 Catharanthus_roseus|CRO_T000281 Catharanthus_roseus|CRO_T002057 Catharanthus_roseus|CRO_T012293 Catharanthus_roseus|CRO_T013141 Catharanthus_roseus|CRO_T021954 Catharanthus_roseus|CRO_T030545 Catharanthus_roseus|CRO_T031372 Catharanthus_roseus|CRO_T001667 Catharanthus_roseus|CRO_T017485 Catharanthus_roseus|CRO_T001818 Catharanthus_roseus|CRO_T002058 Catharanthus_roseus|CRO_T007315 Catharanthus_roseus|CRO_T008460 Catharanthus_roseus|CRO_T012937 Catharanthus_roseus|CRO_T015404 Catharanthus_roseus|CRO_T020908 Catharanthus_roseus|CRO_T021499 Catharanthus_roseus|CRO_T024183 Catharanthus_roseus|CRO_T029004 Catharanthus_roseus|CRO_T031319 Catharanthus_roseus|CRO_T002426 Catharanthus_roseus|CRO_T011463 Catharanthus_roseus|CRO_T014054 Catharanthus_roseus|CRO_T003945 Catharanthus_roseus|CRO_T011437 Catharanthus_roseus|CRO_T014339 Catharanthus_roseus|CRO_T004721 Catharanthus_roseus|CRO_T007396 Catharanthus_roseus|CRO_T011302 Catharanthus_roseus|CRO_T012209 Catharanthus_roseus|CRO_T012642 Catharanthus_roseus|CRO_T014447 Catharanthus_roseus|CRO_T025661 Catharanthus_roseus|CRO_T005360 Catharanthus_roseus|CRO_T006260 Catharanthus_roseus|CRO_T015862 Catharanthus_roseus|CRO_T012732 Catharanthus_roseus|CRO_T016484 Catharanthus_roseus|CRO_T030875 Catharanthus_roseus|CRO_T020893 Catharanthus_roseus|CRO_T019130 Catharanthus_roseus|CRO_T030911 Coffea_canephora|Cc00_g05230 Coffea_canephora|Cc00_g05290 Coffea_canephora|Cc00_g05300 Coffea_canephora|Cc00_g05990 Coffea_canephora|Cc00_g08550 Coffea_canephora|Cc00_g08570 Coffea_canephora|Cc00_g11210 Coffea_canephora|Cc00_g11980 Coffea_canephora|Cc00_g13180 Coffea_canephora|Cc00_g13200 Coffea_canephora|Cc00_g14470 Coffea_canephora|Cc00_g15440 Coffea_canephora|Cc00_g16930 Coffea_canephora|Cc00_g20640 Coffea_canephora|Cc00_g20660 Coffea_canephora|Cc00_g21310 Coffea_canephora|Cc00_g21970 Coffea_canephora|Cc00_g26900 Coffea_canephora|Cc00_g27770 Coffea_canephora|Cc00_g32370 Coffea_canephora|Cc00_g33740 Coffea_canephora|Cc01_g03430 Coffea_canephora|Cc01_g03440 Coffea_canephora|Cc01_g03450 Coffea_canephora|Cc01_g03490 Coffea_canephora|Cc01_g03550 Coffea_canephora|Cc01_g03570 Coffea_canephora|Cc01_g17940 Coffea_canephora|Cc03_g07160 Coffea_canephora|Cc03_g08600 Coffea_canephora|Cc03_g08610 Coffea_canephora|Cc03_g08620 Coffea_canephora|Cc03_g08630 Coffea_canephora|Cc03_g08650 Coffea_canephora|Cc03_g08680 Coffea_canephora|Cc03_g08750 Coffea_canephora|Cc03_g10510 Coffea_canephora|Cc03_g10550 Coffea_canephora|Cc03_g10610 Coffea_canephora|Cc03_g10620 Coffea_canephora|Cc03_g10650 Coffea_canephora|Cc04_g15220 Coffea_canephora|Cc06_g17540 Coffea_canephora|Cc06_g18000 Coffea_canephora|Cc10_g07290 Coffea_canephora|Cc10_g14990 Coffea_canephora|Cc10_g15000 Coffea_canephora|Cc10_g15220 Coffea_canephora|Cc10_g15250 Coffea_canephora|Cc00_g05240 Coffea_canephora|Cc00_g11970 Coffea_canephora|Cc00_g21640 Coffea_canephora|Cc03_g10640 Coffea_canephora|Cc05_g10060 Coffea_canephora|Cc09_g04690 Coffea_canephora|Cc02_g03230 Coffea_canephora|Cc03_g07210 Coffea_canephora|Cc00_g16900 Coffea_canephora|Cc06_g18070 Coffea_canephora|Cc00_g32720 Coffea_canephora|Cc01_g03370 Coffea_canephora|Cc01_g03420 Coffea_canephora|Cc10_g14980 Coffea_canephora|Cc10_g15060 Coffea_canephora|Cc10_g07280 Coffea_canephora|Cc00_g25450 Coffea_canephora|Cc00_g25730 Coffea_canephora|Cc00_g32080 Coffea_canephora|Cc06_g15850 Coffea_canephora|Cc06_g17150 Coffea_canephora|Cc06_g17160 Coffea_canephora|Cc06_g17500 Coffea_canephora|Cc06_g17510 Coffea_canephora|Cc06_g17520 Coffea_canephora|Cc06_g17550 Coffea_canephora|Cc00_g26920 Coffea_canephora|Cc01_g17360 Coffea_canephora|Cc01_g17780 Coffea_canephora|Cc02_g04420 Coffea_canephora|Cc04_g12550 Coffea_canephora|Cc05_g15350 Coffea_canephora|Cc07_g07650 Coffea_canephora|Cc09_g02970 Coffea_canephora|Cc10_g06480 Coffea_canephora|Cc10_g14210 Coffea_canephora|Cc02_g13890 Coffea_canephora|Cc02_g23200 Coffea_canephora|Cc05_g07760 Coffea_canephora|Cc06_g07330 Coffea_canephora|Cc07_g07640 Coffea_canephora|Cc09_g04550 Coffea_canephora|Cc10_g01470 Coffea_canephora|Cc10_g11310 Coffea_canephora|Cc03_g10840 Coffea_canephora|Cc11_g05620 Coffea_canephora|Cc10_g08080 Coffea_canephora|Cc02_g20390 Coffea_canephora|Cc06_g10500 Coffea_canephora|Cc06_g10520 Coffea_canephora|Cc08_g09940 Coffea_canephora|Cc10_g08030 Coffea_canephora|Cc04_g00430 Coffea_canephora|Cc04_g12300 Coffea_canephora|Cc05_g15800 Coffea_canephora|Cc07_g16580 Daucus_carota|DCAR_000358 Daucus_carota|DCAR_004040 Daucus_carota|DCAR_013036 Daucus_carota|DCAR_000765 Daucus_carota|DCAR_003078 Daucus_carota|DCAR_014393 Daucus_carota|DCAR_014617 Daucus_carota|DCAR_018116 Daucus_carota|DCAR_018523 Daucus_carota|DCAR_021458 Daucus_carota|DCAR_022991 Daucus_carota|DCAR_025839 Daucus_carota|DCAR_028658 Daucus_carota|DCAR_001149 Daucus_carota|DCAR_008729 Daucus_carota|DCAR_008730 Daucus_carota|DCAR_001193 Daucus_carota|DCAR_001751 Daucus_carota|DCAR_002276 Daucus_carota|DCAR_003596 Daucus_carota|DCAR_010275 Daucus_carota|DCAR_012628 Daucus_carota|DCAR_013260 Daucus_carota|DCAR_016470 Daucus_carota|DCAR_017064 Daucus_carota|DCAR_001259 Daucus_carota|DCAR_016475 Daucus_carota|DCAR_001384 Daucus_carota|DCAR_013753 Daucus_carota|DCAR_023534 Daucus_carota|DCAR_005515 Daucus_carota|DCAR_009546 Daucus_carota|DCAR_010771 Daucus_carota|DCAR_012592 Daucus_carota|DCAR_029179 Daucus_carota|DCAR_024310 Daucus_carota|DCAR_003938 Daucus_carota|DCAR_007900 Daucus_carota|DCAR_005875 Daucus_carota|DCAR_031116 Daucus_carota|DCAR_016678 Daucus_carota|DCAR_020037 Daucus_carota|DCAR_021924 Daucus_carota|DCAR_029859 Daucus_carota|DCAR_009547 Daucus_carota|DCAR_019335 Daucus_carota|DCAR_011145 Daucus_carota|DCAR_011146 Daucus_carota|DCAR_011155 Daucus_carota|DCAR_013092 Daucus_carota|DCAR_024554 Daucus_carota|DCAR_025169 Daucus_carota|DCAR_026548 Daucus_carota|DCAR_011956 Daucus_carota|DCAR_012578 Daucus_carota|DCAR_020215 Daucus_carota|DCAR_014030 Daucus_carota|DCAR_019354 Daucus_carota|DCAR_016090 Daucus_carota|DCAR_026433 Daucus_carota|DCAR_018185 Daucus_carota|DCAR_023799 Daucus_carota|DCAR_019642 Daucus_carota|DCAR_025368 Lactuca_sativa|Lsat_1_v5_gn_0_29921.1 Lactuca_sativa|Lsat_1_v5_gn_2_133981.1 Lactuca_sativa|Lsat_1_v5_gn_2_48221.1 Lactuca_sativa|Lsat_1_v5_gn_3_58681.1 Lactuca_sativa|Lsat_1_v5_gn_3_60520.1 Lactuca_sativa|Lsat_1_v5_gn_3_60720.1 Lactuca_sativa|Lsat_1_v5_gn_3_64900.1 Lactuca_sativa|Lsat_1_v5_gn_3_64980.1 Lactuca_sativa|Lsat_1_v5_gn_3_66320.1 Lactuca_sativa|Lsat_1_v5_gn_7_115941.1 Lactuca_sativa|Lsat_1_v5_gn_0_4801.1 Lactuca_sativa|Lsat_1_v5_gn_2_81641.1 Lactuca_sativa|Lsat_1_v5_gn_3_85401.1 Lactuca_sativa|Lsat_1_v5_gn_4_159241.1 Lactuca_sativa|Lsat_1_v5_gn_4_76040.1 Lactuca_sativa|Lsat_1_v5_gn_5_121160.1 Lactuca_sativa|Lsat_1_v5_gn_5_181240.1 Lactuca_sativa|Lsat_1_v5_gn_5_2281.1 Lactuca_sativa|Lsat_1_v5_gn_6_101281.1 Lactuca_sativa|Lsat_1_v5_gn_6_63460.1 Lactuca_sativa|Lsat_1_v5_gn_8_10241.1 Lactuca_sativa|Lsat_1_v5_gn_8_107600.1 Lactuca_sativa|Lsat_1_v5_gn_8_2560.1 Lactuca_sativa|Lsat_1_v5_gn_9_12880.1 Lactuca_sativa|Lsat_1_v5_gn_1_101201.1 Lactuca_sativa|Lsat_1_v5_gn_1_101841.1 Lactuca_sativa|Lsat_1_v5_gn_1_11701.1 Lactuca_sativa|Lsat_1_v5_gn_1_11741.1 Lactuca_sativa|Lsat_1_v5_gn_1_81560.1 Lactuca_sativa|Lsat_1_v5_gn_2_59680.1 Lactuca_sativa|Lsat_1_v5_gn_3_116040.1 Lactuca_sativa|Lsat_1_v5_gn_3_58541.1 Lactuca_sativa|Lsat_1_v5_gn_3_60121.1 Lactuca_sativa|Lsat_1_v5_gn_3_60280.1 Lactuca_sativa|Lsat_1_v5_gn_3_60340.1 Lactuca_sativa|Lsat_1_v5_gn_3_60400.1 Lactuca_sativa|Lsat_1_v5_gn_3_60800.1 Lactuca_sativa|Lsat_1_v5_gn_3_60920.1 Lactuca_sativa|Lsat_1_v5_gn_3_60940.1 Lactuca_sativa|Lsat_1_v5_gn_3_60980.1 Lactuca_sativa|Lsat_1_v5_gn_3_61740.1 Lactuca_sativa|Lsat_1_v5_gn_3_64701.1 Lactuca_sativa|Lsat_1_v5_gn_3_64820.1 Lactuca_sativa|Lsat_1_v5_gn_3_64860.1 Lactuca_sativa|Lsat_1_v5_gn_3_64960.1 Lactuca_sativa|Lsat_1_v5_gn_3_66240.1 Lactuca_sativa|Lsat_1_v5_gn_3_69800.1 Lactuca_sativa|Lsat_1_v5_gn_3_70120.1 Lactuca_sativa|Lsat_1_v5_gn_4_41240.1 Lactuca_sativa|Lsat_1_v5_gn_4_41280.1 Lactuca_sativa|Lsat_1_v5_gn_4_41340.1 Lactuca_sativa|Lsat_1_v5_gn_4_88821.1 Lactuca_sativa|Lsat_1_v5_gn_5_183260.1 Lactuca_sativa|Lsat_1_v5_gn_6_100741.1 Lactuca_sativa|Lsat_1_v5_gn_7_32741.1 Lactuca_sativa|Lsat_1_v5_gn_8_151400.1 Lactuca_sativa|Lsat_1_v5_gn_9_41461.1 Lactuca_sativa|Lsat_1_v5_gn_3_64001.1 Lactuca_sativa|Lsat_1_v5_gn_1_3521.1 Lactuca_sativa|Lsat_1_v5_gn_1_47320.1 Lactuca_sativa|Lsat_1_v5_gn_2_11081.1 Lactuca_sativa|Lsat_1_v5_gn_1_88201.1 Lactuca_sativa|Lsat_1_v5_gn_2_67280.1 Lactuca_sativa|Lsat_1_v5_gn_4_138061.1 Lactuca_sativa|Lsat_1_v5_gn_2_12620.1 Lactuca_sativa|Lsat_1_v5_gn_2_128681.1 Lactuca_sativa|Lsat_1_v5_gn_3_109121.1 Lactuca_sativa|Lsat_1_v5_gn_7_76261.1 Lactuca_sativa|Lsat_1_v5_gn_8_30001.1 Lactuca_sativa|Lsat_1_v5_gn_8_30160.1 Lactuca_sativa|Lsat_1_v5_gn_3_84440.1 Lactuca_sativa|Lsat_1_v5_gn_6_8820.1 Lactuca_sativa|Lsat_1_v5_gn_7_48300.1 Lactuca_sativa|Lsat_1_v5_gn_8_136841.1 Lactuca_sativa|Lsat_1_v5_gn_8_98240.1 Lactuca_sativa|Lsat_1_v5_gn_4_75740.1 Lactuca_sativa|Lsat_1_v5_gn_3_800.1 Lactuca_sativa|Lsat_1_v5_gn_6_107920.1 Lactuca_sativa|Lsat_1_v5_gn_6_7820.1 Lactuca_sativa|Lsat_1_v5_gn_6_7801.1 Lactuca_sativa|Lsat_1_v5_gn_8_98420.1 Lactuca_sativa|Lsat_1_v5_gn_3_60900.1 Lactuca_sativa|Lsat_1_v5_gn_3_50260.1 Lactuca_sativa|Lsat_1_v5_gn_4_92321.1 Lactuca_sativa|Lsat_1_v5_gn_5_137860.1 Lactuca_sativa|Lsat_1_v5_gn_7_32801.1 Lactuca_sativa|Lsat_1_v5_gn_3_60101.1 Lactuca_sativa|Lsat_1_v5_gn_3_60700.1 Lactuca_sativa|Lsat_1_v5_gn_3_60320.1 Lactuca_sativa|Lsat_1_v5_gn_5_110561.1 Lactuca_sativa|Lsat_1_v5_gn_6_108000.1 Lactuca_sativa|Lsat_1_v5_gn_9_114580.1 Lactuca_sativa|Lsat_1_v5_gn_9_76981.1 Lactuca_sativa|Lsat_1_v5_gn_7_22421.1 Lactuca_sativa|Lsat_1_v5_gn_4_88801.1 Lactuca_sativa|Lsat_1_v5_gn_7_32920.1 Lactuca_sativa|Lsat_1_v5_gn_7_32940.1 Lactuca_sativa|Lsat_1_v5_gn_7_33320.1 Rhododendron_delavayi|DUH000746.1 Rhododendron_delavayi|DUH006111.1 Rhododendron_delavayi|DUH007530.1 Rhododendron_delavayi|DUH007768.1 Rhododendron_delavayi|DUH007936.1 Rhododendron_delavayi|DUH015704.1 Rhododendron_delavayi|DUH016550.1 Rhododendron_delavayi|DUH018770.1 Rhododendron_delavayi|DUH019867.1 Rhododendron_delavayi|DUH020810.1 Rhododendron_delavayi|DUH020811.2 Rhododendron_delavayi|DUH026870.3 Rhododendron_delavayi|DUH028092.1 Rhododendron_delavayi|DUH028636.1 Rhododendron_delavayi|DUH030588.3 Rhododendron_delavayi|DUH032768.1 Rhododendron_delavayi|DUH001049.1 Rhododendron_delavayi|DUH005353.1 Rhododendron_delavayi|DUH005472.1 Rhododendron_delavayi|DUH005473.1 Rhododendron_delavayi|DUH005474.1 Rhododendron_delavayi|DUH006018.1 Rhododendron_delavayi|DUH013299.1 Rhododendron_delavayi|DUH016217.1 Rhododendron_delavayi|DUH021966.1 Rhododendron_delavayi|DUH022425.1 Rhododendron_delavayi|DUH024173.1 Rhododendron_delavayi|DUH029129.1 Rhododendron_delavayi|DUH032548.1 Rhododendron_delavayi|DUH032637.1 Rhododendron_delavayi|DUH032642.1 Rhododendron_delavayi|DUH032645.1 Rhododendron_delavayi|DUH001692.1 Rhododendron_delavayi|DUH013343.2 Rhododendron_delavayi|DUH031884.1 Rhododendron_delavayi|DUH001895.1 Rhododendron_delavayi|DUH009763.1 Rhododendron_delavayi|DUH003238.1 Rhododendron_delavayi|DUH024453.1 Rhododendron_delavayi|DUH006121.1 Rhododendron_delavayi|DUH007769.1 Rhododendron_delavayi|DUH031687.1 Rhododendron_delavayi|DUH008021.1 Rhododendron_delavayi|DUH008024.1 Rhododendron_delavayi|DUH010368.1 Rhododendron_delavayi|DUH011464.1 Rhododendron_delavayi|DUH014420.1 Rhododendron_delavayi|DUH015034.1 Rhododendron_delavayi|DUH021155.1 Rhododendron_delavayi|DUH031372.1 Rhododendron_delavayi|DUH032549.1 Rhododendron_delavayi|DUH032550.1 Rhododendron_delavayi|DUH005354.1 Rhododendron_delavayi|DUH032639.1 Rhododendron_delavayi|DUH014446.1 Rhododendron_delavayi|DUH018759.1 Rhododendron_delavayi|DUH025916.1 Rhododendron_delavayi|DUH012875.1 Rhododendron_delavayi|DUH030859.1 Rhododendron_delavayi|DUH006126.1 Rhododendron_delavayi|DUH006194.1 Rhododendron_delavayi|DUH019707.1 Rhododendron_delavayi|DUH006610.1 Rhododendron_delavayi|DUH028848.1 Rhododendron_delavayi|DUH030858.1 Rhododendron_delavayi|DUH007525.1 Rhododendron_delavayi|DUH011944.1 Rhododendron_delavayi|DUH023987.2 Rhododendron_delavayi|DUH024540.1 Rhododendron_delavayi|DUH028745.2 Rhododendron_delavayi|DUH030130.1 Rhododendron_delavayi|DUH013003.1 Rhododendron_delavayi|DUH013977.1 Rhododendron_delavayi|DUH016471.1 Rhododendron_delavayi|DUH013341.1 Rhododendron_delavayi|DUH030766.1 Rhododendron_delavayi|DUH014891.1 Rhododendron_delavayi|DUH022432.1 Rhododendron_delavayi|DUH021088.1 Rhododendron_delavayi|DUH024532.1 Vitis_vinifera|GSVIVT01004465001 Vitis_vinifera|GSVIVT01023246001 Vitis_vinifera|GSVIVT01006471001 Vitis_vinifera|GSVIVT01006472001 Vitis_vinifera|GSVIVT01008435001 Vitis_vinifera|GSVIVT01008436001 Vitis_vinifera|GSVIVT01009941001 Vitis_vinifera|GSVIVT01010052001 Vitis_vinifera|GSVIVT01014750001 Vitis_vinifera|GSVIVT01028542001 Vitis_vinifera|GSVIVT01029044001 Vitis_vinifera|GSVIVT01010596001 Vitis_vinifera|GSVIVT01031661001 Vitis_vinifera|GSVIVT01011373001 Vitis_vinifera|GSVIVT01011375001 Vitis_vinifera|GSVIVT01026187001 Vitis_vinifera|GSVIVT01026196001 Vitis_vinifera|GSVIVT01026205001 Vitis_vinifera|GSVIVT01016126001 Vitis_vinifera|GSVIVT01029038001 Vitis_vinifera|GSVIVT01019259001 Vitis_vinifera|GSVIVT01035314001 Vitis_vinifera|GSVIVT01035367001 Vitis_vinifera|GSVIVT01020514001 Vitis_vinifera|GSVIVT01021407001 Vitis_vinifera|GSVIVT01021409001 Vitis_vinifera|GSVIVT01022823001 Vitis_vinifera|GSVIVT01023362001 Vitis_vinifera|GSVIVT01023365001 Vitis_vinifera|GSVIVT01023369001 Vitis_vinifera|GSVIVT01023382001 Vitis_vinifera|GSVIVT01023665001 Vitis_vinifera|GSVIVT01023666001 Vitis_vinifera|GSVIVT01023677001 Vitis_vinifera|GSVIVT01023681001 Vitis_vinifera|GSVIVT01036637001 Vitis_vinifera|GSVIVT01036639001 Vitis_vinifera|GSVIVT01038764001 Vitis_vinifera|GSVIVT01038768001 Vitis_vinifera|GSVIVT01023673001 Vitis_vinifera|GSVIVT01032611001 Vitis_vinifera|GSVIVT01028396001 Vitis_vinifera|GSVIVT01028398001 Vitis_vinifera|GSVIVT01028400001 Vitis_vinifera|GSVIVT01028401001 Vitis_vinifera|GSVIVT01035304001 Vitis_vinifera|GSVIVT01026000001 Catharanthus_roseus|CRO_T021368 Coffea_canephora|Cc04_g00730 Rhododendron_delavayi|DUH014917.1 Vitis_vinifera|GSVIVT01016669001 Vitis_vinifera|GSVIVT01021118001 Camptotheca_acuminata|CacGene26208 Vitis_vinifera|GSVIVT01013705001 Vitis_vinifera|GSVIVT01011586001 Vitis_vinifera|GSVIVT01014856001 Vitis_vinifera|GSVIVT01007707001 Vitis_vinifera|GSVIVT01010078001 Vitis_vinifera|GSVIVT01022261001 Vitis_vinifera|GSVIVT01015298001 Coffea_canephora|Cc09_g09520 Rhododendron_delavayi|DUH020532.1 Arabidopsis_thaliana|AT5G51350.1 Vitis_vinifera|GSVIVT01001044001 Vitis_vinifera|GSVIVT01014037001 Vitis_vinifera|GSVIVT01007688001 Daucus_carota|DCAR_000584 Vitis_vinifera|GSVIVT01038628001 Rhododendron_delavayi|DUH002396.1 Coffea_canephora|Cc08_g09930
OCG5: Catharanthus_roseus|CRO_T000107 Catharanthus_roseus|CRO_T017387 Catharanthus_roseus|CRO_T001403 Catharanthus_roseus|CRO_T008448 Catharanthus_roseus|CRO_T023589 Catharanthus_roseus|CRO_T006059 Catharanthus_roseus|CRO_T022719 Catharanthus_roseus|CRO_T004822 Catharanthus_roseus|CRO_T025235 Catharanthus_roseus|CRO_T008267 Catharanthus_roseus|CRO_T014541 Catharanthus_roseus|CRO_T005100 Catharanthus_roseus|CRO_T006261 Catharanthus_roseus|CRO_T024934 Catharanthus_roseus|CRO_T027543 Catharanthus_roseus|CRO_T020442 Catharanthus_roseus|CRO_T033643 Catharanthus_roseus|CRO_T004057 Catharanthus_roseus|CRO_T000691 Catharanthus_roseus|CRO_T012381 Catharanthus_roseus|CRO_T006599 Catharanthus_roseus|CRO_T011353 Catharanthus_roseus|CRO_T003560 Catharanthus_roseus|CRO_T020030 Catharanthus_roseus|CRO_T021033 Catharanthus_roseus|CRO_T009600 Catharanthus_roseus|CRO_T032336 Catharanthus_roseus|CRO_T012740 Catharanthus_roseus|CRO_T001681 Catharanthus_roseus|CRO_T021812 Catharanthus_roseus|CRO_T031893 Catharanthus_roseus|CRO_T030858 Catharanthus_roseus|CRO_T010401 Catharanthus_roseus|CRO_T015040 Catharanthus_roseus|CRO_T015870 Catharanthus_roseus|CRO_T028932 Catharanthus_roseus|CRO_T014920 Catharanthus_roseus|CRO_T003655 Catharanthus_roseus|CRO_T007671 Catharanthus_roseus|CRO_T009936 Catharanthus_roseus|CRO_T018291 Catharanthus_roseus|CRO_T003717 Catharanthus_roseus|CRO_T011938 Catharanthus_roseus|CRO_T015053 Catharanthus_roseus|CRO_T009395 Catharanthus_roseus|CRO_T010801 Catharanthus_roseus|CRO_T014903 Catharanthus_roseus|CRO_T019472 Catharanthus_roseus|CRO_T028496 Catharanthus_roseus|CRO_T007575 Catharanthus_roseus|CRO_T009747 Catharanthus_roseus|CRO_T033215 Catharanthus_roseus|CRO_T006391 Catharanthus_roseus|CRO_T021580 Catharanthus_roseus|CRO_T003303 Catharanthus_roseus|CRO_T012175 Catharanthus_roseus|CRO_T013051 Catharanthus_roseus|CRO_T015098 Catharanthus_roseus|CRO_T015120 Catharanthus_roseus|CRO_T003342 Catharanthus_roseus|CRO_T021218 Catharanthus_roseus|CRO_T023759 Catharanthus_roseus|CRO_T032731 Catharanthus_roseus|CRO_T002471 Catharanthus_roseus|CRO_T005227 Catharanthus_roseus|CRO_T017693 Catharanthus_roseus|CRO_T025908 Catharanthus_roseus|CRO_T011963 Catharanthus_roseus|CRO_T008927 Catharanthus_roseus|CRO_T031309 Catharanthus_roseus|CRO_T001198 Catharanthus_roseus|CRO_T001640 Catharanthus_roseus|CRO_T013988 Catharanthus_roseus|CRO_T007967 Catharanthus_roseus|CRO_T009219 Catharanthus_roseus|CRO_T032019 Catharanthus_roseus|CRO_T033638 Catharanthus_roseus|CRO_T011988 Catharanthus_roseus|CRO_T013713 Catharanthus_roseus|CRO_T003697 Catharanthus_roseus|CRO_T026393 Catharanthus_roseus|CRO_T028761 Catharanthus_roseus|CRO_T007752 Catharanthus_roseus|CRO_T009187 Catharanthus_roseus|CRO_T025263 Catharanthus_roseus|CRO_T010244 Catharanthus_roseus|CRO_T033592 Catharanthus_roseus|CRO_T025755 Catharanthus_roseus|CRO_T011018 Catharanthus_roseus|CRO_T022101 Catharanthus_roseus|CRO_T005456 Catharanthus_roseus|CRO_T024323 Catharanthus_roseus|CRO_T030342 Catharanthus_roseus|CRO_T006746 Catharanthus_roseus|CRO_T013921 Catharanthus_roseus|CRO_T030336 Catharanthus_roseus|CRO_T012106 Catharanthus_roseus|CRO_T026036 Catharanthus_roseus|CRO_T001926 Catharanthus_roseus|CRO_T028389 Catharanthus_roseus|CRO_T010955 Catharanthus_roseus|CRO_T032243 Catharanthus_roseus|CRO_T012547 Catharanthus_roseus|CRO_T000522 Catharanthus_roseus|CRO_T015906 Catharanthus_roseus|CRO_T017194 Catharanthus_roseus|CRO_T021950 Catharanthus_roseus|CRO_T011783 Catharanthus_roseus|CRO_T002394 Catharanthus_roseus|CRO_T010247 Catharanthus_roseus|CRO_T012166 Catharanthus_roseus|CRO_T033403 Catharanthus_roseus|CRO_T033808 Catharanthus_roseus|CRO_T006551 Catharanthus_roseus|CRO_T014732 Catharanthus_roseus|CRO_T003091 Catharanthus_roseus|CRO_T003216 Catharanthus_roseus|CRO_T013963 Catharanthus_roseus|CRO_T020224 Catharanthus_roseus|CRO_T018973 Catharanthus_roseus|CRO_T023659 Catharanthus_roseus|CRO_T029756 Catharanthus_roseus|CRO_T031558 Catharanthus_roseus|CRO_T032366 Catharanthus_roseus|CRO_T027582 Catharanthus_roseus|CRO_T020072 Catharanthus_roseus|CRO_T012066 Catharanthus_roseus|CRO_T016634 Catharanthus_roseus|CRO_T008686 Catharanthus_roseus|CRO_T003462 Catharanthus_roseus|CRO_T025065 Catharanthus_roseus|CRO_T027618 Catharanthus_roseus|CRO_T025092 Catharanthus_roseus|CRO_T017481 Catharanthus_roseus|CRO_T022328 Catharanthus_roseus|CRO_T018434 Catharanthus_roseus|CRO_T026454 Catharanthus_roseus|CRO_T033199 Catharanthus_roseus|CRO_T009556 Catharanthus_roseus|CRO_T023042 Catharanthus_roseus|CRO_T000904 Catharanthus_roseus|CRO_T008414 Catharanthus_roseus|CRO_T007628 Catharanthus_roseus|CRO_T014886 Catharanthus_roseus|CRO_T026640 Catharanthus_roseus|CRO_T020646 Catharanthus_roseus|CRO_T001762 Catharanthus_roseus|CRO_T020579 Catharanthus_roseus|CRO_T006094 Catharanthus_roseus|CRO_T028977 Catharanthus_roseus|CRO_T002085 Catharanthus_roseus|CRO_T018250 Catharanthus_roseus|CRO_T012982 Catharanthus_roseus|CRO_T000372 Catharanthus_roseus|CRO_T024950 Catharanthus_roseus|CRO_T004587 Catharanthus_roseus|CRO_T015838 Catharanthus_roseus|CRO_T000396 Catharanthus_roseus|CRO_T008114 Catharanthus_roseus|CRO_T010718 Catharanthus_roseus|CRO_T030539 Catharanthus_roseus|CRO_T015199 Catharanthus_roseus|CRO_T002015 Catharanthus_roseus|CRO_T029566 Catharanthus_roseus|CRO_T000515 Catharanthus_roseus|CRO_T023086 Catharanthus_roseus|CRO_T027717 Catharanthus_roseus|CRO_T009844 Catharanthus_roseus|CRO_T001909 Catharanthus_roseus|CRO_T024211 Catharanthus_roseus|CRO_T024954 Catharanthus_roseus|CRO_T009956 Catharanthus_roseus|CRO_T010000 Catharanthus_roseus|CRO_T009039 Catharanthus_roseus|CRO_T015437 Catharanthus_roseus|CRO_T012065 Catharanthus_roseus|CRO_T004523 Catharanthus_roseus|CRO_T021922 Catharanthus_roseus|CRO_T026136 Catharanthus_roseus|CRO_T015547 Catharanthus_roseus|CRO_T012454 Catharanthus_roseus|CRO_T027495 Catharanthus_roseus|CRO_T015999 Catharanthus_roseus|CRO_T010896 Catharanthus_roseus|CRO_T006336 Catharanthus_roseus|CRO_T019950 Catharanthus_roseus|CRO_T000726 Catharanthus_roseus|CRO_T012373 Catharanthus_roseus|CRO_T022952 Catharanthus_roseus|CRO_T030520 Catharanthus_roseus|CRO_T023652 Catharanthus_roseus|CRO_T020877 Catharanthus_roseus|CRO_T003628 Catharanthus_roseus|CRO_T027077 Catharanthus_roseus|CRO_T007459 Catharanthus_roseus|CRO_T010468 Catharanthus_roseus|CRO_T027115 Catharanthus_roseus|CRO_T019140 Catharanthus_roseus|CRO_T006686 Catharanthus_roseus|CRO_T005245 Catharanthus_roseus|CRO_T009048 Catharanthus_roseus|CRO_T004919 Catharanthus_roseus|CRO_T026002 Catharanthus_roseus|CRO_T016886 Catharanthus_roseus|CRO_T028639 Catharanthus_roseus|CRO_T018112 Catharanthus_roseus|CRO_T032368 Catharanthus_roseus|CRO_T019574 Catharanthus_roseus|CRO_T022837 Catharanthus_roseus|CRO_T028472 Catharanthus_roseus|CRO_T006509 Catharanthus_roseus|CRO_T009745 Catharanthus_roseus|CRO_T024750 Catharanthus_roseus|CRO_T014731 Catharanthus_roseus|CRO_T021979 Catharanthus_roseus|CRO_T030786 Catharanthus_roseus|CRO_T021861 Catharanthus_roseus|CRO_T031656 Catharanthus_roseus|CRO_T031915 Catharanthus_roseus|CRO_T010626 Catharanthus_roseus|CRO_T022858 Catharanthus_roseus|CRO_T028027 Catharanthus_roseus|CRO_T028347 Catharanthus_roseus|CRO_T032375 Catharanthus_roseus|CRO_T015603 Catharanthus_roseus|CRO_T029754 Catharanthus_roseus|CRO_T000676 Catharanthus_roseus|CRO_T001758 Catharanthus_roseus|CRO_T004719 Catharanthus_roseus|CRO_T030733 Catharanthus_roseus|CRO_T017221 Catharanthus_roseus|CRO_T019278 Catharanthus_roseus|CRO_T016407 Catharanthus_roseus|CRO_T024885 Catharanthus_roseus|CRO_T032225 Catharanthus_roseus|CRO_T004115 Catharanthus_roseus|CRO_T019180 Catharanthus_roseus|CRO_T013912 Catharanthus_roseus|CRO_T020589 Catharanthus_roseus|CRO_T002695 Catharanthus_roseus|CRO_T011858 Catharanthus_roseus|CRO_T000630 Catharanthus_roseus|CRO_T013612 Catharanthus_roseus|CRO_T021096 Catharanthus_roseus|CRO_T001889 Catharanthus_roseus|CRO_T019868 Catharanthus_roseus|CRO_T011429 Catharanthus_roseus|CRO_T032378 Catharanthus_roseus|CRO_T018044 Catharanthus_roseus|CRO_T028345 Catharanthus_roseus|CRO_T016659 Catharanthus_roseus|CRO_T028683 Catharanthus_roseus|CRO_T018432 Catharanthus_roseus|CRO_T012380 Catharanthus_roseus|CRO_T025905 Catharanthus_roseus|CRO_T010437 Catharanthus_roseus|CRO_T030314 Catharanthus_roseus|CRO_T001695 Catharanthus_roseus|CRO_T022248 Catharanthus_roseus|CRO_T033578 Catharanthus_roseus|CRO_T001893 Catharanthus_roseus|CRO_T024802 Catharanthus_roseus|CRO_T003007 Catharanthus_roseus|CRO_T027060 Catharanthus_roseus|CRO_T001892 Catharanthus_roseus|CRO_T032384 Catharanthus_roseus|CRO_T002493 Catharanthus_roseus|CRO_T030180 Catharanthus_roseus|CRO_T018026 Catharanthus_roseus|CRO_T017220 Catharanthus_roseus|CRO_T013652 Catharanthus_roseus|CRO_T024744 Catharanthus_roseus|CRO_T001244 Catharanthus_roseus|CRO_T031643 Catharanthus_roseus|CRO_T013725 Catharanthus_roseus|CRO_T028395 Catharanthus_roseus|CRO_T024993 Catharanthus_roseus|CRO_T003417 Catharanthus_roseus|CRO_T009993 Catharanthus_roseus|CRO_T033504 Catharanthus_roseus|CRO_T016691 Catharanthus_roseus|CRO_T006084 Catharanthus_roseus|CRO_T025687 Catharanthus_roseus|CRO_T006812 Catharanthus_roseus|CRO_T027715 Catharanthus_roseus|CRO_T017281 Catharanthus_roseus|CRO_T017515 Catharanthus_roseus|CRO_T026943 Catharanthus_roseus|CRO_T006271 Catharanthus_roseus|CRO_T002463 Catharanthus_roseus|CRO_T008648 Catharanthus_roseus|CRO_T008693 Catharanthus_roseus|CRO_T013770 Catharanthus_roseus|CRO_T017222 Catharanthus_roseus|CRO_T005904 Catharanthus_roseus|CRO_T030480 Catharanthus_roseus|CRO_T002211 Catharanthus_roseus|CRO_T010034 Catharanthus_roseus|CRO_T030925 Catharanthus_roseus|CRO_T029043 Catharanthus_roseus|CRO_T015877 Catharanthus_roseus|CRO_T022763 Catharanthus_roseus|CRO_T023055 Catharanthus_roseus|CRO_T032748 Catharanthus_roseus|CRO_T014239 Catharanthus_roseus|CRO_T015574 Catharanthus_roseus|CRO_T014688 Catharanthus_roseus|CRO_T019627 Catharanthus_roseus|CRO_T022738 Catharanthus_roseus|CRO_T026488 Catharanthus_roseus|CRO_T028391 Catharanthus_roseus|CRO_T027594 Catharanthus_roseus|CRO_T020299 Catharanthus_roseus|CRO_T015450 Catharanthus_roseus|CRO_T020709 Catharanthus_roseus|CRO_T018001 Catharanthus_roseus|CRO_T001483 Catharanthus_roseus|CRO_T016318 Catharanthus_roseus|CRO_T003080 Catharanthus_roseus|CRO_T013208 Catharanthus_roseus|CRO_T029069 Catharanthus_roseus|CRO_T032001 Catharanthus_roseus|CRO_T002396 Catharanthus_roseus|CRO_T003955 Catharanthus_roseus|CRO_T021490 Catharanthus_roseus|CRO_T004259 Catharanthus_roseus|CRO_T011056 Catharanthus_roseus|CRO_T029489 Catharanthus_roseus|CRO_T032362 Catharanthus_roseus|CRO_T006359 Catharanthus_roseus|CRO_T012907 Catharanthus_roseus|CRO_T011828 Catharanthus_roseus|CRO_T009598 Catharanthus_roseus|CRO_T012453 Catharanthus_roseus|CRO_T021168 Catharanthus_roseus|CRO_T027032 Catharanthus_roseus|CRO_T029244 Catharanthus_roseus|CRO_T006310 Catharanthus_roseus|CRO_T006228 Catharanthus_roseus|CRO_T008739 Catharanthus_roseus|CRO_T032275 Catharanthus_roseus|CRO_T021000 Catharanthus_roseus|CRO_T005411 Catharanthus_roseus|CRO_T021224 Catharanthus_roseus|CRO_T009778 Catharanthus_roseus|CRO_T015487 Catharanthus_roseus|CRO_T007165 Catharanthus_roseus|CRO_T005038 Catharanthus_roseus|CRO_T015958 Catharanthus_roseus|CRO_T029157 Catharanthus_roseus|CRO_T014817 Catharanthus_roseus|CRO_T018997 Catharanthus_roseus|CRO_T015992 Catharanthus_roseus|CRO_T023680 Catharanthus_roseus|CRO_T006005 Catharanthus_roseus|CRO_T030190 Catharanthus_roseus|CRO_T011874 Catharanthus_roseus|CRO_T031238 Catharanthus_roseus|CRO_T011771 Catharanthus_roseus|CRO_T013990 Catharanthus_roseus|CRO_T011256 Catharanthus_roseus|CRO_T009586 Catharanthus_roseus|CRO_T024801 Catharanthus_roseus|CRO_T010573 Catharanthus_roseus|CRO_T030003 Catharanthus_roseus|CRO_T002289 Catharanthus_roseus|CRO_T012466 Catharanthus_roseus|CRO_T020561 Catharanthus_roseus|CRO_T031253 Catharanthus_roseus|CRO_T001294 Catharanthus_roseus|CRO_T010963 Catharanthus_roseus|CRO_T023208 Catharanthus_roseus|CRO_T027341 Catharanthus_roseus|CRO_T032167 Catharanthus_roseus|CRO_T004578 Catharanthus_roseus|CRO_T016815 Catharanthus_roseus|CRO_T017216 Catharanthus_roseus|CRO_T019890 Catharanthus_roseus|CRO_T009952 Catharanthus_roseus|CRO_T032394 Catharanthus_roseus|CRO_T020103 Catharanthus_roseus|CRO_T022194 Catharanthus_roseus|CRO_T002646 Catharanthus_roseus|CRO_T009517 Catharanthus_roseus|CRO_T022082 Catharanthus_roseus|CRO_T029528 Catharanthus_roseus|CRO_T012830 Catharanthus_roseus|CRO_T016472 Catharanthus_roseus|CRO_T004324 Catharanthus_roseus|CRO_T016882 Catharanthus_roseus|CRO_T006975 Catharanthus_roseus|CRO_T007635 Catharanthus_roseus|CRO_T026704 Catharanthus_roseus|CRO_T007904 Catharanthus_roseus|CRO_T021523 Catharanthus_roseus|CRO_T008113 Catharanthus_roseus|CRO_T028155 Catharanthus_roseus|CRO_T031335 Catharanthus_roseus|CRO_T013346 Catharanthus_roseus|CRO_T019654 Catharanthus_roseus|CRO_T006561 Catharanthus_roseus|CRO_T013538 Catharanthus_roseus|CRO_T024069 Catharanthus_roseus|CRO_T026489 Catharanthus_roseus|CRO_T006996 Catharanthus_roseus|CRO_T024084 Catharanthus_roseus|CRO_T013584 Catharanthus_roseus|CRO_T021911 Catharanthus_roseus|CRO_T002502 Catharanthus_roseus|CRO_T000796 Catharanthus_roseus|CRO_T008972 Catharanthus_roseus|CRO_T017495 Catharanthus_roseus|CRO_T015973 Catharanthus_roseus|CRO_T018472 Catharanthus_roseus|CRO_T001132 Catharanthus_roseus|CRO_T022818 Catharanthus_roseus|CRO_T012006 Catharanthus_roseus|CRO_T025802 Catharanthus_roseus|CRO_T025824 Catharanthus_roseus|CRO_T029982 Catharanthus_roseus|CRO_T008484 Catharanthus_roseus|CRO_T018173 Catharanthus_roseus|CRO_T010197 Catharanthus_roseus|CRO_T023610 Catharanthus_roseus|CRO_T018947 Catharanthus_roseus|CRO_T023701 Catharanthus_roseus|CRO_T002537 Catharanthus_roseus|CRO_T010504 Catharanthus_roseus|CRO_T022639 Catharanthus_roseus|CRO_T026353 Catharanthus_roseus|CRO_T012033 Catharanthus_roseus|CRO_T032310 Catharanthus_roseus|CRO_T033684 Catharanthus_roseus|CRO_T024965 Catharanthus_roseus|CRO_T031812 Catharanthus_roseus|CRO_T010474 Catharanthus_roseus|CRO_T029898 Catharanthus_roseus|CRO_T032773 Catharanthus_roseus|CRO_T019117 Catharanthus_roseus|CRO_T016605 Catharanthus_roseus|CRO_T004190 Catharanthus_roseus|CRO_T006798 Catharanthus_roseus|CRO_T005141 Catharanthus_roseus|CRO_T024598 Catharanthus_roseus|CRO_T033398 Catharanthus_roseus|CRO_T012137 Catharanthus_roseus|CRO_T005414 Catharanthus_roseus|CRO_T023900 Catharanthus_roseus|CRO_T019743 Catharanthus_roseus|CRO_T004645 Catharanthus_roseus|CRO_T003380 Catharanthus_roseus|CRO_T021781 Catharanthus_roseus|CRO_T009711 Catharanthus_roseus|CRO_T005046 Catharanthus_roseus|CRO_T030167 Catharanthus_roseus|CRO_T012908 Catharanthus_roseus|CRO_T020379 Catharanthus_roseus|CRO_T013035 Catharanthus_roseus|CRO_T015127 Catharanthus_roseus|CRO_T031423 Catharanthus_roseus|CRO_T004567 Catharanthus_roseus|CRO_T031559 Catharanthus_roseus|CRO_T015869 Catharanthus_roseus|CRO_T025041 Catharanthus_roseus|CRO_T023664 Catharanthus_roseus|CRO_T011721 Catharanthus_roseus|CRO_T030933 Catharanthus_roseus|CRO_T011337 Catharanthus_roseus|CRO_T002940 Catharanthus_roseus|CRO_T029234 Catharanthus_roseus|CRO_T022547 Catharanthus_roseus|CRO_T029079 Catharanthus_roseus|CRO_T029486 Catharanthus_roseus|CRO_T010384 Catharanthus_roseus|CRO_T025310 Catharanthus_roseus|CRO_T022691 Catharanthus_roseus|CRO_T020286 Catharanthus_roseus|CRO_T006007 Catharanthus_roseus|CRO_T021411 Catharanthus_roseus|CRO_T032314 Catharanthus_roseus|CRO_T020466 Catharanthus_roseus|CRO_T010095 Catharanthus_roseus|CRO_T024299 Catharanthus_roseus|CRO_T013888 Catharanthus_roseus|CRO_T032649 Catharanthus_roseus|CRO_T026244 Catharanthus_roseus|CRO_T020580 Catharanthus_roseus|CRO_T016243 Catharanthus_roseus|CRO_T012929 Catharanthus_roseus|CRO_T030908 Catharanthus_roseus|CRO_T017564 Catharanthus_roseus|CRO_T023608 Catharanthus_roseus|CRO_T024765 Catharanthus_roseus|CRO_T014360 Catharanthus_roseus|CRO_T017806 Catharanthus_roseus|CRO_T009659 Catharanthus_roseus|CRO_T009960 Catharanthus_roseus|CRO_T011853 Catharanthus_roseus|CRO_T023422 Catharanthus_roseus|CRO_T024655 Catharanthus_roseus|CRO_T022951 Catharanthus_roseus|CRO_T016523 Catharanthus_roseus|CRO_T030155 Catharanthus_roseus|CRO_T018522 Catharanthus_roseus|CRO_T020848 Catharanthus_roseus|CRO_T018034 Catharanthus_roseus|CRO_T032297 Catharanthus_roseus|CRO_T030864 Catharanthus_roseus|CRO_T020992 Catharanthus_roseus|CRO_T025024 Catharanthus_roseus|CRO_T010542 Catharanthus_roseus|CRO_T028593 Catharanthus_roseus|CRO_T023054 Catharanthus_roseus|CRO_T003479 Catharanthus_roseus|CRO_T005855 Catharanthus_roseus|CRO_T007211 Catharanthus_roseus|CRO_T011322 Catharanthus_roseus|CRO_T006138 Catharanthus_roseus|CRO_T007727 Catharanthus_roseus|CRO_T007245 Catharanthus_roseus|CRO_T020285 Catharanthus_roseus|CRO_T004508 Catharanthus_roseus|CRO_T017118 Catharanthus_roseus|CRO_T001080 Catharanthus_roseus|CRO_T006416 Catharanthus_roseus|CRO_T002521 Catharanthus_roseus|CRO_T017740 Catharanthus_roseus|CRO_T009424 Catharanthus_roseus|CRO_T029647 Catharanthus_roseus|CRO_T028972 Catharanthus_roseus|CRO_T017692 Catharanthus_roseus|CRO_T033060 Catharanthus_roseus|CRO_T013879 Catharanthus_roseus|CRO_T000970 Catharanthus_roseus|CRO_T001200 Catharanthus_roseus|CRO_T004082 Catharanthus_roseus|CRO_T023591 Catharanthus_roseus|CRO_T009479 Catharanthus_roseus|CRO_T003449 Catharanthus_roseus|CRO_T003419 Catharanthus_roseus|CRO_T000663 Catharanthus_roseus|CRO_T012739 Catharanthus_roseus|CRO_T022866 Catharanthus_roseus|CRO_T001293 Catharanthus_roseus|CRO_T004361 Catharanthus_roseus|CRO_T001592 Catharanthus_roseus|CRO_T007443 Catharanthus_roseus|CRO_T000395 Catharanthus_roseus|CRO_T002386 Catharanthus_roseus|CRO_T000131 Catharanthus_roseus|CRO_T000093 Catharanthus_roseus|CRO_T005761 Catharanthus_roseus|CRO_T024677 Catharanthus_roseus|CRO_T002756 Catharanthus_roseus|CRO_T004278 Catharanthus_roseus|CRO_T004171 Catharanthus_roseus|CRO_T000144
OCG6: Arabidopsis_thaliana|AT3G14460.1 Arabidopsis_thaliana|AT3G14470.1 Camptotheca_acuminata|CacGene01388 Camptotheca_acuminata|CacGene13260 Camptotheca_acuminata|CacGene24690 Camptotheca_acuminata|CacGene01515 Camptotheca_acuminata|CacGene01517 Camptotheca_acuminata|CacGene01972 Camptotheca_acuminata|CacGene06337 Camptotheca_acuminata|CacGene03573 Camptotheca_acuminata|CacGene03575 Camptotheca_acuminata|CacGene03559 Camptotheca_acuminata|CacGene13259 Camptotheca_acuminata|CacGene03572 Camptotheca_acuminata|CacGene03574 Camptotheca_acuminata|CacGene11980 Catharanthus_roseus|CRO_T004552 Catharanthus_roseus|CRO_T018476 Catharanthus_roseus|CRO_T015246 Catharanthus_roseus|CRO_T018351 Catharanthus_roseus|CRO_T025444 Coffea_canephora|Cc00_g00660 Coffea_canephora|Cc00_g05650 Coffea_canephora|Cc00_g09410 Coffea_canephora|Cc00_g15890 Coffea_canephora|Cc00_g16000 Coffea_canephora|Cc00_g16760 Coffea_canephora|Cc00_g22820 Coffea_canephora|Cc00_g24910 Coffea_canephora|Cc00_g27120 Coffea_canephora|Cc02_g28600 Coffea_canephora|Cc02_g28660 Coffea_canephora|Cc02_g29370 Coffea_canephora|Cc02_g29890 Coffea_canephora|Cc02_g29910 Coffea_canephora|Cc02_g29920 Coffea_canephora|Cc02_g29950 Coffea_canephora|Cc02_g29990 Coffea_canephora|Cc02_g30000 Coffea_canephora|Cc02_g30020 Coffea_canephora|Cc04_g14730 Coffea_canephora|Cc04_g14750 Coffea_canephora|Cc00_g16010 Coffea_canephora|Cc00_g31220 Coffea_canephora|Cc02_g29930 Coffea_canephora|Cc00_g09140 Coffea_canephora|Cc00_g09160 Coffea_canephora|Cc00_g09730 Coffea_canephora|Cc00_g09750 Coffea_canephora|Cc00_g09760 Coffea_canephora|Cc00_g10080 Coffea_canephora|Cc00_g11130 Coffea_canephora|Cc00_g11180 Coffea_canephora|Cc00_g11990 Coffea_canephora|Cc00_g12560 Coffea_canephora|Cc00_g15320 Coffea_canephora|Cc00_g15680 Coffea_canephora|Cc00_g16570 Coffea_canephora|Cc00_g16840 Coffea_canephora|Cc00_g17390 Coffea_canephora|Cc00_g17520 Coffea_canephora|Cc00_g17570 Coffea_canephora|Cc00_g18700 Coffea_canephora|Cc00_g19390 Coffea_canephora|Cc00_g19540 Coffea_canephora|Cc00_g19640 Coffea_canephora|Cc00_g19650 Coffea_canephora|Cc00_g19990 Coffea_canephora|Cc00_g20220 Coffea_canephora|Cc00_g20410 Coffea_canephora|Cc00_g21440 Coffea_canephora|Cc00_g23630 Coffea_canephora|Cc00_g23940 Coffea_canephora|Cc00_g24830 Coffea_canephora|Cc00_g24870 Coffea_canephora|Cc00_g24960 Coffea_canephora|Cc00_g25150 Coffea_canephora|Cc00_g25160 Coffea_canephora|Cc00_g25560 Coffea_canephora|Cc00_g25760 Coffea_canephora|Cc00_g25860 Coffea_canephora|Cc00_g25880 Coffea_canephora|Cc00_g26090 Coffea_canephora|Cc00_g26280 Coffea_canephora|Cc00_g26460 Coffea_canephora|Cc00_g26700 Coffea_canephora|Cc00_g26930 Coffea_canephora|Cc00_g27310 Coffea_canephora|Cc00_g27390 Coffea_canephora|Cc00_g27620 Coffea_canephora|Cc00_g27960 Coffea_canephora|Cc00_g28740 Coffea_canephora|Cc00_g29120 Coffea_canephora|Cc00_g29230 Coffea_canephora|Cc00_g29430 Coffea_canephora|Cc00_g29510 Coffea_canephora|Cc00_g30320 Coffea_canephora|Cc00_g30480 Coffea_canephora|Cc00_g30510 Coffea_canephora|Cc00_g30650 Coffea_canephora|Cc00_g31350 Coffea_canephora|Cc00_g32700 Coffea_canephora|Cc00_g33010 Coffea_canephora|Cc00_g34220 Coffea_canephora|Cc00_g35880 Coffea_canephora|Cc01_g00010 Coffea_canephora|Cc01_g00390 Coffea_canephora|Cc01_g00420 Coffea_canephora|Cc01_g00430 Coffea_canephora|Cc01_g00440 Coffea_canephora|Cc01_g00470 Coffea_canephora|Cc01_g00520 Coffea_canephora|Cc01_g00550 Coffea_canephora|Cc01_g00570 Coffea_canephora|Cc01_g00590 Coffea_canephora|Cc01_g01600 Coffea_canephora|Cc01_g01670 Coffea_canephora|Cc01_g01750 Coffea_canephora|Cc01_g01800 Coffea_canephora|Cc01_g02020 Coffea_canephora|Cc01_g02280 Coffea_canephora|Cc01_g02350 Coffea_canephora|Cc01_g02870 Coffea_canephora|Cc01_g02910 Coffea_canephora|Cc01_g03180 Coffea_canephora|Cc01_g03250 Coffea_canephora|Cc01_g05220 Coffea_canephora|Cc01_g05230 Coffea_canephora|Cc01_g05240 Coffea_canephora|Cc01_g05270 Coffea_canephora|Cc01_g05280 Coffea_canephora|Cc02_g32490 Coffea_canephora|Cc03_g09340 Coffea_canephora|Cc03_g11720 Coffea_canephora|Cc03_g14580 Coffea_canephora|Cc07_g21270 Coffea_canephora|Cc00_g09790 Coffea_canephora|Cc00_g12030 Coffea_canephora|Cc00_g19750 Coffea_canephora|Cc00_g21010 Coffea_canephora|Cc00_g21650 Coffea_canephora|Cc00_g21890 Coffea_canephora|Cc00_g31370 Coffea_canephora|Cc01_g01820 Coffea_canephora|Cc01_g02310 Coffea_canephora|Cc03_g11730 Coffea_canephora|Cc03_g11800 Coffea_canephora|Cc03_g11820 Coffea_canephora|Cc03_g11840 Coffea_canephora|Cc03_g12670 Coffea_canephora|Cc03_g12690 Coffea_canephora|Cc03_g12790 Coffea_canephora|Cc03_g12800 Coffea_canephora|Cc03_g12840 Coffea_canephora|Cc03_g14680 Coffea_canephora|Cc04_g12940 Coffea_canephora|Cc00_g09320 Coffea_canephora|Cc00_g21720 Coffea_canephora|Cc00_g30550 Coffea_canephora|Cc00_g31640 Coffea_canephora|Cc00_g34140 Coffea_canephora|Cc02_g28720 Coffea_canephora|Cc02_g28730 Coffea_canephora|Cc02_g28750 Coffea_canephora|Cc00_g09370 Coffea_canephora|Cc00_g09950 Coffea_canephora|Cc00_g10040 Coffea_canephora|Cc00_g11140 Coffea_canephora|Cc00_g11400 Coffea_canephora|Cc00_g12000 Coffea_canephora|Cc00_g13650 Coffea_canephora|Cc00_g13670 Coffea_canephora|Cc00_g18940 Coffea_canephora|Cc00_g19510 Coffea_canephora|Cc00_g22580 Coffea_canephora|Cc00_g23330 Coffea_canephora|Cc00_g23860 Coffea_canephora|Cc00_g27660 Coffea_canephora|Cc00_g28310 Coffea_canephora|Cc00_g32170 Coffea_canephora|Cc00_g32360 Coffea_canephora|Cc00_g34640 Coffea_canephora|Cc00_g34770 Coffea_canephora|Cc00_g35480 Coffea_canephora|Cc01_g00950 Coffea_canephora|Cc00_g29190 Coffea_canephora|Cc01_g01840 Coffea_canephora|Cc00_g09960 Coffea_canephora|Cc00_g12010 Coffea_canephora|Cc00_g23870 Coffea_canephora|Cc00_g26260 Coffea_canephora|Cc00_g35490 Coffea_canephora|Cc01_g00910 Coffea_canephora|Cc03_g12660 Coffea_canephora|Cc00_g32920 Coffea_canephora|Cc00_g19760 Coffea_canephora|Cc00_g32500 Coffea_canephora|Cc00_g34270 Coffea_canephora|Cc01_g01730 Coffea_canephora|Cc01_g00920 Coffea_canephora|Cc00_g35240 Coffea_canephora|Cc00_g13660 Coffea_canephora|Cc00_g32660 Coffea_canephora|Cc00_g35410 Coffea_canephora|Cc00_g11540 Coffea_canephora|Cc00_g25750 Coffea_canephora|Cc00_g27700 Coffea_canephora|Cc00_g33230 Coffea_canephora|Cc08_g04140 Coffea_canephora|Cc08_g04160 Coffea_canephora|Cc08_g04220 Coffea_canephora|Cc08_g04230 Coffea_canephora|Cc08_g05270 Coffea_canephora|Cc08_g04110 Coffea_canephora|Cc00_g11560 Coffea_canephora|Cc08_g04250 Coffea_canephora|Cc00_g26670 Coffea_canephora|Cc00_g21430 Coffea_canephora|Cc00_g27030 Coffea_canephora|Cc00_g27090 Coffea_canephora|Cc00_g27650 Coffea_canephora|Cc00_g31120 Coffea_canephora|Cc00_g32520 Coffea_canephora|Cc00_g32740 Coffea_canephora|Cc00_g34490 Coffea_canephora|Cc01_g01770 Coffea_canephora|Cc01_g01790 Coffea_canephora|Cc01_g02330 Coffea_canephora|Cc00_g15330 Coffea_canephora|Cc00_g27000 Coffea_canephora|Cc03_g14560 Coffea_canephora|Cc00_g29840 Coffea_canephora|Cc02_g29870 Coffea_canephora|Cc04_g14760 Coffea_canephora|Cc02_g29750 Coffea_canephora|Cc00_g28300 Coffea_canephora|Cc01_g00610 Coffea_canephora|Cc00_g27710 Coffea_canephora|Cc01_g01720 Coffea_canephora|Cc03_g12710 Coffea_canephora|Cc03_g12830 Coffea_canephora|Cc00_g18150 Coffea_canephora|Cc01_g02250 Coffea_canephora|Cc00_g19290 Coffea_canephora|Cc00_g26960 Coffea_canephora|Cc03_g15410 Coffea_canephora|Cc03_g15430 Coffea_canephora|Cc03_g15450 Coffea_canephora|Cc03_g15470 Coffea_canephora|Cc03_g15490 Coffea_canephora|Cc05_g06530 Coffea_canephora|Cc05_g06550 Coffea_canephora|Cc05_g06600 Coffea_canephora|Cc05_g06960 Coffea_canephora|Cc05_g07430 Coffea_canephora|Cc05_g07910 Coffea_canephora|Cc05_g08170 Coffea_canephora|Cc05_g08200 Coffea_canephora|Cc07_g16920 Coffea_canephora|Cc08_g05660 Coffea_canephora|Cc03_g11680 Coffea_canephora|Cc03_g11690 Coffea_canephora|Cc03_g12700 Coffea_canephora|Cc03_g12720 Coffea_canephora|Cc03_g12760 Coffea_canephora|Cc03_g12820 Coffea_canephora|Cc03_g15860 Coffea_canephora|Cc03_g09330 Coffea_canephora|Cc00_g35420 Coffea_canephora|Cc03_g10470 Coffea_canephora|Cc01_g02320 Coffea_canephora|Cc00_g23950 Coffea_canephora|Cc00_g29310 Coffea_canephora|Cc01_g02490 Coffea_canephora|Cc01_g03240 Coffea_canephora|Cc01_g02240 Coffea_canephora|Cc05_g06580 Coffea_canephora|Cc05_g06620 Coffea_canephora|Cc05_g07410 Coffea_canephora|Cc00_g30560 Coffea_canephora|Cc00_g32860 Coffea_canephora|Cc00_g34120 Coffea_canephora|Cc03_g13940 Coffea_canephora|Cc03_g13870 Coffea_canephora|Cc02_g29960 Coffea_canephora|Cc03_g14850 Daucus_carota|DCAR_025158 Daucus_carota|DCAR_025161 Daucus_carota|DCAR_005785 Daucus_carota|DCAR_008803 Daucus_carota|DCAR_008804 Daucus_carota|DCAR_008832 Daucus_carota|DCAR_008833 Daucus_carota|DCAR_008835 Daucus_carota|DCAR_008837 Daucus_carota|DCAR_024486 Daucus_carota|DCAR_025076 Daucus_carota|DCAR_025118 Daucus_carota|DCAR_025119 Daucus_carota|DCAR_025134 Daucus_carota|DCAR_025136 Daucus_carota|DCAR_025137 Daucus_carota|DCAR_025154 Daucus_carota|DCAR_025157 Daucus_carota|DCAR_025160 Daucus_carota|DCAR_025162 Daucus_carota|DCAR_025176 Daucus_carota|DCAR_031525 Daucus_carota|DCAR_031532 Daucus_carota|DCAR_031533 Daucus_carota|DCAR_031534 Lactuca_sativa|Lsat_1_v5_gn_0_17700.1 Lactuca_sativa|Lsat_1_v5_gn_0_30981.1 Lactuca_sativa|Lsat_1_v5_gn_3_115800.1 Lactuca_sativa|Lsat_1_v5_gn_3_116320.1 Lactuca_sativa|Lsat_1_v5_gn_3_116460.1 Lactuca_sativa|Lsat_1_v5_gn_3_116500.1 Lactuca_sativa|Lsat_1_v5_gn_3_116540.1 Lactuca_sativa|Lsat_1_v5_gn_3_116920.1 Lactuca_sativa|Lsat_1_v5_gn_3_117761.1 Lactuca_sativa|Lsat_1_v5_gn_3_117880.1 Lactuca_sativa|Lsat_1_v5_gn_3_118121.1 Lactuca_sativa|Lsat_1_v5_gn_3_119581.1 Lactuca_sativa|Lsat_1_v5_gn_3_117620.1 Lactuca_sativa|Lsat_1_v5_gn_3_116280.1 Lactuca_sativa|Lsat_1_v5_gn_0_19660.1 Lactuca_sativa|Lsat_1_v5_gn_0_19800.1 Lactuca_sativa|Lsat_1_v5_gn_0_19860.1 Lactuca_sativa|Lsat_1_v5_gn_0_19880.1 Lactuca_sativa|Lsat_1_v5_gn_0_19921.1 Lactuca_sativa|Lsat_1_v5_gn_0_20061.1 Lactuca_sativa|Lsat_1_v5_gn_0_23641.1 Lactuca_sativa|Lsat_1_v5_gn_0_43420.1 Lactuca_sativa|Lsat_1_v5_gn_1_101001.1 Lactuca_sativa|Lsat_1_v5_gn_1_85921.1 Lactuca_sativa|Lsat_1_v5_gn_1_86321.1 Lactuca_sativa|Lsat_1_v5_gn_1_88300.1 Lactuca_sativa|Lsat_1_v5_gn_1_90121.1 Lactuca_sativa|Lsat_1_v5_gn_1_90240.1 Lactuca_sativa|Lsat_1_v5_gn_1_90261.1 Lactuca_sativa|Lsat_1_v5_gn_1_98040.1 Lactuca_sativa|Lsat_1_v5_gn_1_98100.1 Lactuca_sativa|Lsat_1_v5_gn_1_98241.1 Lactuca_sativa|Lsat_1_v5_gn_1_98261.1 Lactuca_sativa|Lsat_1_v5_gn_1_98341.1 Lactuca_sativa|Lsat_1_v5_gn_1_99180.1 Lactuca_sativa|Lsat_1_v5_gn_2_44040.1 Lactuca_sativa|Lsat_1_v5_gn_3_108961.1 Lactuca_sativa|Lsat_1_v5_gn_3_116300.1 Lactuca_sativa|Lsat_1_v5_gn_3_116440.1 Lactuca_sativa|Lsat_1_v5_gn_3_117560.1 Lactuca_sativa|Lsat_1_v5_gn_3_117600.1 Lactuca_sativa|Lsat_1_v5_gn_3_118060.1 Lactuca_sativa|Lsat_1_v5_gn_3_118161.1 Lactuca_sativa|Lsat_1_v5_gn_3_118201.1 Lactuca_sativa|Lsat_1_v5_gn_3_118260.1 Lactuca_sativa|Lsat_1_v5_gn_3_118420.1 Lactuca_sativa|Lsat_1_v5_gn_3_118460.1 Lactuca_sativa|Lsat_1_v5_gn_3_120000.1 Lactuca_sativa|Lsat_1_v5_gn_3_120701.1 Lactuca_sativa|Lsat_1_v5_gn_3_120741.1 Lactuca_sativa|Lsat_1_v5_gn_3_120821.1 Lactuca_sativa|Lsat_1_v5_gn_3_120901.1 Lactuca_sativa|Lsat_1_v5_gn_5_164620.1 Lactuca_sativa|Lsat_1_v5_gn_7_76440.1 Lactuca_sativa|Lsat_1_v5_gn_1_97241.1 Lactuca_sativa|Lsat_1_v5_gn_1_99240.1 Lactuca_sativa|Lsat_1_v5_gn_0_2980.1 Lactuca_sativa|Lsat_1_v5_gn_2_13981.1 Lactuca_sativa|Lsat_1_v5_gn_2_14061.1 Lactuca_sativa|Lsat_1_v5_gn_2_15281.1 Lactuca_sativa|Lsat_1_v5_gn_2_26880.1 Lactuca_sativa|Lsat_1_v5_gn_2_26920.1 Lactuca_sativa|Lsat_1_v5_gn_2_26980.1 Lactuca_sativa|Lsat_1_v5_gn_2_27000.1 Lactuca_sativa|Lsat_1_v5_gn_2_27040.1 Lactuca_sativa|Lsat_1_v5_gn_2_27060.1 Lactuca_sativa|Lsat_1_v5_gn_2_27301.1 Lactuca_sativa|Lsat_1_v5_gn_2_27321.1 Lactuca_sativa|Lsat_1_v5_gn_2_27381.1 Lactuca_sativa|Lsat_1_v5_gn_2_27441.1 Lactuca_sativa|Lsat_1_v5_gn_2_27501.1 Lactuca_sativa|Lsat_1_v5_gn_2_27540.1 Lactuca_sativa|Lsat_1_v5_gn_2_27580.1 Lactuca_sativa|Lsat_1_v5_gn_2_28220.1 Lactuca_sativa|Lsat_1_v5_gn_2_28260.1 Lactuca_sativa|Lsat_1_v5_gn_2_28460.1 Lactuca_sativa|Lsat_1_v5_gn_2_28580.1 Lactuca_sativa|Lsat_1_v5_gn_2_28620.1 Lactuca_sativa|Lsat_1_v5_gn_2_28640.1 Lactuca_sativa|Lsat_1_v5_gn_2_30621.1 Lactuca_sativa|Lsat_1_v5_gn_4_138080.1 Lactuca_sativa|Lsat_1_v5_gn_1_97221.1 Lactuca_sativa|Lsat_1_v5_gn_2_27681.1 Lactuca_sativa|Lsat_1_v5_gn_3_118080.1 Rhododendron_delavayi|DUH000230.2 Rhododendron_delavayi|DUH003181.2 Rhododendron_delavayi|DUH003766.2 Rhododendron_delavayi|DUH006287.4 Rhododendron_delavayi|DUH006406.1 Rhododendron_delavayi|DUH006407.1 Rhododendron_delavayi|DUH016430.1 Rhododendron_delavayi|DUH016579.2 Rhododendron_delavayi|DUH018743.2 Rhododendron_delavayi|DUH019013.2 Rhododendron_delavayi|DUH020309.1 Rhododendron_delavayi|DUH020312.1 Rhododendron_delavayi|DUH020315.1 Rhododendron_delavayi|DUH025769.2 Rhododendron_delavayi|DUH026914.1 Rhododendron_delavayi|DUH029547.2 Rhododendron_delavayi|DUH021690.1 Rhododendron_delavayi|DUH016580.1 Rhododendron_delavayi|DUH000760.5 Rhododendron_delavayi|DUH000776.1 Rhododendron_delavayi|DUH000780.3 Rhododendron_delavayi|DUH015758.1 Rhododendron_delavayi|DUH016713.4 Rhododendron_delavayi|DUH020236.1 Rhododendron_delavayi|DUH023601.1 Rhododendron_delavayi|DUH029562.1 Rhododendron_delavayi|DUH000762.2 Rhododendron_delavayi|DUH001622.1 Rhododendron_delavayi|DUH001624.1 Rhododendron_delavayi|DUH002629.1 Rhododendron_delavayi|DUH004214.1 Rhododendron_delavayi|DUH007240.1 Rhododendron_delavayi|DUH007241.3 Rhododendron_delavayi|DUH007242.1 Rhododendron_delavayi|DUH007243.2 Rhododendron_delavayi|DUH008593.1 Rhododendron_delavayi|DUH011172.1 Rhododendron_delavayi|DUH011839.1 Rhododendron_delavayi|DUH017295.1 Rhododendron_delavayi|DUH025491.1 Rhododendron_delavayi|DUH029573.1 Rhododendron_delavayi|DUH018667.1 Rhododendron_delavayi|DUH003388.2 Rhododendron_delavayi|DUH006582.1 Rhododendron_delavayi|DUH008401.2 Rhododendron_delavayi|DUH008404.1 Rhododendron_delavayi|DUH008406.1 Rhododendron_delavayi|DUH008408.2 Rhododendron_delavayi|DUH014344.1 Rhododendron_delavayi|DUH014549.2 Rhododendron_delavayi|DUH017809.1 Rhododendron_delavayi|DUH020234.1 Rhododendron_delavayi|DUH020665.1 Rhododendron_delavayi|DUH020677.1 Rhododendron_delavayi|DUH022088.3 Rhododendron_delavayi|DUH022476.1 Rhododendron_delavayi|DUH024177.1 Rhododendron_delavayi|DUH032677.2 Rhododendron_delavayi|DUH005105.1 Rhododendron_delavayi|DUH018504.2 Rhododendron_delavayi|DUH004057.1 Rhododendron_delavayi|DUH013732.1 Rhododendron_delavayi|DUH015686.2 Rhododendron_delavayi|DUH019106.1 Rhododendron_delavayi|DUH014335.3 Rhododendron_delavayi|DUH025768.2 Rhododendron_delavayi|DUH016641.1 Rhododendron_delavayi|DUH020221.2 Rhododendron_delavayi|DUH020935.1 Rhododendron_delavayi|DUH008402.1 Rhododendron_delavayi|DUH032172.1 Rhododendron_delavayi|DUH012297.1 Rhododendron_delavayi|DUH011338.1 Rhododendron_delavayi|DUH014554.1 Rhododendron_delavayi|DUH030429.2 Rhododendron_delavayi|DUH020589.1 Vitis_vinifera|GSVIVT01000634001 Vitis_vinifera|GSVIVT01000635001 Vitis_vinifera|GSVIVT01013507001 Vitis_vinifera|GSVIVT01032210001 Vitis_vinifera|GSVIVT01000639001 Vitis_vinifera|GSVIVT01000646001 Vitis_vinifera|GSVIVT01000657001 Vitis_vinifera|GSVIVT01001429001 Vitis_vinifera|GSVIVT01001446001 Vitis_vinifera|GSVIVT01003817001 Vitis_vinifera|GSVIVT01004021001 Vitis_vinifera|GSVIVT01005316001 Vitis_vinifera|GSVIVT01010700001 Vitis_vinifera|GSVIVT01012407001 Vitis_vinifera|GSVIVT01012421001 Vitis_vinifera|GSVIVT01013307001 Vitis_vinifera|GSVIVT01013533001 Vitis_vinifera|GSVIVT01022941001 Vitis_vinifera|GSVIVT01022963001 Vitis_vinifera|GSVIVT01023015001 Vitis_vinifera|GSVIVT01031535001 Vitis_vinifera|GSVIVT01032169001 Vitis_vinifera|GSVIVT01032189001 Vitis_vinifera|GSVIVT01034675001 Vitis_vinifera|GSVIVT01036614001 Vitis_vinifera|GSVIVT01036628001 Vitis_vinifera|GSVIVT01036767001 Vitis_vinifera|GSVIVT01004064001 Vitis_vinifera|GSVIVT01027229001 Vitis_vinifera|GSVIVT01027243001 Vitis_vinifera|GSVIVT01027276001 Vitis_vinifera|GSVIVT01000655001 Vitis_vinifera|GSVIVT01001469001 Vitis_vinifera|GSVIVT01000842001 Vitis_vinifera|GSVIVT01000871001 Vitis_vinifera|GSVIVT01023011001 Vitis_vinifera|GSVIVT01001453001 Vitis_vinifera|GSVIVT01022931001 Vitis_vinifera|GSVIVT01037447001 Vitis_vinifera|GSVIVT01032180001 Vitis_vinifera|GSVIVT01004061001 Vitis_vinifera|GSVIVT01013508001 Vitis_vinifera|GSVIVT01013512001 Vitis_vinifera|GSVIVT01004013001 Vitis_vinifera|GSVIVT01022892001 Vitis_vinifera|GSVIVT01031991001 Vitis_vinifera|GSVIVT01031998001 Vitis_vinifera|GSVIVT01032000001 Vitis_vinifera|GSVIVT01013310001 Vitis_vinifera|GSVIVT01009146001 Vitis_vinifera|GSVIVT01011193001 Vitis_vinifera|GSVIVT01031992001 Vitis_vinifera|GSVIVT01036657001 Vitis_vinifera|GSVIVT01027270001 Vitis_vinifera|GSVIVT01032171001 Vitis_vinifera|GSVIVT01032199001 Vitis_vinifera|GSVIVT01022947001 Vitis_vinifera|GSVIVT01022856001 Vitis_vinifera|GSVIVT01022961001 Vitis_vinifera|GSVIVT01022965001 Vitis_vinifera|GSVIVT01032183001 Vitis_vinifera|GSVIVT01032201001 Vitis_vinifera|GSVIVT01036610001 Daucus_carota|DCAR_007914 Catharanthus_roseus|CRO_T002971 Coffea_canephora|Cc00_g03300 Vitis_vinifera|GSVIVT01001444001 Lactuca_sativa|Lsat_1_v5_gn_2_81500.1 Catharanthus_roseus|CRO_T031097 Catharanthus_roseus|CRO_T033309
OCG7: Arabidopsis_thaliana|AT1G08070.1 Arabidopsis_thaliana|AT2G29760.1 Arabidopsis_thaliana|AT1G09410.1 Arabidopsis_thaliana|AT1G56690.1 Arabidopsis_thaliana|AT4G02750.1 Arabidopsis_thaliana|AT1G11290.1 Arabidopsis_thaliana|AT3G12770.1 Arabidopsis_thaliana|AT3G57430.1 Arabidopsis_thaliana|AT4G18750.1 Arabidopsis_thaliana|AT4G30700.1 Arabidopsis_thaliana|AT4G33990.1 Arabidopsis_thaliana|AT5G16860.1 Arabidopsis_thaliana|AT1G15510.1 Arabidopsis_thaliana|AT1G16480.1 Arabidopsis_thaliana|AT1G18485.1 Arabidopsis_thaliana|AT4G13650.1 Arabidopsis_thaliana|AT5G09950.1 Arabidopsis_thaliana|AT1G25360.1 Arabidopsis_thaliana|AT2G22070.1 Arabidopsis_thaliana|AT1G68930.1 Arabidopsis_thaliana|AT2G27610.1 Arabidopsis_thaliana|AT5G13230.1 Arabidopsis_thaliana|AT4G14820.1 Arabidopsis_thaliana|AT3G03580.1 Arabidopsis_thaliana|AT4G16835.1 Arabidopsis_thaliana|AT4G33170.1 Arabidopsis_thaliana|AT5G06540.1 Arabidopsis_thaliana|AT5G66520.1 Arabidopsis_thaliana|AT5G48910.1 Camptotheca_acuminata|CacGene01908 Camptotheca_acuminata|CacGene17417 Camptotheca_acuminata|CacGene03283 Camptotheca_acuminata|CacGene14143 Camptotheca_acuminata|CacGene20248 Camptotheca_acuminata|CacGene03676 Camptotheca_acuminata|CacGene04304 Camptotheca_acuminata|CacGene23647 Camptotheca_acuminata|CacGene23622 Camptotheca_acuminata|CacGene05649 Camptotheca_acuminata|CacGene10142 Camptotheca_acuminata|CacGene16533 Camptotheca_acuminata|CacGene16799 Camptotheca_acuminata|CacGene23645 Camptotheca_acuminata|CacGene05909 Camptotheca_acuminata|CacGene05976 Camptotheca_acuminata|CacGene13180 Camptotheca_acuminata|CacGene21372 Camptotheca_acuminata|CacGene23008 Camptotheca_acuminata|CacGene20889 Camptotheca_acuminata|CacGene06095 Camptotheca_acuminata|CacGene13098 Camptotheca_acuminata|CacGene06402 Camptotheca_acuminata|CacGene26850 Camptotheca_acuminata|CacGene08010 Camptotheca_acuminata|CacGene10529 Camptotheca_acuminata|CacGene15593 Camptotheca_acuminata|CacGene08216 Camptotheca_acuminata|CacGene13748 Camptotheca_acuminata|CacGene19907 Camptotheca_acuminata|CacGene08762 Camptotheca_acuminata|CacGene20517 Camptotheca_acuminata|CacGene08769 Camptotheca_acuminata|CacGene13482 Camptotheca_acuminata|CacGene08778 Camptotheca_acuminata|CacGene09005 Camptotheca_acuminata|CacGene20702 Camptotheca_acuminata|CacGene09625 Camptotheca_acuminata|CacGene10162 Camptotheca_acuminata|CacGene13685 Camptotheca_acuminata|CacGene17352 Camptotheca_acuminata|CacGene19225 Camptotheca_acuminata|CacGene21676 Camptotheca_acuminata|CacGene09837 Camptotheca_acuminata|CacGene13333 Camptotheca_acuminata|CacGene11830 Camptotheca_acuminata|CacGene13182 Camptotheca_acuminata|CacGene20161 Camptotheca_acuminata|CacGene13397 Camptotheca_acuminata|CacGene13415 Camptotheca_acuminata|CacGene14885 Camptotheca_acuminata|CacGene23298 Camptotheca_acuminata|CacGene27272 Camptotheca_acuminata|CacGene16585 Camptotheca_acuminata|CacGene19763 Camptotheca_acuminata|CacGene20457 Camptotheca_acuminata|CacGene23319 Catharanthus_roseus|CRO_T000860 Catharanthus_roseus|CRO_T024781 Catharanthus_roseus|CRO_T003770 Catharanthus_roseus|CRO_T025454 Catharanthus_roseus|CRO_T028603 Catharanthus_roseus|CRO_T028802 Catharanthus_roseus|CRO_T008067 Catharanthus_roseus|CRO_T018138 Catharanthus_roseus|CRO_T008092 Catharanthus_roseus|CRO_T014417 Catharanthus_roseus|CRO_T030188 Catharanthus_roseus|CRO_T010677 Catharanthus_roseus|CRO_T014864 Catharanthus_roseus|CRO_T020949 Catharanthus_roseus|CRO_T032603 Catharanthus_roseus|CRO_T011524 Catharanthus_roseus|CRO_T026254 Catharanthus_roseus|CRO_T016322 Catharanthus_roseus|CRO_T016701 Catharanthus_roseus|CRO_T026243 Catharanthus_roseus|CRO_T026763 Catharanthus_roseus|CRO_T020831 Catharanthus_roseus|CRO_T028431 Catharanthus_roseus|CRO_T025804 Catharanthus_roseus|CRO_T029114 Catharanthus_roseus|CRO_T031039 Coffea_canephora|Cc00_g12670 Coffea_canephora|Cc02_g26420 Coffea_canephora|Cc00_g15840 Coffea_canephora|Cc01_g14100 Coffea_canephora|Cc04_g04530 Coffea_canephora|Cc01_g00120 Coffea_canephora|Cc04_g06520 Coffea_canephora|Cc01_g09430 Coffea_canephora|Cc02_g01750 Coffea_canephora|Cc02_g13720 Coffea_canephora|Cc06_g09160 Coffea_canephora|Cc06_g11110 Coffea_canephora|Cc06_g18030 Coffea_canephora|Cc02_g35290 Coffea_canephora|Cc01_g18980 Coffea_canephora|Cc02_g15440 Coffea_canephora|Cc04_g08750 Coffea_canephora|Cc09_g04970 Coffea_canephora|Cc04_g03770 Coffea_canephora|Cc05_g07570 Coffea_canephora|Cc08_g01470 Coffea_canephora|Cc02_g23780 Coffea_canephora|Cc02_g26580 Coffea_canephora|Cc02_g35190 Coffea_canephora|Cc06_g18610 Coffea_canephora|Cc08_g11610 Coffea_canephora|Cc10_g16010 Coffea_canephora|Cc04_g15200 Coffea_canephora|Cc07_g15840 Coffea_canephora|Cc06_g05770 Coffea_canephora|Cc10_g14790 Coffea_canephora|Cc06_g08820 Coffea_canephora|Cc07_g07480 Coffea_canephora|Cc11_g11370 Coffea_canephora|Cc10_g13980 Daucus_carota|DCAR_010404 Daucus_carota|DCAR_030147 Daucus_carota|DCAR_010796 Daucus_carota|DCAR_015649 Daucus_carota|DCAR_017834 Lactuca_sativa|Lsat_1_v5_gn_0_22260.1 Lactuca_sativa|Lsat_1_v5_gn_2_70980.1 Lactuca_sativa|Lsat_1_v5_gn_1_85681.1 Lactuca_sativa|Lsat_1_v5_gn_2_57700.1 Lactuca_sativa|Lsat_1_v5_gn_5_185321.1 Lactuca_sativa|Lsat_1_v5_gn_6_40501.1 Lactuca_sativa|Lsat_1_v5_gn_7_110600.1 Lactuca_sativa|Lsat_1_v5_gn_7_22580.1 Lactuca_sativa|Lsat_1_v5_gn_8_102240.1 Lactuca_sativa|Lsat_1_v5_gn_2_128460.1 Lactuca_sativa|Lsat_1_v5_gn_6_940.1 Lactuca_sativa|Lsat_1_v5_gn_2_135941.1 Lactuca_sativa|Lsat_1_v5_gn_2_31020.1 Lactuca_sativa|Lsat_1_v5_gn_4_48440.1 Lactuca_sativa|Lsat_1_v5_gn_9_112881.1 Lactuca_sativa|Lsat_1_v5_gn_7_59080.1 Lactuca_sativa|Lsat_1_v5_gn_7_96961.1 Lactuca_sativa|Lsat_1_v5_gn_8_145021.1 Lactuca_sativa|Lsat_1_v5_gn_9_14340.1 Lactuca_sativa|Lsat_1_v5_gn_2_7520.1 Lactuca_sativa|Lsat_1_v5_gn_2_87200.1 Lactuca_sativa|Lsat_1_v5_gn_2_94480.1 Lactuca_sativa|Lsat_1_v5_gn_3_42540.1 Lactuca_sativa|Lsat_1_v5_gn_3_25780.1 Lactuca_sativa|Lsat_1_v5_gn_6_28020.1 Lactuca_sativa|Lsat_1_v5_gn_3_31441.1 Lactuca_sativa|Lsat_1_v5_gn_5_171441.1 Lactuca_sativa|Lsat_1_v5_gn_4_104040.1 Lactuca_sativa|Lsat_1_v5_gn_4_77281.1 Lactuca_sativa|Lsat_1_v5_gn_7_42460.1 Lactuca_sativa|Lsat_1_v5_gn_8_104061.1 Lactuca_sativa|Lsat_1_v5_gn_6_17820.1 Lactuca_sativa|Lsat_1_v5_gn_6_46361.1 Lactuca_sativa|Lsat_1_v5_gn_6_70580.1 Lactuca_sativa|Lsat_1_v5_gn_9_104640.1 Lactuca_sativa|Lsat_1_v5_gn_9_23640.1 Lactuca_sativa|Lsat_1_v5_gn_9_80040.1 Lactuca_sativa|Lsat_1_v5_gn_6_1020.1 Lactuca_sativa|Lsat_1_v5_gn_6_37520.1 Lactuca_sativa|Lsat_1_v5_gn_7_5580.1 Lactuca_sativa|Lsat_1_v5_gn_9_87481.1 Lactuca_sativa|Lsat_1_v5_gn_6_47941.1 Lactuca_sativa|Lsat_1_v5_gn_6_50001.1 Lactuca_sativa|Lsat_1_v5_gn_8_76941.1 Lactuca_sativa|Lsat_1_v5_gn_8_77021.1 Lactuca_sativa|Lsat_1_v5_gn_7_22621.1 Lactuca_sativa|Lsat_1_v5_gn_8_116200.1 Lactuca_sativa|Lsat_1_v5_gn_9_116720.1 Rhododendron_delavayi|DUH001359.1 Rhododendron_delavayi|DUH022953.1 Rhododendron_delavayi|DUH002638.1 Rhododendron_delavayi|DUH017463.1 Rhododendron_delavayi|DUH017756.1 Rhododendron_delavayi|DUH003254.1 Rhododendron_delavayi|DUH003492.1 Rhododendron_delavayi|DUH014573.1 Rhododendron_delavayi|DUH024037.1 Rhododendron_delavayi|DUH029796.1 Rhododendron_delavayi|DUH004169.1 Rhododendron_delavayi|DUH009730.1 Rhododendron_delavayi|DUH010703.1 Rhododendron_delavayi|DUH019724.1 Rhododendron_delavayi|DUH031740.1 Rhododendron_delavayi|DUH004690.1 Rhododendron_delavayi|DUH007785.1 Rhododendron_delavayi|DUH005392.1 Rhododendron_delavayi|DUH015390.1 Rhododendron_delavayi|DUH018599.1 Rhododendron_delavayi|DUH005786.1 Rhododendron_delavayi|DUH006944.1 Rhododendron_delavayi|DUH007354.1 Rhododendron_delavayi|DUH010835.1 Rhododendron_delavayi|DUH007647.1 Rhododendron_delavayi|DUH007668.1 Rhododendron_delavayi|DUH010149.1 Rhododendron_delavayi|DUH018976.1 Rhododendron_delavayi|DUH015476.1 Rhododendron_delavayi|DUH008719.1 Rhododendron_delavayi|DUH015551.2 Rhododendron_delavayi|DUH025901.1 Rhododendron_delavayi|DUH017017.1 Rhododendron_delavayi|DUH018646.1 Rhododendron_delavayi|DUH026434.1 Rhododendron_delavayi|DUH029709.2 Rhododendron_delavayi|DUH010516.1 Rhododendron_delavayi|DUH024083.1 Rhododendron_delavayi|DUH010951.1 Rhododendron_delavayi|DUH013056.1 Rhododendron_delavayi|DUH020787.1 Rhododendron_delavayi|DUH014273.1 Rhododendron_delavayi|DUH021905.1 Rhododendron_delavayi|DUH022251.1 Rhododendron_delavayi|DUH027095.1 Rhododendron_delavayi|DUH030525.1 Rhododendron_delavayi|DUH018634.1 Rhododendron_delavayi|DUH019228.1 Rhododendron_delavayi|DUH025346.1 Vitis_vinifera|GSVIVT01000420001 Vitis_vinifera|GSVIVT01008173001 Vitis_vinifera|GSVIVT01017996001 Vitis_vinifera|GSVIVT01031733001 Vitis_vinifera|GSVIVT01037332001 Vitis_vinifera|GSVIVT01000968001 Vitis_vinifera|GSVIVT01010125001 Vitis_vinifera|GSVIVT01035491001 Vitis_vinifera|GSVIVT01004939001 Vitis_vinifera|GSVIVT01036169001 Vitis_vinifera|GSVIVT01005577001 Vitis_vinifera|GSVIVT01006104001 Vitis_vinifera|GSVIVT01006121001 Vitis_vinifera|GSVIVT01028697001 Vitis_vinifera|GSVIVT01015233001 Vitis_vinifera|GSVIVT01033837001 Vitis_vinifera|GSVIVT01017378001 Vitis_vinifera|GSVIVT01022230001 Vitis_vinifera|GSVIVT01028819001 Vitis_vinifera|GSVIVT01030080001 Vitis_vinifera|GSVIVT01033872001 Vitis_vinifera|GSVIVT01036788001 Vitis_vinifera|GSVIVT01008407001 Vitis_vinifera|GSVIVT01021374001 Vitis_vinifera|GSVIVT01032994001 Vitis_vinifera|GSVIVT01010223001 Vitis_vinifera|GSVIVT01031251001 Vitis_vinifera|GSVIVT01012159001 Vitis_vinifera|GSVIVT01036757001 Vitis_vinifera|GSVIVT01015466001 Vitis_vinifera|GSVIVT01019975001 Vitis_vinifera|GSVIVT01026283001 Vitis_vinifera|GSVIVT01027525001 Vitis_vinifera|GSVIVT01030054001 Vitis_vinifera|GSVIVT01031265001 Vitis_vinifera|GSVIVT01033190001 Vitis_vinifera|GSVIVT01019231001 Vitis_vinifera|GSVIVT01024588001 Vitis_vinifera|GSVIVT01026150001 Vitis_vinifera|GSVIVT01026168001 Vitis_vinifera|GSVIVT01033004001 Camptotheca_acuminata|CacGene09774 Catharanthus_roseus|CRO_T000042 Catharanthus_roseus|CRO_T019415 Daucus_carota|DCAR_031693 Coffea_canephora|Cc05_g05570 Coffea_canephora|Cc06_g14680 Daucus_carota|DCAR_029736 Vitis_vinifera|GSVIVT01017209001 Arabidopsis_thaliana|AT1G14470.1 Camptotheca_acuminata|CacGene08826 Daucus_carota|DCAR_003271 Lactuca_sativa|Lsat_1_v5_gn_9_123020.1 Catharanthus_roseus|CRO_T001899 Daucus_carota|DCAR_025464 Rhododendron_delavayi|DUH032142.1 Daucus_carota|DCAR_016835 Coffea_canephora|Cc04_g08000 Daucus_carota|DCAR_014012 Lactuca_sativa|Lsat_1_v5_gn_5_24421.1 Rhododendron_delavayi|DUH000964.1 Arabidopsis_thaliana|AT1G20230.1 Catharanthus_roseus|CRO_T017143 Coffea_canephora|Cc10_g01190 Daucus_carota|DCAR_013890 Rhododendron_delavayi|DUH030116.1 Lactuca_sativa|Lsat_1_v5_gn_4_20701.1 Arabidopsis_thaliana|AT2G02980.1 Catharanthus_roseus|CRO_T025054 Daucus_carota|DCAR_031019 Daucus_carota|DCAR_003062 Arabidopsis_thaliana|AT2G22410.1 Daucus_carota|DCAR_029945 Vitis_vinifera|GSVIVT01025295001 Catharanthus_roseus|CRO_T011591 Vitis_vinifera|GSVIVT01026025001 Daucus_carota|DCAR_030643 Vitis_vinifera|GSVIVT01024761001 Arabidopsis_thaliana|AT2G39620.1 Catharanthus_roseus|CRO_T028653 Coffea_canephora|Cc02_g08200 Daucus_carota|DCAR_015199 Lactuca_sativa|Lsat_1_v5_gn_2_117720.1 Arabidopsis_thaliana|AT3G02010.1 Catharanthus_roseus|CRO_T016644 Lactuca_sativa|Lsat_1_v5_gn_8_89320.1 Arabidopsis_thaliana|AT3G08820.1 Catharanthus_roseus|CRO_T029870 Daucus_carota|DCAR_028894 Arabidopsis_thaliana|AT3G13880.1 Arabidopsis_thaliana|AT3G15130.1 Catharanthus_roseus|CRO_T028481 Coffea_canephora|Cc08_g08570 Lactuca_sativa|Lsat_1_v5_gn_2_98881.1 Vitis_vinifera|GSVIVT01027839001 Arabidopsis_thaliana|AT3G15930.1 Daucus_carota|DCAR_021352 Lactuca_sativa|Lsat_1_v5_gn_5_131401.1 Arabidopsis_thaliana|AT3G16610.1 Arabidopsis_thaliana|AT3G26782.1 Coffea_canephora|Cc11_g05050 Daucus_carota|DCAR_022846 Vitis_vinifera|GSVIVT01029382001 Arabidopsis_thaliana|AT3G49160.1 Daucus_carota|DCAR_014539 Lactuca_sativa|Lsat_1_v5_gn_2_135900.1 Rhododendron_delavayi|DUH031951.1 Vitis_vinifera|GSVIVT01028701001 Arabidopsis_thaliana|AT3G49170.1 Rhododendron_delavayi|DUH029056.1 Arabidopsis_thaliana|AT3G49710.1 Catharanthus_roseus|CRO_T015075 Lactuca_sativa|Lsat_1_v5_gn_3_29801.1 Vitis_vinifera|GSVIVT01002530001 Arabidopsis_thaliana|AT3G61170.1 Catharanthus_roseus|CRO_T032652 Coffea_canephora|Cc00_g05450 Vitis_vinifera|GSVIVT01027504001 Arabidopsis_thaliana|AT3G63370.1 Daucus_carota|DCAR_002699 Coffea_canephora|Cc06_g22840 Vitis_vinifera|GSVIVT01033389001 Daucus_carota|DCAR_005200 Daucus_carota|DCAR_018522 Vitis_vinifera|GSVIVT01021246001 Vitis_vinifera|GSVIVT01023971001 Catharanthus_roseus|CRO_T032758 Lactuca_sativa|Lsat_1_v5_gn_7_50200.1 Vitis_vinifera|GSVIVT01023644001 Camptotheca_acuminata|CacGene04943 Catharanthus_roseus|CRO_T018710 Arabidopsis_thaliana|AT4G35130.1 Catharanthus_roseus|CRO_T032802 Coffea_canephora|Cc08_g10650 Daucus_carota|DCAR_003192 Lactuca_sativa|Lsat_1_v5_gn_4_72141.1 Arabidopsis_thaliana|AT4G37170.1 Catharanthus_roseus|CRO_T008965 Coffea_canephora|Cc07_g05680 Lactuca_sativa|Lsat_1_v5_gn_2_86820.1 Arabidopsis_thaliana|AT4G39530.1 Catharanthus_roseus|CRO_T006963 Coffea_canephora|Cc06_g06730 Lactuca_sativa|Lsat_1_v5_gn_5_97040.1 Vitis_vinifera|GSVIVT01022516001 Catharanthus_roseus|CRO_T024051 Daucus_carota|DCAR_008797 Coffea_canephora|Cc05_g02950 Arabidopsis_thaliana|AT5G13270.1 Camptotheca_acuminata|CacGene13556 Catharanthus_roseus|CRO_T003355 Coffea_canephora|Cc00_g16750 Daucus_carota|DCAR_026443 Arabidopsis_thaliana|AT5G46460.1 Camptotheca_acuminata|CacGene25838 Catharanthus_roseus|CRO_T020364 Coffea_canephora|Cc09_g09760 Lactuca_sativa|Lsat_1_v5_gn_7_26041.1 Catharanthus_roseus|CRO_T012680 Rhododendron_delavayi|DUH007781.1 Arabidopsis_thaliana|AT5G52850.1 Camptotheca_acuminata|CacGene18156 Coffea_canephora|Cc02_g02220 Daucus_carota|DCAR_018807 Camptotheca_acuminata|CacGene08989 Catharanthus_roseus|CRO_T002894 Catharanthus_roseus|CRO_T024167 Lactuca_sativa|Lsat_1_v5_gn_9_118320.1 Rhododendron_delavayi|DUH013188.1 Vitis_vinifera|GSVIVT01038381001 Camptotheca_acuminata|CacGene02123 Daucus_carota|DCAR_010949 Vitis_vinifera|GSVIVT01016592001 Camptotheca_acuminata|CacGene06611 Lactuca_sativa|Lsat_1_v5_gn_6_114181.1 Vitis_vinifera|GSVIVT01023345001 Daucus_carota|DCAR_023407 Lactuca_sativa|Lsat_1_v5_gn_8_137340.1 Vitis_vinifera|GSVIVT01031291001 Catharanthus_roseus|CRO_T002689 Vitis_vinifera|GSVIVT01023129001 Lactuca_sativa|Lsat_1_v5_gn_5_150361.1 Vitis_vinifera|GSVIVT01014727001 Rhododendron_delavayi|DUH018312.2 Vitis_vinifera|GSVIVT01030248001 Catharanthus_roseus|CRO_T008662 Coffea_canephora|Cc01_g01250 Coffea_canephora|Cc02_g08130 Camptotheca_acuminata|CacGene11975 Catharanthus_roseus|CRO_T024687 Coffea_canephora|Cc08_g04260 Daucus_carota|DCAR_002968 Vitis_vinifera|GSVIVT01009866001 Vitis_vinifera|GSVIVT01026881001 Vitis_vinifera|GSVIVT01035319001 Daucus_carota|DCAR_021244 Lactuca_sativa|Lsat_1_v5_gn_8_27581.1 Coffea_canephora|Cc00_g20170 Camptotheca_acuminata|CacGene15615 Daucus_carota|DCAR_023369 Camptotheca_acuminata|CacGene22969 Catharanthus_roseus|CRO_T031925 Coffea_canephora|Cc06_g06070 Daucus_carota|DCAR_017708 Lactuca_sativa|Lsat_1_v5_gn_8_78280.1 Rhododendron_delavayi|DUH005663.1 Lactuca_sativa|Lsat_1_v5_gn_3_36640.1 Camptotheca_acuminata|CacGene24580 Daucus_carota|DCAR_006192 Daucus_carota|DCAR_009677 Catharanthus_roseus|CRO_T000224 Coffea_canephora|Cc02_g35900 Vitis_vinifera|GSVIVT01022202001 Daucus_carota|DCAR_021197 Vitis_vinifera|GSVIVT01009407001
OCG8: Catharanthus_roseus|CRO_T000606 Catharanthus_roseus|CRO_T015830 Catharanthus_roseus|CRO_T030904 Catharanthus_roseus|CRO_T006390 Catharanthus_roseus|CRO_T006656 Catharanthus_roseus|CRO_T015144 Catharanthus_roseus|CRO_T009923 Catharanthus_roseus|CRO_T014173 Catharanthus_roseus|CRO_T023468 Catharanthus_roseus|CRO_T021285 Catharanthus_roseus|CRO_T029715 Catharanthus_roseus|CRO_T011418 Catharanthus_roseus|CRO_T021568 Catharanthus_roseus|CRO_T006002 Catharanthus_roseus|CRO_T001556 Catharanthus_roseus|CRO_T012210 Catharanthus_roseus|CRO_T030886 Catharanthus_roseus|CRO_T021258 Catharanthus_roseus|CRO_T011067 Catharanthus_roseus|CRO_T013537 Catharanthus_roseus|CRO_T027055 Catharanthus_roseus|CRO_T007081 Catharanthus_roseus|CRO_T026343 Catharanthus_roseus|CRO_T030523 Catharanthus_roseus|CRO_T018172 Catharanthus_roseus|CRO_T011716 Catharanthus_roseus|CRO_T016168 Catharanthus_roseus|CRO_T003601 Catharanthus_roseus|CRO_T006879 Catharanthus_roseus|CRO_T017847 Catharanthus_roseus|CRO_T010462 Catharanthus_roseus|CRO_T009160 Catharanthus_roseus|CRO_T020318 Catharanthus_roseus|CRO_T026642 Catharanthus_roseus|CRO_T021706 Catharanthus_roseus|CRO_T028144 Catharanthus_roseus|CRO_T003962 Catharanthus_roseus|CRO_T010042 Catharanthus_roseus|CRO_T025787 Catharanthus_roseus|CRO_T015267 Catharanthus_roseus|CRO_T017265 Catharanthus_roseus|CRO_T012000 Catharanthus_roseus|CRO_T019301 Catharanthus_roseus|CRO_T023810 Catharanthus_roseus|CRO_T011001 Catharanthus_roseus|CRO_T008193 Catharanthus_roseus|CRO_T010863 Catharanthus_roseus|CRO_T006782 Catharanthus_roseus|CRO_T029829 Catharanthus_roseus|CRO_T028088 Catharanthus_roseus|CRO_T025697 Catharanthus_roseus|CRO_T025738 Catharanthus_roseus|CRO_T011781 Catharanthus_roseus|CRO_T004094 Catharanthus_roseus|CRO_T016126 Catharanthus_roseus|CRO_T002293 Catharanthus_roseus|CRO_T024088 Catharanthus_roseus|CRO_T011059 Catharanthus_roseus|CRO_T017433 Catharanthus_roseus|CRO_T016954 Catharanthus_roseus|CRO_T021434 Catharanthus_roseus|CRO_T005748 Catharanthus_roseus|CRO_T030145 Catharanthus_roseus|CRO_T026344 Catharanthus_roseus|CRO_T013065 Catharanthus_roseus|CRO_T020477 Catharanthus_roseus|CRO_T027104 Catharanthus_roseus|CRO_T032374 Catharanthus_roseus|CRO_T016029 Catharanthus_roseus|CRO_T018884 Catharanthus_roseus|CRO_T004060 Catharanthus_roseus|CRO_T031859 Catharanthus_roseus|CRO_T012310 Catharanthus_roseus|CRO_T030210 Catharanthus_roseus|CRO_T001324 Catharanthus_roseus|CRO_T001897 Catharanthus_roseus|CRO_T019230 Catharanthus_roseus|CRO_T029473 Catharanthus_roseus|CRO_T005587 Catharanthus_roseus|CRO_T028198 Catharanthus_roseus|CRO_T018143 Catharanthus_roseus|CRO_T010519 Catharanthus_roseus|CRO_T002035 Catharanthus_roseus|CRO_T017921 Catharanthus_roseus|CRO_T002834 Catharanthus_roseus|CRO_T018564 Catharanthus_roseus|CRO_T027283 Catharanthus_roseus|CRO_T021235 Catharanthus_roseus|CRO_T001637 Catharanthus_roseus|CRO_T032117 Catharanthus_roseus|CRO_T029468 Catharanthus_roseus|CRO_T010279 Catharanthus_roseus|CRO_T014468 Catharanthus_roseus|CRO_T003354 Catharanthus_roseus|CRO_T005335 Catharanthus_roseus|CRO_T011188 Catharanthus_roseus|CRO_T009763 Catharanthus_roseus|CRO_T008733 Catharanthus_roseus|CRO_T032221 Catharanthus_roseus|CRO_T023091 Catharanthus_roseus|CRO_T006110 Catharanthus_roseus|CRO_T014313 Catharanthus_roseus|CRO_T003720 Catharanthus_roseus|CRO_T012048 Catharanthus_roseus|CRO_T026265 Catharanthus_roseus|CRO_T028244 Catharanthus_roseus|CRO_T013211 Catharanthus_roseus|CRO_T021543 Catharanthus_roseus|CRO_T007712 Catharanthus_roseus|CRO_T014720 Catharanthus_roseus|CRO_T012511 Catharanthus_roseus|CRO_T028218 Catharanthus_roseus|CRO_T021435 Catharanthus_roseus|CRO_T025254 Catharanthus_roseus|CRO_T013589 Catharanthus_roseus|CRO_T017923 Catharanthus_roseus|CRO_T017401 Catharanthus_roseus|CRO_T031156 Catharanthus_roseus|CRO_T026175 Catharanthus_roseus|CRO_T006875 Catharanthus_roseus|CRO_T024752 Catharanthus_roseus|CRO_T018194 Catharanthus_roseus|CRO_T004049 Catharanthus_roseus|CRO_T016171 Catharanthus_roseus|CRO_T027172 Catharanthus_roseus|CRO_T011058 Catharanthus_roseus|CRO_T033676 Catharanthus_roseus|CRO_T024308 Catharanthus_roseus|CRO_T006058 Catharanthus_roseus|CRO_T030614 Catharanthus_roseus|CRO_T016375 Catharanthus_roseus|CRO_T022105 Catharanthus_roseus|CRO_T032233 Catharanthus_roseus|CRO_T026256 Catharanthus_roseus|CRO_T029952 Catharanthus_roseus|CRO_T007001 Catharanthus_roseus|CRO_T020319 Catharanthus_roseus|CRO_T020435 Catharanthus_roseus|CRO_T023544 Catharanthus_roseus|CRO_T015493 Catharanthus_roseus|CRO_T015773 Catharanthus_roseus|CRO_T030727 Catharanthus_roseus|CRO_T004528 Catharanthus_roseus|CRO_T006490 Catharanthus_roseus|CRO_T028692 Catharanthus_roseus|CRO_T026200 Catharanthus_roseus|CRO_T015300 Catharanthus_roseus|CRO_T008116 Catharanthus_roseus|CRO_T003828 Catharanthus_roseus|CRO_T023615 Catharanthus_roseus|CRO_T033521 Catharanthus_roseus|CRO_T007163 Catharanthus_roseus|CRO_T012145 Catharanthus_roseus|CRO_T026632 Catharanthus_roseus|CRO_T008680 Catharanthus_roseus|CRO_T016623 Catharanthus_roseus|CRO_T026683 Catharanthus_roseus|CRO_T005636 Catharanthus_roseus|CRO_T029202 Catharanthus_roseus|CRO_T004448 Catharanthus_roseus|CRO_T017392 Catharanthus_roseus|CRO_T029068 Catharanthus_roseus|CRO_T004981 Catharanthus_roseus|CRO_T012892 Catharanthus_roseus|CRO_T007618 Catharanthus_roseus|CRO_T031657 Catharanthus_roseus|CRO_T010562 Catharanthus_roseus|CRO_T016162 Catharanthus_roseus|CRO_T013618 Catharanthus_roseus|CRO_T020641 Catharanthus_roseus|CRO_T006659 Catharanthus_roseus|CRO_T027665 Catharanthus_roseus|CRO_T009870 Catharanthus_roseus|CRO_T005147 Catharanthus_roseus|CRO_T030849 Catharanthus_roseus|CRO_T025344 Catharanthus_roseus|CRO_T030736 Catharanthus_roseus|CRO_T031360 Catharanthus_roseus|CRO_T018859 Catharanthus_roseus|CRO_T007460 Catharanthus_roseus|CRO_T023001 Catharanthus_roseus|CRO_T012482 Catharanthus_roseus|CRO_T022383 Catharanthus_roseus|CRO_T007665 Catharanthus_roseus|CRO_T033454 Catharanthus_roseus|CRO_T014057 Catharanthus_roseus|CRO_T014395 Catharanthus_roseus|CRO_T017771 Catharanthus_roseus|CRO_T022535 Catharanthus_roseus|CRO_T019936 Catharanthus_roseus|CRO_T033251 Catharanthus_roseus|CRO_T012766 Catharanthus_roseus|CRO_T023762 Catharanthus_roseus|CRO_T013577 Catharanthus_roseus|CRO_T020724 Catharanthus_roseus|CRO_T011742 Catharanthus_roseus|CRO_T015016 Catharanthus_roseus|CRO_T028896 Catharanthus_roseus|CRO_T026486 Catharanthus_roseus|CRO_T017108 Catharanthus_roseus|CRO_T011632 Catharanthus_roseus|CRO_T022969 Catharanthus_roseus|CRO_T011936 Catharanthus_roseus|CRO_T029600 Catharanthus_roseus|CRO_T030130 Catharanthus_roseus|CRO_T012931 Catharanthus_roseus|CRO_T033475 Catharanthus_roseus|CRO_T009703 Catharanthus_roseus|CRO_T008179 Catharanthus_roseus|CRO_T029896 Catharanthus_roseus|CRO_T015110 Catharanthus_roseus|CRO_T022436 Catharanthus_roseus|CRO_T026574 Catharanthus_roseus|CRO_T007616 Catharanthus_roseus|CRO_T027171 Catharanthus_roseus|CRO_T010233 Catharanthus_roseus|CRO_T017110 Catharanthus_roseus|CRO_T013290 Catharanthus_roseus|CRO_T023614 Catharanthus_roseus|CRO_T027536 Catharanthus_roseus|CRO_T024891 Catharanthus_roseus|CRO_T015369 Catharanthus_roseus|CRO_T021897 Catharanthus_roseus|CRO_T022389 Catharanthus_roseus|CRO_T011935 Catharanthus_roseus|CRO_T021589 Catharanthus_roseus|CRO_T016265 Catharanthus_roseus|CRO_T013637 Catharanthus_roseus|CRO_T033591 Catharanthus_roseus|CRO_T018455 Catharanthus_roseus|CRO_T014463 Catharanthus_roseus|CRO_T027456 Catharanthus_roseus|CRO_T020069 Catharanthus_roseus|CRO_T028251 Catharanthus_roseus|CRO_T032249 Catharanthus_roseus|CRO_T013185 Catharanthus_roseus|CRO_T025563 Catharanthus_roseus|CRO_T016091 Catharanthus_roseus|CRO_T016952 Catharanthus_roseus|CRO_T025324 Catharanthus_roseus|CRO_T019933 Catharanthus_roseus|CRO_T016846 Catharanthus_roseus|CRO_T017769 Catharanthus_roseus|CRO_T014740 Catharanthus_roseus|CRO_T016660 Catharanthus_roseus|CRO_T013573 Catharanthus_roseus|CRO_T023902 Catharanthus_roseus|CRO_T012601 Catharanthus_roseus|CRO_T029660 Catharanthus_roseus|CRO_T026793 Catharanthus_roseus|CRO_T009852 Catharanthus_roseus|CRO_T027585 Catharanthus_roseus|CRO_T016961 Catharanthus_roseus|CRO_T023365 Catharanthus_roseus|CRO_T028843 Catharanthus_roseus|CRO_T009685 Catharanthus_roseus|CRO_T016376 Catharanthus_roseus|CRO_T010159 Catharanthus_roseus|CRO_T020148 Catharanthus_roseus|CRO_T020246 Catharanthus_roseus|CRO_T017799 Catharanthus_roseus|CRO_T014357 Catharanthus_roseus|CRO_T030300 Catharanthus_roseus|CRO_T029457 Catharanthus_roseus|CRO_T019244 Catharanthus_roseus|CRO_T018120 Catharanthus_roseus|CRO_T014388 Catharanthus_roseus|CRO_T029588 Catharanthus_roseus|CRO_T025862 Catharanthus_roseus|CRO_T026805 Catharanthus_roseus|CRO_T024296 Catharanthus_roseus|CRO_T015635 Catharanthus_roseus|CRO_T019671 Catharanthus_roseus|CRO_T019148 Catharanthus_roseus|CRO_T017800 Catharanthus_roseus|CRO_T022514 Catharanthus_roseus|CRO_T019256 Catharanthus_roseus|CRO_T016374 Catharanthus_roseus|CRO_T029367 Catharanthus_roseus|CRO_T016008 Catharanthus_roseus|CRO_T016397 Catharanthus_roseus|CRO_T015419 Catharanthus_roseus|CRO_T025965 Catharanthus_roseus|CRO_T029156 Catharanthus_roseus|CRO_T026431 Catharanthus_roseus|CRO_T019246 Catharanthus_roseus|CRO_T021758 Catharanthus_roseus|CRO_T018972 Catharanthus_roseus|CRO_T022056 Catharanthus_roseus|CRO_T028146 Catharanthus_roseus|CRO_T018297 Catharanthus_roseus|CRO_T023180 Catharanthus_roseus|CRO_T029858 Catharanthus_roseus|CRO_T032901 Catharanthus_roseus|CRO_T023736 Catharanthus_roseus|CRO_T014389 Catharanthus_roseus|CRO_T015478 Catharanthus_roseus|CRO_T020723 Catharanthus_roseus|CRO_T025493 Catharanthus_roseus|CRO_T016969 Catharanthus_roseus|CRO_T029995 Catharanthus_roseus|CRO_T025137 Catharanthus_roseus|CRO_T022978 Catharanthus_roseus|CRO_T021500 Catharanthus_roseus|CRO_T027877 Catharanthus_roseus|CRO_T031658 Catharanthus_roseus|CRO_T033331 Catharanthus_roseus|CRO_T001546 Catharanthus_roseus|CRO_T019725 Catharanthus_roseus|CRO_T015274 Catharanthus_roseus|CRO_T016023 Catharanthus_roseus|CRO_T021382 Catharanthus_roseus|CRO_T000058 Catharanthus_roseus|CRO_T029444 Catharanthus_roseus|CRO_T002496 Catharanthus_roseus|CRO_T002796 Catharanthus_roseus|CRO_T015941 Catharanthus_roseus|CRO_T008274 Catharanthus_roseus|CRO_T005564 Catharanthus_roseus|CRO_T014623 Catharanthus_roseus|CRO_T000392 Catharanthus_roseus|CRO_T003830 Catharanthus_roseus|CRO_T005926 Catharanthus_roseus|CRO_T008374 Catharanthus_roseus|CRO_T029637 Catharanthus_roseus|CRO_T003109 Catharanthus_roseus|CRO_T005377 Catharanthus_roseus|CRO_T026025 Catharanthus_roseus|CRO_T021721 Catharanthus_roseus|CRO_T010321 Catharanthus_roseus|CRO_T007379 Catharanthus_roseus|CRO_T001322 Catharanthus_roseus|CRO_T003436 Catharanthus_roseus|CRO_T024531 Catharanthus_roseus|CRO_T018192 Catharanthus_roseus|CRO_T003701 Catharanthus_roseus|CRO_T017139 Catharanthus_roseus|CRO_T010411 Catharanthus_roseus|CRO_T001545 Catharanthus_roseus|CRO_T003183 Catharanthus_roseus|CRO_T005637 Catharanthus_roseus|CRO_T016312 Catharanthus_roseus|CRO_T005361 Catharanthus_roseus|CRO_T017193 Catharanthus_roseus|CRO_T013257 Catharanthus_roseus|CRO_T020462 Catharanthus_roseus|CRO_T004083 Catharanthus_roseus|CRO_T025238 Catharanthus_roseus|CRO_T002954 Catharanthus_roseus|CRO_T029494 Catharanthus_roseus|CRO_T006873 Catharanthus_roseus|CRO_T029891 Catharanthus_roseus|CRO_T018177 Catharanthus_roseus|CRO_T002790 Catharanthus_roseus|CRO_T021383 Catharanthus_roseus|CRO_T007758 Catharanthus_roseus|CRO_T030351 Catharanthus_roseus|CRO_T004056 Catharanthus_roseus|CRO_T008516 Catharanthus_roseus|CRO_T007879 Catharanthus_roseus|CRO_T012467 Catharanthus_roseus|CRO_T002077 Catharanthus_roseus|CRO_T006071 Catharanthus_roseus|CRO_T029487 Catharanthus_roseus|CRO_T004581 Catharanthus_roseus|CRO_T002404 Catharanthus_roseus|CRO_T002575 Catharanthus_roseus|CRO_T002620 Catharanthus_roseus|CRO_T002788 Catharanthus_roseus|CRO_T025985 Catharanthus_roseus|CRO_T029656 Catharanthus_roseus|CRO_T009545 Catharanthus_roseus|CRO_T023991 Catharanthus_roseus|CRO_T022533 Catharanthus_roseus|CRO_T017348 Catharanthus_roseus|CRO_T008515 Catharanthus_roseus|CRO_T033542 Catharanthus_roseus|CRO_T003586 Catharanthus_roseus|CRO_T002983 Catharanthus_roseus|CRO_T011687 Catharanthus_roseus|CRO_T003459 Catharanthus_roseus|CRO_T004982 Catharanthus_roseus|CRO_T011733 Catharanthus_roseus|CRO_T021436 Catharanthus_roseus|CRO_T011050 Catharanthus_roseus|CRO_T009469 Catharanthus_roseus|CRO_T008868 Catharanthus_roseus|CRO_T013283 Catharanthus_roseus|CRO_T005960 Catharanthus_roseus|CRO_T016959 Catharanthus_roseus|CRO_T006013 Catharanthus_roseus|CRO_T008225 Catharanthus_roseus|CRO_T005164 Catharanthus_roseus|CRO_T008517 Catharanthus_roseus|CRO_T000920 Catharanthus_roseus|CRO_T003704 Catharanthus_roseus|CRO_T002341 Catharanthus_roseus|CRO_T002580 Catharanthus_roseus|CRO_T003437 Catharanthus_roseus|CRO_T001309 Catharanthus_roseus|CRO_T033030 Catharanthus_roseus|CRO_T001382 Catharanthus_roseus|CRO_T010424 Catharanthus_roseus|CRO_T022688 Catharanthus_roseus|CRO_T027031 Catharanthus_roseus|CRO_T018355 Catharanthus_roseus|CRO_T007382 Catharanthus_roseus|CRO_T032600 Catharanthus_roseus|CRO_T011417 Catharanthus_roseus|CRO_T033087 Catharanthus_roseus|CRO_T013391 Catharanthus_roseus|CRO_T021891 Catharanthus_roseus|CRO_T000519 Catharanthus_roseus|CRO_T000907 Catharanthus_roseus|CRO_T000385 Catharanthus_roseus|CRO_T010417 Catharanthus_roseus|CRO_T002034 Catharanthus_roseus|CRO_T015813 Catharanthus_roseus|CRO_T008715 Catharanthus_roseus|CRO_T010729 Catharanthus_roseus|CRO_T001160 Catharanthus_roseus|CRO_T000316 Catharanthus_roseus|CRO_T000633 Catharanthus_roseus|CRO_T020232 Catharanthus_roseus|CRO_T000627 Catharanthus_roseus|CRO_T000647 Catharanthus_roseus|CRO_T007205
OCG9: Arabidopsis_thaliana|AT1G01900.1 Arabidopsis_thaliana|AT1G04110.1 Arabidopsis_thaliana|AT2G05920.1 Arabidopsis_thaliana|AT3G14067.1 Arabidopsis_thaliana|AT3G14240.1 Arabidopsis_thaliana|AT4G34980.1 Arabidopsis_thaliana|AT5G51750.1 Arabidopsis_thaliana|AT5G67360.1 Arabidopsis_thaliana|AT2G04160.1 Arabidopsis_thaliana|AT1G20150.1 Arabidopsis_thaliana|AT1G20160.1 Arabidopsis_thaliana|AT1G32940.1 Arabidopsis_thaliana|AT1G32950.1 Arabidopsis_thaliana|AT1G32960.1 Arabidopsis_thaliana|AT1G32970.1 Arabidopsis_thaliana|AT1G66210.1 Arabidopsis_thaliana|AT1G66220.1 Arabidopsis_thaliana|AT4G10510.1 Arabidopsis_thaliana|AT4G10520.1 Arabidopsis_thaliana|AT4G10530.1 Arabidopsis_thaliana|AT4G10540.1 Arabidopsis_thaliana|AT4G10550.3 Arabidopsis_thaliana|AT4G21323.1 Arabidopsis_thaliana|AT4G21326.1 Arabidopsis_thaliana|AT4G21630.1 Arabidopsis_thaliana|AT4G21640.1 Arabidopsis_thaliana|AT4G21650.1 Arabidopsis_thaliana|AT5G11940.1 Arabidopsis_thaliana|AT5G45650.1 Arabidopsis_thaliana|AT5G59810.1 Arabidopsis_thaliana|AT3G46840.1 Arabidopsis_thaliana|AT3G46850.1 Arabidopsis_thaliana|AT4G15040.1 Arabidopsis_thaliana|AT5G03620.1 Arabidopsis_thaliana|AT5G58820.1 Arabidopsis_thaliana|AT5G58830.1 Arabidopsis_thaliana|AT5G58840.1 Arabidopsis_thaliana|AT5G59090.1 Arabidopsis_thaliana|AT5G59100.1 Arabidopsis_thaliana|AT5G59120.1 Arabidopsis_thaliana|AT5G59130.1 Arabidopsis_thaliana|AT5G59190.1 Arabidopsis_thaliana|AT4G00230.1 Arabidopsis_thaliana|AT5G45640.1 Camptotheca_acuminata|CacGene00167 Camptotheca_acuminata|CacGene02010 Camptotheca_acuminata|CacGene09361 Camptotheca_acuminata|CacGene14566 Camptotheca_acuminata|CacGene14747 Camptotheca_acuminata|CacGene15866 Camptotheca_acuminata|CacGene17280 Camptotheca_acuminata|CacGene20132 Camptotheca_acuminata|CacGene21414 Camptotheca_acuminata|CacGene22180 Camptotheca_acuminata|CacGene25955 Camptotheca_acuminata|CacGene01042 Camptotheca_acuminata|CacGene08953 Camptotheca_acuminata|CacGene01260 Camptotheca_acuminata|CacGene08179 Camptotheca_acuminata|CacGene08180 Camptotheca_acuminata|CacGene01261 Camptotheca_acuminata|CacGene01262 Camptotheca_acuminata|CacGene04083 Camptotheca_acuminata|CacGene08178 Camptotheca_acuminata|CacGene02380 Camptotheca_acuminata|CacGene14581 Camptotheca_acuminata|CacGene22010 Camptotheca_acuminata|CacGene23472 Camptotheca_acuminata|CacGene26899 Camptotheca_acuminata|CacGene03376 Camptotheca_acuminata|CacGene07578 Camptotheca_acuminata|CacGene07260 Camptotheca_acuminata|CacGene12324 Camptotheca_acuminata|CacGene19854 Camptotheca_acuminata|CacGene18664 Camptotheca_acuminata|CacGene18759 Camptotheca_acuminata|CacGene22016 Camptotheca_acuminata|CacGene23476 Camptotheca_acuminata|CacGene25089 Camptotheca_acuminata|CacGene26600 Camptotheca_acuminata|CacGene26601 Camptotheca_acuminata|CacGene25950 Camptotheca_acuminata|CacGene25951 Camptotheca_acuminata|CacGene25952 Camptotheca_acuminata|CacGene25954 Camptotheca_acuminata|CacGene26453 Camptotheca_acuminata|CacGene25953 Camptotheca_acuminata|CacGene27733 Catharanthus_roseus|CRO_T000367 Catharanthus_roseus|CRO_T018732 Catharanthus_roseus|CRO_T018733 Catharanthus_roseus|CRO_T018734 Catharanthus_roseus|CRO_T027021 Catharanthus_roseus|CRO_T028445 Catharanthus_roseus|CRO_T030968 Catharanthus_roseus|CRO_T001063 Catharanthus_roseus|CRO_T002965 Catharanthus_roseus|CRO_T007075 Catharanthus_roseus|CRO_T011436 Catharanthus_roseus|CRO_T012197 Catharanthus_roseus|CRO_T012551 Catharanthus_roseus|CRO_T013091 Catharanthus_roseus|CRO_T018322 Catharanthus_roseus|CRO_T021190 Catharanthus_roseus|CRO_T023633 Catharanthus_roseus|CRO_T024720 Catharanthus_roseus|CRO_T025261 Catharanthus_roseus|CRO_T029509 Catharanthus_roseus|CRO_T002693 Catharanthus_roseus|CRO_T002706 Catharanthus_roseus|CRO_T029512 Catharanthus_roseus|CRO_T009426 Catharanthus_roseus|CRO_T011283 Catharanthus_roseus|CRO_T015991 Catharanthus_roseus|CRO_T027716 Catharanthus_roseus|CRO_T030100 Catharanthus_roseus|CRO_T005892 Catharanthus_roseus|CRO_T006751 Catharanthus_roseus|CRO_T014727 Catharanthus_roseus|CRO_T006722 Catharanthus_roseus|CRO_T007229 Catharanthus_roseus|CRO_T016790 Catharanthus_roseus|CRO_T021690 Catharanthus_roseus|CRO_T015539 Catharanthus_roseus|CRO_T028504 Catharanthus_roseus|CRO_T016861 Catharanthus_roseus|CRO_T023076 Catharanthus_roseus|CRO_T018735 Catharanthus_roseus|CRO_T020032 Catharanthus_roseus|CRO_T028020 Coffea_canephora|Cc00_g02690 Coffea_canephora|Cc02_g09000 Coffea_canephora|Cc08_g12010 Coffea_canephora|Cc08_g12020 Coffea_canephora|Cc08_g12680 Coffea_canephora|Cc08_g13630 Coffea_canephora|Cc08_g13650 Coffea_canephora|Cc09_g05770 Coffea_canephora|Cc10_g13470 Coffea_canephora|Cc00_g06130 Coffea_canephora|Cc00_g24610 Coffea_canephora|Cc10_g01350 Coffea_canephora|Cc00_g18030 Coffea_canephora|Cc00_g19100 Coffea_canephora|Cc01_g07680 Coffea_canephora|Cc01_g17760 Coffea_canephora|Cc02_g03700 Coffea_canephora|Cc02_g16300 Coffea_canephora|Cc02_g33660 Coffea_canephora|Cc02_g37040 Coffea_canephora|Cc04_g00830 Coffea_canephora|Cc05_g09530 Coffea_canephora|Cc05_g09780 Coffea_canephora|Cc06_g12230 Coffea_canephora|Cc07_g06750 Coffea_canephora|Cc07_g20610 Coffea_canephora|Cc01_g03050 Coffea_canephora|Cc09_g10040 Coffea_canephora|Cc01_g09400 Coffea_canephora|Cc01_g09420 Coffea_canephora|Cc07_g12340 Coffea_canephora|Cc09_g10100 Coffea_canephora|Cc02_g07240 Coffea_canephora|Cc02_g37030 Coffea_canephora|Cc04_g10400 Coffea_canephora|Cc06_g05520 Coffea_canephora|Cc11_g05540 Coffea_canephora|Cc11_g13420 Coffea_canephora|Cc10_g04600 Coffea_canephora|Cc02_g34660 Coffea_canephora|Cc10_g04580 Coffea_canephora|Cc10_g04590 Coffea_canephora|Cc10_g04610 Coffea_canephora|Cc04_g10390 Coffea_canephora|Cc05_g09860 Coffea_canephora|Cc09_g10010 Coffea_canephora|Cc07_g00610 Coffea_canephora|Cc11_g16700 Coffea_canephora|Cc11_g05530 Daucus_carota|DCAR_000569 Daucus_carota|DCAR_004693 Daucus_carota|DCAR_000887 Daucus_carota|DCAR_005668 Daucus_carota|DCAR_006774 Daucus_carota|DCAR_008849 Daucus_carota|DCAR_009413 Daucus_carota|DCAR_010839 Daucus_carota|DCAR_011944 Daucus_carota|DCAR_022652 Daucus_carota|DCAR_022688 Daucus_carota|DCAR_025774 Daucus_carota|DCAR_028478 Daucus_carota|DCAR_000900 Daucus_carota|DCAR_002209 Daucus_carota|DCAR_006893 Daucus_carota|DCAR_009409 Daucus_carota|DCAR_011748 Daucus_carota|DCAR_011751 Daucus_carota|DCAR_011752 Daucus_carota|DCAR_011753 Daucus_carota|DCAR_011754 Daucus_carota|DCAR_018143 Daucus_carota|DCAR_020765 Daucus_carota|DCAR_003161 Daucus_carota|DCAR_003958 Daucus_carota|DCAR_028938 Daucus_carota|DCAR_020211 Daucus_carota|DCAR_007012 Daucus_carota|DCAR_011311 Daucus_carota|DCAR_008802 Daucus_carota|DCAR_008805 Daucus_carota|DCAR_008809 Daucus_carota|DCAR_020923 Daucus_carota|DCAR_031092 Daucus_carota|DCAR_020079 Daucus_carota|DCAR_018142 Daucus_carota|DCAR_011943 Daucus_carota|DCAR_013819 Daucus_carota|DCAR_019653 Daucus_carota|DCAR_016477 Daucus_carota|DCAR_016478 Daucus_carota|DCAR_029333 Daucus_carota|DCAR_029334 Daucus_carota|DCAR_019655 Lactuca_sativa|Lsat_1_v5_gn_0_14341.1 Lactuca_sativa|Lsat_1_v5_gn_8_149580.1 Lactuca_sativa|Lsat_1_v5_gn_1_21441.1 Lactuca_sativa|Lsat_1_v5_gn_1_21620.1 Lactuca_sativa|Lsat_1_v5_gn_9_110980.1 Lactuca_sativa|Lsat_1_v5_gn_5_140441.1 Lactuca_sativa|Lsat_1_v5_gn_1_35880.1 Lactuca_sativa|Lsat_1_v5_gn_5_139680.1 Lactuca_sativa|Lsat_1_v5_gn_6_8160.1 Lactuca_sativa|Lsat_1_v5_gn_6_88521.1 Lactuca_sativa|Lsat_1_v5_gn_6_91420.1 Lactuca_sativa|Lsat_1_v5_gn_6_94201.1 Lactuca_sativa|Lsat_1_v5_gn_6_96200.1 Lactuca_sativa|Lsat_1_v5_gn_6_96221.1 Lactuca_sativa|Lsat_1_v5_gn_6_96240.1 Lactuca_sativa|Lsat_1_v5_gn_6_96321.1 Lactuca_sativa|Lsat_1_v5_gn_7_35140.1 Lactuca_sativa|Lsat_1_v5_gn_1_61720.1 Lactuca_sativa|Lsat_1_v5_gn_1_61740.1 Lactuca_sativa|Lsat_1_v5_gn_5_122520.1 Lactuca_sativa|Lsat_1_v5_gn_8_113680.1 Lactuca_sativa|Lsat_1_v5_gn_2_117181.1 Lactuca_sativa|Lsat_1_v5_gn_2_117241.1 Lactuca_sativa|Lsat_1_v5_gn_3_135061.1 Lactuca_sativa|Lsat_1_v5_gn_4_7680.1 Lactuca_sativa|Lsat_1_v5_gn_8_115380.1 Lactuca_sativa|Lsat_1_v5_gn_8_115421.1 Lactuca_sativa|Lsat_1_v5_gn_8_115501.1 Lactuca_sativa|Lsat_1_v5_gn_2_129920.1 Lactuca_sativa|Lsat_1_v5_gn_3_87680.1 Lactuca_sativa|Lsat_1_v5_gn_4_129361.1 Lactuca_sativa|Lsat_1_v5_gn_4_129381.1 Lactuca_sativa|Lsat_1_v5_gn_4_129401.1 Lactuca_sativa|Lsat_1_v5_gn_4_129461.1 Lactuca_sativa|Lsat_1_v5_gn_4_92061.1 Lactuca_sativa|Lsat_1_v5_gn_5_136401.1 Lactuca_sativa|Lsat_1_v5_gn_5_181140.1 Lactuca_sativa|Lsat_1_v5_gn_6_8140.1 Lactuca_sativa|Lsat_1_v5_gn_8_123961.1 Lactuca_sativa|Lsat_1_v5_gn_2_50460.1 Lactuca_sativa|Lsat_1_v5_gn_2_72921.1 Lactuca_sativa|Lsat_1_v5_gn_7_26300.1 Lactuca_sativa|Lsat_1_v5_gn_4_12580.1 Lactuca_sativa|Lsat_1_v5_gn_8_115521.1 Rhododendron_delavayi|DUH001343.1 Rhododendron_delavayi|DUH004944.1 Rhododendron_delavayi|DUH004945.2 Rhododendron_delavayi|DUH008112.2 Rhododendron_delavayi|DUH012813.1 Rhododendron_delavayi|DUH014926.1 Rhododendron_delavayi|DUH020764.1 Rhododendron_delavayi|DUH020804.1 Rhododendron_delavayi|DUH027909.1 Rhododendron_delavayi|DUH001980.1 Rhododendron_delavayi|DUH010204.2 Rhododendron_delavayi|DUH010205.4 Rhododendron_delavayi|DUH019440.1 Rhododendron_delavayi|DUH029613.1 Rhododendron_delavayi|DUH029615.1 Rhododendron_delavayi|DUH029616.1 Rhododendron_delavayi|DUH006020.1 Rhododendron_delavayi|DUH015696.1 Rhododendron_delavayi|DUH030675.1 Rhododendron_delavayi|DUH007593.1 Rhododendron_delavayi|DUH012267.1 Rhododendron_delavayi|DUH014959.1 Rhododendron_delavayi|DUH016757.1 Rhododendron_delavayi|DUH025219.1 Rhododendron_delavayi|DUH006032.1 Rhododendron_delavayi|DUH006033.1 Rhododendron_delavayi|DUH009684.4 Rhododendron_delavayi|DUH023786.1 Rhododendron_delavayi|DUH023788.1 Rhododendron_delavayi|DUH023789.1 Rhododendron_delavayi|DUH023790.1 Rhododendron_delavayi|DUH031980.1 Rhododendron_delavayi|DUH031981.1 Rhododendron_delavayi|DUH025138.1 Rhododendron_delavayi|DUH025139.1 Rhododendron_delavayi|DUH012701.1 Rhododendron_delavayi|DUH012747.1 Rhododendron_delavayi|DUH015331.1 Rhododendron_delavayi|DUH026088.1 Rhododendron_delavayi|DUH027490.1 Vitis_vinifera|GSVIVT01001817001 Vitis_vinifera|GSVIVT01010363001 Vitis_vinifera|GSVIVT01019686001 Vitis_vinifera|GSVIVT01002783001 Vitis_vinifera|GSVIVT01006968001 Vitis_vinifera|GSVIVT01006970001 Vitis_vinifera|GSVIVT01006972001 Vitis_vinifera|GSVIVT01014788001 Vitis_vinifera|GSVIVT01030138001 Vitis_vinifera|GSVIVT01006973001 Vitis_vinifera|GSVIVT01016448001 Vitis_vinifera|GSVIVT01019687001 Vitis_vinifera|GSVIVT01021314001 Vitis_vinifera|GSVIVT01024042001 Vitis_vinifera|GSVIVT01024195001 Vitis_vinifera|GSVIVT01036167001 Vitis_vinifera|GSVIVT01038642001 Vitis_vinifera|GSVIVT01016452001 Vitis_vinifera|GSVIVT01019877001 Vitis_vinifera|GSVIVT01021320001 Vitis_vinifera|GSVIVT01025493001 Vitis_vinifera|GSVIVT01027368001 Vitis_vinifera|GSVIVT01009471001 Vitis_vinifera|GSVIVT01031724001 Vitis_vinifera|GSVIVT01031725001 Vitis_vinifera|GSVIVT01009968001 Vitis_vinifera|GSVIVT01010668001 Vitis_vinifera|GSVIVT01010670001 Vitis_vinifera|GSVIVT01016439001 Vitis_vinifera|GSVIVT01016442001 Vitis_vinifera|GSVIVT01016443001 Vitis_vinifera|GSVIVT01016445001 Vitis_vinifera|GSVIVT01016446001 Vitis_vinifera|GSVIVT01016447001 Vitis_vinifera|GSVIVT01016449001 Vitis_vinifera|GSVIVT01016451001 Vitis_vinifera|GSVIVT01016455001 Vitis_vinifera|GSVIVT01016456001 Vitis_vinifera|GSVIVT01018437001 Vitis_vinifera|GSVIVT01018438001 Vitis_vinifera|GSVIVT01018442001 Vitis_vinifera|GSVIVT01024856001 Vitis_vinifera|GSVIVT01024857001 Vitis_vinifera|GSVIVT01024859001 Vitis_vinifera|GSVIVT01024948001 Vitis_vinifera|GSVIVT01027583001 Vitis_vinifera|GSVIVT01027584001 Vitis_vinifera|GSVIVT01033810001 Vitis_vinifera|GSVIVT01037483001 Vitis_vinifera|GSVIVT01037485001 Vitis_vinifera|GSVIVT01026420001 Vitis_vinifera|GSVIVT01015069001 Vitis_vinifera|GSVIVT01028051001 Vitis_vinifera|GSVIVT01027586001 Vitis_vinifera|GSVIVT01038641001 Vitis_vinifera|GSVIVT01016453001 Vitis_vinifera|GSVIVT01016682001 Vitis_vinifera|GSVIVT01038620001 Vitis_vinifera|GSVIVT01028435001 Vitis_vinifera|GSVIVT01027585001 Vitis_vinifera|GSVIVT01031723001 Lactuca_sativa|Lsat_1_v5_gn_2_7800.1 Arabidopsis_thaliana|AT4G26330.1 Coffea_canephora|Cc01_g00230 Daucus_carota|DCAR_028156 Arabidopsis_thaliana|AT5G14230.1 Rhododendron_delavayi|DUH006937.1 Coffea_canephora|Cc09_g10120 Arabidopsis_thaliana|AT5G67090.1 Vitis_vinifera|GSVIVT01000156001 Vitis_vinifera|GSVIVT01018466001 Vitis_vinifera|GSVIVT01029534001 Vitis_vinifera|GSVIVT01009472001 Catharanthus_roseus|CRO_T000243 Catharanthus_roseus|CRO_T011593 Daucus_carota|DCAR_014126 Rhododendron_delavayi|DUH010634.1 Camptotheca_acuminata|CacGene06245 Camptotheca_acuminata|CacGene07882 Vitis_vinifera|GSVIVT01019901001 Daucus_carota|DCAR_010364 Rhododendron_delavayi|DUH024701.1 Coffea_canephora|Cc08_g13840
OCG10: Arabidopsis_thaliana|AT1G27170.1 Arabidopsis_thaliana|AT1G27180.1 Arabidopsis_thaliana|AT1G31540.2 Arabidopsis_thaliana|AT1G56510.1 Arabidopsis_thaliana|AT1G56520.2 Arabidopsis_thaliana|AT1G56540.1 Arabidopsis_thaliana|AT1G63730.1 Arabidopsis_thaliana|AT1G63870.1 Arabidopsis_thaliana|AT1G63880.1 Arabidopsis_thaliana|AT1G64070.1 Arabidopsis_thaliana|AT1G65850.2 Arabidopsis_thaliana|AT2G14080.1 Arabidopsis_thaliana|AT2G16870.1 Arabidopsis_thaliana|AT3G04220.1 Arabidopsis_thaliana|AT3G44480.1 Arabidopsis_thaliana|AT3G44630.3 Arabidopsis_thaliana|AT3G44670.1 Arabidopsis_thaliana|AT4G08450.1 Arabidopsis_thaliana|AT4G11170.1 Arabidopsis_thaliana|AT4G14370.1 Arabidopsis_thaliana|AT4G16860.1 Arabidopsis_thaliana|AT4G16890.1 Arabidopsis_thaliana|AT4G16900.1 Arabidopsis_thaliana|AT4G16920.1 Arabidopsis_thaliana|AT4G16940.1 Arabidopsis_thaliana|AT4G16950.1 Arabidopsis_thaliana|AT4G16960.1 Arabidopsis_thaliana|AT5G11250.1 Arabidopsis_thaliana|AT5G17680.1 Arabidopsis_thaliana|AT5G17970.1 Arabidopsis_thaliana|AT5G18350.1 Arabidopsis_thaliana|AT5G18360.1 Arabidopsis_thaliana|AT5G18370.1 Arabidopsis_thaliana|AT5G22690.1 Arabidopsis_thaliana|AT5G38340.1 Arabidopsis_thaliana|AT5G38850.1 Arabidopsis_thaliana|AT5G40060.1 Arabidopsis_thaliana|AT5G40910.1 Arabidopsis_thaliana|AT5G41540.1 Arabidopsis_thaliana|AT5G41550.1 Arabidopsis_thaliana|AT5G41740.2 Arabidopsis_thaliana|AT5G41750.1 Arabidopsis_thaliana|AT5G44510.1 Arabidopsis_thaliana|AT5G46260.1 Arabidopsis_thaliana|AT5G46270.1 Arabidopsis_thaliana|AT5G46450.1 Arabidopsis_thaliana|AT5G46470.1 Arabidopsis_thaliana|AT5G46490.2 Arabidopsis_thaliana|AT5G46510.1 Arabidopsis_thaliana|AT5G46520.1 Arabidopsis_thaliana|AT5G49140.1 Arabidopsis_thaliana|AT5G51630.1 Arabidopsis_thaliana|AT5G58120.1 Arabidopsis_thaliana|AT1G63860.1 Arabidopsis_thaliana|AT1G63750.3 Arabidopsis_thaliana|AT3G25510.1 Arabidopsis_thaliana|AT3G44400.1 Arabidopsis_thaliana|AT1G63740.1 Arabidopsis_thaliana|AT1G69550.1 Arabidopsis_thaliana|AT5G38350.1 Arabidopsis_thaliana|AT1G66090.1 Arabidopsis_thaliana|AT3G04210.1 Arabidopsis_thaliana|AT4G16990.2 Arabidopsis_thaliana|AT2G17060.1 Arabidopsis_thaliana|AT3G51570.1 Arabidopsis_thaliana|AT4G12010.1 Arabidopsis_thaliana|AT4G19510.1 Arabidopsis_thaliana|AT4G19530.1 Arabidopsis_thaliana|AT4G36150.1 Arabidopsis_thaliana|AT5G17880.1 Arabidopsis_thaliana|AT5G44870.1 Arabidopsis_thaliana|AT5G45060.1 Arabidopsis_thaliana|AT5G45200.1 Arabidopsis_thaliana|AT5G45230.1 Arabidopsis_thaliana|AT5G45250.1 Arabidopsis_thaliana|AT4G19500.1 Camptotheca_acuminata|CacGene00744 Camptotheca_acuminata|CacGene00745 Camptotheca_acuminata|CacGene00747 Camptotheca_acuminata|CacGene00748 Camptotheca_acuminata|CacGene00752 Camptotheca_acuminata|CacGene00753 Camptotheca_acuminata|CacGene02663 Camptotheca_acuminata|CacGene02666 Camptotheca_acuminata|CacGene18876 Camptotheca_acuminata|CacGene24092 Camptotheca_acuminata|CacGene25321 Camptotheca_acuminata|CacGene25323 Camptotheca_acuminata|CacGene25324 Camptotheca_acuminata|CacGene25327 Camptotheca_acuminata|CacGene08625 Camptotheca_acuminata|CacGene26913 Camptotheca_acuminata|CacGene02665 Camptotheca_acuminata|CacGene02667 Camptotheca_acuminata|CacGene02668 Camptotheca_acuminata|CacGene18731 Camptotheca_acuminata|CacGene24497 Camptotheca_acuminata|CacGene24498 Camptotheca_acuminata|CacGene25326 Camptotheca_acuminata|CacGene24095 Camptotheca_acuminata|CacGene24500 Coffea_canephora|Cc00_g12710 Coffea_canephora|Cc11_g00720 Coffea_canephora|Cc00_g15130 Coffea_canephora|Cc00_g19200 Coffea_canephora|Cc00_g23040 Coffea_canephora|Cc00_g23220 Coffea_canephora|Cc00_g25590 Coffea_canephora|Cc00_g30890 Coffea_canephora|Cc00_g35470 Coffea_canephora|Cc08_g06820 Coffea_canephora|Cc08_g06840 Coffea_canephora|Cc08_g06850 Coffea_canephora|Cc11_g00700 Coffea_canephora|Cc11_g13870 Coffea_canephora|Cc11_g13880 Lactuca_sativa|Lsat_1_v5_gn_0_41301.1 Lactuca_sativa|Lsat_1_v5_gn_8_48700.1 Lactuca_sativa|Lsat_1_v5_gn_8_49961.1 Lactuca_sativa|Lsat_1_v5_gn_2_13121.1 Lactuca_sativa|Lsat_1_v5_gn_2_14340.1 Lactuca_sativa|Lsat_1_v5_gn_7_115621.1 Lactuca_sativa|Lsat_1_v5_gn_8_14700.1 Lactuca_sativa|Lsat_1_v5_gn_8_18160.1 Lactuca_sativa|Lsat_1_v5_gn_8_1861.1 Lactuca_sativa|Lsat_1_v5_gn_8_2021.1 Lactuca_sativa|Lsat_1_v5_gn_8_47121.1 Lactuca_sativa|Lsat_1_v5_gn_8_47141.1 Lactuca_sativa|Lsat_1_v5_gn_8_47261.1 Lactuca_sativa|Lsat_1_v5_gn_8_47281.1 Lactuca_sativa|Lsat_1_v5_gn_8_47361.1 Lactuca_sativa|Lsat_1_v5_gn_8_48221.1 Lactuca_sativa|Lsat_1_v5_gn_8_48241.1 Lactuca_sativa|Lsat_1_v5_gn_8_48341.1 Lactuca_sativa|Lsat_1_v5_gn_8_48361.1 Lactuca_sativa|Lsat_1_v5_gn_8_48440.1 Lactuca_sativa|Lsat_1_v5_gn_8_48581.1 Lactuca_sativa|Lsat_1_v5_gn_8_48680.1 Lactuca_sativa|Lsat_1_v5_gn_8_48740.1 Lactuca_sativa|Lsat_1_v5_gn_8_48760.1 Lactuca_sativa|Lsat_1_v5_gn_8_48960.1 Lactuca_sativa|Lsat_1_v5_gn_8_49000.1 Lactuca_sativa|Lsat_1_v5_gn_8_49401.1 Lactuca_sativa|Lsat_1_v5_gn_8_49481.1 Lactuca_sativa|Lsat_1_v5_gn_8_49780.1 Lactuca_sativa|Lsat_1_v5_gn_8_49880.1 Lactuca_sativa|Lsat_1_v5_gn_8_49901.1 Lactuca_sativa|Lsat_1_v5_gn_8_49981.1 Lactuca_sativa|Lsat_1_v5_gn_8_50060.1 Lactuca_sativa|Lsat_1_v5_gn_8_50380.1 Lactuca_sativa|Lsat_1_v5_gn_8_50421.1 Lactuca_sativa|Lsat_1_v5_gn_8_50481.1 Lactuca_sativa|Lsat_1_v5_gn_8_50541.1 Lactuca_sativa|Lsat_1_v5_gn_8_50621.1 Lactuca_sativa|Lsat_1_v5_gn_8_50681.1 Lactuca_sativa|Lsat_1_v5_gn_8_50701.1 Lactuca_sativa|Lsat_1_v5_gn_0_43840.1 Lactuca_sativa|Lsat_1_v5_gn_2_15901.1 Lactuca_sativa|Lsat_1_v5_gn_2_15941.1 Lactuca_sativa|Lsat_1_v5_gn_2_15981.1 Lactuca_sativa|Lsat_1_v5_gn_2_17301.1 Lactuca_sativa|Lsat_1_v5_gn_4_111140.1 Lactuca_sativa|Lsat_1_v5_gn_4_144921.1 Lactuca_sativa|Lsat_1_v5_gn_4_147380.1 Lactuca_sativa|Lsat_1_v5_gn_4_147480.1 Lactuca_sativa|Lsat_1_v5_gn_4_148140.1 Lactuca_sativa|Lsat_1_v5_gn_4_148200.1 Lactuca_sativa|Lsat_1_v5_gn_4_148261.1 Lactuca_sativa|Lsat_1_v5_gn_4_148360.1 Lactuca_sativa|Lsat_1_v5_gn_4_148421.1 Lactuca_sativa|Lsat_1_v5_gn_4_150441.1 Lactuca_sativa|Lsat_1_v5_gn_4_150461.1 Lactuca_sativa|Lsat_1_v5_gn_4_150561.1 Lactuca_sativa|Lsat_1_v5_gn_4_150641.1 Lactuca_sativa|Lsat_1_v5_gn_4_150681.1 Lactuca_sativa|Lsat_1_v5_gn_4_37841.1 Lactuca_sativa|Lsat_1_v5_gn_4_37901.1 Lactuca_sativa|Lsat_1_v5_gn_4_37921.1 Lactuca_sativa|Lsat_1_v5_gn_5_27220.1 Lactuca_sativa|Lsat_1_v5_gn_5_38001.1 Lactuca_sativa|Lsat_1_v5_gn_5_38020.1 Lactuca_sativa|Lsat_1_v5_gn_5_39440.1 Lactuca_sativa|Lsat_1_v5_gn_5_39460.1 Lactuca_sativa|Lsat_1_v5_gn_5_39581.1 Lactuca_sativa|Lsat_1_v5_gn_6_74641.1 Lactuca_sativa|Lsat_1_v5_gn_8_40680.1 Lactuca_sativa|Lsat_1_v5_gn_8_82140.1 Lactuca_sativa|Lsat_1_v5_gn_9_14781.1 Lactuca_sativa|Lsat_1_v5_gn_9_90140.1 Lactuca_sativa|Lsat_1_v5_gn_9_90700.1 Lactuca_sativa|Lsat_1_v5_gn_9_91281.1 Lactuca_sativa|Lsat_1_v5_gn_9_91361.1 Lactuca_sativa|Lsat_1_v5_gn_9_91400.1 Lactuca_sativa|Lsat_1_v5_gn_9_91441.1 Lactuca_sativa|Lsat_1_v5_gn_9_91461.1 Lactuca_sativa|Lsat_1_v5_gn_9_91481.1 Lactuca_sativa|Lsat_1_v5_gn_9_91840.1 Lactuca_sativa|Lsat_1_v5_gn_9_91880.1 Lactuca_sativa|Lsat_1_v5_gn_9_91940.1 Lactuca_sativa|Lsat_1_v5_gn_9_92681.1 Lactuca_sativa|Lsat_1_v5_gn_9_92720.1 Lactuca_sativa|Lsat_1_v5_gn_9_92740.1 Lactuca_sativa|Lsat_1_v5_gn_9_92800.1 Lactuca_sativa|Lsat_1_v5_gn_9_92980.1 Lactuca_sativa|Lsat_1_v5_gn_9_93340.1 Lactuca_sativa|Lsat_1_v5_gn_4_37660.1 Lactuca_sativa|Lsat_1_v5_gn_1_93600.1 Lactuca_sativa|Lsat_1_v5_gn_1_93941.1 Lactuca_sativa|Lsat_1_v5_gn_1_101021.1 Lactuca_sativa|Lsat_1_v5_gn_1_99140.1 Lactuca_sativa|Lsat_1_v5_gn_1_101141.1 Lactuca_sativa|Lsat_1_v5_gn_1_101221.1 Lactuca_sativa|Lsat_1_v5_gn_1_101600.1 Lactuca_sativa|Lsat_1_v5_gn_1_101761.1 Lactuca_sativa|Lsat_1_v5_gn_1_101861.1 Lactuca_sativa|Lsat_1_v5_gn_1_101920.1 Lactuca_sativa|Lsat_1_v5_gn_1_101960.1 Lactuca_sativa|Lsat_1_v5_gn_1_102000.1 Lactuca_sativa|Lsat_1_v5_gn_1_102041.1 Lactuca_sativa|Lsat_1_v5_gn_1_102120.1 Lactuca_sativa|Lsat_1_v5_gn_1_102140.1 Lactuca_sativa|Lsat_1_v5_gn_1_102180.1 Lactuca_sativa|Lsat_1_v5_gn_1_102200.1 Lactuca_sativa|Lsat_1_v5_gn_1_102280.1 Lactuca_sativa|Lsat_1_v5_gn_1_105241.1 Lactuca_sativa|Lsat_1_v5_gn_1_66260.1 Lactuca_sativa|Lsat_1_v5_gn_1_77560.1 Lactuca_sativa|Lsat_1_v5_gn_1_78021.1 Lactuca_sativa|Lsat_1_v5_gn_1_79100.1 Lactuca_sativa|Lsat_1_v5_gn_1_80040.1 Lactuca_sativa|Lsat_1_v5_gn_1_80200.1 Lactuca_sativa|Lsat_1_v5_gn_1_80280.1 Lactuca_sativa|Lsat_1_v5_gn_1_91840.1 Lactuca_sativa|Lsat_1_v5_gn_1_91860.1 Lactuca_sativa|Lsat_1_v5_gn_1_91880.1 Lactuca_sativa|Lsat_1_v5_gn_1_91940.1 Lactuca_sativa|Lsat_1_v5_gn_1_92080.1 Lactuca_sativa|Lsat_1_v5_gn_1_92120.1 Lactuca_sativa|Lsat_1_v5_gn_1_93741.1 Lactuca_sativa|Lsat_1_v5_gn_1_93820.1 Lactuca_sativa|Lsat_1_v5_gn_1_94001.1 Lactuca_sativa|Lsat_1_v5_gn_1_94101.1 Lactuca_sativa|Lsat_1_v5_gn_1_94121.1 Lactuca_sativa|Lsat_1_v5_gn_1_94481.1 Lactuca_sativa|Lsat_1_v5_gn_1_95000.1 Lactuca_sativa|Lsat_1_v5_gn_1_95060.1 Lactuca_sativa|Lsat_1_v5_gn_1_98921.1 Lactuca_sativa|Lsat_1_v5_gn_1_98941.1 Lactuca_sativa|Lsat_1_v5_gn_1_99060.1 Lactuca_sativa|Lsat_1_v5_gn_1_99400.1 Lactuca_sativa|Lsat_1_v5_gn_2_60401.1 Lactuca_sativa|Lsat_1_v5_gn_8_112021.1 Lactuca_sativa|Lsat_1_v5_gn_8_112841.1 Lactuca_sativa|Lsat_1_v5_gn_8_112941.1 Lactuca_sativa|Lsat_1_v5_gn_8_113021.1 Lactuca_sativa|Lsat_1_v5_gn_8_114401.1 Lactuca_sativa|Lsat_1_v5_gn_1_78540.1 Lactuca_sativa|Lsat_1_v5_gn_1_101561.1 Lactuca_sativa|Lsat_1_v5_gn_1_101041.1 Lactuca_sativa|Lsat_1_v5_gn_1_94960.1 Lactuca_sativa|Lsat_1_v5_gn_1_80340.1 Lactuca_sativa|Lsat_1_v5_gn_8_112140.1 Lactuca_sativa|Lsat_1_v5_gn_8_114481.1 Lactuca_sativa|Lsat_1_v5_gn_9_58521.1 Lactuca_sativa|Lsat_1_v5_gn_1_101521.1 Lactuca_sativa|Lsat_1_v5_gn_1_80300.1 Lactuca_sativa|Lsat_1_v5_gn_1_93540.1 Lactuca_sativa|Lsat_1_v5_gn_1_79540.1 Lactuca_sativa|Lsat_1_v5_gn_1_80120.1 Lactuca_sativa|Lsat_1_v5_gn_8_155520.1 Lactuca_sativa|Lsat_1_v5_gn_7_55380.1 Lactuca_sativa|Lsat_1_v5_gn_8_112901.1 Lactuca_sativa|Lsat_1_v5_gn_1_99100.1 Lactuca_sativa|Lsat_1_v5_gn_8_112080.1 Lactuca_sativa|Lsat_1_v5_gn_1_94181.1 Lactuca_sativa|Lsat_1_v5_gn_5_101700.1 Lactuca_sativa|Lsat_1_v5_gn_9_123641.1 Lactuca_sativa|Lsat_1_v5_gn_9_61900.1 Lactuca_sativa|Lsat_1_v5_gn_7_48220.1 Lactuca_sativa|Lsat_1_v5_gn_1_79880.1 Lactuca_sativa|Lsat_1_v5_gn_7_66420.1 Lactuca_sativa|Lsat_1_v5_gn_7_46580.1 Lactuca_sativa|Lsat_1_v5_gn_7_46620.1 Lactuca_sativa|Lsat_1_v5_gn_7_48140.1 Lactuca_sativa|Lsat_1_v5_gn_5_78281.1 Lactuca_sativa|Lsat_1_v5_gn_7_35540.1 Lactuca_sativa|Lsat_1_v5_gn_7_48161.1 Lactuca_sativa|Lsat_1_v5_gn_7_48201.1 Lactuca_sativa|Lsat_1_v5_gn_1_77280.1 Lactuca_sativa|Lsat_1_v5_gn_1_92860.1 Lactuca_sativa|Lsat_1_v5_gn_7_44940.1 Lactuca_sativa|Lsat_1_v5_gn_7_46600.1 Lactuca_sativa|Lsat_1_v5_gn_7_46720.1 Lactuca_sativa|Lsat_1_v5_gn_7_48041.1 Lactuca_sativa|Lsat_1_v5_gn_7_48101.1 Lactuca_sativa|Lsat_1_v5_gn_7_48240.1 Lactuca_sativa|Lsat_1_v5_gn_9_61840.1 Lactuca_sativa|Lsat_1_v5_gn_7_46640.1 Lactuca_sativa|Lsat_1_v5_gn_9_96901.1 Lactuca_sativa|Lsat_1_v5_gn_2_11741.1 Lactuca_sativa|Lsat_1_v5_gn_2_13161.1 Lactuca_sativa|Lsat_1_v5_gn_2_14321.1 Lactuca_sativa|Lsat_1_v5_gn_2_14581.1 Lactuca_sativa|Lsat_1_v5_gn_2_86861.1 Lactuca_sativa|Lsat_1_v5_gn_2_4981.1 Lactuca_sativa|Lsat_1_v5_gn_5_128960.1 Lactuca_sativa|Lsat_1_v5_gn_2_25361.1 Lactuca_sativa|Lsat_1_v5_gn_9_91720.1 Lactuca_sativa|Lsat_1_v5_gn_4_150621.1 Lactuca_sativa|Lsat_1_v5_gn_4_147280.1 Lactuca_sativa|Lsat_1_v5_gn_9_92860.1 Lactuca_sativa|Lsat_1_v5_gn_9_91521.1 Lactuca_sativa|Lsat_1_v5_gn_4_148180.1 Lactuca_sativa|Lsat_1_v5_gn_9_92880.1 Lactuca_sativa|Lsat_1_v5_gn_5_101660.1 Lactuca_sativa|Lsat_1_v5_gn_5_103361.1 Lactuca_sativa|Lsat_1_v5_gn_5_104140.1 Lactuca_sativa|Lsat_1_v5_gn_9_45360.1 Lactuca_sativa|Lsat_1_v5_gn_7_44840.1 Lactuca_sativa|Lsat_1_v5_gn_7_45020.1 Rhododendron_delavayi|DUH002412.1 Rhododendron_delavayi|DUH003291.1 Rhododendron_delavayi|DUH004581.2 Rhododendron_delavayi|DUH006215.2 Rhododendron_delavayi|DUH006218.1 Rhododendron_delavayi|DUH006554.1 Rhododendron_delavayi|DUH008509.1 Rhododendron_delavayi|DUH008512.1 Rhododendron_delavayi|DUH012095.1 Rhododendron_delavayi|DUH017844.1 Rhododendron_delavayi|DUH020941.4 Rhododendron_delavayi|DUH023839.1 Rhododendron_delavayi|DUH024346.1 Rhododendron_delavayi|DUH024761.2 Rhododendron_delavayi|DUH011052.2 Rhododendron_delavayi|DUH011772.2 Rhododendron_delavayi|DUH012096.3 Rhododendron_delavayi|DUH029590.1 Rhododendron_delavayi|DUH010918.1 Rhododendron_delavayi|DUH021785.1 Rhododendron_delavayi|DUH032088.1 Rhododendron_delavayi|DUH031243.1 Rhododendron_delavayi|DUH021221.1 Rhododendron_delavayi|DUH021222.1 Rhododendron_delavayi|DUH021223.1 Rhododendron_delavayi|DUH022048.1 Vitis_vinifera|GSVIVT01025986001 Vitis_vinifera|GSVIVT01004867001 Vitis_vinifera|GSVIVT01004877001 Vitis_vinifera|GSVIVT01012762001 Vitis_vinifera|GSVIVT01023028001 Vitis_vinifera|GSVIVT01026003001 Vitis_vinifera|GSVIVT01026094001 Vitis_vinifera|GSVIVT01036294001 Vitis_vinifera|GSVIVT01036400001 Vitis_vinifera|GSVIVT01036408001 Vitis_vinifera|GSVIVT01020964001 Vitis_vinifera|GSVIVT01023025001 Vitis_vinifera|GSVIVT01025918001 Vitis_vinifera|GSVIVT01026099001 Vitis_vinifera|GSVIVT01036354001 Vitis_vinifera|GSVIVT01037221001 Vitis_vinifera|GSVIVT01025958001 Vitis_vinifera|GSVIVT01038755001 Vitis_vinifera|GSVIVT01025968001 Vitis_vinifera|GSVIVT01029005001 Vitis_vinifera|GSVIVT01029013001 Vitis_vinifera|GSVIVT01029009001 Vitis_vinifera|GSVIVT01026001001 Vitis_vinifera|GSVIVT01036405001 Daucus_carota|DCAR_031076 Arabidopsis_thaliana|AT5G36930.2 Daucus_carota|DCAR_029849
OCG11: Catharanthus_roseus|CRO_T000538 Catharanthus_roseus|CRO_T012247 Catharanthus_roseus|CRO_T008700 Catharanthus_roseus|CRO_T017644 Catharanthus_roseus|CRO_T028720 Catharanthus_roseus|CRO_T030061 Catharanthus_roseus|CRO_T024937 Catharanthus_roseus|CRO_T019990 Catharanthus_roseus|CRO_T015955 Catharanthus_roseus|CRO_T005328 Catharanthus_roseus|CRO_T009364 Catharanthus_roseus|CRO_T021366 Catharanthus_roseus|CRO_T028289 Catharanthus_roseus|CRO_T032790 Catharanthus_roseus|CRO_T004559 Catharanthus_roseus|CRO_T024499 Catharanthus_roseus|CRO_T005231 Catharanthus_roseus|CRO_T022645 Catharanthus_roseus|CRO_T009566 Catharanthus_roseus|CRO_T033503 Catharanthus_roseus|CRO_T024540 Catharanthus_roseus|CRO_T004194 Catharanthus_roseus|CRO_T004143 Catharanthus_roseus|CRO_T006265 Catharanthus_roseus|CRO_T012170 Catharanthus_roseus|CRO_T004771 Catharanthus_roseus|CRO_T006032 Catharanthus_roseus|CRO_T017329 Catharanthus_roseus|CRO_T016506 Catharanthus_roseus|CRO_T028461 Catharanthus_roseus|CRO_T000977 Catharanthus_roseus|CRO_T003133 Catharanthus_roseus|CRO_T021181 Catharanthus_roseus|CRO_T005433 Catharanthus_roseus|CRO_T010814 Catharanthus_roseus|CRO_T010701 Catharanthus_roseus|CRO_T008584 Catharanthus_roseus|CRO_T008550 Catharanthus_roseus|CRO_T027602 Catharanthus_roseus|CRO_T022460 Catharanthus_roseus|CRO_T007623 Catharanthus_roseus|CRO_T015373 Catharanthus_roseus|CRO_T013412 Catharanthus_roseus|CRO_T004313 Catharanthus_roseus|CRO_T004074 Catharanthus_roseus|CRO_T023201 Catharanthus_roseus|CRO_T014975 Catharanthus_roseus|CRO_T010008 Catharanthus_roseus|CRO_T030653 Catharanthus_roseus|CRO_T011433 Catharanthus_roseus|CRO_T030019 Catharanthus_roseus|CRO_T011633 Catharanthus_roseus|CRO_T005286 Catharanthus_roseus|CRO_T015314 Catharanthus_roseus|CRO_T015863 Catharanthus_roseus|CRO_T007038 Catharanthus_roseus|CRO_T013084 Catharanthus_roseus|CRO_T032855 Catharanthus_roseus|CRO_T026236 Catharanthus_roseus|CRO_T005261 Catharanthus_roseus|CRO_T028376 Catharanthus_roseus|CRO_T018093 Catharanthus_roseus|CRO_T009410 Catharanthus_roseus|CRO_T031976 Catharanthus_roseus|CRO_T023813 Catharanthus_roseus|CRO_T014138 Catharanthus_roseus|CRO_T023812 Catharanthus_roseus|CRO_T018204 Catharanthus_roseus|CRO_T022165 Catharanthus_roseus|CRO_T003352 Catharanthus_roseus|CRO_T022794 Catharanthus_roseus|CRO_T028980 Catharanthus_roseus|CRO_T020316 Catharanthus_roseus|CRO_T002839 Catharanthus_roseus|CRO_T013406 Catharanthus_roseus|CRO_T005638 Catharanthus_roseus|CRO_T027435 Catharanthus_roseus|CRO_T025555 Catharanthus_roseus|CRO_T027900 Catharanthus_roseus|CRO_T006700 Catharanthus_roseus|CRO_T009929 Catharanthus_roseus|CRO_T005669 Catharanthus_roseus|CRO_T007124 Catharanthus_roseus|CRO_T028927 Catharanthus_roseus|CRO_T028208 Catharanthus_roseus|CRO_T016471 Catharanthus_roseus|CRO_T013415 Catharanthus_roseus|CRO_T003136 Catharanthus_roseus|CRO_T020292 Catharanthus_roseus|CRO_T010995 Catharanthus_roseus|CRO_T017114 Catharanthus_roseus|CRO_T025733 Catharanthus_roseus|CRO_T024401 Catharanthus_roseus|CRO_T009181 Catharanthus_roseus|CRO_T029993 Catharanthus_roseus|CRO_T016169 Catharanthus_roseus|CRO_T025197 Catharanthus_roseus|CRO_T021020 Catharanthus_roseus|CRO_T008371 Catharanthus_roseus|CRO_T006033 Catharanthus_roseus|CRO_T013551 Catharanthus_roseus|CRO_T000766 Catharanthus_roseus|CRO_T028358 Catharanthus_roseus|CRO_T011824 Catharanthus_roseus|CRO_T025134 Catharanthus_roseus|CRO_T005797 Catharanthus_roseus|CRO_T004750 Catharanthus_roseus|CRO_T008823 Catharanthus_roseus|CRO_T022351 Catharanthus_roseus|CRO_T009737 Catharanthus_roseus|CRO_T033653 Catharanthus_roseus|CRO_T029775 Catharanthus_roseus|CRO_T002371 Catharanthus_roseus|CRO_T010460 Catharanthus_roseus|CRO_T025676 Catharanthus_roseus|CRO_T010375 Catharanthus_roseus|CRO_T025704 Catharanthus_roseus|CRO_T029867 Catharanthus_roseus|CRO_T010464 Catharanthus_roseus|CRO_T003930 Catharanthus_roseus|CRO_T022292 Catharanthus_roseus|CRO_T024975 Catharanthus_roseus|CRO_T001610 Catharanthus_roseus|CRO_T027621 Catharanthus_roseus|CRO_T010991 Catharanthus_roseus|CRO_T022329 Catharanthus_roseus|CRO_T029705 Catharanthus_roseus|CRO_T012496 Catharanthus_roseus|CRO_T011102 Catharanthus_roseus|CRO_T014510 Catharanthus_roseus|CRO_T012158 Catharanthus_roseus|CRO_T010203 Catharanthus_roseus|CRO_T029560 Catharanthus_roseus|CRO_T024122 Catharanthus_roseus|CRO_T025325 Catharanthus_roseus|CRO_T012366 Catharanthus_roseus|CRO_T027620 Catharanthus_roseus|CRO_T030169 Catharanthus_roseus|CRO_T013578 Catharanthus_roseus|CRO_T007194 Catharanthus_roseus|CRO_T028306 Catharanthus_roseus|CRO_T014201 Catharanthus_roseus|CRO_T025886 Catharanthus_roseus|CRO_T005953 Catharanthus_roseus|CRO_T030143 Catharanthus_roseus|CRO_T016690 Catharanthus_roseus|CRO_T006341 Catharanthus_roseus|CRO_T025977 Catharanthus_roseus|CRO_T032865 Catharanthus_roseus|CRO_T015253 Catharanthus_roseus|CRO_T009823 Catharanthus_roseus|CRO_T006923 Catharanthus_roseus|CRO_T022779 Catharanthus_roseus|CRO_T029778 Catharanthus_roseus|CRO_T019958 Catharanthus_roseus|CRO_T010394 Catharanthus_roseus|CRO_T012877 Catharanthus_roseus|CRO_T022990 Catharanthus_roseus|CRO_T016482 Catharanthus_roseus|CRO_T022870 Catharanthus_roseus|CRO_T033565 Catharanthus_roseus|CRO_T028267 Catharanthus_roseus|CRO_T021307 Catharanthus_roseus|CRO_T006266 Catharanthus_roseus|CRO_T006063 Catharanthus_roseus|CRO_T010154 Catharanthus_roseus|CRO_T019573 Catharanthus_roseus|CRO_T010547 Catharanthus_roseus|CRO_T028983 Catharanthus_roseus|CRO_T008503 Catharanthus_roseus|CRO_T021677 Catharanthus_roseus|CRO_T016198 Catharanthus_roseus|CRO_T026199 Catharanthus_roseus|CRO_T016474 Catharanthus_roseus|CRO_T018469 Catharanthus_roseus|CRO_T013552 Catharanthus_roseus|CRO_T010809 Catharanthus_roseus|CRO_T031510 Catharanthus_roseus|CRO_T031307 Catharanthus_roseus|CRO_T029519 Catharanthus_roseus|CRO_T029057 Catharanthus_roseus|CRO_T017509 Catharanthus_roseus|CRO_T015169 Catharanthus_roseus|CRO_T020764 Catharanthus_roseus|CRO_T024451 Catharanthus_roseus|CRO_T028202 Catharanthus_roseus|CRO_T012321 Catharanthus_roseus|CRO_T025918 Catharanthus_roseus|CRO_T033605 Catharanthus_roseus|CRO_T014826 Catharanthus_roseus|CRO_T018636 Catharanthus_roseus|CRO_T020088 Catharanthus_roseus|CRO_T031530 Catharanthus_roseus|CRO_T026361 Catharanthus_roseus|CRO_T026509 Catharanthus_roseus|CRO_T028288 Catharanthus_roseus|CRO_T026206 Catharanthus_roseus|CRO_T027388 Catharanthus_roseus|CRO_T014857 Catharanthus_roseus|CRO_T011091 Catharanthus_roseus|CRO_T007039 Catharanthus_roseus|CRO_T017271 Catharanthus_roseus|CRO_T007296 Catharanthus_roseus|CRO_T015496 Catharanthus_roseus|CRO_T022582 Catharanthus_roseus|CRO_T032923 Catharanthus_roseus|CRO_T029163 Catharanthus_roseus|CRO_T018902 Catharanthus_roseus|CRO_T021859 Catharanthus_roseus|CRO_T031217 Catharanthus_roseus|CRO_T017414 Catharanthus_roseus|CRO_T013883 Catharanthus_roseus|CRO_T013414 Catharanthus_roseus|CRO_T014974 Catharanthus_roseus|CRO_T013915 Catharanthus_roseus|CRO_T018504 Catharanthus_roseus|CRO_T022885 Catharanthus_roseus|CRO_T032219 Catharanthus_roseus|CRO_T014261 Catharanthus_roseus|CRO_T017702 Catharanthus_roseus|CRO_T027487 Catharanthus_roseus|CRO_T030020 Catharanthus_roseus|CRO_T026104 Catharanthus_roseus|CRO_T015548 Catharanthus_roseus|CRO_T013754 Catharanthus_roseus|CRO_T026984 Catharanthus_roseus|CRO_T033059 Catharanthus_roseus|CRO_T007299 Catharanthus_roseus|CRO_T007791 Catharanthus_roseus|CRO_T025853 Catharanthus_roseus|CRO_T006550 Catharanthus_roseus|CRO_T022642 Catharanthus_roseus|CRO_T026601 Catharanthus_roseus|CRO_T029682 Catharanthus_roseus|CRO_T022603 Catharanthus_roseus|CRO_T012807 Catharanthus_roseus|CRO_T016127 Catharanthus_roseus|CRO_T026107 Catharanthus_roseus|CRO_T013711 Catharanthus_roseus|CRO_T031445 Catharanthus_roseus|CRO_T009928 Catharanthus_roseus|CRO_T024879 Catharanthus_roseus|CRO_T028928 Catharanthus_roseus|CRO_T017089 Catharanthus_roseus|CRO_T015524 Catharanthus_roseus|CRO_T017856 Catharanthus_roseus|CRO_T018283 Catharanthus_roseus|CRO_T015789 Catharanthus_roseus|CRO_T016563 Catharanthus_roseus|CRO_T016327 Catharanthus_roseus|CRO_T019032 Catharanthus_roseus|CRO_T018279 Catharanthus_roseus|CRO_T022664 Catharanthus_roseus|CRO_T029128 Catharanthus_roseus|CRO_T022643 Catharanthus_roseus|CRO_T019809 Catharanthus_roseus|CRO_T015287 Catharanthus_roseus|CRO_T027361 Catharanthus_roseus|CRO_T030377 Catharanthus_roseus|CRO_T017330 Catharanthus_roseus|CRO_T033458 Catharanthus_roseus|CRO_T029469 Catharanthus_roseus|CRO_T029398 Catharanthus_roseus|CRO_T018954 Catharanthus_roseus|CRO_T013055 Catharanthus_roseus|CRO_T021830 Catharanthus_roseus|CRO_T024408 Catharanthus_roseus|CRO_T016125 Catharanthus_roseus|CRO_T031312 Catharanthus_roseus|CRO_T017292 Catharanthus_roseus|CRO_T015785 Catharanthus_roseus|CRO_T027251 Catharanthus_roseus|CRO_T014180 Catharanthus_roseus|CRO_T019434 Catharanthus_roseus|CRO_T018750 Catharanthus_roseus|CRO_T028868 Catharanthus_roseus|CRO_T017681 Catharanthus_roseus|CRO_T028773 Catharanthus_roseus|CRO_T030006 Catharanthus_roseus|CRO_T028883 Catharanthus_roseus|CRO_T002897 Catharanthus_roseus|CRO_T011240 Catharanthus_roseus|CRO_T014767 Catharanthus_roseus|CRO_T020306 Catharanthus_roseus|CRO_T007866 Catharanthus_roseus|CRO_T026690 Catharanthus_roseus|CRO_T012099 Catharanthus_roseus|CRO_T001604 Catharanthus_roseus|CRO_T001931 Catharanthus_roseus|CRO_T001775 Catharanthus_roseus|CRO_T004120 Catharanthus_roseus|CRO_T003135 Catharanthus_roseus|CRO_T004851 Catharanthus_roseus|CRO_T005434 Catharanthus_roseus|CRO_T004934 Catharanthus_roseus|CRO_T002612 Catharanthus_roseus|CRO_T004921 Catharanthus_roseus|CRO_T005152 Catharanthus_roseus|CRO_T004347 Catharanthus_roseus|CRO_T005002 Catharanthus_roseus|CRO_T002197 Catharanthus_roseus|CRO_T007281 Catharanthus_roseus|CRO_T009501 Catharanthus_roseus|CRO_T028681 Catharanthus_roseus|CRO_T018163 Catharanthus_roseus|CRO_T018367 Catharanthus_roseus|CRO_T012933 Catharanthus_roseus|CRO_T016926 Catharanthus_roseus|CRO_T023501 Catharanthus_roseus|CRO_T000442 Catharanthus_roseus|CRO_T020601 Catharanthus_roseus|CRO_T020930 Catharanthus_roseus|CRO_T009224 Catharanthus_roseus|CRO_T014867 Catharanthus_roseus|CRO_T010408 Catharanthus_roseus|CRO_T025133 Catharanthus_roseus|CRO_T024003 Catharanthus_roseus|CRO_T003298 Catharanthus_roseus|CRO_T008249 Catharanthus_roseus|CRO_T011387 Catharanthus_roseus|CRO_T001609 Catharanthus_roseus|CRO_T003532 Catharanthus_roseus|CRO_T027258 Catharanthus_roseus|CRO_T009686 Catharanthus_roseus|CRO_T000414 Catharanthus_roseus|CRO_T001141 Catharanthus_roseus|CRO_T001920 Catharanthus_roseus|CRO_T016936 Catharanthus_roseus|CRO_T032834 Catharanthus_roseus|CRO_T002037 Catharanthus_roseus|CRO_T018282 Catharanthus_roseus|CRO_T013784 Catharanthus_roseus|CRO_T021276 Catharanthus_roseus|CRO_T020114 Catharanthus_roseus|CRO_T001535 Catharanthus_roseus|CRO_T000298 Catharanthus_roseus|CRO_T000680 Catharanthus_roseus|CRO_T002075 Catharanthus_roseus|CRO_T008612 Catharanthus_roseus|CRO_T000115 Catharanthus_roseus|CRO_T014148 Catharanthus_roseus|CRO_T023841 Catharanthus_roseus|CRO_T029623 Catharanthus_roseus|CRO_T011670 Catharanthus_roseus|CRO_T005151 Catharanthus_roseus|CRO_T000110 Catharanthus_roseus|CRO_T000765 Coffea_canephora|Cc00_g02420
OCG12: Arabidopsis_thaliana|AT3G47090.1 Arabidopsis_thaliana|AT3G47110.1 Arabidopsis_thaliana|AT3G47570.1 Arabidopsis_thaliana|AT3G47580.1 Arabidopsis_thaliana|AT5G20480.1 Arabidopsis_thaliana|AT5G39390.1 Camptotheca_acuminata|CacGene01959 Camptotheca_acuminata|CacGene08982 Camptotheca_acuminata|CacGene11940 Camptotheca_acuminata|CacGene19945 Camptotheca_acuminata|CacGene21321 Camptotheca_acuminata|CacGene19742 Camptotheca_acuminata|CacGene27075 Camptotheca_acuminata|CacGene13311 Camptotheca_acuminata|CacGene13313 Camptotheca_acuminata|CacGene18364 Camptotheca_acuminata|CacGene24280 Camptotheca_acuminata|CacGene21015 Camptotheca_acuminata|CacGene21016 Camptotheca_acuminata|CacGene21322 Camptotheca_acuminata|CacGene21323 Catharanthus_roseus|CRO_T001234 Catharanthus_roseus|CRO_T003693 Catharanthus_roseus|CRO_T007326 Catharanthus_roseus|CRO_T008043 Catharanthus_roseus|CRO_T008250 Catharanthus_roseus|CRO_T014444 Catharanthus_roseus|CRO_T016672 Catharanthus_roseus|CRO_T016807 Catharanthus_roseus|CRO_T018847 Catharanthus_roseus|CRO_T019413 Catharanthus_roseus|CRO_T020736 Catharanthus_roseus|CRO_T020919 Catharanthus_roseus|CRO_T022104 Catharanthus_roseus|CRO_T022715 Catharanthus_roseus|CRO_T022761 Catharanthus_roseus|CRO_T023171 Catharanthus_roseus|CRO_T023246 Catharanthus_roseus|CRO_T023340 Catharanthus_roseus|CRO_T023441 Catharanthus_roseus|CRO_T023961 Catharanthus_roseus|CRO_T026738 Catharanthus_roseus|CRO_T027718 Catharanthus_roseus|CRO_T027719 Catharanthus_roseus|CRO_T027972 Catharanthus_roseus|CRO_T029031 Catharanthus_roseus|CRO_T029104 Catharanthus_roseus|CRO_T029451 Catharanthus_roseus|CRO_T030320 Catharanthus_roseus|CRO_T030600 Catharanthus_roseus|CRO_T030916 Catharanthus_roseus|CRO_T032235 Catharanthus_roseus|CRO_T004997 Catharanthus_roseus|CRO_T004998 Catharanthus_roseus|CRO_T006091 Catharanthus_roseus|CRO_T007071 Catharanthus_roseus|CRO_T007710 Catharanthus_roseus|CRO_T011770 Catharanthus_roseus|CRO_T015153 Catharanthus_roseus|CRO_T025718 Catharanthus_roseus|CRO_T009050 Catharanthus_roseus|CRO_T014249 Catharanthus_roseus|CRO_T021398 Coffea_canephora|Cc00_g00860 Coffea_canephora|Cc00_g07730 Coffea_canephora|Cc00_g10290 Coffea_canephora|Cc00_g11270 Coffea_canephora|Cc00_g11280 Coffea_canephora|Cc00_g12930 Coffea_canephora|Cc00_g12960 Coffea_canephora|Cc00_g16560 Coffea_canephora|Cc00_g20840 Coffea_canephora|Cc00_g26190 Coffea_canephora|Cc00_g27810 Coffea_canephora|Cc00_g28060 Coffea_canephora|Cc00_g30060 Coffea_canephora|Cc00_g31830 Coffea_canephora|Cc01_g14110 Coffea_canephora|Cc02_g06680 Coffea_canephora|Cc02_g15280 Coffea_canephora|Cc02_g15310 Coffea_canephora|Cc03_g09260 Coffea_canephora|Cc03_g13280 Coffea_canephora|Cc03_g13300 Coffea_canephora|Cc03_g13310 Coffea_canephora|Cc03_g13330 Coffea_canephora|Cc05_g00250 Coffea_canephora|Cc08_g03660 Coffea_canephora|Cc08_g08110 Coffea_canephora|Cc08_g08650 Coffea_canephora|Cc08_g08660 Coffea_canephora|Cc08_g08720 Coffea_canephora|Cc08_g08730 Coffea_canephora|Cc08_g08750 Coffea_canephora|Cc08_g10280 Coffea_canephora|Cc08_g13330 Coffea_canephora|Cc09_g06080 Coffea_canephora|Cc09_g06090 Coffea_canephora|Cc09_g06830 Coffea_canephora|Cc10_g09100 Coffea_canephora|Cc10_g12830 Coffea_canephora|Cc10_g13950 Coffea_canephora|Cc10_g13960 Coffea_canephora|Cc10_g14950 Coffea_canephora|Cc11_g01600 Coffea_canephora|Cc11_g02170 Coffea_canephora|Cc00_g07080 Coffea_canephora|Cc00_g07090 Coffea_canephora|Cc00_g07100 Coffea_canephora|Cc00_g14980 Coffea_canephora|Cc00_g17350 Coffea_canephora|Cc00_g24410 Coffea_canephora|Cc00_g26530 Coffea_canephora|Cc00_g26720 Coffea_canephora|Cc00_g29550 Coffea_canephora|Cc00_g32540 Coffea_canephora|Cc00_g32630 Coffea_canephora|Cc02_g14770 Coffea_canephora|Cc02_g14780 Coffea_canephora|Cc02_g14790 Coffea_canephora|Cc02_g14800 Coffea_canephora|Cc02_g15240 Coffea_canephora|Cc02_g15250 Coffea_canephora|Cc02_g15270 Coffea_canephora|Cc02_g15290 Coffea_canephora|Cc02_g15300 Coffea_canephora|Cc02_g15360 Coffea_canephora|Cc02_g15450 Coffea_canephora|Cc02_g30790 Coffea_canephora|Cc04_g14440 Coffea_canephora|Cc05_g00270 Coffea_canephora|Cc05_g01480 Coffea_canephora|Cc06_g19510 Coffea_canephora|Cc08_g10170 Coffea_canephora|Cc08_g10210 Coffea_canephora|Cc08_g10220 Coffea_canephora|Cc09_g05470 Coffea_canephora|Cc09_g05580 Coffea_canephora|Cc09_g05600 Coffea_canephora|Cc09_g05620 Coffea_canephora|Cc09_g05650 Coffea_canephora|Cc09_g05670 Coffea_canephora|Cc09_g05700 Coffea_canephora|Cc09_g08660 Coffea_canephora|Cc09_g08830 Coffea_canephora|Cc10_g10450 Coffea_canephora|Cc11_g02200 Coffea_canephora|Cc11_g02650 Coffea_canephora|Cc11_g02660 Coffea_canephora|Cc11_g07840 Coffea_canephora|Cc11_g07850 Coffea_canephora|Cc11_g07870 Coffea_canephora|Cc11_g07890 Coffea_canephora|Cc11_g07900 Coffea_canephora|Cc11_g07940 Coffea_canephora|Cc11_g07950 Coffea_canephora|Cc00_g35380 Coffea_canephora|Cc11_g02130 Coffea_canephora|Cc11_g07880 Coffea_canephora|Cc00_g29180 Coffea_canephora|Cc00_g17340 Coffea_canephora|Cc02_g16030 Coffea_canephora|Cc11_g03030 Coffea_canephora|Cc00_g10000 Coffea_canephora|Cc00_g22030 Coffea_canephora|Cc08_g03580 Coffea_canephora|Cc00_g10280 Coffea_canephora|Cc00_g19660 Coffea_canephora|Cc00_g22930 Coffea_canephora|Cc00_g27850 Coffea_canephora|Cc00_g30100 Coffea_canephora|Cc00_g33400 Coffea_canephora|Cc08_g08130 Coffea_canephora|Cc08_g08690 Coffea_canephora|Cc08_g08760 Coffea_canephora|Cc11_g00840 Coffea_canephora|Cc00_g10300 Coffea_canephora|Cc00_g10310 Coffea_canephora|Cc00_g11260 Coffea_canephora|Cc00_g21320 Coffea_canephora|Cc00_g28910 Coffea_canephora|Cc00_g30200 Coffea_canephora|Cc00_g35350 Coffea_canephora|Cc03_g13290 Coffea_canephora|Cc03_g14050 Coffea_canephora|Cc08_g08120 Coffea_canephora|Cc08_g08770 Coffea_canephora|Cc00_g34430 Coffea_canephora|Cc00_g11960 Coffea_canephora|Cc09_g08240 Coffea_canephora|Cc09_g08280 Coffea_canephora|Cc00_g13190 Coffea_canephora|Cc09_g05550 Coffea_canephora|Cc09_g05730 Coffea_canephora|Cc10_g09090 Coffea_canephora|Cc00_g27380 Coffea_canephora|Cc00_g24020 Coffea_canephora|Cc00_g27940 Coffea_canephora|Cc00_g33620 Coffea_canephora|Cc04_g14410 Coffea_canephora|Cc09_g07780 Coffea_canephora|Cc05_g00230 Coffea_canephora|Cc00_g33120 Coffea_canephora|Cc08_g10200 Coffea_canephora|Cc08_g10230 Coffea_canephora|Cc03_g13340 Coffea_canephora|Cc02_g15330 Coffea_canephora|Cc02_g31960 Coffea_canephora|Cc09_g05450 Coffea_canephora|Cc09_g08290 Coffea_canephora|Cc03_g09240 Coffea_canephora|Cc05_g00240 Coffea_canephora|Cc08_g03700 Coffea_canephora|Cc08_g08630 Coffea_canephora|Cc08_g10260 Daucus_carota|DCAR_000832 Daucus_carota|DCAR_003172 Daucus_carota|DCAR_004265 Daucus_carota|DCAR_004266 Daucus_carota|DCAR_019729 Daucus_carota|DCAR_027544 Daucus_carota|DCAR_007384 Daucus_carota|DCAR_015434 Daucus_carota|DCAR_028141 Daucus_carota|DCAR_028142 Daucus_carota|DCAR_014274 Daucus_carota|DCAR_014276 Daucus_carota|DCAR_014277 Daucus_carota|DCAR_014787 Daucus_carota|DCAR_023116 Daucus_carota|DCAR_027138 Daucus_carota|DCAR_016313 Daucus_carota|DCAR_025549 Daucus_carota|DCAR_019417 Daucus_carota|DCAR_019418 Daucus_carota|DCAR_027545 Daucus_carota|DCAR_027546 Daucus_carota|DCAR_027547 Lactuca_sativa|Lsat_1_v5_gn_1_30780.1 Lactuca_sativa|Lsat_1_v5_gn_7_49561.1 Lactuca_sativa|Lsat_1_v5_gn_1_43621.1 Lactuca_sativa|Lsat_1_v5_gn_1_43641.1 Lactuca_sativa|Lsat_1_v5_gn_2_107620.1 Lactuca_sativa|Lsat_1_v5_gn_2_117861.1 Lactuca_sativa|Lsat_1_v5_gn_2_120461.1 Lactuca_sativa|Lsat_1_v5_gn_2_120781.1 Lactuca_sativa|Lsat_1_v5_gn_2_120861.1 Lactuca_sativa|Lsat_1_v5_gn_2_120901.1 Lactuca_sativa|Lsat_1_v5_gn_2_121001.1 Lactuca_sativa|Lsat_1_v5_gn_2_121060.1 Lactuca_sativa|Lsat_1_v5_gn_2_121160.1 Lactuca_sativa|Lsat_1_v5_gn_2_122160.1 Lactuca_sativa|Lsat_1_v5_gn_2_122340.1 Lactuca_sativa|Lsat_1_v5_gn_2_122720.1 Lactuca_sativa|Lsat_1_v5_gn_2_38141.1 Lactuca_sativa|Lsat_1_v5_gn_2_44620.1 Lactuca_sativa|Lsat_1_v5_gn_2_55441.1 Lactuca_sativa|Lsat_1_v5_gn_3_11081.1 Lactuca_sativa|Lsat_1_v5_gn_3_43541.1 Lactuca_sativa|Lsat_1_v5_gn_4_129001.1 Lactuca_sativa|Lsat_1_v5_gn_4_130100.1 Lactuca_sativa|Lsat_1_v5_gn_4_130161.1 Lactuca_sativa|Lsat_1_v5_gn_7_21720.1 Lactuca_sativa|Lsat_1_v5_gn_9_104161.1 Lactuca_sativa|Lsat_1_v5_gn_2_120501.1 Lactuca_sativa|Lsat_1_v5_gn_2_120441.1 Lactuca_sativa|Lsat_1_v5_gn_7_32841.1 Rhododendron_delavayi|DUH000510.1 Rhododendron_delavayi|DUH006116.1 Rhododendron_delavayi|DUH006117.3 Rhododendron_delavayi|DUH008042.1 Rhododendron_delavayi|DUH002477.1 Rhododendron_delavayi|DUH014839.3 Rhododendron_delavayi|DUH004432.2 Rhododendron_delavayi|DUH019739.1 Rhododendron_delavayi|DUH019743.2 Rhododendron_delavayi|DUH021560.1 Rhododendron_delavayi|DUH029070.1 Rhododendron_delavayi|DUH005458.1 Rhododendron_delavayi|DUH005516.1 Rhododendron_delavayi|DUH007678.1 Rhododendron_delavayi|DUH009816.1 Rhododendron_delavayi|DUH012105.1 Rhododendron_delavayi|DUH012107.1 Rhododendron_delavayi|DUH021441.1 Rhododendron_delavayi|DUH021444.1 Rhododendron_delavayi|DUH021962.1 Rhododendron_delavayi|DUH025109.1 Rhododendron_delavayi|DUH029747.3 Rhododendron_delavayi|DUH029752.1 Rhododendron_delavayi|DUH032648.1 Rhododendron_delavayi|DUH007679.1 Rhododendron_delavayi|DUH009817.1 Rhododendron_delavayi|DUH009819.1 Rhododendron_delavayi|DUH012866.1 Rhododendron_delavayi|DUH012869.1 Rhododendron_delavayi|DUH018170.1 Rhododendron_delavayi|DUH018171.1 Rhododendron_delavayi|DUH025357.1 Rhododendron_delavayi|DUH029751.1 Rhododendron_delavayi|DUH010739.1 Rhododendron_delavayi|DUH032361.1 Rhododendron_delavayi|DUH007874.1 Rhododendron_delavayi|DUH009818.1 Rhododendron_delavayi|DUH029748.1 Rhododendron_delavayi|DUH021346.1 Rhododendron_delavayi|DUH018362.2 Rhododendron_delavayi|DUH026825.1 Rhododendron_delavayi|DUH024039.1 Rhododendron_delavayi|DUH021959.1 Rhododendron_delavayi|DUH021963.1 Rhododendron_delavayi|DUH028239.1 Vitis_vinifera|GSVIVT01000819001 Vitis_vinifera|GSVIVT01021636001 Vitis_vinifera|GSVIVT01001653001 Vitis_vinifera|GSVIVT01001656001 Vitis_vinifera|GSVIVT01002253001 Vitis_vinifera|GSVIVT01010040001 Vitis_vinifera|GSVIVT01016080001 Vitis_vinifera|GSVIVT01020729001 Vitis_vinifera|GSVIVT01020730001 Vitis_vinifera|GSVIVT01020735001 Vitis_vinifera|GSVIVT01021635001 Vitis_vinifera|GSVIVT01021645001 Vitis_vinifera|GSVIVT01021648001 Vitis_vinifera|GSVIVT01020732001 Arabidopsis_thaliana|AT2G24130.1 Catharanthus_roseus|CRO_T026365 Coffea_canephora|Cc04_g05260 Coffea_canephora|Cc06_g14560 Vitis_vinifera|GSVIVT01023658001 Vitis_vinifera|GSVIVT01020897001 Camptotheca_acuminata|CacGene08003 Daucus_carota|DCAR_024840 Rhododendron_delavayi|DUH023533.1 Camptotheca_acuminata|CacGene19743 Vitis_vinifera|GSVIVT01016054001 Lactuca_sativa|Lsat_1_v5_gn_7_36640.1 Rhododendron_delavayi|DUH000514.2 Rhododendron_delavayi|DUH022562.1 Vitis_vinifera|GSVIVT01009394001 Vitis_vinifera|GSVIVT01032850001 Vitis_vinifera|GSVIVT01038699001 Vitis_vinifera|GSVIVT01017518001
OCG13: Catharanthus_roseus|CRO_T004515 Catharanthus_roseus|CRO_T025690 Catharanthus_roseus|CRO_T000947 Catharanthus_roseus|CRO_T011799 Catharanthus_roseus|CRO_T004955 Catharanthus_roseus|CRO_T012661 Catharanthus_roseus|CRO_T006039 Catharanthus_roseus|CRO_T018362 Catharanthus_roseus|CRO_T031276 Catharanthus_roseus|CRO_T029959 Catharanthus_roseus|CRO_T009899 Catharanthus_roseus|CRO_T026986 Catharanthus_roseus|CRO_T015551 Catharanthus_roseus|CRO_T008481 Catharanthus_roseus|CRO_T011411 Catharanthus_roseus|CRO_T016094 Catharanthus_roseus|CRO_T013450 Catharanthus_roseus|CRO_T026987 Catharanthus_roseus|CRO_T016682 Catharanthus_roseus|CRO_T024187 Catharanthus_roseus|CRO_T011941 Catharanthus_roseus|CRO_T030612 Catharanthus_roseus|CRO_T029711 Catharanthus_roseus|CRO_T010744 Catharanthus_roseus|CRO_T012340 Catharanthus_roseus|CRO_T032548 Catharanthus_roseus|CRO_T030825 Catharanthus_roseus|CRO_T012859 Catharanthus_roseus|CRO_T004207 Catharanthus_roseus|CRO_T017613 Catharanthus_roseus|CRO_T017663 Catharanthus_roseus|CRO_T005879 Catharanthus_roseus|CRO_T027603 Catharanthus_roseus|CRO_T026916 Catharanthus_roseus|CRO_T013654 Catharanthus_roseus|CRO_T018019 Catharanthus_roseus|CRO_T028904 Catharanthus_roseus|CRO_T014861 Catharanthus_roseus|CRO_T015740 Catharanthus_roseus|CRO_T014244 Catharanthus_roseus|CRO_T025064 Catharanthus_roseus|CRO_T018380 Catharanthus_roseus|CRO_T029194 Catharanthus_roseus|CRO_T028294 Catharanthus_roseus|CRO_T017266 Catharanthus_roseus|CRO_T007000 Catharanthus_roseus|CRO_T007714 Catharanthus_roseus|CRO_T024723 Catharanthus_roseus|CRO_T010799 Catharanthus_roseus|CRO_T023259 Catharanthus_roseus|CRO_T021590 Catharanthus_roseus|CRO_T024946 Catharanthus_roseus|CRO_T027492 Catharanthus_roseus|CRO_T016428 Catharanthus_roseus|CRO_T014374 Catharanthus_roseus|CRO_T032084 Catharanthus_roseus|CRO_T020578 Catharanthus_roseus|CRO_T024738 Catharanthus_roseus|CRO_T008621 Catharanthus_roseus|CRO_T007589 Catharanthus_roseus|CRO_T024135 Catharanthus_roseus|CRO_T022073 Catharanthus_roseus|CRO_T014233 Catharanthus_roseus|CRO_T023105 Catharanthus_roseus|CRO_T030989 Catharanthus_roseus|CRO_T015491 Catharanthus_roseus|CRO_T016220 Catharanthus_roseus|CRO_T032371 Catharanthus_roseus|CRO_T018256 Catharanthus_roseus|CRO_T022683 Catharanthus_roseus|CRO_T033543 Catharanthus_roseus|CRO_T031157 Catharanthus_roseus|CRO_T027464 Catharanthus_roseus|CRO_T031598 Catharanthus_roseus|CRO_T031148 Catharanthus_roseus|CRO_T033620 Catharanthus_roseus|CRO_T026229 Catharanthus_roseus|CRO_T030893 Catharanthus_roseus|CRO_T025996 Catharanthus_roseus|CRO_T026995 Catharanthus_roseus|CRO_T031455 Catharanthus_roseus|CRO_T027680 Catharanthus_roseus|CRO_T030613 Catharanthus_roseus|CRO_T030625 Catharanthus_roseus|CRO_T032274 Catharanthus_roseus|CRO_T031354 Catharanthus_roseus|CRO_T000660 Catharanthus_roseus|CRO_T007042 Catharanthus_roseus|CRO_T011661 Catharanthus_roseus|CRO_T021899 Catharanthus_roseus|CRO_T009436 Catharanthus_roseus|CRO_T018591 Catharanthus_roseus|CRO_T011427 Catharanthus_roseus|CRO_T019090 Catharanthus_roseus|CRO_T016221 Catharanthus_roseus|CRO_T025400 Catharanthus_roseus|CRO_T030239 Catharanthus_roseus|CRO_T001975 Catharanthus_roseus|CRO_T017339 Catharanthus_roseus|CRO_T023024 Catharanthus_roseus|CRO_T003094 Catharanthus_roseus|CRO_T030227 Catharanthus_roseus|CRO_T025997 Catharanthus_roseus|CRO_T033535 Catharanthus_roseus|CRO_T032914 Catharanthus_roseus|CRO_T021949 Catharanthus_roseus|CRO_T010580 Catharanthus_roseus|CRO_T005606 Catharanthus_roseus|CRO_T023815 Catharanthus_roseus|CRO_T025447 Catharanthus_roseus|CRO_T029350 Catharanthus_roseus|CRO_T015625 Catharanthus_roseus|CRO_T008296 Catharanthus_roseus|CRO_T007278 Catharanthus_roseus|CRO_T020586 Catharanthus_roseus|CRO_T029747 Catharanthus_roseus|CRO_T015358 Catharanthus_roseus|CRO_T020169 Catharanthus_roseus|CRO_T002964 Catharanthus_roseus|CRO_T010374 Catharanthus_roseus|CRO_T017580 Catharanthus_roseus|CRO_T024694 Catharanthus_roseus|CRO_T024724 Catharanthus_roseus|CRO_T018686 Catharanthus_roseus|CRO_T015307 Catharanthus_roseus|CRO_T021150 Catharanthus_roseus|CRO_T021231 Catharanthus_roseus|CRO_T011165 Catharanthus_roseus|CRO_T021542 Catharanthus_roseus|CRO_T029577 Catharanthus_roseus|CRO_T020596 Catharanthus_roseus|CRO_T012384 Catharanthus_roseus|CRO_T028596 Catharanthus_roseus|CRO_T015490 Catharanthus_roseus|CRO_T028178 Catharanthus_roseus|CRO_T005802 Catharanthus_roseus|CRO_T032574 Catharanthus_roseus|CRO_T031029 Catharanthus_roseus|CRO_T009133 Catharanthus_roseus|CRO_T018982 Catharanthus_roseus|CRO_T010012 Catharanthus_roseus|CRO_T026518 Catharanthus_roseus|CRO_T014631 Catharanthus_roseus|CRO_T027070 Catharanthus_roseus|CRO_T010191 Catharanthus_roseus|CRO_T013514 Catharanthus_roseus|CRO_T030510 Catharanthus_roseus|CRO_T021373 Catharanthus_roseus|CRO_T015741 Catharanthus_roseus|CRO_T009654 Catharanthus_roseus|CRO_T011115 Catharanthus_roseus|CRO_T033221 Catharanthus_roseus|CRO_T033163 Catharanthus_roseus|CRO_T028696 Catharanthus_roseus|CRO_T018456 Catharanthus_roseus|CRO_T028129 Catharanthus_roseus|CRO_T021734 Catharanthus_roseus|CRO_T016442 Catharanthus_roseus|CRO_T018379 Catharanthus_roseus|CRO_T015470 Catharanthus_roseus|CRO_T032448 Catharanthus_roseus|CRO_T027478 Catharanthus_roseus|CRO_T023505 Catharanthus_roseus|CRO_T029441 Catharanthus_roseus|CRO_T016018 Catharanthus_roseus|CRO_T005365 Catharanthus_roseus|CRO_T015660 Catharanthus_roseus|CRO_T014749 Catharanthus_roseus|CRO_T022352 Catharanthus_roseus|CRO_T023816 Catharanthus_roseus|CRO_T014318 Catharanthus_roseus|CRO_T025058 Catharanthus_roseus|CRO_T021211 Catharanthus_roseus|CRO_T026301 Catharanthus_roseus|CRO_T028718 Catharanthus_roseus|CRO_T030264 Catharanthus_roseus|CRO_T014163 Catharanthus_roseus|CRO_T029710 Catharanthus_roseus|CRO_T016087 Catharanthus_roseus|CRO_T023601 Catharanthus_roseus|CRO_T026058 Catharanthus_roseus|CRO_T016883 Catharanthus_roseus|CRO_T015895 Catharanthus_roseus|CRO_T027238 Catharanthus_roseus|CRO_T025023 Catharanthus_roseus|CRO_T015359 Catharanthus_roseus|CRO_T029833 Catharanthus_roseus|CRO_T011616 Catharanthus_roseus|CRO_T018457 Catharanthus_roseus|CRO_T011990 Catharanthus_roseus|CRO_T004810 Catharanthus_roseus|CRO_T029904 Catharanthus_roseus|CRO_T005703 Catharanthus_roseus|CRO_T018334 Catharanthus_roseus|CRO_T030207 Catharanthus_roseus|CRO_T005870 Catharanthus_roseus|CRO_T007830 Catharanthus_roseus|CRO_T019299 Catharanthus_roseus|CRO_T007597 Catharanthus_roseus|CRO_T010052 Catharanthus_roseus|CRO_T015167 Catharanthus_roseus|CRO_T006214 Catharanthus_roseus|CRO_T015940 Catharanthus_roseus|CRO_T008466 Catharanthus_roseus|CRO_T017211 Catharanthus_roseus|CRO_T006240 Catharanthus_roseus|CRO_T028743 Catharanthus_roseus|CRO_T021531 Catharanthus_roseus|CRO_T010051 Catharanthus_roseus|CRO_T009631 Catharanthus_roseus|CRO_T024733 Catharanthus_roseus|CRO_T016436 Catharanthus_roseus|CRO_T004266 Catharanthus_roseus|CRO_T003242 Catharanthus_roseus|CRO_T003351 Catharanthus_roseus|CRO_T003058 Catharanthus_roseus|CRO_T004209 Catharanthus_roseus|CRO_T011937 Catharanthus_roseus|CRO_T018458 Catharanthus_roseus|CRO_T023169 Catharanthus_roseus|CRO_T005014 Catharanthus_roseus|CRO_T012673 Catharanthus_roseus|CRO_T023073 Catharanthus_roseus|CRO_T030209 Catharanthus_roseus|CRO_T031689 Catharanthus_roseus|CRO_T029088 Catharanthus_roseus|CRO_T017491 Catharanthus_roseus|CRO_T015119 Catharanthus_roseus|CRO_T020875 Catharanthus_roseus|CRO_T032918 Catharanthus_roseus|CRO_T030022 Catharanthus_roseus|CRO_T023970 Catharanthus_roseus|CRO_T033261 Catharanthus_roseus|CRO_T018683 Catharanthus_roseus|CRO_T013541 Catharanthus_roseus|CRO_T009656 Catharanthus_roseus|CRO_T006389 Catharanthus_roseus|CRO_T013580 Catharanthus_roseus|CRO_T004602 Catharanthus_roseus|CRO_T029911 Catharanthus_roseus|CRO_T029638 Catharanthus_roseus|CRO_T011426 Catharanthus_roseus|CRO_T024603 Catharanthus_roseus|CRO_T030115 Catharanthus_roseus|CRO_T018314 Catharanthus_roseus|CRO_T029692 Catharanthus_roseus|CRO_T008676 Catharanthus_roseus|CRO_T032948 Catharanthus_roseus|CRO_T030290 Catharanthus_roseus|CRO_T030596 Catharanthus_roseus|CRO_T009327 Catharanthus_roseus|CRO_T006268 Catharanthus_roseus|CRO_T006215 Catharanthus_roseus|CRO_T030509 Catharanthus_roseus|CRO_T005555 Catharanthus_roseus|CRO_T030176 Catharanthus_roseus|CRO_T022981 Catharanthus_roseus|CRO_T008209 Catharanthus_roseus|CRO_T012338 Catharanthus_roseus|CRO_T014760 Catharanthus_roseus|CRO_T010492 Catharanthus_roseus|CRO_T005782 Catharanthus_roseus|CRO_T006927 Catharanthus_roseus|CRO_T000694 Catharanthus_roseus|CRO_T001780 Catharanthus_roseus|CRO_T005907 Catharanthus_roseus|CRO_T006976 Catharanthus_roseus|CRO_T005110 Catharanthus_roseus|CRO_T002950 Catharanthus_roseus|CRO_T016705 Catharanthus_roseus|CRO_T000895 Catharanthus_roseus|CRO_T030062 Catharanthus_roseus|CRO_T030881 Catharanthus_roseus|CRO_T021099 Catharanthus_roseus|CRO_T022042 Catharanthus_roseus|CRO_T017122 Catharanthus_roseus|CRO_T017620 Catharanthus_roseus|CRO_T031410 Catharanthus_roseus|CRO_T025451 Catharanthus_roseus|CRO_T006418 Catharanthus_roseus|CRO_T010282 Catharanthus_roseus|CRO_T033129 Catharanthus_roseus|CRO_T007985 Catharanthus_roseus|CRO_T010281 Catharanthus_roseus|CRO_T011347 Catharanthus_roseus|CRO_T009366 Catharanthus_roseus|CRO_T014315 Catharanthus_roseus|CRO_T000247 Catharanthus_roseus|CRO_T003246 Catharanthus_roseus|CRO_T012323 Catharanthus_roseus|CRO_T000507 Catharanthus_roseus|CRO_T000912 Catharanthus_roseus|CRO_T004571 Catharanthus_roseus|CRO_T004062 Catharanthus_roseus|CRO_T027728 Catharanthus_roseus|CRO_T031931 Catharanthus_roseus|CRO_T033067 Catharanthus_roseus|CRO_T026037 Catharanthus_roseus|CRO_T007564 Catharanthus_roseus|CRO_T017739 Catharanthus_roseus|CRO_T021409 Catharanthus_roseus|CRO_T005184 Catharanthus_roseus|CRO_T030198 Catharanthus_roseus|CRO_T004843 Catharanthus_roseus|CRO_T002615 Catharanthus_roseus|CRO_T005732 Catharanthus_roseus|CRO_T010607 Catharanthus_roseus|CRO_T013661 Catharanthus_roseus|CRO_T027169 Catharanthus_roseus|CRO_T011519 Catharanthus_roseus|CRO_T009166 Catharanthus_roseus|CRO_T005109 Catharanthus_roseus|CRO_T004261 Catharanthus_roseus|CRO_T007179 Catharanthus_roseus|CRO_T002151 Catharanthus_roseus|CRO_T024956 Catharanthus_roseus|CRO_T024362 Catharanthus_roseus|CRO_T005650 Catharanthus_roseus|CRO_T003185 Catharanthus_roseus|CRO_T001478 Catharanthus_roseus|CRO_T006845 Catharanthus_roseus|CRO_T011164 Catharanthus_roseus|CRO_T013627 Catharanthus_roseus|CRO_T020445 Catharanthus_roseus|CRO_T015834 Catharanthus_roseus|CRO_T000358 Catharanthus_roseus|CRO_T001515 Catharanthus_roseus|CRO_T004050 Catharanthus_roseus|CRO_T000914 Catharanthus_roseus|CRO_T008880 Catharanthus_roseus|CRO_T005868 Catharanthus_roseus|CRO_T006275 Catharanthus_roseus|CRO_T005518 Catharanthus_roseus|CRO_T004248 Catharanthus_roseus|CRO_T030360 Catharanthus_roseus|CRO_T010745 Catharanthus_roseus|CRO_T005177 Catharanthus_roseus|CRO_T003592 Rhododendron_delavayi|DUH023976.1
OCG14: Catharanthus_roseus|CRO_T000106 Catharanthus_roseus|CRO_T009974 Catharanthus_roseus|CRO_T013911 Catharanthus_roseus|CRO_T008552 Catharanthus_roseus|CRO_T024129 Catharanthus_roseus|CRO_T004840 Catharanthus_roseus|CRO_T002367 Catharanthus_roseus|CRO_T015366 Catharanthus_roseus|CRO_T025659 Catharanthus_roseus|CRO_T015211 Catharanthus_roseus|CRO_T006837 Catharanthus_roseus|CRO_T022130 Catharanthus_roseus|CRO_T008798 Catharanthus_roseus|CRO_T029641 Catharanthus_roseus|CRO_T026617 Catharanthus_roseus|CRO_T011125 Catharanthus_roseus|CRO_T032541 Catharanthus_roseus|CRO_T004976 Catharanthus_roseus|CRO_T007764 Catharanthus_roseus|CRO_T002792 Catharanthus_roseus|CRO_T007355 Catharanthus_roseus|CRO_T031527 Catharanthus_roseus|CRO_T031057 Catharanthus_roseus|CRO_T028970 Catharanthus_roseus|CRO_T024033 Catharanthus_roseus|CRO_T001773 Catharanthus_roseus|CRO_T023560 Catharanthus_roseus|CRO_T014722 Catharanthus_roseus|CRO_T002183 Catharanthus_roseus|CRO_T030261 Catharanthus_roseus|CRO_T031500 Catharanthus_roseus|CRO_T023265 Catharanthus_roseus|CRO_T032025 Catharanthus_roseus|CRO_T009114 Catharanthus_roseus|CRO_T002637 Catharanthus_roseus|CRO_T023440 Catharanthus_roseus|CRO_T007033 Catharanthus_roseus|CRO_T013325 Catharanthus_roseus|CRO_T000357 Catharanthus_roseus|CRO_T002135 Catharanthus_roseus|CRO_T001281 Catharanthus_roseus|CRO_T005745 Catharanthus_roseus|CRO_T032381 Catharanthus_roseus|CRO_T033353 Catharanthus_roseus|CRO_T020059 Catharanthus_roseus|CRO_T018249 Catharanthus_roseus|CRO_T031370 Catharanthus_roseus|CRO_T016154 Catharanthus_roseus|CRO_T029915 Catharanthus_roseus|CRO_T021537 Catharanthus_roseus|CRO_T017836 Catharanthus_roseus|CRO_T026751 Catharanthus_roseus|CRO_T033124 Catharanthus_roseus|CRO_T033066 Catharanthus_roseus|CRO_T006431 Catharanthus_roseus|CRO_T020013 Catharanthus_roseus|CRO_T005321 Catharanthus_roseus|CRO_T003778 Catharanthus_roseus|CRO_T008290 Catharanthus_roseus|CRO_T013769 Catharanthus_roseus|CRO_T015329 Catharanthus_roseus|CRO_T023698 Catharanthus_roseus|CRO_T003243 Catharanthus_roseus|CRO_T031274 Catharanthus_roseus|CRO_T012356 Catharanthus_roseus|CRO_T000502 Catharanthus_roseus|CRO_T017290 Catharanthus_roseus|CRO_T026481 Catharanthus_roseus|CRO_T017587 Catharanthus_roseus|CRO_T024365 Catharanthus_roseus|CRO_T004156 Catharanthus_roseus|CRO_T023834 Catharanthus_roseus|CRO_T000704 Catharanthus_roseus|CRO_T001624 Catharanthus_roseus|CRO_T017540 Catharanthus_roseus|CRO_T016089 Catharanthus_roseus|CRO_T017064 Catharanthus_roseus|CRO_T007025 Catharanthus_roseus|CRO_T010898 Catharanthus_roseus|CRO_T018032 Catharanthus_roseus|CRO_T029116 Catharanthus_roseus|CRO_T003606 Catharanthus_roseus|CRO_T022996 Catharanthus_roseus|CRO_T024818 Catharanthus_roseus|CRO_T011835 Catharanthus_roseus|CRO_T026367 Catharanthus_roseus|CRO_T010688 Catharanthus_roseus|CRO_T003045 Catharanthus_roseus|CRO_T029901 Catharanthus_roseus|CRO_T007966 Catharanthus_roseus|CRO_T017016 Catharanthus_roseus|CRO_T005906 Catharanthus_roseus|CRO_T002518 Catharanthus_roseus|CRO_T006474 Catharanthus_roseus|CRO_T016679 Catharanthus_roseus|CRO_T018005 Catharanthus_roseus|CRO_T028544 Catharanthus_roseus|CRO_T016845 Catharanthus_roseus|CRO_T030302 Catharanthus_roseus|CRO_T023785 Catharanthus_roseus|CRO_T013556 Catharanthus_roseus|CRO_T020812 Catharanthus_roseus|CRO_T028148 Catharanthus_roseus|CRO_T000217 Catharanthus_roseus|CRO_T011807 Catharanthus_roseus|CRO_T030064 Catharanthus_roseus|CRO_T002881 Catharanthus_roseus|CRO_T016167 Catharanthus_roseus|CRO_T016738 Catharanthus_roseus|CRO_T026069 Catharanthus_roseus|CRO_T008184 Catharanthus_roseus|CRO_T011388 Catharanthus_roseus|CRO_T005653 Catharanthus_roseus|CRO_T008021 Catharanthus_roseus|CRO_T011537 Catharanthus_roseus|CRO_T019483 Catharanthus_roseus|CRO_T027030 Catharanthus_roseus|CRO_T000558 Catharanthus_roseus|CRO_T021167 Catharanthus_roseus|CRO_T016775 Catharanthus_roseus|CRO_T025329 Catharanthus_roseus|CRO_T000632 Catharanthus_roseus|CRO_T026968 Catharanthus_roseus|CRO_T016233 Catharanthus_roseus|CRO_T005097 Catharanthus_roseus|CRO_T010596 Catharanthus_roseus|CRO_T032584 Catharanthus_roseus|CRO_T013469 Catharanthus_roseus|CRO_T028998 Catharanthus_roseus|CRO_T032064 Catharanthus_roseus|CRO_T009911 Catharanthus_roseus|CRO_T031808 Catharanthus_roseus|CRO_T000575 Catharanthus_roseus|CRO_T026543 Catharanthus_roseus|CRO_T009786 Catharanthus_roseus|CRO_T024762 Catharanthus_roseus|CRO_T001872 Catharanthus_roseus|CRO_T020648 Catharanthus_roseus|CRO_T019912 Catharanthus_roseus|CRO_T026259 Catharanthus_roseus|CRO_T023725 Catharanthus_roseus|CRO_T023744 Catharanthus_roseus|CRO_T023797 Catharanthus_roseus|CRO_T026676 Catharanthus_roseus|CRO_T001462 Catharanthus_roseus|CRO_T007158 Catharanthus_roseus|CRO_T027767 Catharanthus_roseus|CRO_T009804 Catharanthus_roseus|CRO_T018825 Catharanthus_roseus|CRO_T023107 Catharanthus_roseus|CRO_T004826 Catharanthus_roseus|CRO_T011599 Catharanthus_roseus|CRO_T015981 Catharanthus_roseus|CRO_T032498 Catharanthus_roseus|CRO_T025417 Catharanthus_roseus|CRO_T028871 Catharanthus_roseus|CRO_T008464 Catharanthus_roseus|CRO_T003514 Catharanthus_roseus|CRO_T003603 Catharanthus_roseus|CRO_T031310 Catharanthus_roseus|CRO_T003582 Catharanthus_roseus|CRO_T006894 Catharanthus_roseus|CRO_T007032 Catharanthus_roseus|CRO_T023852 Catharanthus_roseus|CRO_T002007 Catharanthus_roseus|CRO_T004655 Catharanthus_roseus|CRO_T022049 Catharanthus_roseus|CRO_T033361 Catharanthus_roseus|CRO_T016899 Catharanthus_roseus|CRO_T005240 Catharanthus_roseus|CRO_T008185 Catharanthus_roseus|CRO_T009943 Catharanthus_roseus|CRO_T007361 Catharanthus_roseus|CRO_T000779 Catharanthus_roseus|CRO_T001485 Catharanthus_roseus|CRO_T012160 Catharanthus_roseus|CRO_T015278 Catharanthus_roseus|CRO_T008867 Catharanthus_roseus|CRO_T023434 Catharanthus_roseus|CRO_T004007 Catharanthus_roseus|CRO_T002161 Catharanthus_roseus|CRO_T001283 Catharanthus_roseus|CRO_T018839 Catharanthus_roseus|CRO_T005118 Catharanthus_roseus|CRO_T025063 Catharanthus_roseus|CRO_T030518 Catharanthus_roseus|CRO_T018103 Catharanthus_roseus|CRO_T022789 Catharanthus_roseus|CRO_T010459 Catharanthus_roseus|CRO_T021840 Catharanthus_roseus|CRO_T001445 Catharanthus_roseus|CRO_T015803 Catharanthus_roseus|CRO_T014535 Catharanthus_roseus|CRO_T007486 Catharanthus_roseus|CRO_T011413 Catharanthus_roseus|CRO_T017103 Catharanthus_roseus|CRO_T001073 Catharanthus_roseus|CRO_T001290 Catharanthus_roseus|CRO_T001251 Catharanthus_roseus|CRO_T001992 Catharanthus_roseus|CRO_T021714 Catharanthus_roseus|CRO_T005599 Catharanthus_roseus|CRO_T033749 Catharanthus_roseus|CRO_T015956 Catharanthus_roseus|CRO_T004918 Catharanthus_roseus|CRO_T007084 Catharanthus_roseus|CRO_T025233 Catharanthus_roseus|CRO_T011149 Catharanthus_roseus|CRO_T010937 Catharanthus_roseus|CRO_T011409 Catharanthus_roseus|CRO_T023150 Catharanthus_roseus|CRO_T023604 Catharanthus_roseus|CRO_T005471 Catharanthus_roseus|CRO_T016479 Catharanthus_roseus|CRO_T019832 Catharanthus_roseus|CRO_T026191 Catharanthus_roseus|CRO_T022093 Catharanthus_roseus|CRO_T028543 Catharanthus_roseus|CRO_T021060 Catharanthus_roseus|CRO_T000559 Catharanthus_roseus|CRO_T028026 Catharanthus_roseus|CRO_T000706 Catharanthus_roseus|CRO_T008023 Catharanthus_roseus|CRO_T022468 Catharanthus_roseus|CRO_T004304 Catharanthus_roseus|CRO_T000750 Catharanthus_roseus|CRO_T005740 Catharanthus_roseus|CRO_T003676 Catharanthus_roseus|CRO_T033530 Catharanthus_roseus|CRO_T024522 Catharanthus_roseus|CRO_T001878 Catharanthus_roseus|CRO_T002481 Catharanthus_roseus|CRO_T024085 Catharanthus_roseus|CRO_T003012 Catharanthus_roseus|CRO_T004037 Catharanthus_roseus|CRO_T008522 Catharanthus_roseus|CRO_T022865 Catharanthus_roseus|CRO_T017748 Catharanthus_roseus|CRO_T003868 Catharanthus_roseus|CRO_T015277 Catharanthus_roseus|CRO_T011319 Catharanthus_roseus|CRO_T029763 Catharanthus_roseus|CRO_T027379 Catharanthus_roseus|CRO_T001250 Catharanthus_roseus|CRO_T022962 Catharanthus_roseus|CRO_T001070 Catharanthus_roseus|CRO_T022009 Catharanthus_roseus|CRO_T008215 Catharanthus_roseus|CRO_T031434 Catharanthus_roseus|CRO_T012205 Catharanthus_roseus|CRO_T023052 Catharanthus_roseus|CRO_T007870 Catharanthus_roseus|CRO_T015835 Catharanthus_roseus|CRO_T012814 Catharanthus_roseus|CRO_T022235 Catharanthus_roseus|CRO_T008901 Catharanthus_roseus|CRO_T028131 Catharanthus_roseus|CRO_T027304 Catharanthus_roseus|CRO_T025812 Catharanthus_roseus|CRO_T010503 Catharanthus_roseus|CRO_T027556 Catharanthus_roseus|CRO_T003170 Catharanthus_roseus|CRO_T003604 Catharanthus_roseus|CRO_T004644 Catharanthus_roseus|CRO_T025917 Catharanthus_roseus|CRO_T014077 Catharanthus_roseus|CRO_T014327 Catharanthus_roseus|CRO_T024175 Catharanthus_roseus|CRO_T020240 Catharanthus_roseus|CRO_T014232 Catharanthus_roseus|CRO_T014379 Catharanthus_roseus|CRO_T011586 Catharanthus_roseus|CRO_T028699 Catharanthus_roseus|CRO_T020109 Catharanthus_roseus|CRO_T020889 Catharanthus_roseus|CRO_T008656 Catharanthus_roseus|CRO_T027252 Catharanthus_roseus|CRO_T029614 Catharanthus_roseus|CRO_T005463 Catharanthus_roseus|CRO_T024347 Catharanthus_roseus|CRO_T015444 Catharanthus_roseus|CRO_T011950 Catharanthus_roseus|CRO_T016174 Catharanthus_roseus|CRO_T008487 Catharanthus_roseus|CRO_T010257 Catharanthus_roseus|CRO_T006305 Catharanthus_roseus|CRO_T004690 Catharanthus_roseus|CRO_T019975 Catharanthus_roseus|CRO_T012481 Catharanthus_roseus|CRO_T024312 Catharanthus_roseus|CRO_T003450 Catharanthus_roseus|CRO_T006823 Catharanthus_roseus|CRO_T029672 Catharanthus_roseus|CRO_T027793 Catharanthus_roseus|CRO_T015858 Catharanthus_roseus|CRO_T015954 Catharanthus_roseus|CRO_T011538 Catharanthus_roseus|CRO_T030854 Catharanthus_roseus|CRO_T016451 Catharanthus_roseus|CRO_T008685 Catharanthus_roseus|CRO_T008223 Catharanthus_roseus|CRO_T004574 Catharanthus_roseus|CRO_T012204 Catharanthus_roseus|CRO_T005472 Catharanthus_roseus|CRO_T029739 Catharanthus_roseus|CRO_T019517 Catharanthus_roseus|CRO_T022369 Catharanthus_roseus|CRO_T018006 Catharanthus_roseus|CRO_T010826 Catharanthus_roseus|CRO_T032284 Catharanthus_roseus|CRO_T026187 Catharanthus_roseus|CRO_T019923 Catharanthus_roseus|CRO_T030571 Catharanthus_roseus|CRO_T015154 Catharanthus_roseus|CRO_T007425 Catharanthus_roseus|CRO_T005654 Catharanthus_roseus|CRO_T016668 Catharanthus_roseus|CRO_T023139 Catharanthus_roseus|CRO_T008323 Catharanthus_roseus|CRO_T013533 Catharanthus_roseus|CRO_T028685 Catharanthus_roseus|CRO_T022775 Catharanthus_roseus|CRO_T003063 Catharanthus_roseus|CRO_T002798 Catharanthus_roseus|CRO_T010914 Catharanthus_roseus|CRO_T025174 Catharanthus_roseus|CRO_T019640 Catharanthus_roseus|CRO_T006340 Catharanthus_roseus|CRO_T007013 Catharanthus_roseus|CRO_T021841 Catharanthus_roseus|CRO_T033788 Catharanthus_roseus|CRO_T003398 Catharanthus_roseus|CRO_T000012 Catharanthus_roseus|CRO_T000183 Catharanthus_roseus|CRO_T012586 Catharanthus_roseus|CRO_T000008 Coffea_canephora|Cc00_g12280 Lactuca_sativa|Lsat_1_v5_gn_7_67841.1
OCG15: Catharanthus_roseus|CRO_T017412 Catharanthus_roseus|CRO_T017294 Catharanthus_roseus|CRO_T026612 Catharanthus_roseus|CRO_T004766 Catharanthus_roseus|CRO_T005329 Catharanthus_roseus|CRO_T032291 Catharanthus_roseus|CRO_T002505 Catharanthus_roseus|CRO_T028578 Catharanthus_roseus|CRO_T016412 Catharanthus_roseus|CRO_T008583 Catharanthus_roseus|CRO_T025734 Catharanthus_roseus|CRO_T018508 Catharanthus_roseus|CRO_T011194 Catharanthus_roseus|CRO_T027961 Catharanthus_roseus|CRO_T003595 Catharanthus_roseus|CRO_T002937 Catharanthus_roseus|CRO_T002824 Catharanthus_roseus|CRO_T009093 Catharanthus_roseus|CRO_T006300 Catharanthus_roseus|CRO_T012190 Catharanthus_roseus|CRO_T004773 Catharanthus_roseus|CRO_T008919 Catharanthus_roseus|CRO_T032288 Catharanthus_roseus|CRO_T005288 Catharanthus_roseus|CRO_T008288 Catharanthus_roseus|CRO_T028108 Catharanthus_roseus|CRO_T032289 Catharanthus_roseus|CRO_T009305 Catharanthus_roseus|CRO_T018551 Catharanthus_roseus|CRO_T032551 Catharanthus_roseus|CRO_T013117 Catharanthus_roseus|CRO_T031036 Catharanthus_roseus|CRO_T013118 Catharanthus_roseus|CRO_T020765 Catharanthus_roseus|CRO_T016604 Catharanthus_roseus|CRO_T027513 Catharanthus_roseus|CRO_T030451 Catharanthus_roseus|CRO_T019098 Catharanthus_roseus|CRO_T028724 Catharanthus_roseus|CRO_T014628 Catharanthus_roseus|CRO_T025398 Catharanthus_roseus|CRO_T031556 Catharanthus_roseus|CRO_T019674 Catharanthus_roseus|CRO_T019803 Catharanthus_roseus|CRO_T033468 Catharanthus_roseus|CRO_T033667 Catharanthus_roseus|CRO_T023037 Catharanthus_roseus|CRO_T027521 Catharanthus_roseus|CRO_T019173 Catharanthus_roseus|CRO_T030890 Catharanthus_roseus|CRO_T018961 Catharanthus_roseus|CRO_T029351 Catharanthus_roseus|CRO_T026035 Catharanthus_roseus|CRO_T027749 Catharanthus_roseus|CRO_T014481 Catharanthus_roseus|CRO_T032065 Catharanthus_roseus|CRO_T033431 Catharanthus_roseus|CRO_T032997 Catharanthus_roseus|CRO_T017699 Catharanthus_roseus|CRO_T029133 Catharanthus_roseus|CRO_T021265 Catharanthus_roseus|CRO_T024624 Catharanthus_roseus|CRO_T031614 Catharanthus_roseus|CRO_T028713 Catharanthus_roseus|CRO_T021832 Catharanthus_roseus|CRO_T026017 Catharanthus_roseus|CRO_T028070 Catharanthus_roseus|CRO_T029094 Catharanthus_roseus|CRO_T016525 Catharanthus_roseus|CRO_T016770 Catharanthus_roseus|CRO_T022898 Catharanthus_roseus|CRO_T013695 Catharanthus_roseus|CRO_T019309 Catharanthus_roseus|CRO_T032768 Catharanthus_roseus|CRO_T029758 Catharanthus_roseus|CRO_T032474 Catharanthus_roseus|CRO_T033538 Catharanthus_roseus|CRO_T014898 Catharanthus_roseus|CRO_T023661 Catharanthus_roseus|CRO_T020909 Catharanthus_roseus|CRO_T026773 Catharanthus_roseus|CRO_T018094 Catharanthus_roseus|CRO_T032969 Catharanthus_roseus|CRO_T023247 Catharanthus_roseus|CRO_T024500 Catharanthus_roseus|CRO_T028360 Catharanthus_roseus|CRO_T021635 Catharanthus_roseus|CRO_T016245 Catharanthus_roseus|CRO_T025935 Catharanthus_roseus|CRO_T030341 Catharanthus_roseus|CRO_T019802 Catharanthus_roseus|CRO_T025363 Catharanthus_roseus|CRO_T030161 Catharanthus_roseus|CRO_T016343 Catharanthus_roseus|CRO_T013550 Catharanthus_roseus|CRO_T030391 Catharanthus_roseus|CRO_T022995 Catharanthus_roseus|CRO_T021457 Catharanthus_roseus|CRO_T027037 Catharanthus_roseus|CRO_T016631 Catharanthus_roseus|CRO_T022215 Catharanthus_roseus|CRO_T023016 Catharanthus_roseus|CRO_T026460 Catharanthus_roseus|CRO_T031557 Catharanthus_roseus|CRO_T019830 Catharanthus_roseus|CRO_T026198 Catharanthus_roseus|CRO_T015790 Catharanthus_roseus|CRO_T015245 Catharanthus_roseus|CRO_T029028 Catharanthus_roseus|CRO_T028169 Catharanthus_roseus|CRO_T013318 Catharanthus_roseus|CRO_T022322 Catharanthus_roseus|CRO_T016602 Catharanthus_roseus|CRO_T026063 Catharanthus_roseus|CRO_T022461 Catharanthus_roseus|CRO_T021277 Catharanthus_roseus|CRO_T027669 Catharanthus_roseus|CRO_T032097 Catharanthus_roseus|CRO_T015286 Catharanthus_roseus|CRO_T024565 Catharanthus_roseus|CRO_T015805 Catharanthus_roseus|CRO_T025981 Catharanthus_roseus|CRO_T026049 Catharanthus_roseus|CRO_T027218 Catharanthus_roseus|CRO_T026247 Catharanthus_roseus|CRO_T031683 Catharanthus_roseus|CRO_T018405 Catharanthus_roseus|CRO_T021947 Catharanthus_roseus|CRO_T026914 Catharanthus_roseus|CRO_T031256 Catharanthus_roseus|CRO_T028071 Catharanthus_roseus|CRO_T019679 Catharanthus_roseus|CRO_T029148 Catharanthus_roseus|CRO_T028301 Catharanthus_roseus|CRO_T021480 Catharanthus_roseus|CRO_T024684 Catharanthus_roseus|CRO_T029129 Catharanthus_roseus|CRO_T014802 Catharanthus_roseus|CRO_T020157 Catharanthus_roseus|CRO_T021110 Catharanthus_roseus|CRO_T008354 Catharanthus_roseus|CRO_T026867 Catharanthus_roseus|CRO_T031415 Catharanthus_roseus|CRO_T025260 Catharanthus_roseus|CRO_T013291 Catharanthus_roseus|CRO_T010092 Catharanthus_roseus|CRO_T015459 Catharanthus_roseus|CRO_T020598 Catharanthus_roseus|CRO_T029346 Catharanthus_roseus|CRO_T005354 Catharanthus_roseus|CRO_T010461 Catharanthus_roseus|CRO_T015831 Catharanthus_roseus|CRO_T025789 Catharanthus_roseus|CRO_T032281 Catharanthus_roseus|CRO_T012858 Catharanthus_roseus|CRO_T018070 Catharanthus_roseus|CRO_T015699 Catharanthus_roseus|CRO_T015727 Catharanthus_roseus|CRO_T028403 Catharanthus_roseus|CRO_T027434 Catharanthus_roseus|CRO_T007056 Catharanthus_roseus|CRO_T023599 Catharanthus_roseus|CRO_T009321 Catharanthus_roseus|CRO_T010325 Catharanthus_roseus|CRO_T004772 Catharanthus_roseus|CRO_T008797 Catharanthus_roseus|CRO_T031135 Catharanthus_roseus|CRO_T020457 Catharanthus_roseus|CRO_T002845 Catharanthus_roseus|CRO_T016508 Catharanthus_roseus|CRO_T007011 Catharanthus_roseus|CRO_T012351 Catharanthus_roseus|CRO_T003211 Catharanthus_roseus|CRO_T010810 Catharanthus_roseus|CRO_T004091 Catharanthus_roseus|CRO_T005936 Catharanthus_roseus|CRO_T008885 Catharanthus_roseus|CRO_T022476 Catharanthus_roseus|CRO_T032106 Catharanthus_roseus|CRO_T017902 Catharanthus_roseus|CRO_T022225 Catharanthus_roseus|CRO_T021972 Catharanthus_roseus|CRO_T026134 Catharanthus_roseus|CRO_T028804 Catharanthus_roseus|CRO_T022528 Catharanthus_roseus|CRO_T027420 Catharanthus_roseus|CRO_T031475 Catharanthus_roseus|CRO_T022119 Catharanthus_roseus|CRO_T029380 Catharanthus_roseus|CRO_T030998 Catharanthus_roseus|CRO_T028384 Catharanthus_roseus|CRO_T014613 Catharanthus_roseus|CRO_T028378 Catharanthus_roseus|CRO_T028302 Catharanthus_roseus|CRO_T017094 Catharanthus_roseus|CRO_T023986 Catharanthus_roseus|CRO_T024123 Catharanthus_roseus|CRO_T030972 Catharanthus_roseus|CRO_T026864 Catharanthus_roseus|CRO_T007092 Catharanthus_roseus|CRO_T024683 Catharanthus_roseus|CRO_T031809 Catharanthus_roseus|CRO_T000438 Catharanthus_roseus|CRO_T000505 Catharanthus_roseus|CRO_T030490 Catharanthus_roseus|CRO_T011648 Catharanthus_roseus|CRO_T014895 Catharanthus_roseus|CRO_T012312 Catharanthus_roseus|CRO_T021274 Catharanthus_roseus|CRO_T015328 Catharanthus_roseus|CRO_T021226 Catharanthus_roseus|CRO_T014651 Catharanthus_roseus|CRO_T032814 Catharanthus_roseus|CRO_T011446 Catharanthus_roseus|CRO_T009620 Catharanthus_roseus|CRO_T026065 Catharanthus_roseus|CRO_T017510 Catharanthus_roseus|CRO_T016507 Catharanthus_roseus|CRO_T012239 Catharanthus_roseus|CRO_T024815 Catharanthus_roseus|CRO_T024335 Catharanthus_roseus|CRO_T024602 Catharanthus_roseus|CRO_T010994 Catharanthus_roseus|CRO_T006948 Catharanthus_roseus|CRO_T020314 Catharanthus_roseus|CRO_T016417 Catharanthus_roseus|CRO_T028206 Catharanthus_roseus|CRO_T014426 Catharanthus_roseus|CRO_T023154 Catharanthus_roseus|CRO_T022857 Catharanthus_roseus|CRO_T019938 Catharanthus_roseus|CRO_T029669 Catharanthus_roseus|CRO_T032776 Catharanthus_roseus|CRO_T031444 Catharanthus_roseus|CRO_T005809 Catharanthus_roseus|CRO_T006786 Catharanthus_roseus|CRO_T006241 Catharanthus_roseus|CRO_T009256 Catharanthus_roseus|CRO_T009272 Catharanthus_roseus|CRO_T020200 Catharanthus_roseus|CRO_T006667 Catharanthus_roseus|CRO_T006339 Catharanthus_roseus|CRO_T011132 Catharanthus_roseus|CRO_T010205 Catharanthus_roseus|CRO_T024059 Catharanthus_roseus|CRO_T032946 Catharanthus_roseus|CRO_T007301 Catharanthus_roseus|CRO_T032535 Catharanthus_roseus|CRO_T028090 Catharanthus_roseus|CRO_T024483 Catharanthus_roseus|CRO_T018577 Catharanthus_roseus|CRO_T009325 Catharanthus_roseus|CRO_T014705 Catharanthus_roseus|CRO_T011536 Catharanthus_roseus|CRO_T009091 Catharanthus_roseus|CRO_T001954 Catharanthus_roseus|CRO_T022546 Catharanthus_roseus|CRO_T005135 Catharanthus_roseus|CRO_T010023 Catharanthus_roseus|CRO_T007238 Catharanthus_roseus|CRO_T002930 Catharanthus_roseus|CRO_T014736 Catharanthus_roseus|CRO_T006073 Catharanthus_roseus|CRO_T009257 Catharanthus_roseus|CRO_T006950 Catharanthus_roseus|CRO_T016022 Catharanthus_roseus|CRO_T008619 Catharanthus_roseus|CRO_T010027 Catharanthus_roseus|CRO_T008303 Catharanthus_roseus|CRO_T009344 Catharanthus_roseus|CRO_T009140 Catharanthus_roseus|CRO_T014771 Catharanthus_roseus|CRO_T002363 Catharanthus_roseus|CRO_T012168 Catharanthus_roseus|CRO_T010149 Catharanthus_roseus|CRO_T017105 Catharanthus_roseus|CRO_T004619 Catharanthus_roseus|CRO_T007556 Catharanthus_roseus|CRO_T011836 Catharanthus_roseus|CRO_T005946 Catharanthus_roseus|CRO_T005741 Catharanthus_roseus|CRO_T003915 Catharanthus_roseus|CRO_T005602 Catharanthus_roseus|CRO_T001753 Catharanthus_roseus|CRO_T003210 Catharanthus_roseus|CRO_T003546 Catharanthus_roseus|CRO_T006992 Catharanthus_roseus|CRO_T005932 Catharanthus_roseus|CRO_T002022 Catharanthus_roseus|CRO_T005081 Catharanthus_roseus|CRO_T006412 Catharanthus_roseus|CRO_T005677 Catharanthus_roseus|CRO_T007920 Catharanthus_roseus|CRO_T004438 Catharanthus_roseus|CRO_T007894 Catharanthus_roseus|CRO_T004986 Catharanthus_roseus|CRO_T011276 Catharanthus_roseus|CRO_T016074 Catharanthus_roseus|CRO_T000540 Catharanthus_roseus|CRO_T009420 Catharanthus_roseus|CRO_T007538 Catharanthus_roseus|CRO_T010238 Catharanthus_roseus|CRO_T012213 Catharanthus_roseus|CRO_T008572 Catharanthus_roseus|CRO_T012110 Catharanthus_roseus|CRO_T012157 Catharanthus_roseus|CRO_T029379 Catharanthus_roseus|CRO_T026886 Catharanthus_roseus|CRO_T005119 Catharanthus_roseus|CRO_T004496 Catharanthus_roseus|CRO_T002966 Catharanthus_roseus|CRO_T006991 Catharanthus_roseus|CRO_T000162 Catharanthus_roseus|CRO_T008300 Catharanthus_roseus|CRO_T003658 Catharanthus_roseus|CRO_T006644 Catharanthus_roseus|CRO_T028774 Catharanthus_roseus|CRO_T019377 Catharanthus_roseus|CRO_T029730 Catharanthus_roseus|CRO_T019797 Catharanthus_roseus|CRO_T000675 Catharanthus_roseus|CRO_T016636 Catharanthus_roseus|CRO_T026282 Catharanthus_roseus|CRO_T002946 Catharanthus_roseus|CRO_T004134 Catharanthus_roseus|CRO_T005727 Catharanthus_roseus|CRO_T000160 Catharanthus_roseus|CRO_T001378 Catharanthus_roseus|CRO_T019660 Catharanthus_roseus|CRO_T000974 Catharanthus_roseus|CRO_T003088 Catharanthus_roseus|CRO_T005997 Catharanthus_roseus|CRO_T001402 Catharanthus_roseus|CRO_T006892 Catharanthus_roseus|CRO_T026913 Catharanthus_roseus|CRO_T016565
OCG16: Arabidopsis_thaliana|AT1G11280.1 Arabidopsis_thaliana|AT1G11300.1 Arabidopsis_thaliana|AT1G11330.2 Arabidopsis_thaliana|AT1G11340.1 Arabidopsis_thaliana|AT1G11350.1 Arabidopsis_thaliana|AT1G11410.1 Arabidopsis_thaliana|AT1G61360.1 Arabidopsis_thaliana|AT1G61370.1 Arabidopsis_thaliana|AT1G61380.1 Arabidopsis_thaliana|AT1G61390.1 Arabidopsis_thaliana|AT1G61400.1 Arabidopsis_thaliana|AT1G61420.1 Arabidopsis_thaliana|AT1G61430.1 Arabidopsis_thaliana|AT1G61440.1 Arabidopsis_thaliana|AT1G61460.1 Arabidopsis_thaliana|AT1G61480.1 Arabidopsis_thaliana|AT1G61490.1 Arabidopsis_thaliana|AT1G61500.1 Arabidopsis_thaliana|AT1G61550.1 Arabidopsis_thaliana|AT1G61610.1 Arabidopsis_thaliana|AT1G65790.1 Arabidopsis_thaliana|AT1G65800.1 Arabidopsis_thaliana|AT4G21380.1 Arabidopsis_thaliana|AT4G21390.1 Arabidopsis_thaliana|AT4G27290.1 Arabidopsis_thaliana|AT4G27300.1 Arabidopsis_thaliana|AT4G11900.1 Arabidopsis_thaliana|AT2G19130.1 Arabidopsis_thaliana|AT4G00340.1 Camptotheca_acuminata|CacGene01686 Camptotheca_acuminata|CacGene03398 Camptotheca_acuminata|CacGene03399 Camptotheca_acuminata|CacGene01687 Camptotheca_acuminata|CacGene03396 Camptotheca_acuminata|CacGene01690 Camptotheca_acuminata|CacGene01691 Camptotheca_acuminata|CacGene03394 Camptotheca_acuminata|CacGene03390 Camptotheca_acuminata|CacGene03391 Camptotheca_acuminata|CacGene03392 Camptotheca_acuminata|CacGene03395 Camptotheca_acuminata|CacGene03400 Camptotheca_acuminata|CacGene11271 Camptotheca_acuminata|CacGene11469 Camptotheca_acuminata|CacGene13040 Camptotheca_acuminata|CacGene16624 Camptotheca_acuminata|CacGene11472 Camptotheca_acuminata|CacGene11475 Camptotheca_acuminata|CacGene13043 Camptotheca_acuminata|CacGene11477 Camptotheca_acuminata|CacGene24983 Camptotheca_acuminata|CacGene13738 Camptotheca_acuminata|CacGene13739 Camptotheca_acuminata|CacGene21137 Camptotheca_acuminata|CacGene13743 Camptotheca_acuminata|CacGene13744 Catharanthus_roseus|CRO_T003736 Catharanthus_roseus|CRO_T017778 Catharanthus_roseus|CRO_T022233 Catharanthus_roseus|CRO_T022572 Catharanthus_roseus|CRO_T029478 Catharanthus_roseus|CRO_T029842 Catharanthus_roseus|CRO_T029843 Catharanthus_roseus|CRO_T015295 Catharanthus_roseus|CRO_T015663 Catharanthus_roseus|CRO_T017659 Coffea_canephora|Cc00_g18440 Coffea_canephora|Cc00_g18460 Coffea_canephora|Cc00_g18470 Coffea_canephora|Cc02_g12030 Coffea_canephora|Cc02_g12090 Coffea_canephora|Cc02_g12130 Coffea_canephora|Cc04_g13490 Coffea_canephora|Cc05_g12870 Coffea_canephora|Cc09_g02650 Coffea_canephora|Cc09_g02670 Coffea_canephora|Cc09_g02700 Coffea_canephora|Cc09_g02710 Coffea_canephora|Cc11_g05120 Coffea_canephora|Cc01_g02930 Coffea_canephora|Cc01_g02940 Coffea_canephora|Cc01_g02950 Coffea_canephora|Cc09_g02660 Coffea_canephora|Cc02_g12000 Coffea_canephora|Cc02_g12020 Coffea_canephora|Cc02_g12100 Coffea_canephora|Cc02_g12110 Coffea_canephora|Cc02_g30890 Coffea_canephora|Cc05_g12890 Coffea_canephora|Cc08_g04420 Coffea_canephora|Cc11_g05110 Coffea_canephora|Cc11_g05150 Coffea_canephora|Cc11_g05160 Coffea_canephora|Cc02_g12010 Coffea_canephora|Cc02_g12080 Coffea_canephora|Cc05_g12960 Coffea_canephora|Cc05_g12860 Coffea_canephora|Cc08_g05260 Coffea_canephora|Cc02_g12070 Coffea_canephora|Cc09_g02680 Coffea_canephora|Cc02_g38260 Coffea_canephora|Cc05_g05720 Coffea_canephora|Cc08_g04060 Daucus_carota|DCAR_002040 Daucus_carota|DCAR_024884 Daucus_carota|DCAR_002161 Daucus_carota|DCAR_002163 Daucus_carota|DCAR_002164 Daucus_carota|DCAR_002165 Daucus_carota|DCAR_002168 Daucus_carota|DCAR_009706 Daucus_carota|DCAR_012969 Daucus_carota|DCAR_013017 Daucus_carota|DCAR_013019 Daucus_carota|DCAR_017153 Daucus_carota|DCAR_019201 Daucus_carota|DCAR_021210 Daucus_carota|DCAR_021211 Daucus_carota|DCAR_019121 Daucus_carota|DCAR_015305 Daucus_carota|DCAR_023326 Daucus_carota|DCAR_015304 Daucus_carota|DCAR_023322 Daucus_carota|DCAR_023323 Daucus_carota|DCAR_023324 Daucus_carota|DCAR_023325 Daucus_carota|DCAR_027879 Daucus_carota|DCAR_027881 Daucus_carota|DCAR_004163 Daucus_carota|DCAR_024875 Daucus_carota|DCAR_024883 Daucus_carota|DCAR_008099 Daucus_carota|DCAR_020801 Daucus_carota|DCAR_009992 Daucus_carota|DCAR_009993 Daucus_carota|DCAR_009994 Daucus_carota|DCAR_009996 Daucus_carota|DCAR_022496 Daucus_carota|DCAR_009997 Daucus_carota|DCAR_022497 Daucus_carota|DCAR_013016 Daucus_carota|DCAR_013020 Daucus_carota|DCAR_013018 Daucus_carota|DCAR_015527 Daucus_carota|DCAR_027878 Daucus_carota|DCAR_027880 Daucus_carota|DCAR_024876 Lactuca_sativa|Lsat_1_v5_gn_0_20821.1 Lactuca_sativa|Lsat_1_v5_gn_8_120380.1 Lactuca_sativa|Lsat_1_v5_gn_8_125520.1 Lactuca_sativa|Lsat_1_v5_gn_8_125540.1 Lactuca_sativa|Lsat_1_v5_gn_1_113320.1 Lactuca_sativa|Lsat_1_v5_gn_2_113261.1 Lactuca_sativa|Lsat_1_v5_gn_2_113341.1 Lactuca_sativa|Lsat_1_v5_gn_2_113361.1 Lactuca_sativa|Lsat_1_v5_gn_2_113381.1 Lactuca_sativa|Lsat_1_v5_gn_2_113421.1 Lactuca_sativa|Lsat_1_v5_gn_2_113481.1 Lactuca_sativa|Lsat_1_v5_gn_2_113521.1 Lactuca_sativa|Lsat_1_v5_gn_2_114921.1 Lactuca_sativa|Lsat_1_v5_gn_2_114941.1 Lactuca_sativa|Lsat_1_v5_gn_2_114981.1 Lactuca_sativa|Lsat_1_v5_gn_2_115021.1 Lactuca_sativa|Lsat_1_v5_gn_3_33680.1 Lactuca_sativa|Lsat_1_v5_gn_3_33700.1 Lactuca_sativa|Lsat_1_v5_gn_4_58461.1 Lactuca_sativa|Lsat_1_v5_gn_5_49520.1 Lactuca_sativa|Lsat_1_v5_gn_5_49640.1 Lactuca_sativa|Lsat_1_v5_gn_5_5521.1 Lactuca_sativa|Lsat_1_v5_gn_5_5541.1 Lactuca_sativa|Lsat_1_v5_gn_7_105821.1 Lactuca_sativa|Lsat_1_v5_gn_7_106760.1 Lactuca_sativa|Lsat_1_v5_gn_7_106841.1 Lactuca_sativa|Lsat_1_v5_gn_7_106861.1 Lactuca_sativa|Lsat_1_v5_gn_7_107001.1 Lactuca_sativa|Lsat_1_v5_gn_7_107440.1 Lactuca_sativa|Lsat_1_v5_gn_7_107500.1 Lactuca_sativa|Lsat_1_v5_gn_7_107541.1 Lactuca_sativa|Lsat_1_v5_gn_7_107560.1 Lactuca_sativa|Lsat_1_v5_gn_7_18721.1 Lactuca_sativa|Lsat_1_v5_gn_7_18801.1 Lactuca_sativa|Lsat_1_v5_gn_7_18821.1 Lactuca_sativa|Lsat_1_v5_gn_7_49320.1 Lactuca_sativa|Lsat_1_v5_gn_7_80960.1 Lactuca_sativa|Lsat_1_v5_gn_8_142060.1 Lactuca_sativa|Lsat_1_v5_gn_8_142140.1 Lactuca_sativa|Lsat_1_v5_gn_8_19381.1 Lactuca_sativa|Lsat_1_v5_gn_8_19481.1 Lactuca_sativa|Lsat_1_v5_gn_8_19501.1 Lactuca_sativa|Lsat_1_v5_gn_8_19521.1 Lactuca_sativa|Lsat_1_v5_gn_8_19641.1 Lactuca_sativa|Lsat_1_v5_gn_8_19660.1 Lactuca_sativa|Lsat_1_v5_gn_8_19881.1 Lactuca_sativa|Lsat_1_v5_gn_8_46500.1 Lactuca_sativa|Lsat_1_v5_gn_9_95221.1 Lactuca_sativa|Lsat_1_v5_gn_1_122540.1 Lactuca_sativa|Lsat_1_v5_gn_3_41580.1 Lactuca_sativa|Lsat_1_v5_gn_3_41680.1 Lactuca_sativa|Lsat_1_v5_gn_3_42260.1 Lactuca_sativa|Lsat_1_v5_gn_7_18781.1 Lactuca_sativa|Lsat_1_v5_gn_7_20181.1 Lactuca_sativa|Lsat_1_v5_gn_7_20200.1 Lactuca_sativa|Lsat_1_v5_gn_7_20220.1 Lactuca_sativa|Lsat_1_v5_gn_1_53400.1 Lactuca_sativa|Lsat_1_v5_gn_7_20161.1 Lactuca_sativa|Lsat_1_v5_gn_3_42141.1 Lactuca_sativa|Lsat_1_v5_gn_3_42620.1 Lactuca_sativa|Lsat_1_v5_gn_3_33741.1 Lactuca_sativa|Lsat_1_v5_gn_3_39820.1 Lactuca_sativa|Lsat_1_v5_gn_3_41120.1 Lactuca_sativa|Lsat_1_v5_gn_3_41140.1 Lactuca_sativa|Lsat_1_v5_gn_3_41160.1 Lactuca_sativa|Lsat_1_v5_gn_3_41201.1 Lactuca_sativa|Lsat_1_v5_gn_3_41281.1 Lactuca_sativa|Lsat_1_v5_gn_3_41301.1 Lactuca_sativa|Lsat_1_v5_gn_3_41320.1 Lactuca_sativa|Lsat_1_v5_gn_3_41360.1 Lactuca_sativa|Lsat_1_v5_gn_3_41880.1 Lactuca_sativa|Lsat_1_v5_gn_3_41941.1 Lactuca_sativa|Lsat_1_v5_gn_3_42080.1 Lactuca_sativa|Lsat_1_v5_gn_6_56400.1 Lactuca_sativa|Lsat_1_v5_gn_8_131141.1 Lactuca_sativa|Lsat_1_v5_gn_8_131260.1 Lactuca_sativa|Lsat_1_v5_gn_3_42241.1 Lactuca_sativa|Lsat_1_v5_gn_7_106941.1 Lactuca_sativa|Lsat_1_v5_gn_7_20121.1 Rhododendron_delavayi|DUH001428.1 Rhododendron_delavayi|DUH001430.1 Rhododendron_delavayi|DUH004002.1 Rhododendron_delavayi|DUH004003.1 Rhododendron_delavayi|DUH004221.1 Rhododendron_delavayi|DUH011480.1 Rhododendron_delavayi|DUH011481.1 Rhododendron_delavayi|DUH015447.1 Rhododendron_delavayi|DUH019178.3 Rhododendron_delavayi|DUH021584.1 Rhododendron_delavayi|DUH021587.1 Rhododendron_delavayi|DUH025932.1 Rhododendron_delavayi|DUH025934.1 Rhododendron_delavayi|DUH028972.1 Rhododendron_delavayi|DUH029060.1 Rhododendron_delavayi|DUH032401.1 Rhododendron_delavayi|DUH029063.1 Rhododendron_delavayi|DUH025933.1 Rhododendron_delavayi|DUH004223.1 Rhododendron_delavayi|DUH029062.1 Rhododendron_delavayi|DUH029065.1 Rhododendron_delavayi|DUH010242.1 Rhododendron_delavayi|DUH010243.1 Rhododendron_delavayi|DUH021585.1 Rhododendron_delavayi|DUH011171.1 Rhododendron_delavayi|DUH014528.1 Rhododendron_delavayi|DUH014531.1 Rhododendron_delavayi|DUH012229.1 Rhododendron_delavayi|DUH014527.1 Vitis_vinifera|GSVIVT01000425001 Vitis_vinifera|GSVIVT01000426001 Vitis_vinifera|GSVIVT01000432001 Vitis_vinifera|GSVIVT01000438001 Vitis_vinifera|GSVIVT01000427001 Vitis_vinifera|GSVIVT01000428001 Vitis_vinifera|GSVIVT01000437001 Vitis_vinifera|GSVIVT01002061001 Vitis_vinifera|GSVIVT01005714001 Vitis_vinifera|GSVIVT01006478001 Vitis_vinifera|GSVIVT01006980001 Vitis_vinifera|GSVIVT01002472001 Vitis_vinifera|GSVIVT01006315001 Vitis_vinifera|GSVIVT01006316001 Vitis_vinifera|GSVIVT01006317001 Vitis_vinifera|GSVIVT01006351001 Vitis_vinifera|GSVIVT01006118001 Vitis_vinifera|GSVIVT01005713001 Vitis_vinifera|GSVIVT01006353001 Vitis_vinifera|GSVIVT01006982001 Vitis_vinifera|GSVIVT01007137001 Vitis_vinifera|GSVIVT01014499001 Vitis_vinifera|GSVIVT01014500001 Vitis_vinifera|GSVIVT01014504001 Vitis_vinifera|GSVIVT01014512001 Vitis_vinifera|GSVIVT01014529001 Vitis_vinifera|GSVIVT01014534001 Vitis_vinifera|GSVIVT01014537001 Vitis_vinifera|GSVIVT01014538001 Vitis_vinifera|GSVIVT01014501001 Vitis_vinifera|GSVIVT01014520001 Vitis_vinifera|GSVIVT01006786001 Vitis_vinifera|GSVIVT01006784001 Vitis_vinifera|GSVIVT01014485001 Vitis_vinifera|GSVIVT01014497001 Vitis_vinifera|GSVIVT01014933001 Vitis_vinifera|GSVIVT01034406001 Vitis_vinifera|GSVIVT01006480001 Vitis_vinifera|GSVIVT01007139001 Vitis_vinifera|GSVIVT01007138001 Vitis_vinifera|GSVIVT01014478001 Vitis_vinifera|GSVIVT01014482001 Vitis_vinifera|GSVIVT01014484001 Vitis_vinifera|GSVIVT01014492001 Vitis_vinifera|GSVIVT01014490001 Vitis_vinifera|GSVIVT01014524001 Vitis_vinifera|GSVIVT01014532001 Vitis_vinifera|GSVIVT01014533001 Vitis_vinifera|GSVIVT01014523001 Coffea_canephora|Cc02_g12060 Vitis_vinifera|GSVIVT01014328001 Arabidopsis_thaliana|AT3G16030.1 Daucus_carota|DCAR_025200 Arabidopsis_thaliana|AT4G03230.1 Catharanthus_roseus|CRO_T012617 Daucus_carota|DCAR_024882 Daucus_carota|DCAR_008685 Rhododendron_delavayi|DUH010241.1 Vitis_vinifera|GSVIVT01000445001 Daucus_carota|DCAR_019980 Vitis_vinifera|GSVIVT01020563001 Lactuca_sativa|Lsat_1_v5_gn_7_4140.1 Rhododendron_delavayi|DUH000674.1 Coffea_canephora|Cc02_g11990 Rhododendron_delavayi|DUH016450.1
OCG17: Catharanthus_roseus|CRO_T000020 Catharanthus_roseus|CRO_T018873 Catharanthus_roseus|CRO_T007220 Catharanthus_roseus|CRO_T012788 Catharanthus_roseus|CRO_T004808 Catharanthus_roseus|CRO_T023250 Catharanthus_roseus|CRO_T007067 Catharanthus_roseus|CRO_T014178 Catharanthus_roseus|CRO_T026032 Catharanthus_roseus|CRO_T011076 Catharanthus_roseus|CRO_T028475 Catharanthus_roseus|CRO_T028464 Catharanthus_roseus|CRO_T003674 Catharanthus_roseus|CRO_T014700 Catharanthus_roseus|CRO_T027416 Catharanthus_roseus|CRO_T016009 Catharanthus_roseus|CRO_T025731 Catharanthus_roseus|CRO_T016688 Catharanthus_roseus|CRO_T005772 Catharanthus_roseus|CRO_T026290 Catharanthus_roseus|CRO_T032879 Catharanthus_roseus|CRO_T015389 Catharanthus_roseus|CRO_T002210 Catharanthus_roseus|CRO_T027446 Catharanthus_roseus|CRO_T018842 Catharanthus_roseus|CRO_T008235 Catharanthus_roseus|CRO_T024886 Catharanthus_roseus|CRO_T001602 Catharanthus_roseus|CRO_T002235 Catharanthus_roseus|CRO_T023385 Catharanthus_roseus|CRO_T007977 Catharanthus_roseus|CRO_T031818 Catharanthus_roseus|CRO_T008413 Catharanthus_roseus|CRO_T003281 Catharanthus_roseus|CRO_T008576 Catharanthus_roseus|CRO_T016010 Catharanthus_roseus|CRO_T024595 Catharanthus_roseus|CRO_T007329 Catharanthus_roseus|CRO_T006083 Catharanthus_roseus|CRO_T019827 Catharanthus_roseus|CRO_T024316 Catharanthus_roseus|CRO_T014243 Catharanthus_roseus|CRO_T009951 Catharanthus_roseus|CRO_T001306 Catharanthus_roseus|CRO_T017442 Catharanthus_roseus|CRO_T010654 Catharanthus_roseus|CRO_T011851 Catharanthus_roseus|CRO_T022675 Catharanthus_roseus|CRO_T012289 Catharanthus_roseus|CRO_T017155 Catharanthus_roseus|CRO_T006356 Catharanthus_roseus|CRO_T009067 Catharanthus_roseus|CRO_T005735 Catharanthus_roseus|CRO_T013449 Catharanthus_roseus|CRO_T013101 Catharanthus_roseus|CRO_T019338 Catharanthus_roseus|CRO_T023387 Catharanthus_roseus|CRO_T029752 Catharanthus_roseus|CRO_T008278 Catharanthus_roseus|CRO_T017772 Catharanthus_roseus|CRO_T008793 Catharanthus_roseus|CRO_T023612 Catharanthus_roseus|CRO_T009370 Catharanthus_roseus|CRO_T024840 Catharanthus_roseus|CRO_T030032 Catharanthus_roseus|CRO_T000959 Catharanthus_roseus|CRO_T016031 Catharanthus_roseus|CRO_T018948 Catharanthus_roseus|CRO_T000446 Catharanthus_roseus|CRO_T010933 Catharanthus_roseus|CRO_T026357 Catharanthus_roseus|CRO_T009639 Catharanthus_roseus|CRO_T001833 Catharanthus_roseus|CRO_T006415 Catharanthus_roseus|CRO_T022014 Catharanthus_roseus|CRO_T030380 Catharanthus_roseus|CRO_T014935 Catharanthus_roseus|CRO_T002494 Catharanthus_roseus|CRO_T023474 Catharanthus_roseus|CRO_T013714 Catharanthus_roseus|CRO_T015970 Catharanthus_roseus|CRO_T011947 Catharanthus_roseus|CRO_T016789 Catharanthus_roseus|CRO_T023353 Catharanthus_roseus|CRO_T022030 Catharanthus_roseus|CRO_T010591 Catharanthus_roseus|CRO_T033121 Catharanthus_roseus|CRO_T004191 Catharanthus_roseus|CRO_T020431 Catharanthus_roseus|CRO_T032972 Catharanthus_roseus|CRO_T005762 Catharanthus_roseus|CRO_T007611 Catharanthus_roseus|CRO_T026644 Catharanthus_roseus|CRO_T007543 Catharanthus_roseus|CRO_T003973 Catharanthus_roseus|CRO_T010059 Catharanthus_roseus|CRO_T004756 Catharanthus_roseus|CRO_T015041 Catharanthus_roseus|CRO_T017825 Catharanthus_roseus|CRO_T027496 Catharanthus_roseus|CRO_T022954 Catharanthus_roseus|CRO_T032342 Catharanthus_roseus|CRO_T004487 Catharanthus_roseus|CRO_T024582 Catharanthus_roseus|CRO_T002070 Catharanthus_roseus|CRO_T009292 Catharanthus_roseus|CRO_T015604 Catharanthus_roseus|CRO_T021848 Catharanthus_roseus|CRO_T005913 Catharanthus_roseus|CRO_T020708 Catharanthus_roseus|CRO_T009910 Catharanthus_roseus|CRO_T013207 Catharanthus_roseus|CRO_T006765 Catharanthus_roseus|CRO_T012139 Catharanthus_roseus|CRO_T033809 Catharanthus_roseus|CRO_T008792 Catharanthus_roseus|CRO_T010383 Catharanthus_roseus|CRO_T023893 Catharanthus_roseus|CRO_T024882 Catharanthus_roseus|CRO_T024437 Catharanthus_roseus|CRO_T009878 Catharanthus_roseus|CRO_T027824 Catharanthus_roseus|CRO_T015772 Catharanthus_roseus|CRO_T018765 Catharanthus_roseus|CRO_T022266 Catharanthus_roseus|CRO_T019730 Catharanthus_roseus|CRO_T007927 Catharanthus_roseus|CRO_T025093 Catharanthus_roseus|CRO_T001203 Catharanthus_roseus|CRO_T027441 Catharanthus_roseus|CRO_T004687 Catharanthus_roseus|CRO_T017824 Catharanthus_roseus|CRO_T003708 Catharanthus_roseus|CRO_T015117 Catharanthus_roseus|CRO_T006105 Catharanthus_roseus|CRO_T012007 Catharanthus_roseus|CRO_T014480 Catharanthus_roseus|CRO_T020577 Catharanthus_roseus|CRO_T009492 Catharanthus_roseus|CRO_T019053 Catharanthus_roseus|CRO_T023507 Catharanthus_roseus|CRO_T020313 Catharanthus_roseus|CRO_T011147 Catharanthus_roseus|CRO_T030779 Catharanthus_roseus|CRO_T020247 Catharanthus_roseus|CRO_T026505 Catharanthus_roseus|CRO_T000560 Catharanthus_roseus|CRO_T030316 Catharanthus_roseus|CRO_T005914 Catharanthus_roseus|CRO_T014646 Catharanthus_roseus|CRO_T028025 Catharanthus_roseus|CRO_T016231 Catharanthus_roseus|CRO_T017484 Catharanthus_roseus|CRO_T015963 Catharanthus_roseus|CRO_T029285 Catharanthus_roseus|CRO_T013971 Catharanthus_roseus|CRO_T026523 Catharanthus_roseus|CRO_T018042 Catharanthus_roseus|CRO_T021221 Catharanthus_roseus|CRO_T023131 Catharanthus_roseus|CRO_T024147 Catharanthus_roseus|CRO_T015190 Catharanthus_roseus|CRO_T006795 Catharanthus_roseus|CRO_T000397 Catharanthus_roseus|CRO_T012216 Catharanthus_roseus|CRO_T033601 Catharanthus_roseus|CRO_T013768 Catharanthus_roseus|CRO_T024165 Catharanthus_roseus|CRO_T026413 Catharanthus_roseus|CRO_T016876 Catharanthus_roseus|CRO_T018237 Catharanthus_roseus|CRO_T029740 Catharanthus_roseus|CRO_T013993 Catharanthus_roseus|CRO_T013191 Catharanthus_roseus|CRO_T006455 Catharanthus_roseus|CRO_T004081 Catharanthus_roseus|CRO_T018293 Catharanthus_roseus|CRO_T026252 Catharanthus_roseus|CRO_T017283 Catharanthus_roseus|CRO_T021133 Catharanthus_roseus|CRO_T032226 Catharanthus_roseus|CRO_T000960 Catharanthus_roseus|CRO_T023581 Catharanthus_roseus|CRO_T031977 Catharanthus_roseus|CRO_T002685 Catharanthus_roseus|CRO_T026045 Catharanthus_roseus|CRO_T013374 Catharanthus_roseus|CRO_T011999 Catharanthus_roseus|CRO_T003999 Catharanthus_roseus|CRO_T000250 Catharanthus_roseus|CRO_T030023 Catharanthus_roseus|CRO_T009797 Catharanthus_roseus|CRO_T016824 Catharanthus_roseus|CRO_T024382 Catharanthus_roseus|CRO_T030467 Catharanthus_roseus|CRO_T020116 Catharanthus_roseus|CRO_T020461 Catharanthus_roseus|CRO_T010025 Catharanthus_roseus|CRO_T003379 Catharanthus_roseus|CRO_T018663 Catharanthus_roseus|CRO_T024423 Catharanthus_roseus|CRO_T014202 Catharanthus_roseus|CRO_T024244 Catharanthus_roseus|CRO_T030266 Catharanthus_roseus|CRO_T012306 Catharanthus_roseus|CRO_T014391 Catharanthus_roseus|CRO_T019807 Catharanthus_roseus|CRO_T022418 Catharanthus_roseus|CRO_T015739 Catharanthus_roseus|CRO_T017765 Catharanthus_roseus|CRO_T002265 Catharanthus_roseus|CRO_T023389 Catharanthus_roseus|CRO_T024462 Catharanthus_roseus|CRO_T004942 Catharanthus_roseus|CRO_T021594 Catharanthus_roseus|CRO_T032398 Catharanthus_roseus|CRO_T025984 Catharanthus_roseus|CRO_T002905 Catharanthus_roseus|CRO_T010287 Catharanthus_roseus|CRO_T011964 Catharanthus_roseus|CRO_T013402 Catharanthus_roseus|CRO_T031756 Catharanthus_roseus|CRO_T000478 Catharanthus_roseus|CRO_T017406 Catharanthus_roseus|CRO_T031479 Catharanthus_roseus|CRO_T005075 Catharanthus_roseus|CRO_T018555 Catharanthus_roseus|CRO_T020902 Catharanthus_roseus|CRO_T021552 Catharanthus_roseus|CRO_T022720 Catharanthus_roseus|CRO_T017490 Catharanthus_roseus|CRO_T001371 Catharanthus_roseus|CRO_T011482 Catharanthus_roseus|CRO_T025127 Catharanthus_roseus|CRO_T000527 Catharanthus_roseus|CRO_T030610 Catharanthus_roseus|CRO_T012164 Catharanthus_roseus|CRO_T031967 Catharanthus_roseus|CRO_T005577 Catharanthus_roseus|CRO_T028462 Catharanthus_roseus|CRO_T032134 Catharanthus_roseus|CRO_T033352 Catharanthus_roseus|CRO_T025677 Catharanthus_roseus|CRO_T033570 Catharanthus_roseus|CRO_T013989 Catharanthus_roseus|CRO_T018664 Catharanthus_roseus|CRO_T030289 Catharanthus_roseus|CRO_T006680 Catharanthus_roseus|CRO_T028471 Catharanthus_roseus|CRO_T019445 Catharanthus_roseus|CRO_T028223 Catharanthus_roseus|CRO_T029037 Catharanthus_roseus|CRO_T016053 Catharanthus_roseus|CRO_T031865 Catharanthus_roseus|CRO_T003274 Catharanthus_roseus|CRO_T026453 Catharanthus_roseus|CRO_T023062 Catharanthus_roseus|CRO_T015948 Catharanthus_roseus|CRO_T030844 Catharanthus_roseus|CRO_T017217 Catharanthus_roseus|CRO_T022236 Catharanthus_roseus|CRO_T021098 Catharanthus_roseus|CRO_T013535 Catharanthus_roseus|CRO_T022983 Catharanthus_roseus|CRO_T022188 Catharanthus_roseus|CRO_T022801 Catharanthus_roseus|CRO_T032153 Catharanthus_roseus|CRO_T004126 Catharanthus_roseus|CRO_T004695 Catharanthus_roseus|CRO_T001440 Catharanthus_roseus|CRO_T031879 Catharanthus_roseus|CRO_T017461 Catharanthus_roseus|CRO_T032562 Catharanthus_roseus|CRO_T008943 Catharanthus_roseus|CRO_T012352 Catharanthus_roseus|CRO_T024596 Catharanthus_roseus|CRO_T030344 Catharanthus_roseus|CRO_T031478 Catharanthus_roseus|CRO_T012032 Catharanthus_roseus|CRO_T029005 Catharanthus_roseus|CRO_T015985 Catharanthus_roseus|CRO_T005222 Catharanthus_roseus|CRO_T018807 Catharanthus_roseus|CRO_T013771 Catharanthus_roseus|CRO_T030556 Catharanthus_roseus|CRO_T032712 Coffea_canephora|Cc09_g08690 Coffea_canephora|Cc02_g31080 Catharanthus_roseus|CRO_T008183
OCG18: Daucus_carota|DCAR_010167 Daucus_carota|DCAR_029962 Daucus_carota|DCAR_010812 Daucus_carota|DCAR_014850 Daucus_carota|DCAR_001183 Daucus_carota|DCAR_001053 Daucus_carota|DCAR_024285 Daucus_carota|DCAR_010474 Daucus_carota|DCAR_002614 Daucus_carota|DCAR_015930 Daucus_carota|DCAR_023749 Daucus_carota|DCAR_021161 Daucus_carota|DCAR_010634 Daucus_carota|DCAR_017018 Daucus_carota|DCAR_005612 Daucus_carota|DCAR_028337 Daucus_carota|DCAR_010630 Daucus_carota|DCAR_017278 Daucus_carota|DCAR_020330 Daucus_carota|DCAR_031642 Daucus_carota|DCAR_029614 Daucus_carota|DCAR_017468 Daucus_carota|DCAR_024224 Daucus_carota|DCAR_030129 Daucus_carota|DCAR_010788 Daucus_carota|DCAR_017879 Daucus_carota|DCAR_024102 Daucus_carota|DCAR_022677 Daucus_carota|DCAR_005544 Daucus_carota|DCAR_017458 Daucus_carota|DCAR_029452 Daucus_carota|DCAR_031756 Daucus_carota|DCAR_027466 Daucus_carota|DCAR_024352 Daucus_carota|DCAR_011193 Daucus_carota|DCAR_031757 Daucus_carota|DCAR_010020 Daucus_carota|DCAR_011402 Daucus_carota|DCAR_017482 Daucus_carota|DCAR_031312 Daucus_carota|DCAR_017267 Daucus_carota|DCAR_017541 Daucus_carota|DCAR_017540 Daucus_carota|DCAR_028491 Daucus_carota|DCAR_028082 Daucus_carota|DCAR_031396 Daucus_carota|DCAR_030958 Daucus_carota|DCAR_031404 Daucus_carota|DCAR_031399 Daucus_carota|DCAR_024355 Daucus_carota|DCAR_018000 Daucus_carota|DCAR_031412 Daucus_carota|DCAR_028507 Daucus_carota|DCAR_031411 Daucus_carota|DCAR_031408 Daucus_carota|DCAR_031855 Daucus_carota|DCAR_024329 Daucus_carota|DCAR_010867 Daucus_carota|DCAR_024328 Daucus_carota|DCAR_010411 Daucus_carota|DCAR_008877 Daucus_carota|DCAR_001054 Daucus_carota|DCAR_028338 Daucus_carota|DCAR_031398 Daucus_carota|DCAR_020839 Daucus_carota|DCAR_017878 Daucus_carota|DCAR_024354 Daucus_carota|DCAR_028093 Daucus_carota|DCAR_030199 Daucus_carota|DCAR_017486 Daucus_carota|DCAR_020287 Daucus_carota|DCAR_005968 Daucus_carota|DCAR_026146 Daucus_carota|DCAR_031281 Daucus_carota|DCAR_031501 Daucus_carota|DCAR_031459 Daucus_carota|DCAR_030130 Daucus_carota|DCAR_031854 Daucus_carota|DCAR_016052 Daucus_carota|DCAR_031392 Daucus_carota|DCAR_028510 Daucus_carota|DCAR_002142 Daucus_carota|DCAR_004789 Daucus_carota|DCAR_027578 Daucus_carota|DCAR_024921 Daucus_carota|DCAR_017280 Daucus_carota|DCAR_032006 Daucus_carota|DCAR_002704 Daucus_carota|DCAR_010019 Daucus_carota|DCAR_022721 Daucus_carota|DCAR_028512 Daucus_carota|DCAR_005616 Daucus_carota|DCAR_025600 Daucus_carota|DCAR_031409 Daucus_carota|DCAR_032122 Daucus_carota|DCAR_017735 Daucus_carota|DCAR_024134 Daucus_carota|DCAR_026108 Daucus_carota|DCAR_026397 Daucus_carota|DCAR_010336 Daucus_carota|DCAR_003523 Daucus_carota|DCAR_028296 Daucus_carota|DCAR_007165 Daucus_carota|DCAR_016057 Daucus_carota|DCAR_021065 Daucus_carota|DCAR_025599 Daucus_carota|DCAR_017737 Daucus_carota|DCAR_018168 Daucus_carota|DCAR_030141 Daucus_carota|DCAR_021053 Daucus_carota|DCAR_018622 Daucus_carota|DCAR_017539 Daucus_carota|DCAR_015811 Daucus_carota|DCAR_017538 Daucus_carota|DCAR_027468 Daucus_carota|DCAR_024727 Daucus_carota|DCAR_031407 Daucus_carota|DCAR_031397 Daucus_carota|DCAR_010813 Daucus_carota|DCAR_029616 Daucus_carota|DCAR_017429 Daucus_carota|DCAR_001591 Daucus_carota|DCAR_022644 Daucus_carota|DCAR_026147 Daucus_carota|DCAR_010358 Daucus_carota|DCAR_016042 Daucus_carota|DCAR_019115 Daucus_carota|DCAR_024728 Daucus_carota|DCAR_010631 Daucus_carota|DCAR_022394 Daucus_carota|DCAR_024144 Daucus_carota|DCAR_028506 Daucus_carota|DCAR_028508 Daucus_carota|DCAR_031394 Daucus_carota|DCAR_031418 Daucus_carota|DCAR_024381 Daucus_carota|DCAR_005840 Daucus_carota|DCAR_028727 Daucus_carota|DCAR_029961 Daucus_carota|DCAR_025344 Daucus_carota|DCAR_031458 Daucus_carota|DCAR_017479 Daucus_carota|DCAR_031648 Daucus_carota|DCAR_022741 Daucus_carota|DCAR_029815 Daucus_carota|DCAR_020954 Daucus_carota|DCAR_005341 Daucus_carota|DCAR_016062 Daucus_carota|DCAR_031414 Daucus_carota|DCAR_022039 Daucus_carota|DCAR_028571 Daucus_carota|DCAR_031313 Daucus_carota|DCAR_017690 Daucus_carota|DCAR_016041 Daucus_carota|DCAR_001182 Daucus_carota|DCAR_024736 Daucus_carota|DCAR_021052 Daucus_carota|DCAR_028351 Daucus_carota|DCAR_022646 Daucus_carota|DCAR_021348 Daucus_carota|DCAR_032155 Daucus_carota|DCAR_020328 Daucus_carota|DCAR_013360 Daucus_carota|DCAR_015575 Daucus_carota|DCAR_010412 Daucus_carota|DCAR_001185 Daucus_carota|DCAR_017251 Daucus_carota|DCAR_017543 Daucus_carota|DCAR_018623 Daucus_carota|DCAR_028297 Daucus_carota|DCAR_018002 Daucus_carota|DCAR_015761 Daucus_carota|DCAR_022643 Daucus_carota|DCAR_031584 Daucus_carota|DCAR_031431 Daucus_carota|DCAR_010410 Daucus_carota|DCAR_009543 Daucus_carota|DCAR_031904 Daucus_carota|DCAR_030539 Daucus_carota|DCAR_028339 Daucus_carota|DCAR_015812 Daucus_carota|DCAR_010787 Daucus_carota|DCAR_017466 Daucus_carota|DCAR_017891 Daucus_carota|DCAR_021272 Daucus_carota|DCAR_010408 Daucus_carota|DCAR_003524 Daucus_carota|DCAR_004788 Daucus_carota|DCAR_017691 Daucus_carota|DCAR_019402 Daucus_carota|DCAR_001456 Daucus_carota|DCAR_007227 Daucus_carota|DCAR_022620 Daucus_carota|DCAR_021162 Daucus_carota|DCAR_001455 Daucus_carota|DCAR_017734 Daucus_carota|DCAR_005243 Daucus_carota|DCAR_016811 Daucus_carota|DCAR_027855 Daucus_carota|DCAR_028438 Daucus_carota|DCAR_022771 Daucus_carota|DCAR_031506 Daucus_carota|DCAR_029135 Daucus_carota|DCAR_022549 Daucus_carota|DCAR_031239 Daucus_carota|DCAR_028309 Daucus_carota|DCAR_028586 Daucus_carota|DCAR_015233 Daucus_carota|DCAR_001527 Daucus_carota|DCAR_031670 Daucus_carota|DCAR_017314 Daucus_carota|DCAR_016054 Daucus_carota|DCAR_031279 Daucus_carota|DCAR_016061 Daucus_carota|DCAR_001724 Daucus_carota|DCAR_022740 Daucus_carota|DCAR_028083 Daucus_carota|DCAR_015234 Daucus_carota|DCAR_017478 Daucus_carota|DCAR_029847 Daucus_carota|DCAR_031476 Daucus_carota|DCAR_029848 Daucus_carota|DCAR_017424 Daucus_carota|DCAR_017019 Daucus_carota|DCAR_031376 Daucus_carota|DCAR_016958 Daucus_carota|DCAR_002003 Daucus_carota|DCAR_006450 Daucus_carota|DCAR_023986 Daucus_carota|DCAR_031288 Daucus_carota|DCAR_032007 Daucus_carota|DCAR_031295 Daucus_carota|DCAR_010677 Daucus_carota|DCAR_031884 Daucus_carota|DCAR_022395 Daucus_carota|DCAR_017323 Daucus_carota|DCAR_028211 Daucus_carota|DCAR_010284 Daucus_carota|DCAR_031651 Daucus_carota|DCAR_013378 Daucus_carota|DCAR_008594 Daucus_carota|DCAR_017546 Daucus_carota|DCAR_028299 Daucus_carota|DCAR_024145 Daucus_carota|DCAR_028392 Daucus_carota|DCAR_029845 Daucus_carota|DCAR_028492 Daucus_carota|DCAR_021435 Daucus_carota|DCAR_027272 Daucus_carota|DCAR_001044 Daucus_carota|DCAR_005139 Daucus_carota|DCAR_001022 Daucus_carota|DCAR_027854 Daucus_carota|DCAR_000918 Daucus_carota|DCAR_001879 Daucus_carota|DCAR_003724 Daucus_carota|DCAR_028509 Daucus_carota|DCAR_031410 Daucus_carota|DCAR_031769 Daucus_carota|DCAR_010413 Daucus_carota|DCAR_024326 Daucus_carota|DCAR_000282 Daucus_carota|DCAR_017427 Arabidopsis_thaliana|AT4G14660.1 Camptotheca_acuminata|CacGene26166 Catharanthus_roseus|CRO_T025682 Coffea_canephora|Cc02_g21580 Lactuca_sativa|Lsat_1_v5_gn_3_125620.1 Rhododendron_delavayi|DUH019366.1 Vitis_vinifera|GSVIVT01018108001
OCG19: Catharanthus_roseus|CRO_T001280 Catharanthus_roseus|CRO_T005424 Catharanthus_roseus|CRO_T012557 Catharanthus_roseus|CRO_T017315 Catharanthus_roseus|CRO_T001677 Catharanthus_roseus|CRO_T014449 Catharanthus_roseus|CRO_T017287 Catharanthus_roseus|CRO_T022442 Catharanthus_roseus|CRO_T025112 Catharanthus_roseus|CRO_T028570 Catharanthus_roseus|CRO_T031789 Catharanthus_roseus|CRO_T004044 Catharanthus_roseus|CRO_T027606 Catharanthus_roseus|CRO_T005087 Catharanthus_roseus|CRO_T005967 Catharanthus_roseus|CRO_T014380 Catharanthus_roseus|CRO_T014953 Catharanthus_roseus|CRO_T031575 Catharanthus_roseus|CRO_T011565 Catharanthus_roseus|CRO_T014411 Catharanthus_roseus|CRO_T023542 Catharanthus_roseus|CRO_T023805 Catharanthus_roseus|CRO_T026018 Catharanthus_roseus|CRO_T005929 Catharanthus_roseus|CRO_T022409 Catharanthus_roseus|CRO_T029535 Catharanthus_roseus|CRO_T012094 Catharanthus_roseus|CRO_T012486 Catharanthus_roseus|CRO_T013428 Catharanthus_roseus|CRO_T021029 Catharanthus_roseus|CRO_T025027 Catharanthus_roseus|CRO_T029807 Catharanthus_roseus|CRO_T032377 Catharanthus_roseus|CRO_T010641 Catharanthus_roseus|CRO_T017088 Catharanthus_roseus|CRO_T029830 Catharanthus_roseus|CRO_T032372 Catharanthus_roseus|CRO_T010723 Catharanthus_roseus|CRO_T011225 Catharanthus_roseus|CRO_T032760 Catharanthus_roseus|CRO_T024900 Catharanthus_roseus|CRO_T029312 Catharanthus_roseus|CRO_T012092 Catharanthus_roseus|CRO_T016223 Catharanthus_roseus|CRO_T031051 Catharanthus_roseus|CRO_T012483 Catharanthus_roseus|CRO_T032164 Catharanthus_roseus|CRO_T016046 Catharanthus_roseus|CRO_T012485 Catharanthus_roseus|CRO_T020376 Catharanthus_roseus|CRO_T017013 Catharanthus_roseus|CRO_T022871 Catharanthus_roseus|CRO_T028441 Catharanthus_roseus|CRO_T016820 Catharanthus_roseus|CRO_T013724 Catharanthus_roseus|CRO_T020922 Catharanthus_roseus|CRO_T018290 Catharanthus_roseus|CRO_T024009 Catharanthus_roseus|CRO_T030517 Catharanthus_roseus|CRO_T029808 Coffea_canephora|Cc00_g00700 Coffea_canephora|Cc00_g01320 Coffea_canephora|Cc00_g11920 Coffea_canephora|Cc00_g15830 Coffea_canephora|Cc00_g16020 Coffea_canephora|Cc01_g07510 Coffea_canephora|Cc07_g17260 Coffea_canephora|Cc07_g20740 Coffea_canephora|Cc10_g13320 Coffea_canephora|Cc11_g00890 Coffea_canephora|Cc11_g04890 Coffea_canephora|Cc11_g06320 Coffea_canephora|Cc11_g06360 Coffea_canephora|Cc11_g06910 Coffea_canephora|Cc11_g06920 Coffea_canephora|Cc11_g08750 Coffea_canephora|Cc11_g08760 Coffea_canephora|Cc00_g01290 Coffea_canephora|Cc00_g01350 Coffea_canephora|Cc00_g02960 Coffea_canephora|Cc00_g03010 Coffea_canephora|Cc00_g03250 Coffea_canephora|Cc00_g05420 Coffea_canephora|Cc00_g05430 Coffea_canephora|Cc00_g05470 Coffea_canephora|Cc00_g05490 Coffea_canephora|Cc00_g10160 Coffea_canephora|Cc00_g10170 Coffea_canephora|Cc00_g11190 Coffea_canephora|Cc00_g14360 Coffea_canephora|Cc00_g18650 Coffea_canephora|Cc00_g19160 Coffea_canephora|Cc00_g19950 Coffea_canephora|Cc00_g30180 Coffea_canephora|Cc01_g07930 Coffea_canephora|Cc01_g07940 Coffea_canephora|Cc02_g33990 Coffea_canephora|Cc03_g05270 Coffea_canephora|Cc04_g11980 Coffea_canephora|Cc04_g12020 Coffea_canephora|Cc05_g04430 Coffea_canephora|Cc05_g04460 Coffea_canephora|Cc05_g04510 Coffea_canephora|Cc05_g04530 Coffea_canephora|Cc05_g04560 Coffea_canephora|Cc05_g05230 Coffea_canephora|Cc05_g05270 Coffea_canephora|Cc05_g05280 Coffea_canephora|Cc07_g17040 Coffea_canephora|Cc07_g17220 Coffea_canephora|Cc07_g17250 Coffea_canephora|Cc07_g17270 Coffea_canephora|Cc07_g17280 Coffea_canephora|Cc07_g17810 Coffea_canephora|Cc07_g17820 Coffea_canephora|Cc07_g17830 Coffea_canephora|Cc07_g17840 Coffea_canephora|Cc07_g19700 Coffea_canephora|Cc07_g19710 Coffea_canephora|Cc07_g20460 Coffea_canephora|Cc07_g20590 Coffea_canephora|Cc07_g20790 Coffea_canephora|Cc07_g20800 Coffea_canephora|Cc07_g21460 Coffea_canephora|Cc10_g11630 Coffea_canephora|Cc10_g11650 Coffea_canephora|Cc11_g03800 Coffea_canephora|Cc11_g03840 Coffea_canephora|Cc11_g03860 Coffea_canephora|Cc11_g04530 Coffea_canephora|Cc01_g07950 Coffea_canephora|Cc07_g21060 Coffea_canephora|Cc01_g08110 Coffea_canephora|Cc00_g20620 Coffea_canephora|Cc00_g25340 Coffea_canephora|Cc00_g29500 Coffea_canephora|Cc01_g08070 Coffea_canephora|Cc01_g08120 Coffea_canephora|Cc02_g33000 Coffea_canephora|Cc07_g21230 Coffea_canephora|Cc05_g08910 Coffea_canephora|Cc00_g10030 Coffea_canephora|Cc03_g09510 Coffea_canephora|Cc03_g09860 Coffea_canephora|Cc03_g09570 Coffea_canephora|Cc03_g09830 Coffea_canephora|Cc03_g10390 Coffea_canephora|Cc03_g09550 Coffea_canephora|Cc00_g22010 Coffea_canephora|Cc00_g03020 Coffea_canephora|Cc00_g09630 Coffea_canephora|Cc00_g26340 Coffea_canephora|Cc00_g30540 Coffea_canephora|Cc01_g01140 Coffea_canephora|Cc03_g08230 Coffea_canephora|Cc03_g08260 Coffea_canephora|Cc03_g08270 Coffea_canephora|Cc03_g08290 Coffea_canephora|Cc03_g08520 Coffea_canephora|Cc03_g14610 Coffea_canephora|Cc03_g14620 Coffea_canephora|Cc03_g14630 Coffea_canephora|Cc03_g14650 Coffea_canephora|Cc03_g14660 Coffea_canephora|Cc03_g14800 Coffea_canephora|Cc03_g14820 Coffea_canephora|Cc08_g01430 Coffea_canephora|Cc11_g02470 Coffea_canephora|Cc11_g02490 Coffea_canephora|Cc11_g02520 Coffea_canephora|Cc11_g04020 Coffea_canephora|Cc11_g04080 Coffea_canephora|Cc11_g04150 Coffea_canephora|Cc00_g07010 Coffea_canephora|Cc03_g14750 Coffea_canephora|Cc05_g05290 Coffea_canephora|Cc05_g06080 Coffea_canephora|Cc10_g10660 Coffea_canephora|Cc10_g11230 Coffea_canephora|Cc10_g11250 Coffea_canephora|Cc11_g03770 Coffea_canephora|Cc11_g06560 Coffea_canephora|Cc11_g07660 Coffea_canephora|Cc11_g07670 Coffea_canephora|Cc11_g10420 Coffea_canephora|Cc11_g10440 Coffea_canephora|Cc11_g10450 Coffea_canephora|Cc03_g10410 Coffea_canephora|Cc00_g11710 Coffea_canephora|Cc00_g24040 Coffea_canephora|Cc00_g25190 Coffea_canephora|Cc00_g27040 Coffea_canephora|Cc00_g27600 Coffea_canephora|Cc00_g32070 Coffea_canephora|Cc02_g33010 Coffea_canephora|Cc03_g09840 Coffea_canephora|Cc03_g10340 Coffea_canephora|Cc03_g10420 Coffea_canephora|Cc03_g10430 Coffea_canephora|Cc05_g09070 Coffea_canephora|Cc05_g09090 Coffea_canephora|Cc05_g04520 Coffea_canephora|Cc05_g04550 Coffea_canephora|Cc00_g31270 Coffea_canephora|Cc03_g10280 Coffea_canephora|Cc00_g12520 Coffea_canephora|Cc03_g09200 Coffea_canephora|Cc11_g02960 Coffea_canephora|Cc00_g19440 Coffea_canephora|Cc01_g08050 Coffea_canephora|Cc01_g07920 Coffea_canephora|Cc07_g16890 Coffea_canephora|Cc03_g10360 Coffea_canephora|Cc00_g25200 Coffea_canephora|Cc03_g09560 Coffea_canephora|Cc03_g10320 Coffea_canephora|Cc03_g10130 Coffea_canephora|Cc11_g08970 Coffea_canephora|Cc11_g08980 Coffea_canephora|Cc11_g09420 Coffea_canephora|Cc11_g09430 Coffea_canephora|Cc03_g14790 Coffea_canephora|Cc03_g14730 Coffea_canephora|Cc03_g14740 Coffea_canephora|Cc10_g11270 Coffea_canephora|Cc05_g04450 Coffea_canephora|Cc05_g05210 Coffea_canephora|Cc06_g22210 Coffea_canephora|Cc07_g18130 Coffea_canephora|Cc11_g05970 Coffea_canephora|Cc11_g06120 Coffea_canephora|Cc11_g06190 Coffea_canephora|Cc11_g00940 Coffea_canephora|Cc11_g00960 Coffea_canephora|Cc11_g05370 Coffea_canephora|Cc11_g05390 Coffea_canephora|Cc11_g09400 Daucus_carota|DCAR_011400 Daucus_carota|DCAR_011401 Daucus_carota|DCAR_028713 Lactuca_sativa|Lsat_1_v5_gn_3_132141.1 Lactuca_sativa|Lsat_1_v5_gn_3_132541.1 Lactuca_sativa|Lsat_1_v5_gn_8_124601.1 Lactuca_sativa|Lsat_1_v5_gn_8_124621.1 Lactuca_sativa|Lsat_1_v5_gn_4_145920.1 Lactuca_sativa|Lsat_1_v5_gn_8_35940.1 Lactuca_sativa|Lsat_1_v5_gn_8_36021.1 Lactuca_sativa|Lsat_1_v5_gn_9_28800.1 Lactuca_sativa|Lsat_1_v5_gn_8_119380.1 Lactuca_sativa|Lsat_1_v5_gn_8_121240.1 Lactuca_sativa|Lsat_1_v5_gn_8_123301.1 Lactuca_sativa|Lsat_1_v5_gn_8_124041.1 Lactuca_sativa|Lsat_1_v5_gn_8_124080.1 Lactuca_sativa|Lsat_1_v5_gn_8_124100.1 Lactuca_sativa|Lsat_1_v5_gn_8_124140.1 Lactuca_sativa|Lsat_1_v5_gn_8_124761.1 Lactuca_sativa|Lsat_1_v5_gn_8_124781.1 Lactuca_sativa|Lsat_1_v5_gn_9_31181.1 Rhododendron_delavayi|DUH020215.1 Rhododendron_delavayi|DUH032438.1 Rhododendron_delavayi|DUH032442.3 Rhododendron_delavayi|DUH032443.2 Rhododendron_delavayi|DUH022619.1 Rhododendron_delavayi|DUH023317.1 Rhododendron_delavayi|DUH023325.1 Camptotheca_acuminata|CacGene15999 Daucus_carota|DCAR_023561 Camptotheca_acuminata|CacGene19008
OCG20: Camptotheca_acuminata|CacGene17838 Camptotheca_acuminata|CacGene08649 Camptotheca_acuminata|CacGene14017 Camptotheca_acuminata|CacGene16447 Camptotheca_acuminata|CacGene11308 Camptotheca_acuminata|CacGene14016 Camptotheca_acuminata|CacGene14018 Camptotheca_acuminata|CacGene14021 Camptotheca_acuminata|CacGene11547 Camptotheca_acuminata|CacGene13787 Camptotheca_acuminata|CacGene14001 Camptotheca_acuminata|CacGene18668 Camptotheca_acuminata|CacGene21602 Camptotheca_acuminata|CacGene23981 Camptotheca_acuminata|CacGene23994 Camptotheca_acuminata|CacGene26794 Camptotheca_acuminata|CacGene27222 Camptotheca_acuminata|CacGene27429 Camptotheca_acuminata|CacGene14283 Camptotheca_acuminata|CacGene16445 Camptotheca_acuminata|CacGene18671 Camptotheca_acuminata|CacGene22606 Camptotheca_acuminata|CacGene25031 Camptotheca_acuminata|CacGene26668 Camptotheca_acuminata|CacGene16448 Catharanthus_roseus|CRO_T001211 Catharanthus_roseus|CRO_T026170 Catharanthus_roseus|CRO_T010467 Catharanthus_roseus|CRO_T013685 Catharanthus_roseus|CRO_T001981 Catharanthus_roseus|CRO_T017672 Catharanthus_roseus|CRO_T025768 Catharanthus_roseus|CRO_T030414 Catharanthus_roseus|CRO_T032407 Catharanthus_roseus|CRO_T024707 Catharanthus_roseus|CRO_T001986 Catharanthus_roseus|CRO_T025499 Catharanthus_roseus|CRO_T025990 Catharanthus_roseus|CRO_T030413 Catharanthus_roseus|CRO_T001998 Catharanthus_roseus|CRO_T006023 Catharanthus_roseus|CRO_T019243 Catharanthus_roseus|CRO_T023977 Catharanthus_roseus|CRO_T028915 Catharanthus_roseus|CRO_T006022 Catharanthus_roseus|CRO_T018925 Catharanthus_roseus|CRO_T031483 Catharanthus_roseus|CRO_T024577 Catharanthus_roseus|CRO_T008315 Catharanthus_roseus|CRO_T032002 Catharanthus_roseus|CRO_T013687 Catharanthus_roseus|CRO_T018922 Catharanthus_roseus|CRO_T018924 Coffea_canephora|Cc00_g08240 Coffea_canephora|Cc00_g13170 Coffea_canephora|Cc00_g13280 Coffea_canephora|Cc00_g15430 Coffea_canephora|Cc00_g22090 Coffea_canephora|Cc00_g24460 Coffea_canephora|Cc00_g25690 Coffea_canephora|Cc00_g32210 Coffea_canephora|Cc00_g32840 Coffea_canephora|Cc03_g14760 Coffea_canephora|Cc06_g19650 Coffea_canephora|Cc06_g19660 Coffea_canephora|Cc06_g19680 Coffea_canephora|Cc06_g19710 Coffea_canephora|Cc06_g19740 Coffea_canephora|Cc06_g19750 Coffea_canephora|Cc00_g10380 Coffea_canephora|Cc00_g20520 Coffea_canephora|Cc00_g26540 Coffea_canephora|Cc00_g13150 Coffea_canephora|Cc03_g10780 Coffea_canephora|Cc03_g10810 Daucus_carota|DCAR_001277 Daucus_carota|DCAR_001278 Daucus_carota|DCAR_001279 Daucus_carota|DCAR_001281 Daucus_carota|DCAR_004567 Daucus_carota|DCAR_004568 Daucus_carota|DCAR_006206 Daucus_carota|DCAR_008769 Daucus_carota|DCAR_008772 Daucus_carota|DCAR_008798 Daucus_carota|DCAR_008879 Daucus_carota|DCAR_008884 Daucus_carota|DCAR_008885 Daucus_carota|DCAR_008886 Daucus_carota|DCAR_008887 Daucus_carota|DCAR_008888 Daucus_carota|DCAR_008889 Daucus_carota|DCAR_008924 Daucus_carota|DCAR_011255 Daucus_carota|DCAR_011331 Daucus_carota|DCAR_011422 Daucus_carota|DCAR_011927 Daucus_carota|DCAR_012228 Daucus_carota|DCAR_015415 Daucus_carota|DCAR_023355 Daucus_carota|DCAR_029756 Daucus_carota|DCAR_029757 Daucus_carota|DCAR_008799 Daucus_carota|DCAR_010202 Daucus_carota|DCAR_011333 Daucus_carota|DCAR_005814 Daucus_carota|DCAR_011332 Daucus_carota|DCAR_011335 Daucus_carota|DCAR_004895 Daucus_carota|DCAR_008770 Lactuca_sativa|Lsat_1_v5_gn_0_22900.1 Lactuca_sativa|Lsat_1_v5_gn_0_37320.1 Lactuca_sativa|Lsat_1_v5_gn_2_1100.1 Lactuca_sativa|Lsat_1_v5_gn_2_11200.1 Lactuca_sativa|Lsat_1_v5_gn_2_1200.1 Lactuca_sativa|Lsat_1_v5_gn_2_1280.1 Lactuca_sativa|Lsat_1_v5_gn_2_1701.1 Lactuca_sativa|Lsat_1_v5_gn_2_1721.1 Lactuca_sativa|Lsat_1_v5_gn_2_23801.1 Lactuca_sativa|Lsat_1_v5_gn_2_241.1 Lactuca_sativa|Lsat_1_v5_gn_2_261.1 Lactuca_sativa|Lsat_1_v5_gn_2_281.1 Lactuca_sativa|Lsat_1_v5_gn_2_29860.1 Lactuca_sativa|Lsat_1_v5_gn_2_340.1 Lactuca_sativa|Lsat_1_v5_gn_2_3981.1 Lactuca_sativa|Lsat_1_v5_gn_2_4161.1 Lactuca_sativa|Lsat_1_v5_gn_2_4301.1 Lactuca_sativa|Lsat_1_v5_gn_2_4341.1 Lactuca_sativa|Lsat_1_v5_gn_2_4600.1 Lactuca_sativa|Lsat_1_v5_gn_2_4720.1 Lactuca_sativa|Lsat_1_v5_gn_2_4860.1 Lactuca_sativa|Lsat_1_v5_gn_2_4900.1 Lactuca_sativa|Lsat_1_v5_gn_2_5621.1 Lactuca_sativa|Lsat_1_v5_gn_2_5761.1 Lactuca_sativa|Lsat_1_v5_gn_2_7461.1 Lactuca_sativa|Lsat_1_v5_gn_2_880.1 Lactuca_sativa|Lsat_1_v5_gn_2_940.1 Lactuca_sativa|Lsat_1_v5_gn_2_9780.1 Lactuca_sativa|Lsat_1_v5_gn_3_97800.1 Lactuca_sativa|Lsat_1_v5_gn_4_155261.1 Lactuca_sativa|Lsat_1_v5_gn_2_4281.1 Lactuca_sativa|Lsat_1_v5_gn_0_37300.1 Lactuca_sativa|Lsat_1_v5_gn_0_22920.1 Lactuca_sativa|Lsat_1_v5_gn_2_23360.1 Lactuca_sativa|Lsat_1_v5_gn_2_7441.1 Lactuca_sativa|Lsat_1_v5_gn_1_83140.1 Lactuca_sativa|Lsat_1_v5_gn_1_83160.1 Lactuca_sativa|Lsat_1_v5_gn_2_1781.1 Rhododendron_delavayi|DUH000403.1 Rhododendron_delavayi|DUH015012.1 Rhododendron_delavayi|DUH015305.2 Rhododendron_delavayi|DUH015510.1 Rhododendron_delavayi|DUH017199.2 Rhododendron_delavayi|DUH026171.1 Rhododendron_delavayi|DUH026262.1 Rhododendron_delavayi|DUH001855.2 Rhododendron_delavayi|DUH001857.1 Rhododendron_delavayi|DUH001860.1 Rhododendron_delavayi|DUH003047.1 Rhododendron_delavayi|DUH012871.4 Rhododendron_delavayi|DUH009965.1 Rhododendron_delavayi|DUH020722.1 Rhododendron_delavayi|DUH028715.2 Rhododendron_delavayi|DUH030290.1 Rhododendron_delavayi|DUH008019.1 Rhododendron_delavayi|DUH008653.1 Rhododendron_delavayi|DUH011769.1 Rhododendron_delavayi|DUH019195.1 Rhododendron_delavayi|DUH019773.1 Rhododendron_delavayi|DUH020978.2 Rhododendron_delavayi|DUH027827.1 Rhododendron_delavayi|DUH002911.1 Rhododendron_delavayi|DUH002914.1 Rhododendron_delavayi|DUH006866.1 Rhododendron_delavayi|DUH010732.1 Rhododendron_delavayi|DUH011641.1 Rhododendron_delavayi|DUH014158.1 Rhododendron_delavayi|DUH014160.1 Rhododendron_delavayi|DUH017677.1 Rhododendron_delavayi|DUH017854.1 Rhododendron_delavayi|DUH024460.1 Rhododendron_delavayi|DUH024468.1 Rhododendron_delavayi|DUH024485.1 Rhododendron_delavayi|DUH024486.1 Rhododendron_delavayi|DUH004061.1 Rhododendron_delavayi|DUH032759.1 Rhododendron_delavayi|DUH029259.1 Rhododendron_delavayi|DUH003824.1 Rhododendron_delavayi|DUH008823.1 Rhododendron_delavayi|DUH003836.1 Rhododendron_delavayi|DUH005076.1 Rhododendron_delavayi|DUH007599.1 Rhododendron_delavayi|DUH008822.1 Rhododendron_delavayi|DUH008824.1 Rhododendron_delavayi|DUH019191.1 Rhododendron_delavayi|DUH015743.1 Rhododendron_delavayi|DUH023676.1 Rhododendron_delavayi|DUH022197.1 Rhododendron_delavayi|DUH030887.1 Rhododendron_delavayi|DUH022188.1 Vitis_vinifera|GSVIVT01021916001 Vitis_vinifera|GSVIVT01021920001 Vitis_vinifera|GSVIVT01021921001 Vitis_vinifera|GSVIVT01021944001 Vitis_vinifera|GSVIVT01021948001 Vitis_vinifera|GSVIVT01021955001 Vitis_vinifera|GSVIVT01021958001 Vitis_vinifera|GSVIVT01023404001 Vitis_vinifera|GSVIVT01023406001 Vitis_vinifera|GSVIVT01023432001 Vitis_vinifera|GSVIVT01023436001 Vitis_vinifera|GSVIVT01022047001 Vitis_vinifera|GSVIVT01023444001 Vitis_vinifera|GSVIVT01023551001 Vitis_vinifera|GSVIVT01023563001 Vitis_vinifera|GSVIVT01026152001 Vitis_vinifera|GSVIVT01026162001 Vitis_vinifera|GSVIVT01036188001 Vitis_vinifera|GSVIVT01036191001 Vitis_vinifera|GSVIVT01021935001 Vitis_vinifera|GSVIVT01022044001 Vitis_vinifera|GSVIVT01023548001 Vitis_vinifera|GSVIVT01023579001 Vitis_vinifera|GSVIVT01023566001 Vitis_vinifera|GSVIVT01023570001 Vitis_vinifera|GSVIVT01023557001 Vitis_vinifera|GSVIVT01029290001 Vitis_vinifera|GSVIVT01029297001 Vitis_vinifera|GSVIVT01029299001 Lactuca_sativa|Lsat_1_v5_gn_0_10760.1 Lactuca_sativa|Lsat_1_v5_gn_9_38960.1 Catharanthus_roseus|CRO_T031048 Vitis_vinifera|GSVIVT01037631001
OCG21: Arabidopsis_thaliana|AT1G18140.1 Arabidopsis_thaliana|AT2G29130.1 Arabidopsis_thaliana|AT2G30210.1 Arabidopsis_thaliana|AT2G38080.1 Arabidopsis_thaliana|AT5G03260.1 Arabidopsis_thaliana|AT5G05390.1 Arabidopsis_thaliana|AT5G60020.1 Arabidopsis_thaliana|AT2G40370.1 Arabidopsis_thaliana|AT5G01190.1 Arabidopsis_thaliana|AT5G07130.1 Arabidopsis_thaliana|AT5G58910.1 Arabidopsis_thaliana|AT5G09360.1 Arabidopsis_thaliana|AT2G46570.1 Arabidopsis_thaliana|AT3G09220.1 Arabidopsis_thaliana|AT5G48100.1 Arabidopsis_thaliana|AT5G01040.1 Arabidopsis_thaliana|AT5G01050.1 Camptotheca_acuminata|CacGene02190 Camptotheca_acuminata|CacGene03823 Camptotheca_acuminata|CacGene04447 Camptotheca_acuminata|CacGene05133 Camptotheca_acuminata|CacGene05204 Camptotheca_acuminata|CacGene05205 Camptotheca_acuminata|CacGene05962 Camptotheca_acuminata|CacGene06475 Camptotheca_acuminata|CacGene12775 Camptotheca_acuminata|CacGene12776 Camptotheca_acuminata|CacGene15154 Camptotheca_acuminata|CacGene15354 Camptotheca_acuminata|CacGene15425 Camptotheca_acuminata|CacGene15446 Camptotheca_acuminata|CacGene15494 Camptotheca_acuminata|CacGene15495 Camptotheca_acuminata|CacGene15497 Camptotheca_acuminata|CacGene16280 Camptotheca_acuminata|CacGene17416 Camptotheca_acuminata|CacGene19926 Camptotheca_acuminata|CacGene20000 Camptotheca_acuminata|CacGene22066 Camptotheca_acuminata|CacGene23665 Camptotheca_acuminata|CacGene24647 Camptotheca_acuminata|CacGene26195 Camptotheca_acuminata|CacGene15969 Camptotheca_acuminata|CacGene21663 Camptotheca_acuminata|CacGene05152 Camptotheca_acuminata|CacGene05154 Camptotheca_acuminata|CacGene12777 Camptotheca_acuminata|CacGene12778 Camptotheca_acuminata|CacGene12781 Camptotheca_acuminata|CacGene26193 Camptotheca_acuminata|CacGene26196 Camptotheca_acuminata|CacGene26197 Camptotheca_acuminata|CacGene12783 Camptotheca_acuminata|CacGene12785 Camptotheca_acuminata|CacGene15152 Camptotheca_acuminata|CacGene27444 Catharanthus_roseus|CRO_T001508 Catharanthus_roseus|CRO_T004377 Catharanthus_roseus|CRO_T004854 Catharanthus_roseus|CRO_T005813 Catharanthus_roseus|CRO_T009108 Catharanthus_roseus|CRO_T013157 Catharanthus_roseus|CRO_T015448 Catharanthus_roseus|CRO_T019600 Catharanthus_roseus|CRO_T027293 Catharanthus_roseus|CRO_T028193 Catharanthus_roseus|CRO_T033015 Catharanthus_roseus|CRO_T020739 Catharanthus_roseus|CRO_T027051 Catharanthus_roseus|CRO_T033445 Catharanthus_roseus|CRO_T006853 Catharanthus_roseus|CRO_T028478 Catharanthus_roseus|CRO_T006720 Catharanthus_roseus|CRO_T008150 Catharanthus_roseus|CRO_T013569 Catharanthus_roseus|CRO_T008776 Catharanthus_roseus|CRO_T028714 Coffea_canephora|Cc00_g22080 Coffea_canephora|Cc01_g13110 Coffea_canephora|Cc10_g06200 Coffea_canephora|Cc10_g06210 Coffea_canephora|Cc10_g06230 Coffea_canephora|Cc10_g06240 Coffea_canephora|Cc10_g06430 Coffea_canephora|Cc01_g13190 Coffea_canephora|Cc01_g14840 Coffea_canephora|Cc01_g14850 Coffea_canephora|Cc02_g05960 Coffea_canephora|Cc02_g06950 Coffea_canephora|Cc02_g17410 Coffea_canephora|Cc02_g39610 Coffea_canephora|Cc04_g06530 Coffea_canephora|Cc06_g01620 Coffea_canephora|Cc06_g01880 Coffea_canephora|Cc06_g02430 Coffea_canephora|Cc06_g02440 Coffea_canephora|Cc06_g02470 Coffea_canephora|Cc07_g09690 Coffea_canephora|Cc07_g14670 Coffea_canephora|Cc01_g13870 Daucus_carota|DCAR_005344 Daucus_carota|DCAR_015627 Daucus_carota|DCAR_005898 Daucus_carota|DCAR_011786 Daucus_carota|DCAR_012158 Daucus_carota|DCAR_015451 Daucus_carota|DCAR_015633 Daucus_carota|DCAR_015652 Daucus_carota|DCAR_017702 Daucus_carota|DCAR_018230 Daucus_carota|DCAR_018725 Daucus_carota|DCAR_019324 Daucus_carota|DCAR_021486 Daucus_carota|DCAR_022128 Daucus_carota|DCAR_028756 Daucus_carota|DCAR_028825 Daucus_carota|DCAR_011854 Daucus_carota|DCAR_012271 Daucus_carota|DCAR_024800 Daucus_carota|DCAR_027542 Daucus_carota|DCAR_014728 Daucus_carota|DCAR_018910 Lactuca_sativa|Lsat_1_v5_gn_1_5581.1 Lactuca_sativa|Lsat_1_v5_gn_1_5621.1 Lactuca_sativa|Lsat_1_v5_gn_5_173681.1 Lactuca_sativa|Lsat_1_v5_gn_6_100940.1 Lactuca_sativa|Lsat_1_v5_gn_6_100980.1 Lactuca_sativa|Lsat_1_v5_gn_9_14760.1 Lactuca_sativa|Lsat_1_v5_gn_9_18180.1 Lactuca_sativa|Lsat_1_v5_gn_9_42801.1 Lactuca_sativa|Lsat_1_v5_gn_2_125601.1 Lactuca_sativa|Lsat_1_v5_gn_8_13161.1 Lactuca_sativa|Lsat_1_v5_gn_9_33140.1 Lactuca_sativa|Lsat_1_v5_gn_9_34320.1 Lactuca_sativa|Lsat_1_v5_gn_9_60720.1 Lactuca_sativa|Lsat_1_v5_gn_2_76580.1 Lactuca_sativa|Lsat_1_v5_gn_3_76141.1 Lactuca_sativa|Lsat_1_v5_gn_3_76181.1 Lactuca_sativa|Lsat_1_v5_gn_4_165041.1 Lactuca_sativa|Lsat_1_v5_gn_5_152961.1 Lactuca_sativa|Lsat_1_v5_gn_5_71000.1 Lactuca_sativa|Lsat_1_v5_gn_5_71020.1 Lactuca_sativa|Lsat_1_v5_gn_6_15681.1 Lactuca_sativa|Lsat_1_v5_gn_8_12380.1 Lactuca_sativa|Lsat_1_v5_gn_8_144061.1 Lactuca_sativa|Lsat_1_v5_gn_8_71281.1 Lactuca_sativa|Lsat_1_v5_gn_8_73240.1 Lactuca_sativa|Lsat_1_v5_gn_9_24380.1 Lactuca_sativa|Lsat_1_v5_gn_9_24560.1 Lactuca_sativa|Lsat_1_v5_gn_9_24581.1 Lactuca_sativa|Lsat_1_v5_gn_9_25840.1 Lactuca_sativa|Lsat_1_v5_gn_9_36021.1 Lactuca_sativa|Lsat_1_v5_gn_4_30881.1 Rhododendron_delavayi|DUH000115.1 Rhododendron_delavayi|DUH000453.1 Rhododendron_delavayi|DUH001882.1 Rhododendron_delavayi|DUH003718.1 Rhododendron_delavayi|DUH003725.1 Rhododendron_delavayi|DUH004501.1 Rhododendron_delavayi|DUH007399.2 Rhododendron_delavayi|DUH009785.1 Rhododendron_delavayi|DUH011313.1 Rhododendron_delavayi|DUH011318.1 Rhododendron_delavayi|DUH011319.1 Rhododendron_delavayi|DUH011320.1 Rhododendron_delavayi|DUH011321.1 Rhododendron_delavayi|DUH011720.1 Rhododendron_delavayi|DUH016707.1 Rhododendron_delavayi|DUH016710.1 Rhododendron_delavayi|DUH018831.1 Rhododendron_delavayi|DUH019812.1 Rhododendron_delavayi|DUH028254.1 Rhododendron_delavayi|DUH028255.3 Rhododendron_delavayi|DUH029850.1 Rhododendron_delavayi|DUH031651.1 Rhododendron_delavayi|DUH031652.1 Rhododendron_delavayi|DUH031915.1 Rhododendron_delavayi|DUH032086.1 Rhododendron_delavayi|DUH026938.1 Rhododendron_delavayi|DUH031650.1 Rhododendron_delavayi|DUH021665.1 Rhododendron_delavayi|DUH028252.1 Vitis_vinifera|GSVIVT01001603001 Vitis_vinifera|GSVIVT01001604001 Vitis_vinifera|GSVIVT01001614001 Vitis_vinifera|GSVIVT01012329001 Vitis_vinifera|GSVIVT01012332001 Vitis_vinifera|GSVIVT01012343001 Vitis_vinifera|GSVIVT01012346001 Vitis_vinifera|GSVIVT01012359001 Vitis_vinifera|GSVIVT01013689001 Vitis_vinifera|GSVIVT01013694001 Vitis_vinifera|GSVIVT01013695001 Vitis_vinifera|GSVIVT01018939001 Vitis_vinifera|GSVIVT01024634001 Vitis_vinifera|GSVIVT01024795001 Vitis_vinifera|GSVIVT01025046001 Vitis_vinifera|GSVIVT01025077001 Vitis_vinifera|GSVIVT01025694001 Vitis_vinifera|GSVIVT01032744001 Vitis_vinifera|GSVIVT01033501001 Vitis_vinifera|GSVIVT01034003001 Vitis_vinifera|GSVIVT01034137001 Vitis_vinifera|GSVIVT01034139001 Vitis_vinifera|GSVIVT01034146001 Vitis_vinifera|GSVIVT01034783001 Vitis_vinifera|GSVIVT01034817001 Vitis_vinifera|GSVIVT01034828001 Vitis_vinifera|GSVIVT01034842001 Vitis_vinifera|GSVIVT01016512001 Vitis_vinifera|GSVIVT01012745001 Vitis_vinifera|GSVIVT01016372001 Vitis_vinifera|GSVIVT01034820001 Vitis_vinifera|GSVIVT01034822001 Vitis_vinifera|GSVIVT01034833001 Vitis_vinifera|GSVIVT01013687001 Vitis_vinifera|GSVIVT01013692001 Vitis_vinifera|GSVIVT01016490001 Vitis_vinifera|GSVIVT01016513001 Vitis_vinifera|GSVIVT01027179001 Vitis_vinifera|GSVIVT01034138001 Vitis_vinifera|GSVIVT01033192001 Vitis_vinifera|GSVIVT01034040001 Vitis_vinifera|GSVIVT01008406001 Catharanthus_roseus|CRO_T014132 Arabidopsis_thaliana|AT5G58450.1 Catharanthus_roseus|CRO_T001509 Daucus_carota|DCAR_018231 Lactuca_sativa|Lsat_1_v5_gn_9_14720.1 Rhododendron_delavayi|DUH000114.1 Coffea_canephora|Cc01_g13860 Daucus_carota|DCAR_005957
OCG22: Camptotheca_acuminata|CacGene14030 Camptotheca_acuminata|CacGene14031 Camptotheca_acuminata|CacGene25423 Camptotheca_acuminata|CacGene25424 Camptotheca_acuminata|CacGene26996 Camptotheca_acuminata|CacGene26998 Camptotheca_acuminata|CacGene26999 Catharanthus_roseus|CRO_T001870 Catharanthus_roseus|CRO_T009124 Catharanthus_roseus|CRO_T011480 Catharanthus_roseus|CRO_T014472 Catharanthus_roseus|CRO_T027305 Catharanthus_roseus|CRO_T006399 Catharanthus_roseus|CRO_T014821 Catharanthus_roseus|CRO_T021573 Catharanthus_roseus|CRO_T027046 Catharanthus_roseus|CRO_T030657 Catharanthus_roseus|CRO_T017146 Catharanthus_roseus|CRO_T015597 Catharanthus_roseus|CRO_T021367 Coffea_canephora|Cc00_g18270 Coffea_canephora|Cc00_g28320 Coffea_canephora|Cc11_g00790 Coffea_canephora|Cc11_g06630 Coffea_canephora|Cc11_g07480 Coffea_canephora|Cc11_g07490 Coffea_canephora|Cc11_g07510 Coffea_canephora|Cc11_g07530 Coffea_canephora|Cc00_g20600 Coffea_canephora|Cc11_g06470 Coffea_canephora|Cc11_g06490 Coffea_canephora|Cc11_g06500 Coffea_canephora|Cc11_g06520 Coffea_canephora|Cc11_g06540 Coffea_canephora|Cc11_g06850 Coffea_canephora|Cc00_g21370 Coffea_canephora|Cc11_g07420 Coffea_canephora|Cc00_g23260 Coffea_canephora|Cc00_g32830 Coffea_canephora|Cc11_g05430 Coffea_canephora|Cc11_g06770 Coffea_canephora|Cc11_g06820 Coffea_canephora|Cc00_g35110 Coffea_canephora|Cc11_g06730 Coffea_canephora|Cc03_g09070 Coffea_canephora|Cc07_g16440 Coffea_canephora|Cc04_g07960 Coffea_canephora|Cc04_g08800 Coffea_canephora|Cc07_g16430 Daucus_carota|DCAR_003743 Daucus_carota|DCAR_003744 Daucus_carota|DCAR_003745 Daucus_carota|DCAR_029693 Daucus_carota|DCAR_012836 Daucus_carota|DCAR_030240 Daucus_carota|DCAR_030271 Daucus_carota|DCAR_030275 Daucus_carota|DCAR_030277 Daucus_carota|DCAR_030279 Daucus_carota|DCAR_030280 Daucus_carota|DCAR_030295 Daucus_carota|DCAR_030298 Daucus_carota|DCAR_030412 Daucus_carota|DCAR_031009 Daucus_carota|DCAR_031011 Daucus_carota|DCAR_031012 Daucus_carota|DCAR_031052 Daucus_carota|DCAR_030241 Daucus_carota|DCAR_030276 Daucus_carota|DCAR_030411 Daucus_carota|DCAR_030413 Lactuca_sativa|Lsat_1_v5_gn_0_36101.1 Lactuca_sativa|Lsat_1_v5_gn_0_39741.1 Lactuca_sativa|Lsat_1_v5_gn_8_138180.1 Lactuca_sativa|Lsat_1_v5_gn_8_138060.1 Lactuca_sativa|Lsat_1_v5_gn_4_85720.1 Lactuca_sativa|Lsat_1_v5_gn_3_93780.1 Lactuca_sativa|Lsat_1_v5_gn_3_16961.1 Lactuca_sativa|Lsat_1_v5_gn_0_36121.1 Lactuca_sativa|Lsat_1_v5_gn_0_39140.1 Lactuca_sativa|Lsat_1_v5_gn_0_43161.1 Lactuca_sativa|Lsat_1_v5_gn_3_93840.1 Lactuca_sativa|Lsat_1_v5_gn_4_85660.1 Lactuca_sativa|Lsat_1_v5_gn_5_42060.1 Lactuca_sativa|Lsat_1_v5_gn_8_132500.1 Lactuca_sativa|Lsat_1_v5_gn_8_132621.1 Lactuca_sativa|Lsat_1_v5_gn_8_137921.1 Lactuca_sativa|Lsat_1_v5_gn_8_138040.1 Lactuca_sativa|Lsat_1_v5_gn_8_138221.1 Lactuca_sativa|Lsat_1_v5_gn_8_138261.1 Lactuca_sativa|Lsat_1_v5_gn_8_138300.1 Lactuca_sativa|Lsat_1_v5_gn_8_138340.1 Lactuca_sativa|Lsat_1_v5_gn_8_138400.1 Lactuca_sativa|Lsat_1_v5_gn_8_139460.1 Lactuca_sativa|Lsat_1_v5_gn_8_140561.1 Lactuca_sativa|Lsat_1_v5_gn_8_140801.1 Lactuca_sativa|Lsat_1_v5_gn_8_140821.1 Lactuca_sativa|Lsat_1_v5_gn_8_157520.1 Lactuca_sativa|Lsat_1_v5_gn_8_157700.1 Lactuca_sativa|Lsat_1_v5_gn_8_157740.1 Lactuca_sativa|Lsat_1_v5_gn_8_157881.1 Lactuca_sativa|Lsat_1_v5_gn_8_157940.1 Lactuca_sativa|Lsat_1_v5_gn_8_158040.1 Lactuca_sativa|Lsat_1_v5_gn_8_37381.1 Lactuca_sativa|Lsat_1_v5_gn_8_51560.1 Lactuca_sativa|Lsat_1_v5_gn_8_52201.1 Lactuca_sativa|Lsat_1_v5_gn_4_85600.1 Lactuca_sativa|Lsat_1_v5_gn_8_51520.1 Lactuca_sativa|Lsat_1_v5_gn_8_138620.1 Lactuca_sativa|Lsat_1_v5_gn_0_36620.1 Lactuca_sativa|Lsat_1_v5_gn_2_39061.1 Lactuca_sativa|Lsat_1_v5_gn_5_162400.1 Lactuca_sativa|Lsat_1_v5_gn_6_42181.1 Lactuca_sativa|Lsat_1_v5_gn_6_42341.1 Lactuca_sativa|Lsat_1_v5_gn_6_42540.1 Lactuca_sativa|Lsat_1_v5_gn_6_43080.1 Lactuca_sativa|Lsat_1_v5_gn_6_43160.1 Lactuca_sativa|Lsat_1_v5_gn_6_44620.1 Lactuca_sativa|Lsat_1_v5_gn_6_44800.1 Lactuca_sativa|Lsat_1_v5_gn_6_45060.1 Lactuca_sativa|Lsat_1_v5_gn_6_45160.1 Lactuca_sativa|Lsat_1_v5_gn_6_45200.1 Lactuca_sativa|Lsat_1_v5_gn_6_48780.1 Lactuca_sativa|Lsat_1_v5_gn_6_48860.1 Lactuca_sativa|Lsat_1_v5_gn_6_49001.1 Lactuca_sativa|Lsat_1_v5_gn_6_49060.1 Lactuca_sativa|Lsat_1_v5_gn_6_49480.1 Lactuca_sativa|Lsat_1_v5_gn_6_50320.1 Lactuca_sativa|Lsat_1_v5_gn_6_51420.1 Lactuca_sativa|Lsat_1_v5_gn_6_51440.1 Lactuca_sativa|Lsat_1_v5_gn_6_51600.1 Lactuca_sativa|Lsat_1_v5_gn_6_53701.1 Lactuca_sativa|Lsat_1_v5_gn_6_53901.1 Lactuca_sativa|Lsat_1_v5_gn_6_54521.1 Lactuca_sativa|Lsat_1_v5_gn_6_54541.1 Lactuca_sativa|Lsat_1_v5_gn_2_132081.1 Lactuca_sativa|Lsat_1_v5_gn_2_132161.1 Lactuca_sativa|Lsat_1_v5_gn_2_132241.1 Lactuca_sativa|Lsat_1_v5_gn_3_16881.1 Lactuca_sativa|Lsat_1_v5_gn_5_94020.1 Lactuca_sativa|Lsat_1_v5_gn_5_94140.1 Lactuca_sativa|Lsat_1_v5_gn_8_138120.1 Lactuca_sativa|Lsat_1_v5_gn_8_138380.1 Lactuca_sativa|Lsat_1_v5_gn_8_138880.1 Lactuca_sativa|Lsat_1_v5_gn_8_157441.1 Lactuca_sativa|Lsat_1_v5_gn_8_29280.1 Lactuca_sativa|Lsat_1_v5_gn_9_67000.1 Lactuca_sativa|Lsat_1_v5_gn_8_132601.1 Lactuca_sativa|Lsat_1_v5_gn_1_102980.1 Lactuca_sativa|Lsat_1_v5_gn_1_103040.1 Lactuca_sativa|Lsat_1_v5_gn_2_127200.1 Lactuca_sativa|Lsat_1_v5_gn_2_127221.1 Lactuca_sativa|Lsat_1_v5_gn_8_13781.1 Lactuca_sativa|Lsat_1_v5_gn_2_127241.1 Lactuca_sativa|Lsat_1_v5_gn_8_136581.1 Lactuca_sativa|Lsat_1_v5_gn_8_13680.1 Lactuca_sativa|Lsat_1_v5_gn_5_94120.1 Lactuca_sativa|Lsat_1_v5_gn_2_132121.1 Lactuca_sativa|Lsat_1_v5_gn_2_132181.1 Lactuca_sativa|Lsat_1_v5_gn_3_16981.1 Lactuca_sativa|Lsat_1_v5_gn_5_30961.1 Lactuca_sativa|Lsat_1_v5_gn_5_31140.1 Lactuca_sativa|Lsat_1_v5_gn_5_31121.1 Rhododendron_delavayi|DUH000713.1 Rhododendron_delavayi|DUH016626.1 Rhododendron_delavayi|DUH030696.1 Rhododendron_delavayi|DUH001627.1 Rhododendron_delavayi|DUH016735.2 Rhododendron_delavayi|DUH018740.1 Rhododendron_delavayi|DUH018742.1 Rhododendron_delavayi|DUH026243.1 Rhododendron_delavayi|DUH002741.2 Rhododendron_delavayi|DUH002742.1 Rhododendron_delavayi|DUH002746.1 Rhododendron_delavayi|DUH002749.2 Rhododendron_delavayi|DUH008392.1 Rhododendron_delavayi|DUH014588.1 Rhododendron_delavayi|DUH014589.1 Rhododendron_delavayi|DUH014591.1 Rhododendron_delavayi|DUH018327.1 Rhododendron_delavayi|DUH028734.1 Rhododendron_delavayi|DUH031418.1 Rhododendron_delavayi|DUH031421.1 Rhododendron_delavayi|DUH007549.1 Rhododendron_delavayi|DUH006909.1 Rhododendron_delavayi|DUH030697.1 Rhododendron_delavayi|DUH006933.1 Rhododendron_delavayi|DUH018328.1 Rhododendron_delavayi|DUH032335.1 Rhododendron_delavayi|DUH032336.1 Rhododendron_delavayi|DUH025102.1 Rhododendron_delavayi|DUH025101.1 Vitis_vinifera|GSVIVT01000881001 Vitis_vinifera|GSVIVT01028817001 Vitis_vinifera|GSVIVT01000898001 Vitis_vinifera|GSVIVT01001802001 Vitis_vinifera|GSVIVT01001803001 Vitis_vinifera|GSVIVT01033116001 Vitis_vinifera|GSVIVT01033113001 Vitis_vinifera|GSVIVT01016000001 Vitis_vinifera|GSVIVT01016003001 Vitis_vinifera|GSVIVT01016012001 Vitis_vinifera|GSVIVT01029646001 Vitis_vinifera|GSVIVT01018682001 Vitis_vinifera|GSVIVT01018692001 Vitis_vinifera|GSVIVT01024424001 Vitis_vinifera|GSVIVT01028773001 Vitis_vinifera|GSVIVT01020945001 Vitis_vinifera|GSVIVT01028928001 Vitis_vinifera|GSVIVT01028966001 Vitis_vinifera|GSVIVT01028924001 Vitis_vinifera|GSVIVT01028764001 Vitis_vinifera|GSVIVT01028799001 Vitis_vinifera|GSVIVT01028967001 Vitis_vinifera|GSVIVT01028970001 Arabidopsis_thaliana|AT1G73970.1 Camptotheca_acuminata|CacGene19459 Catharanthus_roseus|CRO_T011281 Coffea_canephora|Cc03_g06340 Daucus_carota|DCAR_000885 Rhododendron_delavayi|DUH025221.1 Vitis_vinifera|GSVIVT01019912001 Arabidopsis_thaliana|AT2G34930.1 Catharanthus_roseus|CRO_T004005 Camptotheca_acuminata|CacGene07270 Daucus_carota|DCAR_003858 Coffea_canephora|Cc06_g17020 Catharanthus_roseus|CRO_T030913 Lactuca_sativa|Lsat_1_v5_gn_7_51101.1 Daucus_carota|DCAR_022265
OCG23: Catharanthus_roseus|CRO_T021532 Catharanthus_roseus|CRO_T010418 Catharanthus_roseus|CRO_T005798 Catharanthus_roseus|CRO_T010965 Catharanthus_roseus|CRO_T024737 Catharanthus_roseus|CRO_T033289 Catharanthus_roseus|CRO_T029591 Catharanthus_roseus|CRO_T014092 Catharanthus_roseus|CRO_T020235 Catharanthus_roseus|CRO_T021959 Catharanthus_roseus|CRO_T016788 Catharanthus_roseus|CRO_T026271 Catharanthus_roseus|CRO_T020585 Catharanthus_roseus|CRO_T022917 Catharanthus_roseus|CRO_T022434 Catharanthus_roseus|CRO_T011002 Catharanthus_roseus|CRO_T011571 Catharanthus_roseus|CRO_T026423 Catharanthus_roseus|CRO_T032446 Catharanthus_roseus|CRO_T016683 Catharanthus_roseus|CRO_T022052 Catharanthus_roseus|CRO_T014255 Catharanthus_roseus|CRO_T009162 Catharanthus_roseus|CRO_T019145 Catharanthus_roseus|CRO_T032945 Catharanthus_roseus|CRO_T006360 Catharanthus_roseus|CRO_T022255 Catharanthus_roseus|CRO_T030148 Catharanthus_roseus|CRO_T017698 Catharanthus_roseus|CRO_T008683 Catharanthus_roseus|CRO_T026528 Catharanthus_roseus|CRO_T027963 Catharanthus_roseus|CRO_T008356 Catharanthus_roseus|CRO_T025331 Catharanthus_roseus|CRO_T024613 Catharanthus_roseus|CRO_T012284 Catharanthus_roseus|CRO_T032400 Catharanthus_roseus|CRO_T021343 Catharanthus_roseus|CRO_T021094 Catharanthus_roseus|CRO_T031792 Catharanthus_roseus|CRO_T016079 Catharanthus_roseus|CRO_T031108 Catharanthus_roseus|CRO_T021529 Catharanthus_roseus|CRO_T025550 Catharanthus_roseus|CRO_T013151 Catharanthus_roseus|CRO_T029620 Catharanthus_roseus|CRO_T028380 Catharanthus_roseus|CRO_T009506 Catharanthus_roseus|CRO_T013688 Catharanthus_roseus|CRO_T018311 Catharanthus_roseus|CRO_T021944 Catharanthus_roseus|CRO_T015195 Catharanthus_roseus|CRO_T024136 Catharanthus_roseus|CRO_T015989 Catharanthus_roseus|CRO_T009175 Catharanthus_roseus|CRO_T028402 Catharanthus_roseus|CRO_T022999 Catharanthus_roseus|CRO_T021465 Catharanthus_roseus|CRO_T014899 Catharanthus_roseus|CRO_T008291 Catharanthus_roseus|CRO_T014019 Catharanthus_roseus|CRO_T008549 Catharanthus_roseus|CRO_T011727 Catharanthus_roseus|CRO_T026121 Catharanthus_roseus|CRO_T010046 Catharanthus_roseus|CRO_T016854 Catharanthus_roseus|CRO_T007567 Catharanthus_roseus|CRO_T026504 Catharanthus_roseus|CRO_T018254 Catharanthus_roseus|CRO_T013643 Catharanthus_roseus|CRO_T029940 Catharanthus_roseus|CRO_T008457 Catharanthus_roseus|CRO_T018141 Catharanthus_roseus|CRO_T007237 Catharanthus_roseus|CRO_T009801 Catharanthus_roseus|CRO_T007582 Catharanthus_roseus|CRO_T033471 Catharanthus_roseus|CRO_T030633 Catharanthus_roseus|CRO_T030424 Catharanthus_roseus|CRO_T016212 Catharanthus_roseus|CRO_T025739 Catharanthus_roseus|CRO_T005998 Catharanthus_roseus|CRO_T008119 Catharanthus_roseus|CRO_T011471 Catharanthus_roseus|CRO_T029349 Catharanthus_roseus|CRO_T011978 Catharanthus_roseus|CRO_T020161 Catharanthus_roseus|CRO_T006166 Catharanthus_roseus|CRO_T021704 Catharanthus_roseus|CRO_T031147 Catharanthus_roseus|CRO_T014162 Catharanthus_roseus|CRO_T005828 Catharanthus_roseus|CRO_T024271 Catharanthus_roseus|CRO_T031005 Catharanthus_roseus|CRO_T024896 Catharanthus_roseus|CRO_T023969 Catharanthus_roseus|CRO_T011475 Catharanthus_roseus|CRO_T029087 Catharanthus_roseus|CRO_T006701 Catharanthus_roseus|CRO_T030867 Catharanthus_roseus|CRO_T011473 Catharanthus_roseus|CRO_T007805 Catharanthus_roseus|CRO_T011691 Catharanthus_roseus|CRO_T025228 Catharanthus_roseus|CRO_T027155 Catharanthus_roseus|CRO_T018015 Catharanthus_roseus|CRO_T017719 Catharanthus_roseus|CRO_T018414 Catharanthus_roseus|CRO_T013851 Catharanthus_roseus|CRO_T022707 Catharanthus_roseus|CRO_T008455 Catharanthus_roseus|CRO_T028771 Catharanthus_roseus|CRO_T017492 Catharanthus_roseus|CRO_T022341 Catharanthus_roseus|CRO_T029311 Catharanthus_roseus|CRO_T020236 Catharanthus_roseus|CRO_T006909 Catharanthus_roseus|CRO_T014748 Catharanthus_roseus|CRO_T029377 Catharanthus_roseus|CRO_T007657 Catharanthus_roseus|CRO_T013659 Catharanthus_roseus|CRO_T010469 Catharanthus_roseus|CRO_T007750 Catharanthus_roseus|CRO_T009360 Catharanthus_roseus|CRO_T011744 Catharanthus_roseus|CRO_T010982 Catharanthus_roseus|CRO_T023697 Catharanthus_roseus|CRO_T033068 Catharanthus_roseus|CRO_T011015 Catharanthus_roseus|CRO_T033651 Catharanthus_roseus|CRO_T029463 Catharanthus_roseus|CRO_T015325 Catharanthus_roseus|CRO_T028385 Catharanthus_roseus|CRO_T030134 Catharanthus_roseus|CRO_T013129 Catharanthus_roseus|CRO_T022217 Catharanthus_roseus|CRO_T029841 Catharanthus_roseus|CRO_T031424 Catharanthus_roseus|CRO_T031679 Catharanthus_roseus|CRO_T019482 Catharanthus_roseus|CRO_T017643 Catharanthus_roseus|CRO_T025222 Catharanthus_roseus|CRO_T032494 Catharanthus_roseus|CRO_T026135 Catharanthus_roseus|CRO_T026876 Catharanthus_roseus|CRO_T027773 Catharanthus_roseus|CRO_T016898 Catharanthus_roseus|CRO_T029942 Catharanthus_roseus|CRO_T015456 Catharanthus_roseus|CRO_T024799 Catharanthus_roseus|CRO_T024442 Catharanthus_roseus|CRO_T033027 Catharanthus_roseus|CRO_T023565 Catharanthus_roseus|CRO_T031358 Catharanthus_roseus|CRO_T031425 Catharanthus_roseus|CRO_T025033 Catharanthus_roseus|CRO_T030072 Catharanthus_roseus|CRO_T020176 Catharanthus_roseus|CRO_T026834 Catharanthus_roseus|CRO_T024976 Catharanthus_roseus|CRO_T027167 Catharanthus_roseus|CRO_T021137 Catharanthus_roseus|CRO_T022997 Catharanthus_roseus|CRO_T001835 Catharanthus_roseus|CRO_T020678 Catharanthus_roseus|CRO_T015215 Catharanthus_roseus|CRO_T005919 Catharanthus_roseus|CRO_T009505 Catharanthus_roseus|CRO_T005074 Catharanthus_roseus|CRO_T003017 Catharanthus_roseus|CRO_T004019 Catharanthus_roseus|CRO_T004506 Catharanthus_roseus|CRO_T003650 Catharanthus_roseus|CRO_T004340 Catharanthus_roseus|CRO_T004608 Catharanthus_roseus|CRO_T005125 Catharanthus_roseus|CRO_T004088 Catharanthus_roseus|CRO_T022819 Catharanthus_roseus|CRO_T024971 Catharanthus_roseus|CRO_T023040 Catharanthus_roseus|CRO_T026016 Catharanthus_roseus|CRO_T010868 Catharanthus_roseus|CRO_T010220 Catharanthus_roseus|CRO_T012183 Catharanthus_roseus|CRO_T020488 Catharanthus_roseus|CRO_T008286 Catharanthus_roseus|CRO_T022607 Catharanthus_roseus|CRO_T005764 Catharanthus_roseus|CRO_T013200 Catharanthus_roseus|CRO_T008688 Catharanthus_roseus|CRO_T010328 Catharanthus_roseus|CRO_T013121 Catharanthus_roseus|CRO_T005649 Catharanthus_roseus|CRO_T006612 Catharanthus_roseus|CRO_T005885 Catharanthus_roseus|CRO_T010849 Catharanthus_roseus|CRO_T004905 Catharanthus_roseus|CRO_T026503 Catharanthus_roseus|CRO_T004600 Catharanthus_roseus|CRO_T028282 Catharanthus_roseus|CRO_T013914 Catharanthus_roseus|CRO_T001799 Catharanthus_roseus|CRO_T001580 Catharanthus_roseus|CRO_T004569 Catharanthus_roseus|CRO_T002166 Catharanthus_roseus|CRO_T004575 Catharanthus_roseus|CRO_T001882 Catharanthus_roseus|CRO_T004020 Catharanthus_roseus|CRO_T020570 Catharanthus_roseus|CRO_T004306 Catharanthus_roseus|CRO_T009322 Catharanthus_roseus|CRO_T017752 Catharanthus_roseus|CRO_T004618 Catharanthus_roseus|CRO_T000572 Catharanthus_roseus|CRO_T001139 Catharanthus_roseus|CRO_T001174 Catharanthus_roseus|CRO_T002136 Catharanthus_roseus|CRO_T000516 Catharanthus_roseus|CRO_T004302 Catharanthus_roseus|CRO_T007723 Catharanthus_roseus|CRO_T003014 Catharanthus_roseus|CRO_T004441 Catharanthus_roseus|CRO_T002275 Catharanthus_roseus|CRO_T003296 Catharanthus_roseus|CRO_T000231 Catharanthus_roseus|CRO_T005291 Catharanthus_roseus|CRO_T001383 Catharanthus_roseus|CRO_T004590 Catharanthus_roseus|CRO_T005844 Catharanthus_roseus|CRO_T005965
OCG24: Arabidopsis_thaliana|AT1G02520.1 Arabidopsis_thaliana|AT1G02530.1 Arabidopsis_thaliana|AT1G10680.1 Arabidopsis_thaliana|AT1G27940.1 Arabidopsis_thaliana|AT1G28010.1 Arabidopsis_thaliana|AT2G36910.1 Arabidopsis_thaliana|AT2G47000.1 Arabidopsis_thaliana|AT3G28345.1 Arabidopsis_thaliana|AT3G28360.1 Arabidopsis_thaliana|AT3G28380.1 Arabidopsis_thaliana|AT3G28390.1 Arabidopsis_thaliana|AT3G28415.1 Arabidopsis_thaliana|AT3G28860.1 Arabidopsis_thaliana|AT3G62150.1 Arabidopsis_thaliana|AT4G01820.1 Arabidopsis_thaliana|AT4G01830.1 Arabidopsis_thaliana|AT4G18050.1 Arabidopsis_thaliana|AT4G25960.1 Arabidopsis_thaliana|AT5G46540.1 Arabidopsis_thaliana|AT1G10450.1 Arabidopsis_thaliana|AT1G59890.2 Arabidopsis_thaliana|AT1G70060.1 Arabidopsis_thaliana|AT1G24190.1 Arabidopsis_thaliana|AT3G01320.1 Arabidopsis_thaliana|AT5G15020.1 Arabidopsis_thaliana|AT2G39480.1 Arabidopsis_thaliana|AT3G55320.1 Camptotheca_acuminata|CacGene01049 Camptotheca_acuminata|CacGene05355 Camptotheca_acuminata|CacGene07226 Camptotheca_acuminata|CacGene08117 Camptotheca_acuminata|CacGene09479 Camptotheca_acuminata|CacGene09670 Camptotheca_acuminata|CacGene09953 Camptotheca_acuminata|CacGene10000 Camptotheca_acuminata|CacGene10001 Camptotheca_acuminata|CacGene11515 Camptotheca_acuminata|CacGene12478 Camptotheca_acuminata|CacGene16241 Camptotheca_acuminata|CacGene17693 Camptotheca_acuminata|CacGene18035 Camptotheca_acuminata|CacGene19142 Camptotheca_acuminata|CacGene20383 Camptotheca_acuminata|CacGene20506 Camptotheca_acuminata|CacGene22618 Camptotheca_acuminata|CacGene22621 Camptotheca_acuminata|CacGene26366 Camptotheca_acuminata|CacGene26446 Camptotheca_acuminata|CacGene05852 Camptotheca_acuminata|CacGene06126 Camptotheca_acuminata|CacGene06389 Camptotheca_acuminata|CacGene22906 Camptotheca_acuminata|CacGene07100 Camptotheca_acuminata|CacGene18725 Catharanthus_roseus|CRO_T000373 Catharanthus_roseus|CRO_T002639 Catharanthus_roseus|CRO_T003836 Catharanthus_roseus|CRO_T004212 Catharanthus_roseus|CRO_T009032 Catharanthus_roseus|CRO_T011900 Catharanthus_roseus|CRO_T013069 Catharanthus_roseus|CRO_T013149 Catharanthus_roseus|CRO_T014063 Catharanthus_roseus|CRO_T019382 Catharanthus_roseus|CRO_T020358 Catharanthus_roseus|CRO_T020366 Catharanthus_roseus|CRO_T020942 Catharanthus_roseus|CRO_T023066 Catharanthus_roseus|CRO_T024740 Catharanthus_roseus|CRO_T024741 Catharanthus_roseus|CRO_T026114 Catharanthus_roseus|CRO_T026153 Catharanthus_roseus|CRO_T031092 Catharanthus_roseus|CRO_T011236 Catharanthus_roseus|CRO_T028010 Coffea_canephora|Cc00_g03450 Coffea_canephora|Cc07_g04380 Coffea_canephora|Cc00_g03750 Coffea_canephora|Cc00_g05510 Coffea_canephora|Cc00_g12830 Coffea_canephora|Cc00_g12860 Coffea_canephora|Cc00_g14500 Coffea_canephora|Cc01_g21810 Coffea_canephora|Cc11_g05740 Coffea_canephora|Cc02_g00550 Coffea_canephora|Cc04_g00960 Coffea_canephora|Cc04_g10130 Coffea_canephora|Cc04_g10150 Coffea_canephora|Cc05_g13260 Coffea_canephora|Cc06_g04260 Coffea_canephora|Cc06_g10430 Coffea_canephora|Cc07_g02790 Coffea_canephora|Cc07_g03250 Coffea_canephora|Cc08_g03030 Coffea_canephora|Cc10_g01440 Coffea_canephora|Cc11_g05750 Coffea_canephora|Cc11_g05770 Coffea_canephora|Cc11_g16100 Coffea_canephora|Cc04_g10800 Coffea_canephora|Cc07_g02780 Coffea_canephora|Cc11_g13980 Daucus_carota|DCAR_002935 Daucus_carota|DCAR_004287 Daucus_carota|DCAR_005719 Daucus_carota|DCAR_006714 Daucus_carota|DCAR_010691 Daucus_carota|DCAR_011141 Daucus_carota|DCAR_011180 Daucus_carota|DCAR_011181 Daucus_carota|DCAR_012299 Daucus_carota|DCAR_012302 Daucus_carota|DCAR_015001 Daucus_carota|DCAR_015215 Daucus_carota|DCAR_017678 Daucus_carota|DCAR_018243 Daucus_carota|DCAR_020392 Daucus_carota|DCAR_020814 Daucus_carota|DCAR_022524 Daucus_carota|DCAR_022660 Daucus_carota|DCAR_026495 Daucus_carota|DCAR_027816 Daucus_carota|DCAR_027960 Daucus_carota|DCAR_030421 Daucus_carota|DCAR_008268 Daucus_carota|DCAR_009495 Daucus_carota|DCAR_006006 Daucus_carota|DCAR_027678 Daucus_carota|DCAR_006713 Daucus_carota|DCAR_007116 Daucus_carota|DCAR_011183 Daucus_carota|DCAR_025360 Daucus_carota|DCAR_011182 Daucus_carota|DCAR_011561 Daucus_carota|DCAR_023160 Lactuca_sativa|Lsat_1_v5_gn_0_31381.1 Lactuca_sativa|Lsat_1_v5_gn_2_90740.1 Lactuca_sativa|Lsat_1_v5_gn_3_49260.1 Lactuca_sativa|Lsat_1_v5_gn_4_180821.1 Lactuca_sativa|Lsat_1_v5_gn_4_7801.1 Lactuca_sativa|Lsat_1_v5_gn_0_6901.1 Lactuca_sativa|Lsat_1_v5_gn_0_9640.1 Lactuca_sativa|Lsat_1_v5_gn_1_28620.1 Lactuca_sativa|Lsat_1_v5_gn_1_37740.1 Lactuca_sativa|Lsat_1_v5_gn_1_52361.1 Lactuca_sativa|Lsat_1_v5_gn_2_107041.1 Lactuca_sativa|Lsat_1_v5_gn_2_89101.1 Lactuca_sativa|Lsat_1_v5_gn_2_90660.1 Lactuca_sativa|Lsat_1_v5_gn_2_90700.1 Lactuca_sativa|Lsat_1_v5_gn_2_9080.1 Lactuca_sativa|Lsat_1_v5_gn_3_18820.1 Lactuca_sativa|Lsat_1_v5_gn_4_178061.1 Lactuca_sativa|Lsat_1_v5_gn_4_78421.1 Lactuca_sativa|Lsat_1_v5_gn_4_91260.1 Lactuca_sativa|Lsat_1_v5_gn_6_69660.1 Lactuca_sativa|Lsat_1_v5_gn_6_69720.1 Lactuca_sativa|Lsat_1_v5_gn_7_40461.1 Lactuca_sativa|Lsat_1_v5_gn_8_153641.1 Lactuca_sativa|Lsat_1_v5_gn_8_16161.1 Lactuca_sativa|Lsat_1_v5_gn_8_78681.1 Lactuca_sativa|Lsat_1_v5_gn_9_6621.1 Lactuca_sativa|Lsat_1_v5_gn_2_115960.1 Lactuca_sativa|Lsat_1_v5_gn_3_123781.1 Lactuca_sativa|Lsat_1_v5_gn_5_165201.1 Lactuca_sativa|Lsat_1_v5_gn_4_172260.1 Lactuca_sativa|Lsat_1_v5_gn_8_42700.1 Rhododendron_delavayi|DUH003421.1 Rhododendron_delavayi|DUH019348.1 Rhododendron_delavayi|DUH019349.1 Rhododendron_delavayi|DUH025484.1 Rhododendron_delavayi|DUH029907.1 Rhododendron_delavayi|DUH005025.1 Rhododendron_delavayi|DUH005026.1 Rhododendron_delavayi|DUH005027.1 Rhododendron_delavayi|DUH005028.1 Rhododendron_delavayi|DUH005541.1 Rhododendron_delavayi|DUH007758.1 Rhododendron_delavayi|DUH007759.1 Rhododendron_delavayi|DUH008966.1 Rhododendron_delavayi|DUH010590.1 Rhododendron_delavayi|DUH012503.1 Rhododendron_delavayi|DUH015892.2 Rhododendron_delavayi|DUH015894.1 Rhododendron_delavayi|DUH016254.1 Rhododendron_delavayi|DUH018531.1 Rhododendron_delavayi|DUH018537.1 Rhododendron_delavayi|DUH019215.1 Rhododendron_delavayi|DUH021994.1 Rhododendron_delavayi|DUH024136.1 Rhododendron_delavayi|DUH024308.1 Rhododendron_delavayi|DUH025479.1 Rhododendron_delavayi|DUH025481.1 Rhododendron_delavayi|DUH025482.1 Rhododendron_delavayi|DUH032387.1 Rhododendron_delavayi|DUH006900.1 Rhododendron_delavayi|DUH025478.1 Rhododendron_delavayi|DUH025488.1 Rhododendron_delavayi|DUH025489.1 Vitis_vinifera|GSVIVT01000580001 Vitis_vinifera|GSVIVT01007586001 Vitis_vinifera|GSVIVT01014625001 Vitis_vinifera|GSVIVT01015306001 Vitis_vinifera|GSVIVT01036801001 Vitis_vinifera|GSVIVT01009946001 Vitis_vinifera|GSVIVT01011381001 Vitis_vinifera|GSVIVT01016706001 Vitis_vinifera|GSVIVT01032578001 Vitis_vinifera|GSVIVT01008121001 Vitis_vinifera|GSVIVT01032898001 Vitis_vinifera|GSVIVT01013125001 Vitis_vinifera|GSVIVT01017696001 Vitis_vinifera|GSVIVT01021365001 Vitis_vinifera|GSVIVT01021366001 Vitis_vinifera|GSVIVT01028256001 Vitis_vinifera|GSVIVT01033645001 Vitis_vinifera|GSVIVT01038687001 Vitis_vinifera|GSVIVT01016617001 Vitis_vinifera|GSVIVT01025040001 Vitis_vinifera|GSVIVT01020136001 Vitis_vinifera|GSVIVT01032579001 Daucus_carota|DCAR_026572 Catharanthus_roseus|CRO_T018375 Catharanthus_roseus|CRO_T029150 Coffea_canephora|Cc02_g08390 Arabidopsis_thaliana|AT5G39040.1 Catharanthus_roseus|CRO_T019044 Rhododendron_delavayi|DUH029182.1
OCG25: Catharanthus_roseus|CRO_T025121 Catharanthus_roseus|CRO_T009122 Catharanthus_roseus|CRO_T009663 Catharanthus_roseus|CRO_T014205 Catharanthus_roseus|CRO_T030851 Catharanthus_roseus|CRO_T025879 Catharanthus_roseus|CRO_T025496 Catharanthus_roseus|CRO_T010691 Catharanthus_roseus|CRO_T016837 Catharanthus_roseus|CRO_T032298 Catharanthus_roseus|CRO_T033811 Catharanthus_roseus|CRO_T028031 Catharanthus_roseus|CRO_T028825 Catharanthus_roseus|CRO_T030386 Catharanthus_roseus|CRO_T027797 Catharanthus_roseus|CRO_T020064 Catharanthus_roseus|CRO_T017350 Catharanthus_roseus|CRO_T027982 Catharanthus_roseus|CRO_T023494 Catharanthus_roseus|CRO_T025987 Catharanthus_roseus|CRO_T015305 Catharanthus_roseus|CRO_T017529 Catharanthus_roseus|CRO_T013242 Catharanthus_roseus|CRO_T027352 Catharanthus_roseus|CRO_T020452 Catharanthus_roseus|CRO_T011725 Catharanthus_roseus|CRO_T013222 Catharanthus_roseus|CRO_T026467 Catharanthus_roseus|CRO_T016012 Catharanthus_roseus|CRO_T022878 Catharanthus_roseus|CRO_T023662 Catharanthus_roseus|CRO_T009200 Catharanthus_roseus|CRO_T025663 Catharanthus_roseus|CRO_T015882 Catharanthus_roseus|CRO_T028538 Catharanthus_roseus|CRO_T025756 Catharanthus_roseus|CRO_T029359 Catharanthus_roseus|CRO_T032302 Catharanthus_roseus|CRO_T011986 Catharanthus_roseus|CRO_T021937 Catharanthus_roseus|CRO_T015007 Catharanthus_roseus|CRO_T023418 Catharanthus_roseus|CRO_T007014 Catharanthus_roseus|CRO_T015266 Catharanthus_roseus|CRO_T028709 Catharanthus_roseus|CRO_T031448 Catharanthus_roseus|CRO_T031687 Catharanthus_roseus|CRO_T024242 Catharanthus_roseus|CRO_T016338 Catharanthus_roseus|CRO_T021459 Catharanthus_roseus|CRO_T008701 Catharanthus_roseus|CRO_T009644 Catharanthus_roseus|CRO_T028556 Catharanthus_roseus|CRO_T009119 Catharanthus_roseus|CRO_T028667 Catharanthus_roseus|CRO_T030987 Catharanthus_roseus|CRO_T025328 Catharanthus_roseus|CRO_T028877 Catharanthus_roseus|CRO_T017272 Catharanthus_roseus|CRO_T029582 Catharanthus_roseus|CRO_T012674 Catharanthus_roseus|CRO_T009049 Catharanthus_roseus|CRO_T013095 Catharanthus_roseus|CRO_T007300 Catharanthus_roseus|CRO_T019294 Catharanthus_roseus|CRO_T020127 Catharanthus_roseus|CRO_T011987 Catharanthus_roseus|CRO_T023611 Catharanthus_roseus|CRO_T015331 Catharanthus_roseus|CRO_T014828 Catharanthus_roseus|CRO_T018209 Catharanthus_roseus|CRO_T015881 Catharanthus_roseus|CRO_T033147 Catharanthus_roseus|CRO_T031339 Catharanthus_roseus|CRO_T007694 Catharanthus_roseus|CRO_T031178 Catharanthus_roseus|CRO_T024208 Catharanthus_roseus|CRO_T030971 Catharanthus_roseus|CRO_T013312 Catharanthus_roseus|CRO_T018088 Catharanthus_roseus|CRO_T028264 Catharanthus_roseus|CRO_T030536 Catharanthus_roseus|CRO_T016346 Catharanthus_roseus|CRO_T027027 Catharanthus_roseus|CRO_T018115 Catharanthus_roseus|CRO_T031979 Catharanthus_roseus|CRO_T027757 Catharanthus_roseus|CRO_T023189 Catharanthus_roseus|CRO_T026122 Catharanthus_roseus|CRO_T017480 Catharanthus_roseus|CRO_T014433 Catharanthus_roseus|CRO_T026079 Catharanthus_roseus|CRO_T026227 Catharanthus_roseus|CRO_T018091 Catharanthus_roseus|CRO_T017579 Catharanthus_roseus|CRO_T001884 Catharanthus_roseus|CRO_T021564 Catharanthus_roseus|CRO_T004762 Catharanthus_roseus|CRO_T021399 Catharanthus_roseus|CRO_T018146 Catharanthus_roseus|CRO_T002516 Catharanthus_roseus|CRO_T011756 Catharanthus_roseus|CRO_T005487 Catharanthus_roseus|CRO_T009016 Catharanthus_roseus|CRO_T006937 Catharanthus_roseus|CRO_T006994 Catharanthus_roseus|CRO_T029559 Catharanthus_roseus|CRO_T011825 Catharanthus_roseus|CRO_T005643 Catharanthus_roseus|CRO_T006861 Catharanthus_roseus|CRO_T014369 Catharanthus_roseus|CRO_T004345 Catharanthus_roseus|CRO_T003985 Catharanthus_roseus|CRO_T021282 Catharanthus_roseus|CRO_T004239 Catharanthus_roseus|CRO_T015132 Catharanthus_roseus|CRO_T005921 Catharanthus_roseus|CRO_T020801 Catharanthus_roseus|CRO_T006245 Catharanthus_roseus|CRO_T019058 Catharanthus_roseus|CRO_T003480 Catharanthus_roseus|CRO_T029046 Catharanthus_roseus|CRO_T026299 Catharanthus_roseus|CRO_T016429 Catharanthus_roseus|CRO_T029558 Catharanthus_roseus|CRO_T031443 Catharanthus_roseus|CRO_T019796 Catharanthus_roseus|CRO_T027796 Catharanthus_roseus|CRO_T002261 Catharanthus_roseus|CRO_T004004 Catharanthus_roseus|CRO_T011318 Catharanthus_roseus|CRO_T008869 Catharanthus_roseus|CRO_T006671 Catharanthus_roseus|CRO_T006893 Catharanthus_roseus|CRO_T004238 Catharanthus_roseus|CRO_T003391 Catharanthus_roseus|CRO_T025808 Catharanthus_roseus|CRO_T010516 Catharanthus_roseus|CRO_T002863 Catharanthus_roseus|CRO_T006086 Catharanthus_roseus|CRO_T016453 Catharanthus_roseus|CRO_T033219 Catharanthus_roseus|CRO_T000488 Catharanthus_roseus|CRO_T000640 Catharanthus_roseus|CRO_T022724 Catharanthus_roseus|CRO_T015318 Catharanthus_roseus|CRO_T029047 Catharanthus_roseus|CRO_T003451 Catharanthus_roseus|CRO_T012236 Catharanthus_roseus|CRO_T025757 Catharanthus_roseus|CRO_T032880 Catharanthus_roseus|CRO_T025515 Catharanthus_roseus|CRO_T024120 Catharanthus_roseus|CRO_T023912 Catharanthus_roseus|CRO_T027959 Catharanthus_roseus|CRO_T009036 Catharanthus_roseus|CRO_T029510 Catharanthus_roseus|CRO_T011769 Catharanthus_roseus|CRO_T021400 Catharanthus_roseus|CRO_T029403 Catharanthus_roseus|CRO_T012036 Catharanthus_roseus|CRO_T025662 Catharanthus_roseus|CRO_T021638 Catharanthus_roseus|CRO_T015332 Catharanthus_roseus|CRO_T027353 Catharanthus_roseus|CRO_T020104 Catharanthus_roseus|CRO_T023493 Catharanthus_roseus|CRO_T028732 Catharanthus_roseus|CRO_T008369 Catharanthus_roseus|CRO_T009480 Catharanthus_roseus|CRO_T027960 Catharanthus_roseus|CRO_T006244 Catharanthus_roseus|CRO_T026123 Catharanthus_roseus|CRO_T005922 Catharanthus_roseus|CRO_T006180 Catharanthus_roseus|CRO_T023747 Catharanthus_roseus|CRO_T021566 Catharanthus_roseus|CRO_T014203 Catharanthus_roseus|CRO_T029851 Catharanthus_roseus|CRO_T027191 Catharanthus_roseus|CRO_T028748 Catharanthus_roseus|CRO_T022569 Catharanthus_roseus|CRO_T005923 Catharanthus_roseus|CRO_T025155 Catharanthus_roseus|CRO_T018276 Catharanthus_roseus|CRO_T021287 Catharanthus_roseus|CRO_T000486 Catharanthus_roseus|CRO_T001649 Catharanthus_roseus|CRO_T006237 Catharanthus_roseus|CRO_T001204 Catharanthus_roseus|CRO_T032083 Catharanthus_roseus|CRO_T014432 Catharanthus_roseus|CRO_T018459 Catharanthus_roseus|CRO_T029852 Catharanthus_roseus|CRO_T018181 Catharanthus_roseus|CRO_T023394 Catharanthus_roseus|CRO_T016232 Catharanthus_roseus|CRO_T012667 Catharanthus_roseus|CRO_T004206 Catharanthus_roseus|CRO_T021938 Catharanthus_roseus|CRO_T004539 Catharanthus_roseus|CRO_T000832 Catharanthus_roseus|CRO_T004486 Catharanthus_roseus|CRO_T000072 Catharanthus_roseus|CRO_T000635 Catharanthus_roseus|CRO_T025988 Catharanthus_roseus|CRO_T011562 Catharanthus_roseus|CRO_T000968 Catharanthus_roseus|CRO_T032770 Catharanthus_roseus|CRO_T002137 Catharanthus_roseus|CRO_T008154 Catharanthus_roseus|CRO_T003142 Catharanthus_roseus|CRO_T030543 Catharanthus_roseus|CRO_T004972 Catharanthus_roseus|CRO_T006995 Catharanthus_roseus|CRO_T018096 Catharanthus_roseus|CRO_T001205 Catharanthus_roseus|CRO_T002957 Catharanthus_roseus|CRO_T024521
OCG26: Arabidopsis_thaliana|AT1G15210.1 Arabidopsis_thaliana|AT1G15520.1 Arabidopsis_thaliana|AT1G59870.1 Arabidopsis_thaliana|AT1G66950.1 Arabidopsis_thaliana|AT2G26910.1 Arabidopsis_thaliana|AT2G29940.1 Arabidopsis_thaliana|AT2G36380.1 Arabidopsis_thaliana|AT2G37280.1 Arabidopsis_thaliana|AT3G16340.1 Arabidopsis_thaliana|AT3G30842.1 Arabidopsis_thaliana|AT3G53480.1 Arabidopsis_thaliana|AT4G15215.1 Arabidopsis_thaliana|AT4G15230.1 Arabidopsis_thaliana|AT4G15233.2 Arabidopsis_thaliana|AT4G15236.1 Camptotheca_acuminata|CacGene04420 Camptotheca_acuminata|CacGene06991 Camptotheca_acuminata|CacGene08784 Camptotheca_acuminata|CacGene09021 Camptotheca_acuminata|CacGene09033 Camptotheca_acuminata|CacGene13505 Camptotheca_acuminata|CacGene16391 Camptotheca_acuminata|CacGene16591 Camptotheca_acuminata|CacGene16663 Camptotheca_acuminata|CacGene16664 Camptotheca_acuminata|CacGene18658 Camptotheca_acuminata|CacGene20527 Camptotheca_acuminata|CacGene22918 Camptotheca_acuminata|CacGene23009 Camptotheca_acuminata|CacGene23369 Catharanthus_roseus|CRO_T003065 Catharanthus_roseus|CRO_T005351 Catharanthus_roseus|CRO_T008646 Catharanthus_roseus|CRO_T017209 Catharanthus_roseus|CRO_T017805 Catharanthus_roseus|CRO_T019015 Catharanthus_roseus|CRO_T019489 Catharanthus_roseus|CRO_T019973 Catharanthus_roseus|CRO_T020212 Catharanthus_roseus|CRO_T020680 Catharanthus_roseus|CRO_T021146 Catharanthus_roseus|CRO_T022716 Catharanthus_roseus|CRO_T026878 Catharanthus_roseus|CRO_T030267 Catharanthus_roseus|CRO_T030537 Catharanthus_roseus|CRO_T032323 Catharanthus_roseus|CRO_T033472 Catharanthus_roseus|CRO_T015062 Catharanthus_roseus|CRO_T015791 Catharanthus_roseus|CRO_T029376 Catharanthus_roseus|CRO_T012535 Catharanthus_roseus|CRO_T017210 Catharanthus_roseus|CRO_T018395 Coffea_canephora|Cc01_g09620 Coffea_canephora|Cc02_g09950 Coffea_canephora|Cc02_g09960 Coffea_canephora|Cc02_g35680 Coffea_canephora|Cc02_g35690 Coffea_canephora|Cc02_g35700 Coffea_canephora|Cc02_g35710 Coffea_canephora|Cc02_g35720 Coffea_canephora|Cc04_g02600 Coffea_canephora|Cc04_g02620 Coffea_canephora|Cc04_g03730 Coffea_canephora|Cc04_g03740 Coffea_canephora|Cc06_g05430 Coffea_canephora|Cc06_g09210 Coffea_canephora|Cc07_g18420 Coffea_canephora|Cc08_g08030 Coffea_canephora|Cc11_g01420 Coffea_canephora|Cc11_g01430 Coffea_canephora|Cc11_g01460 Coffea_canephora|Cc11_g01470 Coffea_canephora|Cc11_g01480 Coffea_canephora|Cc11_g00540 Coffea_canephora|Cc11_g01450 Daucus_carota|DCAR_001031 Daucus_carota|DCAR_002930 Daucus_carota|DCAR_005260 Daucus_carota|DCAR_005262 Daucus_carota|DCAR_005727 Daucus_carota|DCAR_007372 Daucus_carota|DCAR_007543 Daucus_carota|DCAR_007544 Daucus_carota|DCAR_007545 Daucus_carota|DCAR_007546 Daucus_carota|DCAR_007547 Daucus_carota|DCAR_007582 Daucus_carota|DCAR_007583 Daucus_carota|DCAR_008922 Daucus_carota|DCAR_009142 Daucus_carota|DCAR_009143 Daucus_carota|DCAR_010401 Daucus_carota|DCAR_011120 Daucus_carota|DCAR_011123 Daucus_carota|DCAR_015421 Daucus_carota|DCAR_015854 Daucus_carota|DCAR_015856 Daucus_carota|DCAR_016190 Daucus_carota|DCAR_016237 Daucus_carota|DCAR_016246 Daucus_carota|DCAR_019012 Daucus_carota|DCAR_026296 Daucus_carota|DCAR_026297 Daucus_carota|DCAR_026298 Daucus_carota|DCAR_026956 Daucus_carota|DCAR_029797 Daucus_carota|DCAR_031690 Daucus_carota|DCAR_031692 Daucus_carota|DCAR_023397 Daucus_carota|DCAR_009141 Daucus_carota|DCAR_022872 Lactuca_sativa|Lsat_1_v5_gn_0_7421.1 Lactuca_sativa|Lsat_1_v5_gn_1_33901.1 Lactuca_sativa|Lsat_1_v5_gn_1_33941.1 Lactuca_sativa|Lsat_1_v5_gn_1_34040.1 Lactuca_sativa|Lsat_1_v5_gn_1_43161.1 Lactuca_sativa|Lsat_1_v5_gn_2_104821.1 Lactuca_sativa|Lsat_1_v5_gn_2_104861.1 Lactuca_sativa|Lsat_1_v5_gn_4_104160.1 Lactuca_sativa|Lsat_1_v5_gn_4_120860.1 Lactuca_sativa|Lsat_1_v5_gn_4_99501.1 Lactuca_sativa|Lsat_1_v5_gn_4_99521.1 Lactuca_sativa|Lsat_1_v5_gn_4_99760.1 Lactuca_sativa|Lsat_1_v5_gn_4_99780.1 Lactuca_sativa|Lsat_1_v5_gn_5_132941.1 Lactuca_sativa|Lsat_1_v5_gn_5_133321.1 Lactuca_sativa|Lsat_1_v5_gn_5_133361.1 Lactuca_sativa|Lsat_1_v5_gn_5_32461.1 Lactuca_sativa|Lsat_1_v5_gn_5_32481.1 Lactuca_sativa|Lsat_1_v5_gn_5_99201.1 Lactuca_sativa|Lsat_1_v5_gn_6_22800.1 Lactuca_sativa|Lsat_1_v5_gn_6_69600.1 Lactuca_sativa|Lsat_1_v5_gn_8_24501.1 Lactuca_sativa|Lsat_1_v5_gn_9_19181.1 Lactuca_sativa|Lsat_1_v5_gn_0_7441.1 Lactuca_sativa|Lsat_1_v5_gn_2_104801.1 Lactuca_sativa|Lsat_1_v5_gn_2_22620.1 Lactuca_sativa|Lsat_1_v5_gn_4_99441.1 Lactuca_sativa|Lsat_1_v5_gn_5_133301.1 Lactuca_sativa|Lsat_1_v5_gn_9_87721.1 Lactuca_sativa|Lsat_1_v5_gn_1_118421.1 Lactuca_sativa|Lsat_1_v5_gn_1_119121.1 Lactuca_sativa|Lsat_1_v5_gn_5_132881.1 Lactuca_sativa|Lsat_1_v5_gn_5_132921.1 Rhododendron_delavayi|DUH002550.1 Rhododendron_delavayi|DUH006139.1 Rhododendron_delavayi|DUH006641.1 Rhododendron_delavayi|DUH006642.1 Rhododendron_delavayi|DUH006653.1 Rhododendron_delavayi|DUH007611.2 Rhododendron_delavayi|DUH009951.1 Rhododendron_delavayi|DUH010745.1 Rhododendron_delavayi|DUH011624.1 Rhododendron_delavayi|DUH012329.1 Rhododendron_delavayi|DUH013642.1 Rhododendron_delavayi|DUH013643.1 Rhododendron_delavayi|DUH013646.1 Rhododendron_delavayi|DUH013911.2 Rhododendron_delavayi|DUH013952.2 Rhododendron_delavayi|DUH013957.1 Rhododendron_delavayi|DUH014791.1 Rhododendron_delavayi|DUH015306.2 Rhododendron_delavayi|DUH017425.1 Rhododendron_delavayi|DUH018615.1 Rhododendron_delavayi|DUH018616.1 Rhododendron_delavayi|DUH018617.1 Rhododendron_delavayi|DUH023353.1 Rhododendron_delavayi|DUH024714.1 Rhododendron_delavayi|DUH025248.1 Rhododendron_delavayi|DUH027229.1 Rhododendron_delavayi|DUH028013.1 Rhododendron_delavayi|DUH030985.1 Rhododendron_delavayi|DUH031189.1 Rhododendron_delavayi|DUH032140.1 Rhododendron_delavayi|DUH005213.1 Vitis_vinifera|GSVIVT01015456001 Vitis_vinifera|GSVIVT01015461001 Vitis_vinifera|GSVIVT01016993001 Vitis_vinifera|GSVIVT01016998001 Vitis_vinifera|GSVIVT01016999001 Vitis_vinifera|GSVIVT01017184001 Vitis_vinifera|GSVIVT01017185001 Vitis_vinifera|GSVIVT01017187001 Vitis_vinifera|GSVIVT01017188001 Vitis_vinifera|GSVIVT01017196001 Vitis_vinifera|GSVIVT01017198001 Vitis_vinifera|GSVIVT01017201001 Vitis_vinifera|GSVIVT01017202001 Vitis_vinifera|GSVIVT01017204001 Vitis_vinifera|GSVIVT01017676001 Vitis_vinifera|GSVIVT01024743001 Vitis_vinifera|GSVIVT01031314001 Vitis_vinifera|GSVIVT01031377001 Vitis_vinifera|GSVIVT01031378001 Vitis_vinifera|GSVIVT01031380001 Vitis_vinifera|GSVIVT01033804001 Vitis_vinifera|GSVIVT01034741001 Vitis_vinifera|GSVIVT01034745001 Vitis_vinifera|GSVIVT01034746001 Vitis_vinifera|GSVIVT01034748001 Vitis_vinifera|GSVIVT01035715001 Vitis_vinifera|GSVIVT01035780001 Vitis_vinifera|GSVIVT01035784001 Vitis_vinifera|GSVIVT01035785001 Vitis_vinifera|GSVIVT01035786001 Vitis_vinifera|GSVIVT01036184001 Vitis_vinifera|GSVIVT01016991001 Vitis_vinifera|GSVIVT01016992001 Catharanthus_roseus|CRO_T018396 Rhododendron_delavayi|DUH028014.1 Coffea_canephora|Cc11_g01440 Catharanthus_roseus|CRO_T024010 Daucus_carota|DCAR_018248
OCG27: Catharanthus_roseus|CRO_T025313 Catharanthus_roseus|CRO_T027828 Catharanthus_roseus|CRO_T031681 Catharanthus_roseus|CRO_T022039 Catharanthus_roseus|CRO_T022041 Catharanthus_roseus|CRO_T026875 Catharanthus_roseus|CRO_T027857 Catharanthus_roseus|CRO_T006858 Catharanthus_roseus|CRO_T014123 Catharanthus_roseus|CRO_T024967 Catharanthus_roseus|CRO_T015944 Catharanthus_roseus|CRO_T025816 Catharanthus_roseus|CRO_T023868 Catharanthus_roseus|CRO_T013126 Catharanthus_roseus|CRO_T026502 Catharanthus_roseus|CRO_T010213 Catharanthus_roseus|CRO_T027662 Catharanthus_roseus|CRO_T012724 Catharanthus_roseus|CRO_T014029 Catharanthus_roseus|CRO_T025418 Catharanthus_roseus|CRO_T024970 Catharanthus_roseus|CRO_T009560 Catharanthus_roseus|CRO_T030895 Catharanthus_roseus|CRO_T009652 Catharanthus_roseus|CRO_T009647 Catharanthus_roseus|CRO_T028870 Catharanthus_roseus|CRO_T013683 Catharanthus_roseus|CRO_T017043 Catharanthus_roseus|CRO_T030541 Catharanthus_roseus|CRO_T029378 Catharanthus_roseus|CRO_T013122 Catharanthus_roseus|CRO_T033126 Catharanthus_roseus|CRO_T011672 Catharanthus_roseus|CRO_T032447 Catharanthus_roseus|CRO_T017427 Catharanthus_roseus|CRO_T023896 Catharanthus_roseus|CRO_T022061 Catharanthus_roseus|CRO_T026833 Catharanthus_roseus|CRO_T017675 Catharanthus_roseus|CRO_T013660 Catharanthus_roseus|CRO_T027289 Catharanthus_roseus|CRO_T033576 Catharanthus_roseus|CRO_T018410 Catharanthus_roseus|CRO_T014853 Catharanthus_roseus|CRO_T023979 Catharanthus_roseus|CRO_T025873 Catharanthus_roseus|CRO_T030540 Catharanthus_roseus|CRO_T017090 Catharanthus_roseus|CRO_T013916 Catharanthus_roseus|CRO_T024198 Catharanthus_roseus|CRO_T029909 Catharanthus_roseus|CRO_T018016 Catharanthus_roseus|CRO_T021151 Catharanthus_roseus|CRO_T017720 Catharanthus_roseus|CRO_T020465 Catharanthus_roseus|CRO_T013255 Catharanthus_roseus|CRO_T011455 Catharanthus_roseus|CRO_T033649 Catharanthus_roseus|CRO_T031963 Catharanthus_roseus|CRO_T020662 Catharanthus_roseus|CRO_T029252 Catharanthus_roseus|CRO_T022993 Catharanthus_roseus|CRO_T028281 Catharanthus_roseus|CRO_T031599 Catharanthus_roseus|CRO_T027290 Catharanthus_roseus|CRO_T029086 Catharanthus_roseus|CRO_T027878 Catharanthus_roseus|CRO_T032491 Catharanthus_roseus|CRO_T024053 Catharanthus_roseus|CRO_T022040 Catharanthus_roseus|CRO_T028104 Catharanthus_roseus|CRO_T024562 Catharanthus_roseus|CRO_T015118 Catharanthus_roseus|CRO_T028969 Catharanthus_roseus|CRO_T016950 Catharanthus_roseus|CRO_T025878 Catharanthus_roseus|CRO_T031162 Catharanthus_roseus|CRO_T006037 Catharanthus_roseus|CRO_T005920 Catharanthus_roseus|CRO_T003086 Catharanthus_roseus|CRO_T015832 Catharanthus_roseus|CRO_T018672 Catharanthus_roseus|CRO_T015260 Catharanthus_roseus|CRO_T032844 Catharanthus_roseus|CRO_T018810 Catharanthus_roseus|CRO_T031498 Catharanthus_roseus|CRO_T024992 Catharanthus_roseus|CRO_T030950 Catharanthus_roseus|CRO_T004249 Catharanthus_roseus|CRO_T020091 Catharanthus_roseus|CRO_T032176 Catharanthus_roseus|CRO_T033720 Catharanthus_roseus|CRO_T029903 Catharanthus_roseus|CRO_T031791 Catharanthus_roseus|CRO_T031682 Catharanthus_roseus|CRO_T006702 Catharanthus_roseus|CRO_T023696 Catharanthus_roseus|CRO_T031829 Catharanthus_roseus|CRO_T025715 Catharanthus_roseus|CRO_T027858 Catharanthus_roseus|CRO_T031208 Catharanthus_roseus|CRO_T005095 Catharanthus_roseus|CRO_T014161 Catharanthus_roseus|CRO_T005657 Catharanthus_roseus|CRO_T011569 Catharanthus_roseus|CRO_T011805 Catharanthus_roseus|CRO_T007558 Catharanthus_roseus|CRO_T027776 Catharanthus_roseus|CRO_T005722 Catharanthus_roseus|CRO_T014124 Catharanthus_roseus|CRO_T030048 Catharanthus_roseus|CRO_T019858 Catharanthus_roseus|CRO_T022998 Catharanthus_roseus|CRO_T024346 Catharanthus_roseus|CRO_T018316 Catharanthus_roseus|CRO_T011912 Catharanthus_roseus|CRO_T010699 Catharanthus_roseus|CRO_T014665 Catharanthus_roseus|CRO_T011472 Catharanthus_roseus|CRO_T022435 Catharanthus_roseus|CRO_T011689 Catharanthus_roseus|CRO_T015326 Catharanthus_roseus|CRO_T018108 Catharanthus_roseus|CRO_T033758 Catharanthus_roseus|CRO_T001122 Catharanthus_roseus|CRO_T030407 Catharanthus_roseus|CRO_T005992 Catharanthus_roseus|CRO_T004364 Catharanthus_roseus|CRO_T028829 Catharanthus_roseus|CRO_T002297 Catharanthus_roseus|CRO_T009170 Catharanthus_roseus|CRO_T003631 Catharanthus_roseus|CRO_T006523 Catharanthus_roseus|CRO_T009774 Catharanthus_roseus|CRO_T004299 Catharanthus_roseus|CRO_T017232 Catharanthus_roseus|CRO_T004335 Catharanthus_roseus|CRO_T011369 Catharanthus_roseus|CRO_T005883 Catharanthus_roseus|CRO_T009565 Catharanthus_roseus|CRO_T006074 Catharanthus_roseus|CRO_T019857 Catharanthus_roseus|CRO_T022835 Catharanthus_roseus|CRO_T009619 Catharanthus_roseus|CRO_T007751 Catharanthus_roseus|CRO_T010508 Catharanthus_roseus|CRO_T005556 Catharanthus_roseus|CRO_T004570 Catharanthus_roseus|CRO_T000915 Catharanthus_roseus|CRO_T007895 Catharanthus_roseus|CRO_T003573 Catharanthus_roseus|CRO_T009180 Catharanthus_roseus|CRO_T030073 Catharanthus_roseus|CRO_T001748 Catharanthus_roseus|CRO_T004305 Catharanthus_roseus|CRO_T003423 Catharanthus_roseus|CRO_T020669 Catharanthus_roseus|CRO_T006801 Catharanthus_roseus|CRO_T002272 Catharanthus_roseus|CRO_T032139 Catharanthus_roseus|CRO_T006844 Catharanthus_roseus|CRO_T004301 Catharanthus_roseus|CRO_T001814 Catharanthus_roseus|CRO_T001996 Catharanthus_roseus|CRO_T008285 Catharanthus_roseus|CRO_T026797 Catharanthus_roseus|CRO_T018673 Catharanthus_roseus|CRO_T003572 Catharanthus_roseus|CRO_T012083 Catharanthus_roseus|CRO_T005776 Catharanthus_roseus|CRO_T021946 Catharanthus_roseus|CRO_T007658 Catharanthus_roseus|CRO_T010507 Catharanthus_roseus|CRO_T025010 Catharanthus_roseus|CRO_T030258 Catharanthus_roseus|CRO_T015990 Catharanthus_roseus|CRO_T012855 Catharanthus_roseus|CRO_T018559 Catharanthus_roseus|CRO_T024883 Catharanthus_roseus|CRO_T019089 Catharanthus_roseus|CRO_T008658 Catharanthus_roseus|CRO_T024977 Catharanthus_roseus|CRO_T019446 Catharanthus_roseus|CRO_T007037 Catharanthus_roseus|CRO_T012282 Catharanthus_roseus|CRO_T011368 Catharanthus_roseus|CRO_T028404 Catharanthus_roseus|CRO_T026305 Catharanthus_roseus|CRO_T018045 Catharanthus_roseus|CRO_T000096 Catharanthus_roseus|CRO_T002168 Catharanthus_roseus|CRO_T001420 Catharanthus_roseus|CRO_T002801 Catharanthus_roseus|CRO_T003970 Catharanthus_roseus|CRO_T005845 Catharanthus_roseus|CRO_T019181 Catharanthus_roseus|CRO_T000342 Catharanthus_roseus|CRO_T000514 Catharanthus_roseus|CRO_T010850 Catharanthus_roseus|CRO_T016805 Catharanthus_roseus|CRO_T001491 Catharanthus_roseus|CRO_T018211 Catharanthus_roseus|CRO_T024361 Catharanthus_roseus|CRO_T000586 Catharanthus_roseus|CRO_T016908 Catharanthus_roseus|CRO_T024601 Catharanthus_roseus|CRO_T000246 Catharanthus_roseus|CRO_T000332 Catharanthus_roseus|CRO_T005777 Catharanthus_roseus|CRO_T000130 Catharanthus_roseus|CRO_T014750 Catharanthus_roseus|CRO_T005792
OCG28: Arabidopsis_thaliana|AT1G05200.1 Arabidopsis_thaliana|AT1G42540.1 Arabidopsis_thaliana|AT2G17260.1 Arabidopsis_thaliana|AT2G32390.3 Arabidopsis_thaliana|AT2G32400.1 Arabidopsis_thaliana|AT3G51480.1 Arabidopsis_thaliana|AT4G35290.2 Arabidopsis_thaliana|AT2G24710.1 Arabidopsis_thaliana|AT2G24720.1 Arabidopsis_thaliana|AT2G29100.1 Arabidopsis_thaliana|AT2G29110.1 Arabidopsis_thaliana|AT2G29120.1 Arabidopsis_thaliana|AT4G31710.1 Arabidopsis_thaliana|AT5G11180.1 Arabidopsis_thaliana|AT5G11210.1 Arabidopsis_thaliana|AT5G27100.1 Arabidopsis_thaliana|AT3G04110.1 Arabidopsis_thaliana|AT3G07520.1 Arabidopsis_thaliana|AT5G48400.2 Arabidopsis_thaliana|AT5G48410.1 Camptotheca_acuminata|CacGene02351 Camptotheca_acuminata|CacGene03458 Camptotheca_acuminata|CacGene03487 Camptotheca_acuminata|CacGene03964 Camptotheca_acuminata|CacGene13786 Camptotheca_acuminata|CacGene13788 Camptotheca_acuminata|CacGene15575 Camptotheca_acuminata|CacGene21097 Camptotheca_acuminata|CacGene21098 Camptotheca_acuminata|CacGene24220 Camptotheca_acuminata|CacGene26733 Camptotheca_acuminata|CacGene14341 Camptotheca_acuminata|CacGene23968 Camptotheca_acuminata|CacGene07960 Camptotheca_acuminata|CacGene13623 Camptotheca_acuminata|CacGene14723 Camptotheca_acuminata|CacGene18078 Camptotheca_acuminata|CacGene25000 Camptotheca_acuminata|CacGene25003 Camptotheca_acuminata|CacGene10758 Camptotheca_acuminata|CacGene10759 Camptotheca_acuminata|CacGene10760 Camptotheca_acuminata|CacGene10761 Camptotheca_acuminata|CacGene10762 Camptotheca_acuminata|CacGene10763 Camptotheca_acuminata|CacGene13621 Camptotheca_acuminata|CacGene25696 Catharanthus_roseus|CRO_T000133 Catharanthus_roseus|CRO_T031265 Catharanthus_roseus|CRO_T000370 Catharanthus_roseus|CRO_T000371 Catharanthus_roseus|CRO_T004975 Catharanthus_roseus|CRO_T005724 Catharanthus_roseus|CRO_T017959 Catharanthus_roseus|CRO_T025991 Catharanthus_roseus|CRO_T029299 Catharanthus_roseus|CRO_T001243 Catharanthus_roseus|CRO_T009080 Catharanthus_roseus|CRO_T009569 Catharanthus_roseus|CRO_T014564 Catharanthus_roseus|CRO_T006263 Catharanthus_roseus|CRO_T011854 Catharanthus_roseus|CRO_T012928 Catharanthus_roseus|CRO_T023081 Catharanthus_roseus|CRO_T011096 Catharanthus_roseus|CRO_T024173 Catharanthus_roseus|CRO_T026103 Catharanthus_roseus|CRO_T027514 Coffea_canephora|Cc00_g02760 Coffea_canephora|Cc00_g09020 Coffea_canephora|Cc00_g16370 Coffea_canephora|Cc04_g00420 Coffea_canephora|Cc05_g00210 Coffea_canephora|Cc06_g13760 Coffea_canephora|Cc08_g06230 Coffea_canephora|Cc08_g06250 Coffea_canephora|Cc06_g13730 Coffea_canephora|Cc06_g13740 Coffea_canephora|Cc06_g13750 Coffea_canephora|Cc11_g03570 Coffea_canephora|Cc11_g03580 Coffea_canephora|Cc05_g04820 Coffea_canephora|Cc05_g04830 Coffea_canephora|Cc07_g11980 Coffea_canephora|Cc10_g00440 Coffea_canephora|Cc11_g00250 Daucus_carota|DCAR_002683 Daucus_carota|DCAR_011954 Daucus_carota|DCAR_002959 Daucus_carota|DCAR_009294 Daucus_carota|DCAR_009863 Daucus_carota|DCAR_012947 Daucus_carota|DCAR_019277 Daucus_carota|DCAR_019278 Daucus_carota|DCAR_021177 Daucus_carota|DCAR_022988 Daucus_carota|DCAR_003376 Daucus_carota|DCAR_023117 Daucus_carota|DCAR_030378 Daucus_carota|DCAR_003904 Daucus_carota|DCAR_009766 Daucus_carota|DCAR_013135 Daucus_carota|DCAR_013136 Daucus_carota|DCAR_026594 Daucus_carota|DCAR_005246 Daucus_carota|DCAR_006588 Daucus_carota|DCAR_007974 Daucus_carota|DCAR_021332 Daucus_carota|DCAR_011955 Daucus_carota|DCAR_017949 Daucus_carota|DCAR_017953 Daucus_carota|DCAR_012698 Daucus_carota|DCAR_012699 Daucus_carota|DCAR_017952 Lactuca_sativa|Lsat_1_v5_gn_2_641.1 Lactuca_sativa|Lsat_1_v5_gn_2_73820.1 Lactuca_sativa|Lsat_1_v5_gn_2_73880.1 Lactuca_sativa|Lsat_1_v5_gn_4_71341.1 Lactuca_sativa|Lsat_1_v5_gn_5_125260.1 Lactuca_sativa|Lsat_1_v5_gn_7_92121.1 Lactuca_sativa|Lsat_1_v5_gn_7_92141.1 Lactuca_sativa|Lsat_1_v5_gn_8_112540.1 Lactuca_sativa|Lsat_1_v5_gn_8_112560.1 Lactuca_sativa|Lsat_1_v5_gn_8_112600.1 Lactuca_sativa|Lsat_1_v5_gn_8_112800.1 Lactuca_sativa|Lsat_1_v5_gn_8_113201.1 Lactuca_sativa|Lsat_1_v5_gn_4_30520.1 Lactuca_sativa|Lsat_1_v5_gn_5_71761.1 Lactuca_sativa|Lsat_1_v5_gn_5_128581.1 Lactuca_sativa|Lsat_1_v5_gn_5_128860.1 Lactuca_sativa|Lsat_1_v5_gn_5_128881.1 Lactuca_sativa|Lsat_1_v5_gn_5_128901.1 Lactuca_sativa|Lsat_1_v5_gn_6_28900.1 Lactuca_sativa|Lsat_1_v5_gn_9_16601.1 Lactuca_sativa|Lsat_1_v5_gn_9_16721.1 Lactuca_sativa|Lsat_1_v5_gn_9_16761.1 Lactuca_sativa|Lsat_1_v5_gn_9_16821.1 Lactuca_sativa|Lsat_1_v5_gn_9_16841.1 Lactuca_sativa|Lsat_1_v5_gn_9_17540.1 Lactuca_sativa|Lsat_1_v5_gn_9_17580.1 Lactuca_sativa|Lsat_1_v5_gn_9_17620.1 Lactuca_sativa|Lsat_1_v5_gn_6_99280.1 Lactuca_sativa|Lsat_1_v5_gn_6_99320.1 Lactuca_sativa|Lsat_1_v5_gn_6_99401.1 Lactuca_sativa|Lsat_1_v5_gn_8_97461.1 Lactuca_sativa|Lsat_1_v5_gn_8_97481.1 Lactuca_sativa|Lsat_1_v5_gn_8_97580.1 Lactuca_sativa|Lsat_1_v5_gn_8_97660.1 Lactuca_sativa|Lsat_1_v5_gn_8_97740.1 Lactuca_sativa|Lsat_1_v5_gn_9_17420.1 Rhododendron_delavayi|DUH000124.1 Rhododendron_delavayi|DUH004051.1 Rhododendron_delavayi|DUH004054.1 Rhododendron_delavayi|DUH007597.1 Rhododendron_delavayi|DUH011392.1 Rhododendron_delavayi|DUH014883.1 Rhododendron_delavayi|DUH014885.1 Rhododendron_delavayi|DUH014888.1 Rhododendron_delavayi|DUH014890.1 Rhododendron_delavayi|DUH019371.1 Rhododendron_delavayi|DUH020750.1 Rhododendron_delavayi|DUH002197.1 Rhododendron_delavayi|DUH025006.1 Rhododendron_delavayi|DUH002865.1 Rhododendron_delavayi|DUH011153.1 Rhododendron_delavayi|DUH003588.1 Rhododendron_delavayi|DUH003826.1 Rhododendron_delavayi|DUH006503.1 Rhododendron_delavayi|DUH014141.2 Rhododendron_delavayi|DUH018233.1 Rhododendron_delavayi|DUH010174.1 Vitis_vinifera|GSVIVT01013400001 Vitis_vinifera|GSVIVT01022297001 Vitis_vinifera|GSVIVT01023870001 Vitis_vinifera|GSVIVT01030600001 Vitis_vinifera|GSVIVT01030602001 Vitis_vinifera|GSVIVT01033127001 Vitis_vinifera|GSVIVT01033151001 Vitis_vinifera|GSVIVT01014244001 Vitis_vinifera|GSVIVT01014245001 Vitis_vinifera|GSVIVT01021161001 Vitis_vinifera|GSVIVT01021155001 Vitis_vinifera|GSVIVT01021159001 Vitis_vinifera|GSVIVT01029069001 Vitis_vinifera|GSVIVT01033121001 Vitis_vinifera|GSVIVT01029195001 Vitis_vinifera|GSVIVT01029198001 Vitis_vinifera|GSVIVT01033129001 Vitis_vinifera|GSVIVT01033131001 Vitis_vinifera|GSVIVT01033137001 Vitis_vinifera|GSVIVT01033142001 Vitis_vinifera|GSVIVT01033150001 Vitis_vinifera|GSVIVT01033156001 Vitis_vinifera|GSVIVT01033160001 Vitis_vinifera|GSVIVT01033163001 Vitis_vinifera|GSVIVT01033132001 Vitis_vinifera|GSVIVT01033133001 Arabidopsis_thaliana|AT5G44370.1 Catharanthus_roseus|CRO_T015557 Coffea_canephora|Cc09_g04770 Coffea_canephora|Cc05_g11480 Rhododendron_delavayi|DUH021436.1 Coffea_canephora|Cc02_g14360 Daucus_carota|DCAR_020927 Catharanthus_roseus|CRO_T016400 Coffea_canephora|Cc10_g04090 Lactuca_sativa|Lsat_1_v5_gn_6_111860.1 Lactuca_sativa|Lsat_1_v5_gn_7_23740.1 Vitis_vinifera|GSVIVT01014251001 Camptotheca_acuminata|CacGene25125
OCG29: Arabidopsis_thaliana|AT1G01980.1 Arabidopsis_thaliana|AT1G11770.1 Arabidopsis_thaliana|AT1G30740.1 Arabidopsis_thaliana|AT4G20830.1 Arabidopsis_thaliana|AT4G20840.1 Arabidopsis_thaliana|AT1G26380.1 Arabidopsis_thaliana|AT1G26390.1 Arabidopsis_thaliana|AT1G26400.1 Arabidopsis_thaliana|AT1G26410.1 Arabidopsis_thaliana|AT1G26420.1 Arabidopsis_thaliana|AT4G20800.1 Arabidopsis_thaliana|AT1G30710.1 Arabidopsis_thaliana|AT1G30720.1 Arabidopsis_thaliana|AT1G34575.1 Arabidopsis_thaliana|AT1G30730.1 Arabidopsis_thaliana|AT1G30760.1 Arabidopsis_thaliana|AT2G34790.1 Arabidopsis_thaliana|AT5G44380.1 Arabidopsis_thaliana|AT5G44390.1 Arabidopsis_thaliana|AT5G44400.1 Arabidopsis_thaliana|AT4G20820.1 Arabidopsis_thaliana|AT5G44410.1 Arabidopsis_thaliana|AT5G44440.1 Arabidopsis_thaliana|AT4G20860.1 Arabidopsis_thaliana|AT5G44360.1 Camptotheca_acuminata|CacGene02993 Camptotheca_acuminata|CacGene02994 Camptotheca_acuminata|CacGene02995 Camptotheca_acuminata|CacGene08933 Camptotheca_acuminata|CacGene08942 Camptotheca_acuminata|CacGene08945 Camptotheca_acuminata|CacGene22603 Camptotheca_acuminata|CacGene22604 Camptotheca_acuminata|CacGene26012 Camptotheca_acuminata|CacGene26645 Camptotheca_acuminata|CacGene26724 Camptotheca_acuminata|CacGene26754 Camptotheca_acuminata|CacGene27100 Camptotheca_acuminata|CacGene08941 Camptotheca_acuminata|CacGene08943 Camptotheca_acuminata|CacGene23792 Catharanthus_roseus|CRO_T000174 Catharanthus_roseus|CRO_T000499 Catharanthus_roseus|CRO_T001999 Catharanthus_roseus|CRO_T012428 Catharanthus_roseus|CRO_T024842 Catharanthus_roseus|CRO_T027443 Catharanthus_roseus|CRO_T016783 Catharanthus_roseus|CRO_T012150 Catharanthus_roseus|CRO_T016077 Catharanthus_roseus|CRO_T017984 Catharanthus_roseus|CRO_T022945 Catharanthus_roseus|CRO_T024615 Catharanthus_roseus|CRO_T026508 Catharanthus_roseus|CRO_T030152 Catharanthus_roseus|CRO_T032424 Catharanthus_roseus|CRO_T012866 Catharanthus_roseus|CRO_T016844 Catharanthus_roseus|CRO_T021833 Catharanthus_roseus|CRO_T026786 Catharanthus_roseus|CRO_T019630 Catharanthus_roseus|CRO_T019631 Catharanthus_roseus|CRO_T024552 Coffea_canephora|Cc00_g25380 Coffea_canephora|Cc09_g07410 Coffea_canephora|Cc09_g07420 Coffea_canephora|Cc09_g07430 Coffea_canephora|Cc09_g07440 Coffea_canephora|Cc09_g07450 Coffea_canephora|Cc09_g07460 Coffea_canephora|Cc02_g14470 Coffea_canephora|Cc03_g15260 Coffea_canephora|Cc09_g07390 Coffea_canephora|Cc03_g15270 Coffea_canephora|Cc03_g15280 Coffea_canephora|Cc03_g15300 Coffea_canephora|Cc07_g20340 Coffea_canephora|Cc09_g07480 Coffea_canephora|Cc04_g11400 Coffea_canephora|Cc07_g14180 Coffea_canephora|Cc09_g07490 Coffea_canephora|Cc05_g06330 Coffea_canephora|Cc05_g06360 Coffea_canephora|Cc07_g20360 Coffea_canephora|Cc09_g07470 Coffea_canephora|Cc09_g07170 Coffea_canephora|Cc09_g07180 Coffea_canephora|Cc09_g07190 Coffea_canephora|Cc09_g07210 Coffea_canephora|Cc09_g07380 Daucus_carota|DCAR_000837 Daucus_carota|DCAR_000839 Daucus_carota|DCAR_007822 Daucus_carota|DCAR_000840 Daucus_carota|DCAR_003831 Daucus_carota|DCAR_007824 Daucus_carota|DCAR_000841 Daucus_carota|DCAR_005661 Daucus_carota|DCAR_007825 Daucus_carota|DCAR_007826 Daucus_carota|DCAR_007827 Daucus_carota|DCAR_007829 Daucus_carota|DCAR_002904 Daucus_carota|DCAR_002905 Daucus_carota|DCAR_002906 Daucus_carota|DCAR_006606 Daucus_carota|DCAR_006607 Daucus_carota|DCAR_006608 Daucus_carota|DCAR_006609 Daucus_carota|DCAR_006610 Daucus_carota|DCAR_012409 Daucus_carota|DCAR_015782 Daucus_carota|DCAR_015785 Daucus_carota|DCAR_015787 Daucus_carota|DCAR_015789 Daucus_carota|DCAR_015790 Daucus_carota|DCAR_022193 Daucus_carota|DCAR_026306 Daucus_carota|DCAR_028258 Daucus_carota|DCAR_028466 Daucus_carota|DCAR_028468 Daucus_carota|DCAR_028471 Daucus_carota|DCAR_003319 Daucus_carota|DCAR_003320 Daucus_carota|DCAR_003321 Daucus_carota|DCAR_013631 Daucus_carota|DCAR_031613 Daucus_carota|DCAR_005714 Daucus_carota|DCAR_013630 Daucus_carota|DCAR_020524 Daucus_carota|DCAR_020526 Daucus_carota|DCAR_023892 Daucus_carota|DCAR_023893 Daucus_carota|DCAR_027313 Daucus_carota|DCAR_028259 Daucus_carota|DCAR_030008 Daucus_carota|DCAR_031593 Daucus_carota|DCAR_031816 Daucus_carota|DCAR_007828 Daucus_carota|DCAR_013627 Daucus_carota|DCAR_013629 Daucus_carota|DCAR_020525 Daucus_carota|DCAR_024320 Daucus_carota|DCAR_028157 Daucus_carota|DCAR_028159 Lactuca_sativa|Lsat_1_v5_gn_0_41940.1 Lactuca_sativa|Lsat_1_v5_gn_0_8660.1 Lactuca_sativa|Lsat_1_v5_gn_0_8701.1 Lactuca_sativa|Lsat_1_v5_gn_0_8741.1 Lactuca_sativa|Lsat_1_v5_gn_0_8841.1 Lactuca_sativa|Lsat_1_v5_gn_0_9020.1 Lactuca_sativa|Lsat_1_v5_gn_0_9040.1 Lactuca_sativa|Lsat_1_v5_gn_1_40481.1 Lactuca_sativa|Lsat_1_v5_gn_1_40561.1 Lactuca_sativa|Lsat_1_v5_gn_1_40700.1 Lactuca_sativa|Lsat_1_v5_gn_1_56600.1 Lactuca_sativa|Lsat_1_v5_gn_1_56680.1 Lactuca_sativa|Lsat_1_v5_gn_1_56720.1 Lactuca_sativa|Lsat_1_v5_gn_1_6461.1 Lactuca_sativa|Lsat_1_v5_gn_2_36261.1 Lactuca_sativa|Lsat_1_v5_gn_2_36340.1 Lactuca_sativa|Lsat_1_v5_gn_3_33940.1 Lactuca_sativa|Lsat_1_v5_gn_3_34040.1 Lactuca_sativa|Lsat_1_v5_gn_3_34120.1 Lactuca_sativa|Lsat_1_v5_gn_2_1340.1 Lactuca_sativa|Lsat_1_v5_gn_5_143341.1 Lactuca_sativa|Lsat_1_v5_gn_7_34661.1 Lactuca_sativa|Lsat_1_v5_gn_7_36821.1 Lactuca_sativa|Lsat_1_v5_gn_3_107501.1 Lactuca_sativa|Lsat_1_v5_gn_3_107581.1 Lactuca_sativa|Lsat_1_v5_gn_3_107740.1 Lactuca_sativa|Lsat_1_v5_gn_3_107800.1 Lactuca_sativa|Lsat_1_v5_gn_7_49380.1 Lactuca_sativa|Lsat_1_v5_gn_3_68081.1 Lactuca_sativa|Lsat_1_v5_gn_8_42821.1 Lactuca_sativa|Lsat_1_v5_gn_8_42841.1 Lactuca_sativa|Lsat_1_v5_gn_5_30360.1 Lactuca_sativa|Lsat_1_v5_gn_5_30621.1 Rhododendron_delavayi|DUH003599.1 Rhododendron_delavayi|DUH003601.1 Rhododendron_delavayi|DUH003604.1 Rhododendron_delavayi|DUH011574.1 Rhododendron_delavayi|DUH015940.1 Rhododendron_delavayi|DUH019871.1 Rhododendron_delavayi|DUH019872.1 Rhododendron_delavayi|DUH019873.1 Rhododendron_delavayi|DUH019877.1 Rhododendron_delavayi|DUH020103.1 Rhododendron_delavayi|DUH020550.1 Rhododendron_delavayi|DUH030053.1 Rhododendron_delavayi|DUH031547.1 Rhododendron_delavayi|DUH032416.1 Rhododendron_delavayi|DUH032419.1 Rhododendron_delavayi|DUH007096.2 Rhododendron_delavayi|DUH032417.1 Rhododendron_delavayi|DUH019875.1 Vitis_vinifera|GSVIVT01020745001 Vitis_vinifera|GSVIVT01020746001 Vitis_vinifera|GSVIVT01021726001 Vitis_vinifera|GSVIVT01021629001 Arabidopsis_thaliana|AT1G30700.1 Lactuca_sativa|Lsat_1_v5_gn_3_43561.1 Vitis_vinifera|GSVIVT01015790001 Rhododendron_delavayi|DUH031546.1 Vitis_vinifera|GSVIVT01021720001 Catharanthus_roseus|CRO_T007498
OCG30: Catharanthus_roseus|CRO_T001494 Catharanthus_roseus|CRO_T002765 Catharanthus_roseus|CRO_T027347 Catharanthus_roseus|CRO_T015586 Catharanthus_roseus|CRO_T025446 Catharanthus_roseus|CRO_T017962 Catharanthus_roseus|CRO_T028109 Catharanthus_roseus|CRO_T030943 Catharanthus_roseus|CRO_T025129 Catharanthus_roseus|CRO_T027838 Catharanthus_roseus|CRO_T016707 Catharanthus_roseus|CRO_T024102 Catharanthus_roseus|CRO_T017337 Catharanthus_roseus|CRO_T026775 Catharanthus_roseus|CRO_T031883 Catharanthus_roseus|CRO_T025223 Catharanthus_roseus|CRO_T018151 Catharanthus_roseus|CRO_T022155 Catharanthus_roseus|CRO_T020226 Catharanthus_roseus|CRO_T033298 Catharanthus_roseus|CRO_T019978 Catharanthus_roseus|CRO_T024832 Catharanthus_roseus|CRO_T029872 Catharanthus_roseus|CRO_T028272 Catharanthus_roseus|CRO_T021667 Catharanthus_roseus|CRO_T017299 Catharanthus_roseus|CRO_T016965 Catharanthus_roseus|CRO_T019458 Catharanthus_roseus|CRO_T029783 Catharanthus_roseus|CRO_T029382 Catharanthus_roseus|CRO_T025811 Catharanthus_roseus|CRO_T027760 Catharanthus_roseus|CRO_T024422 Catharanthus_roseus|CRO_T019113 Catharanthus_roseus|CRO_T025983 Catharanthus_roseus|CRO_T031704 Catharanthus_roseus|CRO_T017022 Catharanthus_roseus|CRO_T021879 Catharanthus_roseus|CRO_T027920 Catharanthus_roseus|CRO_T022265 Catharanthus_roseus|CRO_T018271 Catharanthus_roseus|CRO_T024555 Catharanthus_roseus|CRO_T032099 Catharanthus_roseus|CRO_T031923 Catharanthus_roseus|CRO_T032627 Catharanthus_roseus|CRO_T020238 Catharanthus_roseus|CRO_T012335 Catharanthus_roseus|CRO_T026391 Catharanthus_roseus|CRO_T027696 Catharanthus_roseus|CRO_T012517 Catharanthus_roseus|CRO_T017298 Catharanthus_roseus|CRO_T029734 Catharanthus_roseus|CRO_T029132 Catharanthus_roseus|CRO_T021692 Catharanthus_roseus|CRO_T024705 Catharanthus_roseus|CRO_T031218 Catharanthus_roseus|CRO_T030423 Catharanthus_roseus|CRO_T020881 Catharanthus_roseus|CRO_T021629 Catharanthus_roseus|CRO_T015200 Catharanthus_roseus|CRO_T016692 Catharanthus_roseus|CRO_T030865 Catharanthus_roseus|CRO_T031347 Catharanthus_roseus|CRO_T002515 Catharanthus_roseus|CRO_T004584 Catharanthus_roseus|CRO_T007473 Catharanthus_roseus|CRO_T002890 Catharanthus_roseus|CRO_T013115 Catharanthus_roseus|CRO_T010245 Catharanthus_roseus|CRO_T010399 Catharanthus_roseus|CRO_T016803 Catharanthus_roseus|CRO_T006337 Catharanthus_roseus|CRO_T013471 Catharanthus_roseus|CRO_T004755 Catharanthus_roseus|CRO_T008527 Catharanthus_roseus|CRO_T008449 Catharanthus_roseus|CRO_T003104 Catharanthus_roseus|CRO_T021273 Catharanthus_roseus|CRO_T006781 Catharanthus_roseus|CRO_T008504 Catharanthus_roseus|CRO_T003964 Catharanthus_roseus|CRO_T005080 Catharanthus_roseus|CRO_T010546 Catharanthus_roseus|CRO_T023012 Catharanthus_roseus|CRO_T025698 Catharanthus_roseus|CRO_T026731 Catharanthus_roseus|CRO_T024736 Catharanthus_roseus|CRO_T032098 Catharanthus_roseus|CRO_T026637 Catharanthus_roseus|CRO_T028354 Catharanthus_roseus|CRO_T004861 Catharanthus_roseus|CRO_T016086 Catharanthus_roseus|CRO_T011985 Catharanthus_roseus|CRO_T020628 Catharanthus_roseus|CRO_T014128 Catharanthus_roseus|CRO_T004758 Catharanthus_roseus|CRO_T018983 Catharanthus_roseus|CRO_T018082 Catharanthus_roseus|CRO_T011512 Catharanthus_roseus|CRO_T018984 Catharanthus_roseus|CRO_T029936 Catharanthus_roseus|CRO_T024943 Catharanthus_roseus|CRO_T026208 Catharanthus_roseus|CRO_T009749 Catharanthus_roseus|CRO_T013081 Catharanthus_roseus|CRO_T026266 Catharanthus_roseus|CRO_T013628 Catharanthus_roseus|CRO_T016234 Catharanthus_roseus|CRO_T022296 Catharanthus_roseus|CRO_T010498 Catharanthus_roseus|CRO_T022768 Catharanthus_roseus|CRO_T024861 Catharanthus_roseus|CRO_T029155 Catharanthus_roseus|CRO_T011787 Catharanthus_roseus|CRO_T010717 Catharanthus_roseus|CRO_T015291 Catharanthus_roseus|CRO_T014366 Catharanthus_roseus|CRO_T013571 Catharanthus_roseus|CRO_T031375 Catharanthus_roseus|CRO_T019366 Catharanthus_roseus|CRO_T018147 Catharanthus_roseus|CRO_T024170 Catharanthus_roseus|CRO_T018370 Catharanthus_roseus|CRO_T025394 Catharanthus_roseus|CRO_T032728 Catharanthus_roseus|CRO_T029882 Catharanthus_roseus|CRO_T027942 Catharanthus_roseus|CRO_T006428 Catharanthus_roseus|CRO_T008729 Catharanthus_roseus|CRO_T020160 Catharanthus_roseus|CRO_T014595 Catharanthus_roseus|CRO_T016200 Catharanthus_roseus|CRO_T004931 Catharanthus_roseus|CRO_T006934 Catharanthus_roseus|CRO_T006141 Catharanthus_roseus|CRO_T011892 Catharanthus_roseus|CRO_T008227 Catharanthus_roseus|CRO_T007113 Catharanthus_roseus|CRO_T006088 Catharanthus_roseus|CRO_T025903 Catharanthus_roseus|CRO_T009218 Catharanthus_roseus|CRO_T007153 Catharanthus_roseus|CRO_T023174 Catharanthus_roseus|CRO_T010983 Catharanthus_roseus|CRO_T004765 Catharanthus_roseus|CRO_T020970 Catharanthus_roseus|CRO_T020002 Catharanthus_roseus|CRO_T021707 Catharanthus_roseus|CRO_T017651 Catharanthus_roseus|CRO_T005383 Catharanthus_roseus|CRO_T010032 Catharanthus_roseus|CRO_T022795 Catharanthus_roseus|CRO_T002884 Catharanthus_roseus|CRO_T019756 Catharanthus_roseus|CRO_T002941 Catharanthus_roseus|CRO_T008319 Catharanthus_roseus|CRO_T005616 Catharanthus_roseus|CRO_T004475 Catharanthus_roseus|CRO_T006089 Catharanthus_roseus|CRO_T027477 Catharanthus_roseus|CRO_T020971 Catharanthus_roseus|CRO_T010228 Catharanthus_roseus|CRO_T000598 Catharanthus_roseus|CRO_T025259 Catharanthus_roseus|CRO_T022246 Catharanthus_roseus|CRO_T033723 Catharanthus_roseus|CRO_T028616 Catharanthus_roseus|CRO_T032222 Catharanthus_roseus|CRO_T025171 Catharanthus_roseus|CRO_T021053 Catharanthus_roseus|CRO_T002795 Catharanthus_roseus|CRO_T013833 Catharanthus_roseus|CRO_T016693 Catharanthus_roseus|CRO_T008959 Catharanthus_roseus|CRO_T009172 Catharanthus_roseus|CRO_T007930 Catharanthus_roseus|CRO_T010336 Catharanthus_roseus|CRO_T003195 Catharanthus_roseus|CRO_T008496 Catharanthus_roseus|CRO_T004027 Catharanthus_roseus|CRO_T005412 Catharanthus_roseus|CRO_T000255 Catharanthus_roseus|CRO_T008242 Catharanthus_roseus|CRO_T001704 Catharanthus_roseus|CRO_T002264 Catharanthus_roseus|CRO_T002041 Catharanthus_roseus|CRO_T002942 Catharanthus_roseus|CRO_T001565 Catharanthus_roseus|CRO_T002383 Catharanthus_roseus|CRO_T002292 Catharanthus_roseus|CRO_T001521 Catharanthus_roseus|CRO_T001636 Catharanthus_roseus|CRO_T014597 Catharanthus_roseus|CRO_T007722 Catharanthus_roseus|CRO_T007698 Catharanthus_roseus|CRO_T019365 Catharanthus_roseus|CRO_T000383 Catharanthus_roseus|CRO_T030748 Catharanthus_roseus|CRO_T024769 Catharanthus_roseus|CRO_T003598 Catharanthus_roseus|CRO_T029786
OCG31: Arabidopsis_thaliana|AT1G18890.1 Arabidopsis_thaliana|AT1G35670.1 Arabidopsis_thaliana|AT1G74740.1 Arabidopsis_thaliana|AT2G17290.1 Arabidopsis_thaliana|AT2G31500.1 Arabidopsis_thaliana|AT2G41860.1 Arabidopsis_thaliana|AT3G10660.1 Arabidopsis_thaliana|AT3G51850.1 Arabidopsis_thaliana|AT3G57530.1 Arabidopsis_thaliana|AT4G09570.1 Arabidopsis_thaliana|AT4G23650.1 Arabidopsis_thaliana|AT4G38230.2 Arabidopsis_thaliana|AT5G04870.1 Arabidopsis_thaliana|AT5G12180.1 Arabidopsis_thaliana|AT5G12480.1 Arabidopsis_thaliana|AT5G19360.1 Arabidopsis_thaliana|AT5G19450.1 Arabidopsis_thaliana|AT5G23580.1 Arabidopsis_thaliana|AT1G50700.1 Arabidopsis_thaliana|AT1G61950.1 Arabidopsis_thaliana|AT1G76040.2 Arabidopsis_thaliana|AT2G38910.1 Arabidopsis_thaliana|AT3G20410.1 Arabidopsis_thaliana|AT4G04720.1 Arabidopsis_thaliana|AT4G21940.2 Arabidopsis_thaliana|AT4G35310.1 Arabidopsis_thaliana|AT4G04695.1 Arabidopsis_thaliana|AT4G04700.1 Arabidopsis_thaliana|AT4G04710.1 Arabidopsis_thaliana|AT4G04740.2 Arabidopsis_thaliana|AT2G35890.1 Camptotheca_acuminata|CacGene00403 Camptotheca_acuminata|CacGene00473 Camptotheca_acuminata|CacGene01038 Camptotheca_acuminata|CacGene01626 Camptotheca_acuminata|CacGene03476 Camptotheca_acuminata|CacGene04962 Camptotheca_acuminata|CacGene04969 Camptotheca_acuminata|CacGene05106 Camptotheca_acuminata|CacGene05522 Camptotheca_acuminata|CacGene10105 Camptotheca_acuminata|CacGene10150 Camptotheca_acuminata|CacGene11274 Camptotheca_acuminata|CacGene11563 Camptotheca_acuminata|CacGene13843 Camptotheca_acuminata|CacGene14699 Camptotheca_acuminata|CacGene14905 Camptotheca_acuminata|CacGene15235 Camptotheca_acuminata|CacGene17851 Camptotheca_acuminata|CacGene18565 Camptotheca_acuminata|CacGene20201 Camptotheca_acuminata|CacGene20925 Camptotheca_acuminata|CacGene21429 Camptotheca_acuminata|CacGene21973 Camptotheca_acuminata|CacGene22769 Camptotheca_acuminata|CacGene25214 Camptotheca_acuminata|CacGene26289 Camptotheca_acuminata|CacGene26464 Camptotheca_acuminata|CacGene12582 Camptotheca_acuminata|CacGene26482 Camptotheca_acuminata|CacGene25815 Catharanthus_roseus|CRO_T001443 Catharanthus_roseus|CRO_T001856 Catharanthus_roseus|CRO_T009616 Catharanthus_roseus|CRO_T010309 Catharanthus_roseus|CRO_T011321 Catharanthus_roseus|CRO_T013023 Catharanthus_roseus|CRO_T018190 Catharanthus_roseus|CRO_T019793 Catharanthus_roseus|CRO_T019882 Catharanthus_roseus|CRO_T023938 Catharanthus_roseus|CRO_T026034 Catharanthus_roseus|CRO_T026828 Catharanthus_roseus|CRO_T030439 Catharanthus_roseus|CRO_T030440 Catharanthus_roseus|CRO_T008199 Coffea_canephora|Cc00_g05800 Coffea_canephora|Cc00_g17400 Coffea_canephora|Cc00_g20310 Coffea_canephora|Cc04_g15840 Coffea_canephora|Cc06_g01250 Coffea_canephora|Cc06_g16880 Coffea_canephora|Cc00_g11430 Coffea_canephora|Cc02_g09250 Coffea_canephora|Cc09_g10860 Coffea_canephora|Cc10_g10380 Coffea_canephora|Cc05_g13650 Coffea_canephora|Cc06_g06880 Coffea_canephora|Cc06_g06970 Coffea_canephora|Cc08_g15500 Coffea_canephora|Cc09_g01720 Coffea_canephora|Cc10_g01180 Daucus_carota|DCAR_001047 Daucus_carota|DCAR_002075 Daucus_carota|DCAR_002100 Daucus_carota|DCAR_004217 Daucus_carota|DCAR_006268 Daucus_carota|DCAR_006851 Daucus_carota|DCAR_009510 Daucus_carota|DCAR_009617 Daucus_carota|DCAR_011535 Daucus_carota|DCAR_013454 Daucus_carota|DCAR_013461 Daucus_carota|DCAR_013593 Daucus_carota|DCAR_015655 Daucus_carota|DCAR_016907 Daucus_carota|DCAR_018988 Daucus_carota|DCAR_019953 Daucus_carota|DCAR_020479 Daucus_carota|DCAR_021540 Daucus_carota|DCAR_022563 Daucus_carota|DCAR_024401 Daucus_carota|DCAR_024418 Daucus_carota|DCAR_026082 Daucus_carota|DCAR_029952 Daucus_carota|DCAR_029988 Daucus_carota|DCAR_031349 Daucus_carota|DCAR_005545 Daucus_carota|DCAR_014613 Daucus_carota|DCAR_015407 Daucus_carota|DCAR_029922 Daucus_carota|DCAR_005013 Daucus_carota|DCAR_008153 Lactuca_sativa|Lsat_1_v5_gn_0_21020.1 Lactuca_sativa|Lsat_1_v5_gn_1_10461.1 Lactuca_sativa|Lsat_1_v5_gn_1_56760.1 Lactuca_sativa|Lsat_1_v5_gn_1_58540.1 Lactuca_sativa|Lsat_1_v5_gn_1_78600.1 Lactuca_sativa|Lsat_1_v5_gn_2_101780.1 Lactuca_sativa|Lsat_1_v5_gn_2_102040.1 Lactuca_sativa|Lsat_1_v5_gn_2_106341.1 Lactuca_sativa|Lsat_1_v5_gn_2_32020.1 Lactuca_sativa|Lsat_1_v5_gn_3_110400.1 Lactuca_sativa|Lsat_1_v5_gn_3_113201.1 Lactuca_sativa|Lsat_1_v5_gn_3_114940.1 Lactuca_sativa|Lsat_1_v5_gn_3_48441.1 Lactuca_sativa|Lsat_1_v5_gn_4_107261.1 Lactuca_sativa|Lsat_1_v5_gn_4_71301.1 Lactuca_sativa|Lsat_1_v5_gn_5_149341.1 Lactuca_sativa|Lsat_1_v5_gn_5_162241.1 Lactuca_sativa|Lsat_1_v5_gn_5_3921.1 Lactuca_sativa|Lsat_1_v5_gn_6_27140.1 Lactuca_sativa|Lsat_1_v5_gn_6_34661.1 Lactuca_sativa|Lsat_1_v5_gn_6_9921.1 Lactuca_sativa|Lsat_1_v5_gn_7_110021.1 Lactuca_sativa|Lsat_1_v5_gn_7_16021.1 Lactuca_sativa|Lsat_1_v5_gn_8_101300.1 Lactuca_sativa|Lsat_1_v5_gn_8_120901.1 Lactuca_sativa|Lsat_1_v5_gn_8_29361.1 Lactuca_sativa|Lsat_1_v5_gn_8_79700.1 Lactuca_sativa|Lsat_1_v5_gn_9_28600.1 Lactuca_sativa|Lsat_1_v5_gn_9_34801.1 Lactuca_sativa|Lsat_1_v5_gn_2_51220.1 Lactuca_sativa|Lsat_1_v5_gn_9_94340.1 Rhododendron_delavayi|DUH002061.1 Rhododendron_delavayi|DUH002095.4 Rhododendron_delavayi|DUH002617.1 Rhododendron_delavayi|DUH009427.1 Rhododendron_delavayi|DUH011548.1 Rhododendron_delavayi|DUH013859.1 Rhododendron_delavayi|DUH017256.1 Rhododendron_delavayi|DUH020454.1 Rhododendron_delavayi|DUH022668.1 Rhododendron_delavayi|DUH023827.1 Rhododendron_delavayi|DUH024976.2 Rhododendron_delavayi|DUH027283.2 Rhododendron_delavayi|DUH005414.1 Rhododendron_delavayi|DUH016257.1 Rhododendron_delavayi|DUH017855.1 Rhododendron_delavayi|DUH019547.2 Rhododendron_delavayi|DUH003493.2 Vitis_vinifera|GSVIVT01000238001 Vitis_vinifera|GSVIVT01001931001 Vitis_vinifera|GSVIVT01023866001 Vitis_vinifera|GSVIVT01034489001 Vitis_vinifera|GSVIVT01022524001 Vitis_vinifera|GSVIVT01022606001 Vitis_vinifera|GSVIVT01008077001 Vitis_vinifera|GSVIVT01010743001 Vitis_vinifera|GSVIVT01011167001 Vitis_vinifera|GSVIVT01025249001 Vitis_vinifera|GSVIVT01033306001 Vitis_vinifera|GSVIVT01008749001 Vitis_vinifera|GSVIVT01012730001 Vitis_vinifera|GSVIVT01019446001 Vitis_vinifera|GSVIVT01037295001 Vitis_vinifera|GSVIVT01037652001 Lactuca_sativa|Lsat_1_v5_gn_6_57320.1 Arabidopsis_thaliana|AT5G04590.1 Camptotheca_acuminata|CacGene18563 Catharanthus_roseus|CRO_T019909 Coffea_canephora|Cc01_g04520 Lactuca_sativa|Lsat_1_v5_gn_2_29601.1 Vitis_vinifera|GSVIVT01025246001 Rhododendron_delavayi|DUH007980.3 Catharanthus_roseus|CRO_T005445 Catharanthus_roseus|CRO_T006347
OCG32: Lactuca_sativa|Lsat_1_v5_gn_0_16120.1 Lactuca_sativa|Lsat_1_v5_gn_1_117861.1 Lactuca_sativa|Lsat_1_v5_gn_1_82140.1 Lactuca_sativa|Lsat_1_v5_gn_1_82180.1 Lactuca_sativa|Lsat_1_v5_gn_1_82220.1 Lactuca_sativa|Lsat_1_v5_gn_1_82240.1 Lactuca_sativa|Lsat_1_v5_gn_1_85181.1 Lactuca_sativa|Lsat_1_v5_gn_1_87801.1 Lactuca_sativa|Lsat_1_v5_gn_1_89180.1 Lactuca_sativa|Lsat_1_v5_gn_1_90161.1 Lactuca_sativa|Lsat_1_v5_gn_5_57381.1 Lactuca_sativa|Lsat_1_v5_gn_5_57481.1 Lactuca_sativa|Lsat_1_v5_gn_1_82620.1 Lactuca_sativa|Lsat_1_v5_gn_1_87740.1 Lactuca_sativa|Lsat_1_v5_gn_1_89461.1 Lactuca_sativa|Lsat_1_v5_gn_1_104440.1 Lactuca_sativa|Lsat_1_v5_gn_5_54521.1 Lactuca_sativa|Lsat_1_v5_gn_5_54160.1 Lactuca_sativa|Lsat_1_v5_gn_1_83420.1 Lactuca_sativa|Lsat_1_v5_gn_1_88221.1 Lactuca_sativa|Lsat_1_v5_gn_2_44160.1 Lactuca_sativa|Lsat_1_v5_gn_5_42521.1 Lactuca_sativa|Lsat_1_v5_gn_2_46661.1 Lactuca_sativa|Lsat_1_v5_gn_1_80901.1 Lactuca_sativa|Lsat_1_v5_gn_2_46521.1 Lactuca_sativa|Lsat_1_v5_gn_5_54661.1 Lactuca_sativa|Lsat_1_v5_gn_2_44360.1 Lactuca_sativa|Lsat_1_v5_gn_2_46860.1 Lactuca_sativa|Lsat_1_v5_gn_5_54841.1 Lactuca_sativa|Lsat_1_v5_gn_1_42641.1 Lactuca_sativa|Lsat_1_v5_gn_1_42601.1 Lactuca_sativa|Lsat_1_v5_gn_5_32061.1 Lactuca_sativa|Lsat_1_v5_gn_5_56320.1 Lactuca_sativa|Lsat_1_v5_gn_6_17600.1 Lactuca_sativa|Lsat_1_v5_gn_5_55040.1 Lactuca_sativa|Lsat_1_v5_gn_6_23420.1 Lactuca_sativa|Lsat_1_v5_gn_1_87640.1 Lactuca_sativa|Lsat_1_v5_gn_1_89581.1 Lactuca_sativa|Lsat_1_v5_gn_1_92541.1 Lactuca_sativa|Lsat_1_v5_gn_2_46701.1 Lactuca_sativa|Lsat_1_v5_gn_6_58800.1 Lactuca_sativa|Lsat_1_v5_gn_1_87900.1 Lactuca_sativa|Lsat_1_v5_gn_1_89060.1 Lactuca_sativa|Lsat_1_v5_gn_1_88361.1 Lactuca_sativa|Lsat_1_v5_gn_1_90981.1 Lactuca_sativa|Lsat_1_v5_gn_1_42741.1 Lactuca_sativa|Lsat_1_v5_gn_1_88821.1 Lactuca_sativa|Lsat_1_v5_gn_1_87860.1 Lactuca_sativa|Lsat_1_v5_gn_1_88381.1 Lactuca_sativa|Lsat_1_v5_gn_1_88981.1 Lactuca_sativa|Lsat_1_v5_gn_1_42841.1 Lactuca_sativa|Lsat_1_v5_gn_1_88581.1 Lactuca_sativa|Lsat_1_v5_gn_1_42701.1 Lactuca_sativa|Lsat_1_v5_gn_5_32021.1 Lactuca_sativa|Lsat_1_v5_gn_1_105021.1 Lactuca_sativa|Lsat_1_v5_gn_1_88661.1 Lactuca_sativa|Lsat_1_v5_gn_1_42621.1 Lactuca_sativa|Lsat_1_v5_gn_3_109341.1 Lactuca_sativa|Lsat_1_v5_gn_3_109201.1 Lactuca_sativa|Lsat_1_v5_gn_3_109661.1 Lactuca_sativa|Lsat_1_v5_gn_1_86641.1 Lactuca_sativa|Lsat_1_v5_gn_1_86441.1 Lactuca_sativa|Lsat_1_v5_gn_1_90341.1 Lactuca_sativa|Lsat_1_v5_gn_1_86061.1 Lactuca_sativa|Lsat_1_v5_gn_1_90561.1 Lactuca_sativa|Lsat_1_v5_gn_1_86480.1 Lactuca_sativa|Lsat_1_v5_gn_1_85960.1 Lactuca_sativa|Lsat_1_v5_gn_1_92401.1 Lactuca_sativa|Lsat_1_v5_gn_1_86860.1 Lactuca_sativa|Lsat_1_v5_gn_3_108740.1 Lactuca_sativa|Lsat_1_v5_gn_3_108620.1 Lactuca_sativa|Lsat_1_v5_gn_1_86800.1 Lactuca_sativa|Lsat_1_v5_gn_1_86381.1 Lactuca_sativa|Lsat_1_v5_gn_1_86001.1 Lactuca_sativa|Lsat_1_v5_gn_1_86361.1 Lactuca_sativa|Lsat_1_v5_gn_2_119420.1 Lactuca_sativa|Lsat_1_v5_gn_2_119480.1 Lactuca_sativa|Lsat_1_v5_gn_2_57021.1 Lactuca_sativa|Lsat_1_v5_gn_8_102941.1 Lactuca_sativa|Lsat_1_v5_gn_1_45540.1 Lactuca_sativa|Lsat_1_v5_gn_2_57901.1 Lactuca_sativa|Lsat_1_v5_gn_1_45560.1 Lactuca_sativa|Lsat_1_v5_gn_5_45920.1 Lactuca_sativa|Lsat_1_v5_gn_1_45420.1 Lactuca_sativa|Lsat_1_v5_gn_6_74680.1 Lactuca_sativa|Lsat_1_v5_gn_5_49081.1 Lactuca_sativa|Lsat_1_v5_gn_5_62501.1 Lactuca_sativa|Lsat_1_v5_gn_5_54140.1 Lactuca_sativa|Lsat_1_v5_gn_4_155100.1 Lactuca_sativa|Lsat_1_v5_gn_5_50020.1 Lactuca_sativa|Lsat_1_v5_gn_6_75361.1 Lactuca_sativa|Lsat_1_v5_gn_6_74981.1 Lactuca_sativa|Lsat_1_v5_gn_9_120080.1 Lactuca_sativa|Lsat_1_v5_gn_6_74581.1 Lactuca_sativa|Lsat_1_v5_gn_5_57100.1 Lactuca_sativa|Lsat_1_v5_gn_5_50580.1 Lactuca_sativa|Lsat_1_v5_gn_6_75300.1 Lactuca_sativa|Lsat_1_v5_gn_5_58120.1 Lactuca_sativa|Lsat_1_v5_gn_8_102601.1 Lactuca_sativa|Lsat_1_v5_gn_5_61781.1 Lactuca_sativa|Lsat_1_v5_gn_2_13421.1 Lactuca_sativa|Lsat_1_v5_gn_2_29880.1 Lactuca_sativa|Lsat_1_v5_gn_5_57060.1 Lactuca_sativa|Lsat_1_v5_gn_5_54260.1 Lactuca_sativa|Lsat_1_v5_gn_5_55700.1 Lactuca_sativa|Lsat_1_v5_gn_3_95200.1 Lactuca_sativa|Lsat_1_v5_gn_5_32641.1 Lactuca_sativa|Lsat_1_v5_gn_2_64621.1 Lactuca_sativa|Lsat_1_v5_gn_3_108660.1 Lactuca_sativa|Lsat_1_v5_gn_5_61420.1 Lactuca_sativa|Lsat_1_v5_gn_5_32681.1 Lactuca_sativa|Lsat_1_v5_gn_4_110861.1 Lactuca_sativa|Lsat_1_v5_gn_5_42501.1 Lactuca_sativa|Lsat_1_v5_gn_5_61960.1 Lactuca_sativa|Lsat_1_v5_gn_5_48961.1 Lactuca_sativa|Lsat_1_v5_gn_5_58101.1 Lactuca_sativa|Lsat_1_v5_gn_9_120221.1 Lactuca_sativa|Lsat_1_v5_gn_5_32001.1 Lactuca_sativa|Lsat_1_v5_gn_5_54180.1 Lactuca_sativa|Lsat_1_v5_gn_6_77381.1 Lactuca_sativa|Lsat_1_v5_gn_4_138740.1 Lactuca_sativa|Lsat_1_v5_gn_5_54880.1 Lactuca_sativa|Lsat_1_v5_gn_6_77500.1 Lactuca_sativa|Lsat_1_v5_gn_6_78461.1 Lactuca_sativa|Lsat_1_v5_gn_5_42581.1 Lactuca_sativa|Lsat_1_v5_gn_6_78421.1 Lactuca_sativa|Lsat_1_v5_gn_6_77361.1 Lactuca_sativa|Lsat_1_v5_gn_0_37340.1 Lactuca_sativa|Lsat_1_v5_gn_5_49420.1 Lactuca_sativa|Lsat_1_v5_gn_5_49660.1 Lactuca_sativa|Lsat_1_v5_gn_2_57721.1 Lactuca_sativa|Lsat_1_v5_gn_2_57821.1 Lactuca_sativa|Lsat_1_v5_gn_0_26101.1 Lactuca_sativa|Lsat_1_v5_gn_5_37901.1 Lactuca_sativa|Lsat_1_v5_gn_6_78280.1 Lactuca_sativa|Lsat_1_v5_gn_6_78320.1 Lactuca_sativa|Lsat_1_v5_gn_9_122720.1 Lactuca_sativa|Lsat_1_v5_gn_3_135760.1 Lactuca_sativa|Lsat_1_v5_gn_0_29680.1 Lactuca_sativa|Lsat_1_v5_gn_6_77540.1 Lactuca_sativa|Lsat_1_v5_gn_8_101860.1 Lactuca_sativa|Lsat_1_v5_gn_8_102901.1 Lactuca_sativa|Lsat_1_v5_gn_6_74900.1 Lactuca_sativa|Lsat_1_v5_gn_5_58161.1 Lactuca_sativa|Lsat_1_v5_gn_5_54000.1 Lactuca_sativa|Lsat_1_v5_gn_3_25621.1 Lactuca_sativa|Lsat_1_v5_gn_5_62941.1 Lactuca_sativa|Lsat_1_v5_gn_1_86101.1 Lactuca_sativa|Lsat_1_v5_gn_2_51941.1 Lactuca_sativa|Lsat_1_v5_gn_9_125121.1 Lactuca_sativa|Lsat_1_v5_gn_5_61540.1 Lactuca_sativa|Lsat_1_v5_gn_8_102380.1 Lactuca_sativa|Lsat_1_v5_gn_5_32041.1 Lactuca_sativa|Lsat_1_v5_gn_8_102701.1 Lactuca_sativa|Lsat_1_v5_gn_1_99500.1 Lactuca_sativa|Lsat_1_v5_gn_1_84440.1 Lactuca_sativa|Lsat_1_v5_gn_5_61840.1 Lactuca_sativa|Lsat_1_v5_gn_8_47061.1 Lactuca_sativa|Lsat_1_v5_gn_1_88321.1 Lactuca_sativa|Lsat_1_v5_gn_1_42520.1 Lactuca_sativa|Lsat_1_v5_gn_1_42801.1 Lactuca_sativa|Lsat_1_v5_gn_1_84501.1 Lactuca_sativa|Lsat_1_v5_gn_3_38200.1 Lactuca_sativa|Lsat_1_v5_gn_1_42681.1 Lactuca_sativa|Lsat_1_v5_gn_1_44000.1 Lactuca_sativa|Lsat_1_v5_gn_3_25601.1 Lactuca_sativa|Lsat_1_v5_gn_5_54441.1 Lactuca_sativa|Lsat_1_v5_gn_5_63761.1 Lactuca_sativa|Lsat_1_v5_gn_8_75581.1 Lactuca_sativa|Lsat_1_v5_gn_1_82120.1 Lactuca_sativa|Lsat_1_v5_gn_2_44141.1 Lactuca_sativa|Lsat_1_v5_gn_7_94961.1 Lactuca_sativa|Lsat_1_v5_gn_6_117020.1 Lactuca_sativa|Lsat_1_v5_gn_2_57001.1 Lactuca_sativa|Lsat_1_v5_gn_6_74941.1 Lactuca_sativa|Lsat_1_v5_gn_1_88841.1 Lactuca_sativa|Lsat_1_v5_gn_8_100620.1 Lactuca_sativa|Lsat_1_v5_gn_8_100641.1 Lactuca_sativa|Lsat_1_v5_gn_8_100680.1 Lactuca_sativa|Lsat_1_v5_gn_8_102541.1 Lactuca_sativa|Lsat_1_v5_gn_8_102561.1 Lactuca_sativa|Lsat_1_v5_gn_8_103001.1 Lactuca_sativa|Lsat_1_v5_gn_2_119460.1 Lactuca_sativa|Lsat_1_v5_gn_2_43980.1 Lactuca_sativa|Lsat_1_v5_gn_2_44460.1 Lactuca_sativa|Lsat_1_v5_gn_2_46920.1 Lactuca_sativa|Lsat_1_v5_gn_2_44321.1 Lactuca_sativa|Lsat_1_v5_gn_5_54481.1 Lactuca_sativa|Lsat_1_v5_gn_7_49881.1 Lactuca_sativa|Lsat_1_v5_gn_5_55640.1 Lactuca_sativa|Lsat_1_v5_gn_8_47041.1 Lactuca_sativa|Lsat_1_v5_gn_8_48940.1
OCG33: Arabidopsis_thaliana|AT1G29180.1 Arabidopsis_thaliana|AT1G62030.1 Arabidopsis_thaliana|AT1G66440.1 Arabidopsis_thaliana|AT1G66450.1 Arabidopsis_thaliana|AT2G28460.1 Arabidopsis_thaliana|AT3G26240.1 Arabidopsis_thaliana|AT3G26250.1 Arabidopsis_thaliana|AT4G02540.1 Arabidopsis_thaliana|AT4G10560.1 Arabidopsis_thaliana|AT4G13130.1 Arabidopsis_thaliana|AT4G15070.1 Arabidopsis_thaliana|AT4G26380.1 Arabidopsis_thaliana|AT5G37210.1 Arabidopsis_thaliana|AT5G48320.1 Arabidopsis_thaliana|AT3G50010.1 Arabidopsis_thaliana|AT5G03360.1 Arabidopsis_thaliana|AT1G53340.1 Arabidopsis_thaliana|AT1G34480.1 Arabidopsis_thaliana|AT2G13900.1 Arabidopsis_thaliana|AT5G02340.1 Arabidopsis_thaliana|AT2G02610.1 Arabidopsis_thaliana|AT2G02640.1 Arabidopsis_thaliana|AT5G55780.1 Arabidopsis_thaliana|AT2G02630.1 Arabidopsis_thaliana|AT3G26550.1 Arabidopsis_thaliana|AT5G02350.1 Arabidopsis_thaliana|AT1G45243.1 Arabidopsis_thaliana|AT2G40050.1 Arabidopsis_thaliana|AT4G10370.1 Arabidopsis_thaliana|AT5G55770.1 Arabidopsis_thaliana|AT1G61840.1 Arabidopsis_thaliana|AT5G02330.1 Arabidopsis_thaliana|AT2G02680.1 Arabidopsis_thaliana|AT3G21210.1 Arabidopsis_thaliana|AT2G13950.1 Arabidopsis_thaliana|AT2G02620.1 Arabidopsis_thaliana|AT1G44050.1 Arabidopsis_thaliana|AT1G55390.1 Arabidopsis_thaliana|AT1G55700.1 Arabidopsis_thaliana|AT1G55440.1 Arabidopsis_thaliana|AT5G17960.1 Arabidopsis_thaliana|AT2G17600.1 Arabidopsis_thaliana|AT1G35610.1 Arabidopsis_thaliana|AT2G23100.1 Arabidopsis_thaliana|AT3G59120.1 Arabidopsis_thaliana|AT2G02690.1 Arabidopsis_thaliana|AT5G42280.1 Arabidopsis_thaliana|AT1G55420.1 Arabidopsis_thaliana|AT1G55380.1 Arabidopsis_thaliana|AT3G11402.1 Arabidopsis_thaliana|AT5G59940.1 Arabidopsis_thaliana|AT3G13760.1 Arabidopsis_thaliana|AT5G40320.1 Arabidopsis_thaliana|AT3G11370.1 Arabidopsis_thaliana|AT5G59930.1 Arabidopsis_thaliana|AT3G11390.1 Arabidopsis_thaliana|AT5G55800.1 Arabidopsis_thaliana|AT5G45730.1 Arabidopsis_thaliana|AT1G55430.1 Arabidopsis_thaliana|AT2G19660.1 Arabidopsis_thaliana|AT3G11385.1 Arabidopsis_thaliana|AT5G43030.1 Arabidopsis_thaliana|AT4G11550.1 Arabidopsis_thaliana|AT4G16015.1 Arabidopsis_thaliana|AT5G22355.1 Arabidopsis_thaliana|AT4G02180.1 Arabidopsis_thaliana|AT5G43040.1 Arabidopsis_thaliana|AT4G02190.1 Arabidopsis_thaliana|AT4G01930.1 Arabidopsis_thaliana|AT4G01910.1 Arabidopsis_thaliana|AT2G17590.1 Arabidopsis_thaliana|AT5G26190.1 Arabidopsis_thaliana|AT2G43220.1 Arabidopsis_thaliana|AT5G54050.1 Arabidopsis_thaliana|AT3G46800.1 Arabidopsis_thaliana|AT4G01920.1 Arabidopsis_thaliana|AT4G11390.1 Arabidopsis_thaliana|AT5G44770.1 Arabidopsis_thaliana|AT3G13590.1 Arabidopsis_thaliana|AT4G11540.1 Arabidopsis_thaliana|AT4G01760.1 Arabidopsis_thaliana|AT2G04500.1 Arabidopsis_thaliana|AT4G01740.1 Arabidopsis_thaliana|AT4G13992.1 Arabidopsis_thaliana|AT1G65180.1 Arabidopsis_thaliana|AT5G37620.1 Arabidopsis_thaliana|AT5G54020.1 Arabidopsis_thaliana|AT3G45530.1 Arabidopsis_thaliana|AT4G01350.1 Arabidopsis_thaliana|AT3G27500.1 Arabidopsis_thaliana|AT5G59920.1 Arabidopsis_thaliana|AT5G54040.1 Arabidopsis_thaliana|AT3G48400.1 Arabidopsis_thaliana|AT3G43890.1 Arabidopsis_thaliana|AT5G39471.1 Arabidopsis_thaliana|AT2G19650.1 Arabidopsis_thaliana|AT3G27473.1 Arabidopsis_thaliana|AT3G46810.1 Arabidopsis_thaliana|AT1G50190.1 Arabidopsis_thaliana|AT3G07000.1 Arabidopsis_thaliana|AT3G28650.1 Arabidopsis_thaliana|AT3G27490.1 Arabidopsis_thaliana|AT4G14980.1 Arabidopsis_thaliana|AT5G42840.1 Arabidopsis_thaliana|AT3G06990.1 Arabidopsis_thaliana|AT2G04680.1 Arabidopsis_thaliana|AT3G27480.1 Arabidopsis_thaliana|AT2G02700.1 Arabidopsis_thaliana|AT3G27510.1 Arabidopsis_thaliana|AT5G29624.1 Arabidopsis_thaliana|AT3G59130.1 Arabidopsis_thaliana|AT3G45840.1 Arabidopsis_thaliana|AT5G46670.1 Arabidopsis_thaliana|AT5G01480.1 Arabidopsis_thaliana|AT1G69150.1 Arabidopsis_thaliana|AT5G54030.1 Arabidopsis_thaliana|AT5G02360.1 Arabidopsis_thaliana|AT1G58037.1 Arabidopsis_thaliana|AT4G01925.1 Arabidopsis_thaliana|AT1G44020.1 Arabidopsis_thaliana|AT1G44030.1 Arabidopsis_thaliana|AT5G46660.1 Arabidopsis_thaliana|AT3G25850.1 Arabidopsis_thaliana|AT1G61710.1 Arabidopsis_thaliana|AT2G13895.1 Arabidopsis_thaliana|AT4G09690.1 Camptotheca_acuminata|CacGene05117 Camptotheca_acuminata|CacGene05118 Camptotheca_acuminata|CacGene05119 Camptotheca_acuminata|CacGene05122 Coffea_canephora|Cc00_g12700 Coffea_canephora|Cc00_g17070 Coffea_canephora|Cc08_g04790 Coffea_canephora|Cc08_g04890 Coffea_canephora|Cc08_g04990 Coffea_canephora|Cc00_g25320 Coffea_canephora|Cc09_g08990 Coffea_canephora|Cc02_g33580 Coffea_canephora|Cc06_g16700 Daucus_carota|DCAR_002517 Daucus_carota|DCAR_029643 Daucus_carota|DCAR_002663 Daucus_carota|DCAR_008092 Daucus_carota|DCAR_008560 Daucus_carota|DCAR_012345 Daucus_carota|DCAR_012346 Daucus_carota|DCAR_012349 Daucus_carota|DCAR_012350 Daucus_carota|DCAR_012351 Daucus_carota|DCAR_012352 Daucus_carota|DCAR_012370 Daucus_carota|DCAR_023597 Daucus_carota|DCAR_023598 Daucus_carota|DCAR_025679 Daucus_carota|DCAR_008482 Daucus_carota|DCAR_012347 Daucus_carota|DCAR_008299 Daucus_carota|DCAR_008575 Daucus_carota|DCAR_008298 Daucus_carota|DCAR_012348 Daucus_carota|DCAR_008633 Daucus_carota|DCAR_008561 Daucus_carota|DCAR_029645 Daucus_carota|DCAR_029652 Lactuca_sativa|Lsat_1_v5_gn_0_33780.1 Lactuca_sativa|Lsat_1_v5_gn_2_79821.1 Lactuca_sativa|Lsat_1_v5_gn_2_82381.1 Lactuca_sativa|Lsat_1_v5_gn_6_80480.1 Lactuca_sativa|Lsat_1_v5_gn_6_80500.1 Lactuca_sativa|Lsat_1_v5_gn_6_80921.1 Lactuca_sativa|Lsat_1_v5_gn_6_80961.1 Lactuca_sativa|Lsat_1_v5_gn_6_80821.1 Lactuca_sativa|Lsat_1_v5_gn_6_83280.1 Lactuca_sativa|Lsat_1_v5_gn_6_80861.1 Lactuca_sativa|Lsat_1_v5_gn_2_22961.1 Lactuca_sativa|Lsat_1_v5_gn_8_80121.1 Lactuca_sativa|Lsat_1_v5_gn_8_80160.1 Lactuca_sativa|Lsat_1_v5_gn_8_80280.1 Lactuca_sativa|Lsat_1_v5_gn_8_80460.1 Lactuca_sativa|Lsat_1_v5_gn_8_81021.1 Lactuca_sativa|Lsat_1_v5_gn_8_81081.1 Lactuca_sativa|Lsat_1_v5_gn_8_81380.1 Lactuca_sativa|Lsat_1_v5_gn_9_31861.1 Lactuca_sativa|Lsat_1_v5_gn_9_32180.1 Lactuca_sativa|Lsat_1_v5_gn_8_64660.1 Lactuca_sativa|Lsat_1_v5_gn_8_125040.1 Lactuca_sativa|Lsat_1_v5_gn_2_82461.1 Arabidopsis_thaliana|AT1G29179.1 Rhododendron_delavayi|DUH002476.3
OCG34: Daucus_carota|DCAR_000311 Daucus_carota|DCAR_027457 Daucus_carota|DCAR_028561 Daucus_carota|DCAR_013804 Daucus_carota|DCAR_022270 Daucus_carota|DCAR_029564 Daucus_carota|DCAR_004018 Daucus_carota|DCAR_024191 Daucus_carota|DCAR_027640 Daucus_carota|DCAR_027728 Daucus_carota|DCAR_000971 Daucus_carota|DCAR_028554 Daucus_carota|DCAR_027726 Daucus_carota|DCAR_011921 Daucus_carota|DCAR_002328 Daucus_carota|DCAR_014809 Daucus_carota|DCAR_005256 Daucus_carota|DCAR_031541 Daucus_carota|DCAR_028793 Daucus_carota|DCAR_022710 Daucus_carota|DCAR_001014 Daucus_carota|DCAR_029037 Daucus_carota|DCAR_010309 Daucus_carota|DCAR_029894 Daucus_carota|DCAR_030487 Daucus_carota|DCAR_028659 Daucus_carota|DCAR_015487 Daucus_carota|DCAR_007302 Daucus_carota|DCAR_010428 Daucus_carota|DCAR_007894 Daucus_carota|DCAR_017663 Daucus_carota|DCAR_031546 Daucus_carota|DCAR_022626 Daucus_carota|DCAR_018715 Daucus_carota|DCAR_017126 Daucus_carota|DCAR_024510 Daucus_carota|DCAR_000786 Daucus_carota|DCAR_024668 Daucus_carota|DCAR_032229 Daucus_carota|DCAR_026085 Daucus_carota|DCAR_024155 Daucus_carota|DCAR_028573 Daucus_carota|DCAR_031335 Daucus_carota|DCAR_007691 Daucus_carota|DCAR_005560 Daucus_carota|DCAR_015972 Daucus_carota|DCAR_002213 Daucus_carota|DCAR_017271 Daucus_carota|DCAR_022968 Daucus_carota|DCAR_030595 Daucus_carota|DCAR_002845 Daucus_carota|DCAR_015266 Daucus_carota|DCAR_010062 Daucus_carota|DCAR_001065 Daucus_carota|DCAR_009666 Daucus_carota|DCAR_031569 Daucus_carota|DCAR_024869 Daucus_carota|DCAR_010326 Daucus_carota|DCAR_029949 Daucus_carota|DCAR_010651 Daucus_carota|DCAR_022025 Daucus_carota|DCAR_018036 Daucus_carota|DCAR_000822 Daucus_carota|DCAR_017339 Daucus_carota|DCAR_030158 Daucus_carota|DCAR_022023 Daucus_carota|DCAR_022666 Daucus_carota|DCAR_028660 Daucus_carota|DCAR_002330 Daucus_carota|DCAR_022711 Daucus_carota|DCAR_015574 Daucus_carota|DCAR_029102 Daucus_carota|DCAR_005255 Daucus_carota|DCAR_024632 Daucus_carota|DCAR_028792 Daucus_carota|DCAR_014810 Daucus_carota|DCAR_031388 Daucus_carota|DCAR_022461 Daucus_carota|DCAR_030238 Daucus_carota|DCAR_008107 Daucus_carota|DCAR_004386 Daucus_carota|DCAR_010602 Daucus_carota|DCAR_025197 Daucus_carota|DCAR_028553 Daucus_carota|DCAR_029779 Daucus_carota|DCAR_007303 Daucus_carota|DCAR_022473 Daucus_carota|DCAR_030683 Daucus_carota|DCAR_009879 Daucus_carota|DCAR_014457 Daucus_carota|DCAR_021301 Daucus_carota|DCAR_022026 Daucus_carota|DCAR_008307 Daucus_carota|DCAR_031334 Daucus_carota|DCAR_028633 Daucus_carota|DCAR_015454 Daucus_carota|DCAR_004890 Daucus_carota|DCAR_007460 Daucus_carota|DCAR_020350 Daucus_carota|DCAR_023839 Daucus_carota|DCAR_020812 Daucus_carota|DCAR_010308 Daucus_carota|DCAR_031547 Daucus_carota|DCAR_004900 Daucus_carota|DCAR_029553 Daucus_carota|DCAR_025016 Daucus_carota|DCAR_022269 Daucus_carota|DCAR_029889 Daucus_carota|DCAR_018035 Daucus_carota|DCAR_029895 Daucus_carota|DCAR_005306 Daucus_carota|DCAR_022436 Daucus_carota|DCAR_013791 Daucus_carota|DCAR_014777 Daucus_carota|DCAR_020503 Daucus_carota|DCAR_005877 Daucus_carota|DCAR_024953 Daucus_carota|DCAR_001030 Daucus_carota|DCAR_022472 Daucus_carota|DCAR_001653 Daucus_carota|DCAR_028426 Daucus_carota|DCAR_010694 Daucus_carota|DCAR_010935 Daucus_carota|DCAR_023616 Daucus_carota|DCAR_010166 Daucus_carota|DCAR_015951 Daucus_carota|DCAR_010480 Daucus_carota|DCAR_001013 Daucus_carota|DCAR_027512 Daucus_carota|DCAR_031679 Daucus_carota|DCAR_030876 Daucus_carota|DCAR_023190 Daucus_carota|DCAR_021698 Daucus_carota|DCAR_005561 Daucus_carota|DCAR_007895 Daucus_carota|DCAR_032243 Daucus_carota|DCAR_029883 Daucus_carota|DCAR_029039 Daucus_carota|DCAR_023916 Daucus_carota|DCAR_017481 Daucus_carota|DCAR_009665 Daucus_carota|DCAR_010817 Daucus_carota|DCAR_023902 Daucus_carota|DCAR_015620 Daucus_carota|DCAR_017664 Daucus_carota|DCAR_030237 Daucus_carota|DCAR_015816 Daucus_carota|DCAR_031700 Daucus_carota|DCAR_001097 Daucus_carota|DCAR_001850 Daucus_carota|DCAR_009591 Daucus_carota|DCAR_031557 Daucus_carota|DCAR_018867 Daucus_carota|DCAR_015952 Daucus_carota|DCAR_028632 Daucus_carota|DCAR_017125 Daucus_carota|DCAR_031389 Daucus_carota|DCAR_031572 Daucus_carota|DCAR_000739 Daucus_carota|DCAR_027458 Daucus_carota|DCAR_018714 Daucus_carota|DCAR_013803 Daucus_carota|DCAR_028562 Daucus_carota|DCAR_005082 Daucus_carota|DCAR_001299 Daucus_carota|DCAR_000771 Daucus_carota|DCAR_031587 Daucus_carota|DCAR_001029 Daucus_carota|DCAR_031478 Daucus_carota|DCAR_005354 Daucus_carota|DCAR_005405 Daucus_carota|DCAR_030486 Daucus_carota|DCAR_005080 Daucus_carota|DCAR_005017 Daucus_carota|DCAR_001012 Daucus_carota|DCAR_001602 Daucus_carota|DCAR_017379 Daucus_carota|DCAR_002329 Daucus_carota|DCAR_024089 Daucus_carota|DCAR_028572 Daucus_carota|DCAR_029038 Daucus_carota|DCAR_016381 Daucus_carota|DCAR_007068 Daucus_carota|DCAR_010667
OCG35: Arabidopsis_thaliana|AT1G09080.1 Arabidopsis_thaliana|AT1G16030.1 Arabidopsis_thaliana|AT1G56410.1 Arabidopsis_thaliana|AT3G09440.1 Arabidopsis_thaliana|AT3G12580.1 Arabidopsis_thaliana|AT4G37910.1 Arabidopsis_thaliana|AT5G02490.1 Arabidopsis_thaliana|AT5G02500.1 Arabidopsis_thaliana|AT5G09590.1 Arabidopsis_thaliana|AT5G28540.1 Arabidopsis_thaliana|AT5G42020.1 Arabidopsis_thaliana|AT5G49910.1 Arabidopsis_thaliana|AT4G24280.1 Camptotheca_acuminata|CacGene00591 Camptotheca_acuminata|CacGene00793 Camptotheca_acuminata|CacGene04548 Camptotheca_acuminata|CacGene04551 Camptotheca_acuminata|CacGene05241 Camptotheca_acuminata|CacGene08867 Camptotheca_acuminata|CacGene10600 Camptotheca_acuminata|CacGene12203 Camptotheca_acuminata|CacGene14828 Camptotheca_acuminata|CacGene15523 Camptotheca_acuminata|CacGene22416 Camptotheca_acuminata|CacGene24281 Camptotheca_acuminata|CacGene15308 Camptotheca_acuminata|CacGene22879 Camptotheca_acuminata|CacGene22882 Camptotheca_acuminata|CacGene27138 Camptotheca_acuminata|CacGene27438 Camptotheca_acuminata|CacGene22880 Catharanthus_roseus|CRO_T011163 Catharanthus_roseus|CRO_T014104 Catharanthus_roseus|CRO_T015997 Catharanthus_roseus|CRO_T020710 Catharanthus_roseus|CRO_T023172 Catharanthus_roseus|CRO_T024394 Catharanthus_roseus|CRO_T030131 Catharanthus_roseus|CRO_T030459 Catharanthus_roseus|CRO_T019723 Catharanthus_roseus|CRO_T015460 Catharanthus_roseus|CRO_T018513 Catharanthus_roseus|CRO_T031942 Coffea_canephora|Cc01_g12670 Coffea_canephora|Cc01_g12720 Coffea_canephora|Cc02_g01290 Coffea_canephora|Cc02_g07940 Coffea_canephora|Cc02_g07970 Coffea_canephora|Cc02_g07980 Coffea_canephora|Cc02_g08040 Coffea_canephora|Cc02_g20600 Coffea_canephora|Cc02_g33190 Coffea_canephora|Cc02_g33210 Coffea_canephora|Cc03_g11590 Coffea_canephora|Cc04_g05250 Coffea_canephora|Cc05_g03660 Coffea_canephora|Cc05_g06040 Coffea_canephora|Cc06_g14710 Coffea_canephora|Cc07_g07860 Coffea_canephora|Cc08_g16450 Coffea_canephora|Cc02_g23260 Coffea_canephora|Cc10_g11150 Daucus_carota|DCAR_000657 Daucus_carota|DCAR_000658 Daucus_carota|DCAR_013664 Daucus_carota|DCAR_013665 Daucus_carota|DCAR_027326 Daucus_carota|DCAR_001236 Daucus_carota|DCAR_001237 Daucus_carota|DCAR_005318 Daucus_carota|DCAR_006221 Daucus_carota|DCAR_006504 Daucus_carota|DCAR_008953 Daucus_carota|DCAR_014843 Daucus_carota|DCAR_017659 Daucus_carota|DCAR_017744 Daucus_carota|DCAR_019408 Daucus_carota|DCAR_027107 Daucus_carota|DCAR_027108 Daucus_carota|DCAR_027109 Daucus_carota|DCAR_030232 Daucus_carota|DCAR_030234 Daucus_carota|DCAR_004806 Daucus_carota|DCAR_009013 Daucus_carota|DCAR_024595 Daucus_carota|DCAR_001745 Daucus_carota|DCAR_006667 Daucus_carota|DCAR_025327 Daucus_carota|DCAR_025859 Daucus_carota|DCAR_029280 Daucus_carota|DCAR_005977 Daucus_carota|DCAR_009242 Daucus_carota|DCAR_020337 Daucus_carota|DCAR_027642 Daucus_carota|DCAR_027010 Daucus_carota|DCAR_027012 Daucus_carota|DCAR_030233 Daucus_carota|DCAR_008955 Daucus_carota|DCAR_013341 Daucus_carota|DCAR_015615 Daucus_carota|DCAR_023956 Daucus_carota|DCAR_030231 Lactuca_sativa|Lsat_1_v5_gn_1_86621.1 Lactuca_sativa|Lsat_1_v5_gn_1_87340.1 Lactuca_sativa|Lsat_1_v5_gn_1_90661.1 Lactuca_sativa|Lsat_1_v5_gn_1_91141.1 Lactuca_sativa|Lsat_1_v5_gn_1_91241.1 Lactuca_sativa|Lsat_1_v5_gn_1_91381.1 Lactuca_sativa|Lsat_1_v5_gn_1_91700.1 Lactuca_sativa|Lsat_1_v5_gn_1_92181.1 Lactuca_sativa|Lsat_1_v5_gn_1_93321.1 Lactuca_sativa|Lsat_1_v5_gn_2_105720.1 Lactuca_sativa|Lsat_1_v5_gn_2_116640.1 Lactuca_sativa|Lsat_1_v5_gn_4_50420.1 Lactuca_sativa|Lsat_1_v5_gn_4_72580.1 Lactuca_sativa|Lsat_1_v5_gn_4_72600.1 Lactuca_sativa|Lsat_1_v5_gn_5_89440.1 Lactuca_sativa|Lsat_1_v5_gn_8_103521.1 Lactuca_sativa|Lsat_1_v5_gn_8_15681.1 Lactuca_sativa|Lsat_1_v5_gn_8_78000.1 Lactuca_sativa|Lsat_1_v5_gn_8_78021.1 Lactuca_sativa|Lsat_1_v5_gn_8_78100.1 Lactuca_sativa|Lsat_1_v5_gn_8_78141.1 Lactuca_sativa|Lsat_1_v5_gn_9_22920.1 Lactuca_sativa|Lsat_1_v5_gn_9_34760.1 Lactuca_sativa|Lsat_1_v5_gn_9_36480.1 Lactuca_sativa|Lsat_1_v5_gn_9_36560.1 Lactuca_sativa|Lsat_1_v5_gn_9_36600.1 Lactuca_sativa|Lsat_1_v5_gn_9_36681.1 Lactuca_sativa|Lsat_1_v5_gn_9_36861.1 Lactuca_sativa|Lsat_1_v5_gn_9_36981.1 Lactuca_sativa|Lsat_1_v5_gn_9_65381.1 Lactuca_sativa|Lsat_1_v5_gn_2_12780.1 Lactuca_sativa|Lsat_1_v5_gn_6_83520.1 Lactuca_sativa|Lsat_1_v5_gn_6_83581.1 Lactuca_sativa|Lsat_1_v5_gn_8_103901.1 Lactuca_sativa|Lsat_1_v5_gn_8_104441.1 Lactuca_sativa|Lsat_1_v5_gn_9_36500.1 Lactuca_sativa|Lsat_1_v5_gn_9_36701.1 Lactuca_sativa|Lsat_1_v5_gn_1_91041.1 Lactuca_sativa|Lsat_1_v5_gn_3_75000.1 Lactuca_sativa|Lsat_1_v5_gn_4_59880.1 Lactuca_sativa|Lsat_1_v5_gn_8_103761.1 Lactuca_sativa|Lsat_1_v5_gn_4_137301.1 Lactuca_sativa|Lsat_1_v5_gn_5_110901.1 Lactuca_sativa|Lsat_1_v5_gn_7_32460.1 Lactuca_sativa|Lsat_1_v5_gn_9_113681.1 Lactuca_sativa|Lsat_1_v5_gn_9_61340.1 Lactuca_sativa|Lsat_1_v5_gn_9_36440.1 Lactuca_sativa|Lsat_1_v5_gn_9_36661.1 Lactuca_sativa|Lsat_1_v5_gn_9_36961.1 Lactuca_sativa|Lsat_1_v5_gn_5_104601.1 Lactuca_sativa|Lsat_1_v5_gn_6_112621.1 Lactuca_sativa|Lsat_1_v5_gn_9_119760.1 Lactuca_sativa|Lsat_1_v5_gn_8_103621.1 Rhododendron_delavayi|DUH007884.5 Rhododendron_delavayi|DUH012555.1 Rhododendron_delavayi|DUH012577.1 Rhododendron_delavayi|DUH013183.1 Rhododendron_delavayi|DUH013185.5 Rhododendron_delavayi|DUH013186.4 Rhododendron_delavayi|DUH014838.1 Rhododendron_delavayi|DUH019522.4 Rhododendron_delavayi|DUH020840.1 Rhododendron_delavayi|DUH020841.1 Rhododendron_delavayi|DUH029655.1 Rhododendron_delavayi|DUH032798.1 Rhododendron_delavayi|DUH032801.1 Rhododendron_delavayi|DUH009193.1 Rhododendron_delavayi|DUH016103.1 Rhododendron_delavayi|DUH031356.1 Rhododendron_delavayi|DUH016064.1 Vitis_vinifera|GSVIVT01006769001 Vitis_vinifera|GSVIVT01038517001 Vitis_vinifera|GSVIVT01008331001 Vitis_vinifera|GSVIVT01026014001 Vitis_vinifera|GSVIVT01019607001 Vitis_vinifera|GSVIVT01031125001 Vitis_vinifera|GSVIVT01038580001 Vitis_vinifera|GSVIVT01016567001
OCG36: Arabidopsis_thaliana|AT1G30570.1 Arabidopsis_thaliana|AT2G21480.1 Arabidopsis_thaliana|AT2G39360.1 Arabidopsis_thaliana|AT3G04690.1 Arabidopsis_thaliana|AT3G46290.1 Arabidopsis_thaliana|AT3G51550.1 Arabidopsis_thaliana|AT4G39110.1 Arabidopsis_thaliana|AT5G24010.1 Arabidopsis_thaliana|AT5G28680.1 Arabidopsis_thaliana|AT5G39000.1 Arabidopsis_thaliana|AT5G54380.1 Arabidopsis_thaliana|AT5G59700.1 Arabidopsis_thaliana|AT5G61350.1 Arabidopsis_thaliana|AT2G23200.1 Arabidopsis_thaliana|AT5G38990.1 Arabidopsis_thaliana|AT5G39030.1 Arabidopsis_thaliana|AT5G39020.1 Camptotheca_acuminata|CacGene03047 Camptotheca_acuminata|CacGene11065 Camptotheca_acuminata|CacGene16975 Camptotheca_acuminata|CacGene05850 Camptotheca_acuminata|CacGene09863 Camptotheca_acuminata|CacGene09864 Camptotheca_acuminata|CacGene09865 Camptotheca_acuminata|CacGene20574 Camptotheca_acuminata|CacGene22819 Camptotheca_acuminata|CacGene06372 Camptotheca_acuminata|CacGene11136 Camptotheca_acuminata|CacGene10320 Camptotheca_acuminata|CacGene10321 Camptotheca_acuminata|CacGene19312 Camptotheca_acuminata|CacGene19316 Camptotheca_acuminata|CacGene10692 Camptotheca_acuminata|CacGene14992 Camptotheca_acuminata|CacGene22904 Camptotheca_acuminata|CacGene16164 Camptotheca_acuminata|CacGene21298 Catharanthus_roseus|CRO_T000079 Catharanthus_roseus|CRO_T005020 Catharanthus_roseus|CRO_T007982 Catharanthus_roseus|CRO_T015939 Catharanthus_roseus|CRO_T016702 Catharanthus_roseus|CRO_T018817 Catharanthus_roseus|CRO_T023331 Catharanthus_roseus|CRO_T032113 Catharanthus_roseus|CRO_T032195 Catharanthus_roseus|CRO_T033561 Catharanthus_roseus|CRO_T033655 Catharanthus_roseus|CRO_T000866 Catharanthus_roseus|CRO_T012613 Catharanthus_roseus|CRO_T013874 Catharanthus_roseus|CRO_T009901 Catharanthus_roseus|CRO_T031811 Catharanthus_roseus|CRO_T017930 Coffea_canephora|Cc00_g00990 Coffea_canephora|Cc00_g13410 Coffea_canephora|Cc00_g13430 Coffea_canephora|Cc01_g12080 Coffea_canephora|Cc01_g21570 Coffea_canephora|Cc02_g02440 Coffea_canephora|Cc02_g08370 Coffea_canephora|Cc02_g08580 Coffea_canephora|Cc02_g17220 Coffea_canephora|Cc03_g00840 Coffea_canephora|Cc04_g14390 Coffea_canephora|Cc06_g00290 Coffea_canephora|Cc06_g19780 Coffea_canephora|Cc07_g18870 Coffea_canephora|Cc09_g07880 Coffea_canephora|Cc11_g04990 Coffea_canephora|Cc11_g05000 Coffea_canephora|Cc00_g01060 Coffea_canephora|Cc02_g10200 Coffea_canephora|Cc06_g20000 Coffea_canephora|Cc02_g10100 Coffea_canephora|Cc02_g10160 Coffea_canephora|Cc02_g10180 Coffea_canephora|Cc02_g10190 Coffea_canephora|Cc07_g04390 Daucus_carota|DCAR_002886 Daucus_carota|DCAR_005365 Daucus_carota|DCAR_005745 Daucus_carota|DCAR_009391 Daucus_carota|DCAR_015328 Daucus_carota|DCAR_015585 Daucus_carota|DCAR_018279 Daucus_carota|DCAR_018647 Daucus_carota|DCAR_022482 Daucus_carota|DCAR_024571 Daucus_carota|DCAR_025397 Daucus_carota|DCAR_025419 Daucus_carota|DCAR_025444 Daucus_carota|DCAR_025396 Daucus_carota|DCAR_025762 Daucus_carota|DCAR_018869 Daucus_carota|DCAR_025418 Lactuca_sativa|Lsat_1_v5_gn_0_16380.1 Lactuca_sativa|Lsat_1_v5_gn_3_135201.1 Lactuca_sativa|Lsat_1_v5_gn_4_162541.1 Lactuca_sativa|Lsat_1_v5_gn_4_162681.1 Lactuca_sativa|Lsat_1_v5_gn_4_162920.1 Lactuca_sativa|Lsat_1_v5_gn_4_172801.1 Lactuca_sativa|Lsat_1_v5_gn_4_173121.1 Lactuca_sativa|Lsat_1_v5_gn_4_173140.1 Lactuca_sativa|Lsat_1_v5_gn_4_173760.1 Lactuca_sativa|Lsat_1_v5_gn_9_39720.1 Lactuca_sativa|Lsat_1_v5_gn_2_117520.1 Lactuca_sativa|Lsat_1_v5_gn_2_131260.1 Lactuca_sativa|Lsat_1_v5_gn_4_109081.1 Lactuca_sativa|Lsat_1_v5_gn_5_159001.1 Lactuca_sativa|Lsat_1_v5_gn_5_7061.1 Lactuca_sativa|Lsat_1_v5_gn_9_107881.1 Lactuca_sativa|Lsat_1_v5_gn_9_95821.1 Lactuca_sativa|Lsat_1_v5_gn_4_162500.1 Lactuca_sativa|Lsat_1_v5_gn_4_162700.1 Lactuca_sativa|Lsat_1_v5_gn_4_162801.1 Lactuca_sativa|Lsat_1_v5_gn_4_162821.1 Lactuca_sativa|Lsat_1_v5_gn_9_4720.1 Lactuca_sativa|Lsat_1_v5_gn_7_31481.1 Lactuca_sativa|Lsat_1_v5_gn_7_63340.1 Lactuca_sativa|Lsat_1_v5_gn_7_66640.1 Lactuca_sativa|Lsat_1_v5_gn_9_125280.1 Lactuca_sativa|Lsat_1_v5_gn_9_90260.1 Lactuca_sativa|Lsat_1_v5_gn_9_66181.1 Lactuca_sativa|Lsat_1_v5_gn_7_62960.1 Lactuca_sativa|Lsat_1_v5_gn_8_27040.1 Lactuca_sativa|Lsat_1_v5_gn_8_27320.1 Lactuca_sativa|Lsat_1_v5_gn_8_25880.1 Lactuca_sativa|Lsat_1_v5_gn_8_25860.1 Lactuca_sativa|Lsat_1_v5_gn_8_27081.1 Lactuca_sativa|Lsat_1_v5_gn_8_26681.1 Rhododendron_delavayi|DUH003565.1 Rhododendron_delavayi|DUH004932.1 Rhododendron_delavayi|DUH005305.1 Rhododendron_delavayi|DUH010914.1 Rhododendron_delavayi|DUH012532.1 Rhododendron_delavayi|DUH016860.1 Rhododendron_delavayi|DUH017195.1 Rhododendron_delavayi|DUH021159.1 Rhododendron_delavayi|DUH024422.1 Rhododendron_delavayi|DUH028795.1 Rhododendron_delavayi|DUH003638.2 Rhododendron_delavayi|DUH015509.3 Rhododendron_delavayi|DUH020411.1 Rhododendron_delavayi|DUH020947.1 Rhododendron_delavayi|DUH026454.1 Rhododendron_delavayi|DUH031056.1 Rhododendron_delavayi|DUH011698.1 Rhododendron_delavayi|DUH024385.1 Rhododendron_delavayi|DUH022609.2 Rhododendron_delavayi|DUH030383.1 Vitis_vinifera|GSVIVT01000210001 Vitis_vinifera|GSVIVT01000211001 Vitis_vinifera|GSVIVT01000212001 Vitis_vinifera|GSVIVT01025061001 Vitis_vinifera|GSVIVT01021662001 Vitis_vinifera|GSVIVT01032879001 Vitis_vinifera|GSVIVT01032888001 Vitis_vinifera|GSVIVT01034992001 Vitis_vinifera|GSVIVT01032883001 Camptotheca_acuminata|CacGene08911 Camptotheca_acuminata|CacGene14826 Daucus_carota|DCAR_005055 Daucus_carota|DCAR_027860 Camptotheca_acuminata|CacGene10668 Vitis_vinifera|GSVIVT01014414001 Daucus_carota|DCAR_021517 Vitis_vinifera|GSVIVT01012235001 Lactuca_sativa|Lsat_1_v5_gn_4_172281.1
OCG37: Arabidopsis_thaliana|AT1G04120.1 Arabidopsis_thaliana|AT1G30400.1 Arabidopsis_thaliana|AT1G30410.1 Arabidopsis_thaliana|AT1G30420.1 Arabidopsis_thaliana|AT2G07680.1 Arabidopsis_thaliana|AT2G34660.1 Arabidopsis_thaliana|AT2G47800.1 Arabidopsis_thaliana|AT3G13080.1 Arabidopsis_thaliana|AT3G13090.1 Arabidopsis_thaliana|AT3G13100.1 Arabidopsis_thaliana|AT3G21250.2 Arabidopsis_thaliana|AT3G59140.1 Arabidopsis_thaliana|AT3G60160.1 Arabidopsis_thaliana|AT3G60970.1 Arabidopsis_thaliana|AT3G62700.1 Arabidopsis_thaliana|AT1G71330.1 Camptotheca_acuminata|CacGene00304 Camptotheca_acuminata|CacGene00306 Camptotheca_acuminata|CacGene03134 Camptotheca_acuminata|CacGene03379 Camptotheca_acuminata|CacGene03711 Camptotheca_acuminata|CacGene07575 Camptotheca_acuminata|CacGene08890 Camptotheca_acuminata|CacGene09170 Camptotheca_acuminata|CacGene10985 Camptotheca_acuminata|CacGene13692 Camptotheca_acuminata|CacGene15215 Camptotheca_acuminata|CacGene17787 Camptotheca_acuminata|CacGene17913 Camptotheca_acuminata|CacGene18002 Camptotheca_acuminata|CacGene18373 Camptotheca_acuminata|CacGene18471 Camptotheca_acuminata|CacGene19633 Camptotheca_acuminata|CacGene20748 Camptotheca_acuminata|CacGene21984 Catharanthus_roseus|CRO_T001093 Catharanthus_roseus|CRO_T010735 Catharanthus_roseus|CRO_T016392 Catharanthus_roseus|CRO_T016802 Catharanthus_roseus|CRO_T021711 Catharanthus_roseus|CRO_T021780 Catharanthus_roseus|CRO_T023788 Catharanthus_roseus|CRO_T024637 Catharanthus_roseus|CRO_T027841 Catharanthus_roseus|CRO_T029050 Catharanthus_roseus|CRO_T002815 Catharanthus_roseus|CRO_T012122 Catharanthus_roseus|CRO_T029905 Coffea_canephora|Cc00_g11250 Coffea_canephora|Cc01_g17730 Coffea_canephora|Cc02_g02030 Coffea_canephora|Cc02_g25860 Coffea_canephora|Cc03_g01830 Coffea_canephora|Cc04_g02100 Coffea_canephora|Cc04_g05140 Coffea_canephora|Cc04_g15820 Coffea_canephora|Cc05_g02690 Coffea_canephora|Cc08_g15610 Coffea_canephora|Cc09_g08460 Coffea_canephora|Cc09_g08470 Coffea_canephora|Cc10_g12380 Coffea_canephora|Cc11_g16490 Coffea_canephora|Cc00_g22210 Coffea_canephora|Cc00_g33050 Coffea_canephora|Cc00_g33060 Coffea_canephora|Cc09_g05530 Daucus_carota|DCAR_000468 Daucus_carota|DCAR_000571 Daucus_carota|DCAR_000773 Daucus_carota|DCAR_012594 Daucus_carota|DCAR_018525 Daucus_carota|DCAR_001369 Daucus_carota|DCAR_002823 Daucus_carota|DCAR_010639 Daucus_carota|DCAR_013216 Daucus_carota|DCAR_013707 Daucus_carota|DCAR_015693 Daucus_carota|DCAR_017089 Daucus_carota|DCAR_017091 Daucus_carota|DCAR_024080 Daucus_carota|DCAR_024176 Daucus_carota|DCAR_027072 Daucus_carota|DCAR_028217 Daucus_carota|DCAR_004808 Daucus_carota|DCAR_007856 Daucus_carota|DCAR_003605 Daucus_carota|DCAR_028216 Daucus_carota|DCAR_004810 Daucus_carota|DCAR_004811 Daucus_carota|DCAR_004864 Daucus_carota|DCAR_008532 Daucus_carota|DCAR_008533 Daucus_carota|DCAR_008534 Daucus_carota|DCAR_015300 Lactuca_sativa|Lsat_1_v5_gn_0_42660.1 Lactuca_sativa|Lsat_1_v5_gn_1_110140.1 Lactuca_sativa|Lsat_1_v5_gn_1_36141.1 Lactuca_sativa|Lsat_1_v5_gn_1_93181.1 Lactuca_sativa|Lsat_1_v5_gn_2_134420.1 Lactuca_sativa|Lsat_1_v5_gn_3_57720.1 Lactuca_sativa|Lsat_1_v5_gn_4_95560.1 Lactuca_sativa|Lsat_1_v5_gn_5_181080.1 Lactuca_sativa|Lsat_1_v5_gn_5_191480.1 Lactuca_sativa|Lsat_1_v5_gn_5_31221.1 Lactuca_sativa|Lsat_1_v5_gn_6_85540.1 Lactuca_sativa|Lsat_1_v5_gn_6_85620.1 Lactuca_sativa|Lsat_1_v5_gn_6_86240.1 Lactuca_sativa|Lsat_1_v5_gn_7_31941.1 Lactuca_sativa|Lsat_1_v5_gn_8_151721.1 Lactuca_sativa|Lsat_1_v5_gn_9_5880.1 Lactuca_sativa|Lsat_1_v5_gn_9_90160.1 Lactuca_sativa|Lsat_1_v5_gn_9_90181.1 Lactuca_sativa|Lsat_1_v5_gn_9_91061.1 Lactuca_sativa|Lsat_1_v5_gn_9_91081.1 Lactuca_sativa|Lsat_1_v5_gn_1_31080.1 Lactuca_sativa|Lsat_1_v5_gn_9_861.1 Rhododendron_delavayi|DUH001507.3 Rhododendron_delavayi|DUH006080.1 Rhododendron_delavayi|DUH006086.1 Rhododendron_delavayi|DUH006087.1 Rhododendron_delavayi|DUH006687.1 Rhododendron_delavayi|DUH008870.1 Rhododendron_delavayi|DUH011418.5 Rhododendron_delavayi|DUH011918.1 Rhododendron_delavayi|DUH014229.1 Rhododendron_delavayi|DUH014230.1 Rhododendron_delavayi|DUH006023.2 Rhododendron_delavayi|DUH016669.1 Rhododendron_delavayi|DUH030544.1 Rhododendron_delavayi|DUH006088.1 Rhododendron_delavayi|DUH010770.1 Rhododendron_delavayi|DUH016670.1 Rhododendron_delavayi|DUH016671.1 Rhododendron_delavayi|DUH018580.1 Rhododendron_delavayi|DUH018584.1 Rhododendron_delavayi|DUH018585.1 Rhododendron_delavayi|DUH021765.1 Rhododendron_delavayi|DUH022646.1 Rhododendron_delavayi|DUH026280.1 Rhododendron_delavayi|DUH031150.1 Rhododendron_delavayi|DUH008516.1 Rhododendron_delavayi|DUH018582.1 Rhododendron_delavayi|DUH030547.1 Vitis_vinifera|GSVIVT01010326001 Vitis_vinifera|GSVIVT01014628001 Vitis_vinifera|GSVIVT01014629001 Vitis_vinifera|GSVIVT01014632001 Vitis_vinifera|GSVIVT01014633001 Vitis_vinifera|GSVIVT01016879001 Vitis_vinifera|GSVIVT01016880001 Vitis_vinifera|GSVIVT01018403001 Vitis_vinifera|GSVIVT01019469001 Vitis_vinifera|GSVIVT01019471001 Vitis_vinifera|GSVIVT01019473001 Vitis_vinifera|GSVIVT01019475001 Vitis_vinifera|GSVIVT01019476001 Vitis_vinifera|GSVIVT01021589001 Vitis_vinifera|GSVIVT01027990001 Vitis_vinifera|GSVIVT01028440001 Vitis_vinifera|GSVIVT01028722001 Vitis_vinifera|GSVIVT01028744001 Vitis_vinifera|GSVIVT01037789001 Vitis_vinifera|GSVIVT01014631001 Vitis_vinifera|GSVIVT01019467001 Vitis_vinifera|GSVIVT01015960001 Vitis_vinifera|GSVIVT01021594001 Vitis_vinifera|GSVIVT01021595001
[truncated: 6,211,442 more chars]
