# Supplementary material for: A chromosome-level Camptotheca acuminata genome assembly provides insights into the evolutionary origin of camptothecin biosynthesis
Source: Nat Commun. 2021 Jun 10;12:3531. doi: 10.1038/s41467-021-23872-9 (PMC8192753; doi:10.1038/s41467-021-23872-9)
Supplement: Supplementary file 6 — Source Data files [file 41467_2021_23872_MOESM6_ESM.zip › Source Data/Source Data.xlsx]

## Sheet: Fig. 1a
Fig. 1a Gene number of 5 classes in 8 genomes
Class	Ath	Cac	Cro	Cca	Dca	Lsa	Rde	Vvi
single-copy orthologs	3813	4409	4174	4501	3897	4078	4168	4191
multiple-copy orthologs	3977	4417	3452	4251	4625	5344	4544	3593
unique paralogs	2970	1399	7958	1617	4286	6779	4101	1775
other orthologs	12418	12825	12056	10521	13280	14138	12578	9716
uncluster genes	4238	4893	6189	4684	6025	8571	7547	7071

## Sheet: Fig. 1b
Fig. 1b Ks value of each species pair
Ks	Species pair
0	Cac-Cac
0	Cac-Cac
0	Cac-Cac
0	Cac-Cac
0.0149259	Cac-Cac
0.0173418	Cac-Cac
0.0269625	Cac-Cac
0.0388911	Cac-Cac
0.0396671	Cac-Cac
0.0467077	Cac-Cac
0.0488871	Cac-Cac
0.0558026	Cac-Cac
0.0566689	Cac-Cac
0.0567311	Cac-Cac
0.0614744	Cac-Cac
0.0654797	Cac-Cac
0.0665016	Cac-Cac
0.0675625	Cac-Cac
0.0762418	Cac-Cac
0.0771363	Cac-Cac
0.0780384	Cac-Cac
0.0792602	Cac-Cac
0.0828729	Cac-Cac
0.0860333	Cac-Cac
0.0860718	Cac-Cac
0.0886342	Cac-Cac
0.0915328	Cac-Cac
0.0928585	Cac-Cac
0.0941207	Cac-Cac
0.094492	Cac-Cac
0.0969003	Cac-Cac
0.0988945	Cac-Cac
0.100882	Cac-Cac
0.10305	Cac-Cac
0.10305	Cac-Cac
0.103462	Cac-Cac
0.10825	Cac-Cac
0.109242	Cac-Cac
0.109529	Cac-Cac
0.111104	Cac-Cac
0.11124	Cac-Cac
0.112247	Cac-Cac
0.115019	Cac-Cac
0.117704	Cac-Cac
0.118038	Cac-Cac
0.118134	Cac-Cac
0.119706	Cac-Cac
0.120974	Cac-Cac
0.121924	Cac-Cac
0.123227	Cac-Cac
0.126068	Cac-Cac
0.127752	Cac-Cac
0.127969	Cac-Cac
0.129364	Cac-Cac
0.130306	Cac-Cac
0.130651	Cac-Cac
0.131454	Cac-Cac
0.131802	Cac-Cac
0.134617	Cac-Cac
0.135644	Cac-Cac
0.13565	Cac-Cac
0.136741	Cac-Cac
0.137331	Cac-Cac
0.137786	Cac-Cac
0.13934	Cac-Cac
0.139347	Cac-Cac
0.140417	Cac-Cac
0.1406	Cac-Cac
0.141446	Cac-Cac
0.142864	Cac-Cac
0.143366	Cac-Cac
0.143948	Cac-Cac
0.144464	Cac-Cac
0.144501	Cac-Cac
0.145521	Cac-Cac
0.145818	Cac-Cac
0.146461	Cac-Cac
0.14676	Cac-Cac
0.147077	Cac-Cac
0.14721	Cac-Cac
0.147558	Cac-Cac
0.147976	Cac-Cac
0.149042	Cac-Cac
0.150043	Cac-Cac
0.150355	Cac-Cac
0.150466	Cac-Cac
0.150583	Cac-Cac
0.150695	Cac-Cac
0.154039	Cac-Cac
0.154113	Cac-Cac
0.155609	Cac-Cac
0.155919	Cac-Cac
0.156566	Cac-Cac
0.15664	Cac-Cac
0.15677	Cac-Cac
0.157625	Cac-Cac
0.158056	Cac-Cac
0.158095	Cac-Cac
0.158124	Cac-Cac
0.158912	Cac-Cac
0.159597	Cac-Cac
0.161369	Cac-Cac
0.161659	Cac-Cac
0.162315	Cac-Cac
0.162933	Cac-Cac
0.163286	Cac-Cac
0.16367	Cac-Cac
0.164462	Cac-Cac
0.164525	Cac-Cac
0.165196	Cac-Cac
0.165504	Cac-Cac
0.16627	Cac-Cac
0.166883	Cac-Cac
0.16696	Cac-Cac
0.167889	Cac-Cac
0.168163	Cac-Cac
0.168332	Cac-Cac
0.168748	Cac-Cac
0.16991	Cac-Cac
0.170928	Cac-Cac
0.171001	Cac-Cac
0.172455	Cac-Cac
0.172664	Cac-Cac
0.172975	Cac-Cac
0.173668	Cac-Cac
0.17373	Cac-Cac
0.174089	Cac-Cac
0.175031	Cac-Cac
0.175169	Cac-Cac
0.175617	Cac-Cac
0.175729	Cac-Cac
0.175967	Cac-Cac
0.176098	Cac-Cac
0.176552	Cac-Cac
0.176706	Cac-Cac
0.177442	Cac-Cac
0.177771	Cac-Cac
0.177845	Cac-Cac
0.178014	Cac-Cac
0.17832	Cac-Cac
0.180317	Cac-Cac
0.181229	Cac-Cac
0.182011	Cac-Cac
0.182041	Cac-Cac
0.182312	Cac-Cac
0.183071	Cac-Cac
0.183173	Cac-Cac
0.183418	Cac-Cac
0.183739	Cac-Cac
0.184031	Cac-Cac
0.18421	Cac-Cac
0.184332	Cac-Cac
0.184509	Cac-Cac
0.184619	Cac-Cac
0.18465	Cac-Cac
0.184935	Cac-Cac
0.184939	Cac-Cac
0.185168	Cac-Cac
0.185749	Cac-Cac
0.185877	Cac-Cac
0.186522	Cac-Cac
0.186627	Cac-Cac
0.18789	Cac-Cac
0.187892	Cac-Cac
0.188486	Cac-Cac
0.189252	Cac-Cac
0.189383	Cac-Cac
0.189533	Cac-Cac
0.189992	Cac-Cac
0.190158	Cac-Cac
0.190207	Cac-Cac
0.190874	Cac-Cac
0.191188	Cac-Cac
0.192234	Cac-Cac
0.192271	Cac-Cac
0.192314	Cac-Cac
0.192466	Cac-Cac
0.192705	Cac-Cac
0.192923	Cac-Cac
0.193155	Cac-Cac
0.193548	Cac-Cac
0.19404	Cac-Cac
0.1943	Cac-Cac
0.194633	Cac-Cac
0.194752	Cac-Cac
0.195606	Cac-Cac
0.196052	Cac-Cac
0.196108	Cac-Cac
0.196603	Cac-Cac
0.197155	Cac-Cac
0.197289	Cac-Cac
0.198877	Cac-Cac
0.19911	Cac-Cac
0.199437	Cac-Cac
0.19984	Cac-Cac
0.199936	Cac-Cac
0.200182	Cac-Cac
0.200282	Cac-Cac
0.200966	Cac-Cac
0.201033	Cac-Cac
0.201198	Cac-Cac
0.201286	Cac-Cac
0.201336	Cac-Cac
0.201351	Cac-Cac
0.202316	Cac-Cac
0.20266	Cac-Cac
0.203388	Cac-Cac
0.204085	Cac-Cac
0.204888	Cac-Cac
0.204939	Cac-Cac
0.206111	Cac-Cac
0.206217	Cac-Cac
0.206293	Cac-Cac
0.206349	Cac-Cac
0.206622	Cac-Cac
0.206766	Cac-Cac
0.207077	Cac-Cac
0.20801	Cac-Cac
0.208173	Cac-Cac
0.208291	Cac-Cac
0.208337	Cac-Cac
0.208863	Cac-Cac
0.208934	Cac-Cac
0.20905	Cac-Cac
0.209423	Cac-Cac
0.209501	Cac-Cac
0.20966	Cac-Cac
0.209794	Cac-Cac
0.210005	Cac-Cac
0.210025	Cac-Cac
0.210145	Cac-Cac
0.210186	Cac-Cac
0.210323	Cac-Cac
0.210392	Cac-Cac
0.210498	Cac-Cac
0.210553	Cac-Cac
0.210677	Cac-Cac
0.21126	Cac-Cac
0.211287	Cac-Cac
0.211575	Cac-Cac
0.211603	Cac-Cac
0.211884	Cac-Cac
0.212044	Cac-Cac
0.212537	Cac-Cac
0.212695	Cac-Cac
0.214146	Cac-Cac
0.21491	Cac-Cac
0.215015	Cac-Cac
0.21548	Cac-Cac
0.215522	Cac-Cac
0.21556	Cac-Cac
0.215782	Cac-Cac
0.21663	Cac-Cac
0.217659	Cac-Cac
0.218368	Cac-Cac
0.218451	Cac-Cac
0.218601	Cac-Cac
0.218927	Cac-Cac
0.219456	Cac-Cac
0.21974	Cac-Cac
0.219798	Cac-Cac
0.219853	Cac-Cac
0.220613	Cac-Cac
0.220671	Cac-Cac
0.221069	Cac-Cac
0.22118	Cac-Cac
0.221506	Cac-Cac
0.221703	Cac-Cac
0.221845	Cac-Cac
0.221971	Cac-Cac
0.222018	Cac-Cac
0.22221	Cac-Cac
0.22225	Cac-Cac
0.222334	Cac-Cac
0.222502	Cac-Cac
0.22288	Cac-Cac
0.22335	Cac-Cac
0.223457	Cac-Cac
0.223493	Cac-Cac
0.223794	Cac-Cac
0.224355	Cac-Cac
0.22467	Cac-Cac
0.224923	Cac-Cac
0.22512	Cac-Cac
0.225469	Cac-Cac
0.225675	Cac-Cac
0.225763	Cac-Cac
0.225952	Cac-Cac
0.226221	Cac-Cac
0.226364	Cac-Cac
0.22659	Cac-Cac
0.227847	Cac-Cac
0.22788	Cac-Cac
0.227887	Cac-Cac
0.228049	Cac-Cac
0.22815	Cac-Cac
0.228278	Cac-Cac
0.228841	Cac-Cac
0.229101	Cac-Cac
0.229208	Cac-Cac
0.229401	Cac-Cac
0.229414	Cac-Cac
0.229478	Cac-Cac
0.229751	Cac-Cac
0.229903	Cac-Cac
0.230154	Cac-Cac
0.230519	Cac-Cac
0.230844	Cac-Cac
0.230892	Cac-Cac
0.230928	Cac-Cac
0.230959	Cac-Cac
0.230975	Cac-Cac
0.231178	Cac-Cac
0.231665	Cac-Cac
0.231737	Cac-Cac
0.231901	Cac-Cac
0.232216	Cac-Cac
0.232295	Cac-Cac
0.232616	Cac-Cac
0.233144	Cac-Cac
0.233376	Cac-Cac
0.233783	Cac-Cac
0.233808	Cac-Cac
0.234317	Cac-Cac
0.234325	Cac-Cac
0.234795	Cac-Cac
0.235041	Cac-Cac
0.23507	Cac-Cac
0.235513	Cac-Cac
0.235909	Cac-Cac
0.23645	Cac-Cac
0.236539	Cac-Cac
0.23672	Cac-Cac
0.23687	Cac-Cac
0.236937	Cac-Cac
0.237013	Cac-Cac
0.237169	Cac-Cac
0.237191	Cac-Cac
0.237308	Cac-Cac
0.237465	Cac-Cac
0.238003	Cac-Cac
0.238561	Cac-Cac
0.238708	Cac-Cac
0.238717	Cac-Cac
0.23884	Cac-Cac
0.238946	Cac-Cac
0.239335	Cac-Cac
0.239496	Cac-Cac
0.239507	Cac-Cac
0.240241	Cac-Cac
0.240302	Cac-Cac
0.240477	Cac-Cac
0.240523	Cac-Cac
0.241306	Cac-Cac
0.241513	Cac-Cac
0.241909	Cac-Cac
0.241957	Cac-Cac
0.242168	Cac-Cac
0.242202	Cac-Cac
0.242448	Cac-Cac
0.242605	Cac-Cac
0.242739	Cac-Cac
0.242906	Cac-Cac
0.243174	Cac-Cac
0.243191	Cac-Cac
0.243276	Cac-Cac
0.243318	Cac-Cac
0.243401	Cac-Cac
0.243475	Cac-Cac
0.24371	Cac-Cac
0.243953	Cac-Cac
0.244114	Cac-Cac
0.244238	Cac-Cac
0.244658	Cac-Cac
0.245005	Cac-Cac
0.24531	Cac-Cac
0.245371	Cac-Cac
0.245767	Cac-Cac
0.245992	Cac-Cac
0.246054	Cac-Cac
0.246338	Cac-Cac
0.246503	Cac-Cac
0.246514	Cac-Cac
0.246528	Cac-Cac
0.246636	Cac-Cac
0.246802	Cac-Cac
0.247315	Cac-Cac
0.247658	Cac-Cac
0.247716	Cac-Cac
0.247746	Cac-Cac
0.248076	Cac-Cac
0.248268	Cac-Cac
0.248646	Cac-Cac
0.24865	Cac-Cac
0.248757	Cac-Cac
0.248794	Cac-Cac
0.248981	Cac-Cac
0.249605	Cac-Cac
0.249629	Cac-Cac
0.249643	Cac-Cac
0.249643	Cac-Cac
0.249953	Cac-Cac
0.250299	Cac-Cac
0.250478	Cac-Cac
0.250603	Cac-Cac
0.251027	Cac-Cac
0.251051	Cac-Cac
0.251196	Cac-Cac
0.25198	Cac-Cac
0.251998	Cac-Cac
0.252128	Cac-Cac
0.252136	Cac-Cac
0.252459	Cac-Cac
0.25261	Cac-Cac
0.252679	Cac-Cac
0.253036	Cac-Cac
0.253127	Cac-Cac
0.253131	Cac-Cac
0.253351	Cac-Cac
0.25377	Cac-Cac
0.254193	Cac-Cac
0.254334	Cac-Cac
0.254437	Cac-Cac
0.25448	Cac-Cac
0.25451	Cac-Cac
0.254516	Cac-Cac
0.254579	Cac-Cac
0.254593	Cac-Cac
0.254731	Cac-Cac
0.254886	Cac-Cac
0.255327	Cac-Cac
0.255675	Cac-Cac
0.255761	Cac-Cac
0.256096	Cac-Cac
0.256128	Cac-Cac
0.256254	Cac-Cac
0.256306	Cac-Cac
0.256312	Cac-Cac
0.256421	Cac-Cac
0.256571	Cac-Cac
0.256776	Cac-Cac
0.257017	Cac-Cac
0.257394	Cac-Cac
0.257426	Cac-Cac
0.257559	Cac-Cac
0.257829	Cac-Cac
0.258009	Cac-Cac
0.258566	Cac-Cac
0.258578	Cac-Cac
0.258782	Cac-Cac
0.258928	Cac-Cac
0.259047	Cac-Cac
0.259154	Cac-Cac
0.259506	Cac-Cac
0.259646	Cac-Cac
0.259681	Cac-Cac
0.260023	Cac-Cac
0.260124	Cac-Cac
0.260265	Cac-Cac
0.260318	Cac-Cac
0.260454	Cac-Cac
0.260775	Cac-Cac
0.260787	Cac-Cac
0.260921	Cac-Cac
0.261097	Cac-Cac
0.261183	Cac-Cac
0.26123	Cac-Cac
0.261575	Cac-Cac
0.26182	Cac-Cac
0.261853	Cac-Cac
0.261912	Cac-Cac
0.261941	Cac-Cac
0.262002	Cac-Cac
0.262242	Cac-Cac
0.26236	Cac-Cac
0.2629	Cac-Cac
0.263099	Cac-Cac
0.263148	Cac-Cac
0.263362	Cac-Cac
0.263376	Cac-Cac
0.26343	Cac-Cac
0.263434	Cac-Cac
0.263548	Cac-Cac
0.26385	Cac-Cac
0.264165	Cac-Cac
0.26486	Cac-Cac
0.264932	Cac-Cac
0.265383	Cac-Cac
0.265629	Cac-Cac
0.265644	Cac-Cac
0.26568	Cac-Cac
0.265732	Cac-Cac
0.265909	Cac-Cac
0.26604	Cac-Cac
0.266161	Cac-Cac
0.266174	Cac-Cac
0.266381	Cac-Cac
0.266553	Cac-Cac
0.266583	Cac-Cac
0.266669	Cac-Cac
0.266768	Cac-Cac
0.266801	Cac-Cac
0.267198	Cac-Cac
0.267228	Cac-Cac
0.267364	Cac-Cac
0.26755	Cac-Cac
0.267661	Cac-Cac
0.267981	Cac-Cac
0.268413	Cac-Cac
0.268499	Cac-Cac
0.269083	Cac-Cac
0.269392	Cac-Cac
0.269559	Cac-Cac
0.269934	Cac-Cac
0.270102	Cac-Cac
0.270242	Cac-Cac
0.270501	Cac-Cac
0.270569	Cac-Cac
0.270663	Cac-Cac
0.270692	Cac-Cac
0.270705	Cac-Cac
0.270713	Cac-Cac
0.270784	Cac-Cac
0.270884	Cac-Cac
0.271048	Cac-Cac
0.271124	Cac-Cac
0.271158	Cac-Cac
0.27119	Cac-Cac
0.271217	Cac-Cac
0.271388	Cac-Cac
0.271411	Cac-Cac
0.271435	Cac-Cac
0.271437	Cac-Cac
0.271607	Cac-Cac
0.272095	Cac-Cac
0.272269	Cac-Cac
0.272322	Cac-Cac
0.272815	Cac-Cac
0.272858	Cac-Cac
0.272901	Cac-Cac
0.272955	Cac-Cac
0.272955	Cac-Cac
0.273135	Cac-Cac
0.273194	Cac-Cac
0.273209	Cac-Cac
0.273214	Cac-Cac
0.273329	Cac-Cac
0.273389	Cac-Cac
0.273438	Cac-Cac
0.273482	Cac-Cac
0.273643	Cac-Cac
0.273713	Cac-Cac
0.273949	Cac-Cac
0.27407	Cac-Cac
0.274196	Cac-Cac
0.274245	Cac-Cac
0.274312	Cac-Cac
0.274431	Cac-Cac
0.27462	Cac-Cac
0.274643	Cac-Cac
0.274766	Cac-Cac
0.275166	Cac-Cac
0.275325	Cac-Cac
0.275381	Cac-Cac
0.27544	Cac-Cac
0.275569	Cac-Cac
0.275569	Cac-Cac
0.275794	Cac-Cac
0.276036	Cac-Cac
0.276258	Cac-Cac
0.276276	Cac-Cac
0.276575	Cac-Cac
0.276597	Cac-Cac
0.27679	Cac-Cac
0.27686	Cac-Cac
0.276886	Cac-Cac
0.276964	Cac-Cac
0.277257	Cac-Cac
0.277476	Cac-Cac
0.277533	Cac-Cac
0.277594	Cac-Cac
0.277732	Cac-Cac
0.277735	Cac-Cac
0.277762	Cac-Cac
0.277898	Cac-Cac
0.277958	Cac-Cac
0.278054	Cac-Cac
0.278255	Cac-Cac
0.278265	Cac-Cac
0.27852	Cac-Cac
0.27854	Cac-Cac
0.278578	Cac-Cac
0.278653	Cac-Cac
0.278777	Cac-Cac
0.278881	Cac-Cac
0.278889	Cac-Cac
0.279021	Cac-Cac
0.279103	Cac-Cac
0.279162	Cac-Cac
0.27921	Cac-Cac
0.279402	Cac-Cac
0.279478	Cac-Cac
0.27972	Cac-Cac
0.279969	Cac-Cac
0.280057	Cac-Cac
0.280208	Cac-Cac
0.280374	Cac-Cac
0.280665	Cac-Cac
0.280745	Cac-Cac
0.280925	Cac-Cac
0.280984	Cac-Cac
0.281401	Cac-Cac
0.281664	Cac-Cac
0.281681	Cac-Cac
0.281795	Cac-Cac
0.281799	Cac-Cac
0.281842	Cac-Cac
0.282046	Cac-Cac
0.282131	Cac-Cac
0.282148	Cac-Cac
0.282155	Cac-Cac
0.282273	Cac-Cac
0.282333	Cac-Cac
0.282336	Cac-Cac
0.282526	Cac-Cac
0.282807	Cac-Cac
0.282857	Cac-Cac
0.28292	Cac-Cac
0.282944	Cac-Cac
0.282962	Cac-Cac
0.283012	Cac-Cac
0.283195	Cac-Cac
0.283366	Cac-Cac
0.283429	Cac-Cac
0.283437	Cac-Cac
0.283468	Cac-Cac
0.283658	Cac-Cac
0.283751	Cac-Cac
0.283768	Cac-Cac
0.283866	Cac-Cac
0.284159	Cac-Cac
0.28432	Cac-Cac
0.284558	Cac-Cac
0.285269	Cac-Cac
0.285269	Cac-Cac
0.285452	Cac-Cac
0.285636	Cac-Cac
0.285761	Cac-Cac
0.285786	Cac-Cac
0.285797	Cac-Cac
0.285879	Cac-Cac
0.285965	Cac-Cac
0.286011	Cac-Cac
0.286115	Cac-Cac
0.286204	Cac-Cac
0.286274	Cac-Cac
0.286438	Cac-Cac
0.286728	Cac-Cac
0.286773	Cac-Cac
0.286792	Cac-Cac
0.287035	Cac-Cac
0.2871	Cac-Cac
0.287193	Cac-Cac
0.287272	Cac-Cac
0.287346	Cac-Cac
0.287392	Cac-Cac
0.287425	Cac-Cac
0.287607	Cac-Cac
0.287713	Cac-Cac
0.287879	Cac-Cac
0.287881	Cac-Cac
0.287884	Cac-Cac
0.287929	Cac-Cac
0.287969	Cac-Cac
0.288001	Cac-Cac
0.28827	Cac-Cac
0.28831	Cac-Cac
0.28885	Cac-Cac
0.288947	Cac-Cac
0.289042	Cac-Cac
0.289189	Cac-Cac
0.289247	Cac-Cac
0.289319	Cac-Cac
0.289391	Cac-Cac
0.289399	Cac-Cac
0.289404	Cac-Cac
0.289546	Cac-Cac
0.289623	Cac-Cac
0.289632	Cac-Cac
0.289657	Cac-Cac
0.289771	Cac-Cac
0.289975	Cac-Cac
0.290212	Cac-Cac
0.290451	Cac-Cac
0.290648	Cac-Cac
0.290718	Cac-Cac
0.290728	Cac-Cac
0.290751	Cac-Cac
0.290781	Cac-Cac
0.290857	Cac-Cac
0.290902	Cac-Cac
0.290909	Cac-Cac
0.290917	Cac-Cac
0.290977	Cac-Cac
0.29102	Cac-Cac
0.291038	Cac-Cac
0.29108	Cac-Cac
0.291166	Cac-Cac
0.291261	Cac-Cac
0.291346	Cac-Cac
0.291653	Cac-Cac
0.291669	Cac-Cac
0.291694	Cac-Cac
0.291845	Cac-Cac
0.291892	Cac-Cac
0.291894	Cac-Cac
0.29193	Cac-Cac
0.292052	Cac-Cac
0.292279	Cac-Cac
0.29238	Cac-Cac
0.292462	Cac-Cac
0.292619	Cac-Cac
0.29262	Cac-Cac
0.29262	Cac-Cac
0.29282	Cac-Cac
0.29286	Cac-Cac
0.2929	Cac-Cac
0.292917	Cac-Cac
0.292924	Cac-Cac
0.292975	Cac-Cac
0.293038	Cac-Cac
0.293174	Cac-Cac
0.293209	Cac-Cac
0.293262	Cac-Cac
0.293434	Cac-Cac
0.293505	Cac-Cac
0.293555	Cac-Cac
0.293563	Cac-Cac
0.293586	Cac-Cac
0.293658	Cac-Cac
0.293686	Cac-Cac
0.293802	Cac-Cac
0.293822	Cac-Cac
0.294046	Cac-Cac
0.294108	Cac-Cac
0.294293	Cac-Cac
0.294313	Cac-Cac
0.294494	Cac-Cac
0.294699	Cac-Cac
0.29475	Cac-Cac
0.295421	Cac-Cac
0.295588	Cac-Cac
0.295663	Cac-Cac
0.295668	Cac-Cac
0.295709	Cac-Cac
0.295748	Cac-Cac
0.295961	Cac-Cac
0.296007	Cac-Cac
0.296074	Cac-Cac
0.296377	Cac-Cac
0.296485	Cac-Cac
0.296613	Cac-Cac
0.296669	Cac-Cac
0.29679	Cac-Cac
0.296803	Cac-Cac
0.296862	Cac-Cac
0.296913	Cac-Cac
0.297044	Cac-Cac
0.297246	Cac-Cac
0.297434	Cac-Cac
0.297636	Cac-Cac
0.29784	Cac-Cac
0.297846	Cac-Cac
0.297892	Cac-Cac
0.297947	Cac-Cac
0.297947	Cac-Cac
0.298019	Cac-Cac
0.298102	Cac-Cac
0.298187	Cac-Cac
0.298203	Cac-Cac
0.298287	Cac-Cac
0.29847	Cac-Cac
0.298608	Cac-Cac
0.298727	Cac-Cac
0.298838	Cac-Cac
0.298899	Cac-Cac
0.298946	Cac-Cac
0.299071	Cac-Cac
0.299071	Cac-Cac
0.299137	Cac-Cac
0.299201	Cac-Cac
0.299244	Cac-Cac
0.299305	Cac-Cac
0.299343	Cac-Cac
0.299498	Cac-Cac
0.29954	Cac-Cac
0.299693	Cac-Cac
0.299763	Cac-Cac
0.299768	Cac-Cac
0.299818	Cac-Cac
0.299921	Cac-Cac
0.300182	Cac-Cac
0.300331	Cac-Cac
0.300446	Cac-Cac
0.300524	Cac-Cac
0.300544	Cac-Cac
0.300569	Cac-Cac
0.30062	Cac-Cac
0.30082	Cac-Cac
0.30085	Cac-Cac
0.300958	Cac-Cac
0.300999	Cac-Cac
0.301036	Cac-Cac
0.301361	Cac-Cac
0.301422	Cac-Cac
0.301449	Cac-Cac
0.301619	Cac-Cac
0.301817	Cac-Cac
0.301898	Cac-Cac
0.301956	Cac-Cac
0.302158	Cac-Cac
0.30217	Cac-Cac
0.302202	Cac-Cac
0.302203	Cac-Cac
0.302276	Cac-Cac
0.302324	Cac-Cac
0.302499	Cac-Cac
0.302594	Cac-Cac
0.302631	Cac-Cac
0.302641	Cac-Cac
0.30271	Cac-Cac
0.302726	Cac-Cac
0.302792	Cac-Cac
0.302878	Cac-Cac
0.302902	Cac-Cac
0.302964	Cac-Cac
0.303095	Cac-Cac
0.303466	Cac-Cac
0.303592	Cac-Cac
0.30365	Cac-Cac
0.303769	Cac-Cac
0.303927	Cac-Cac
0.303948	Cac-Cac
0.304099	Cac-Cac
0.304199	Cac-Cac
0.304307	Cac-Cac
0.304383	Cac-Cac
0.304468	Cac-Cac
0.304665	Cac-Cac
0.304673	Cac-Cac
0.30476	Cac-Cac
0.304826	Cac-Cac
0.304894	Cac-Cac
0.304977	Cac-Cac
0.304982	Cac-Cac
0.305032	Cac-Cac
0.305227	Cac-Cac
0.305241	Cac-Cac
0.305244	Cac-Cac
0.305293	Cac-Cac
0.305557	Cac-Cac
0.305558	Cac-Cac
0.305593	Cac-Cac
0.305737	Cac-Cac
0.305836	Cac-Cac
0.306	Cac-Cac
0.306004	Cac-Cac
0.30605	Cac-Cac
0.306065	Cac-Cac
0.306098	Cac-Cac
0.3063	Cac-Cac
0.306381	Cac-Cac
0.306455	Cac-Cac
0.306485	Cac-Cac
0.306526	Cac-Cac
0.306654	Cac-Cac
0.306763	Cac-Cac
0.306917	Cac-Cac
0.307111	Cac-Cac
0.307263	Cac-Cac
0.307266	Cac-Cac
0.307316	Cac-Cac
0.307503	Cac-Cac
0.307507	Cac-Cac
0.307556	Cac-Cac
0.307592	Cac-Cac
0.307594	Cac-Cac
0.307748	Cac-Cac
0.307821	Cac-Cac
0.307837	Cac-Cac
0.307896	Cac-Cac
0.308132	Cac-Cac
0.308154	Cac-Cac
0.308235	Cac-Cac
0.308309	Cac-Cac
0.308466	Cac-Cac
0.308467	Cac-Cac
0.308618	Cac-Cac
0.308891	Cac-Cac
0.309328	Cac-Cac
0.309343	Cac-Cac
0.309467	Cac-Cac
0.309566	Cac-Cac
0.309595	Cac-Cac
0.309602	Cac-Cac
0.309685	Cac-Cac
0.309724	Cac-Cac
0.309729	Cac-Cac
0.309945	Cac-Cac
0.310008	Cac-Cac
0.310184	Cac-Cac
0.310197	Cac-Cac
0.31026	Cac-Cac
0.310323	Cac-Cac
0.310446	Cac-Cac
0.310687	Cac-Cac
0.310707	Cac-Cac
0.310742	Cac-Cac
0.310775	Cac-Cac
0.310804	Cac-Cac
0.310877	Cac-Cac
0.31104	Cac-Cac
0.311122	Cac-Cac
0.311148	Cac-Cac
0.311271	Cac-Cac
0.311313	Cac-Cac
0.311617	Cac-Cac
0.311687	Cac-Cac
0.311699	Cac-Cac
0.311711	Cac-Cac
0.311734	Cac-Cac
0.311976	Cac-Cac
0.312038	Cac-Cac
0.312051	Cac-Cac
0.312235	Cac-Cac
0.312284	Cac-Cac
0.312288	Cac-Cac
0.312315	Cac-Cac
0.31241	Cac-Cac
0.312508	Cac-Cac
0.312513	Cac-Cac
0.312606	Cac-Cac
0.312859	Cac-Cac
0.312946	Cac-Cac
0.312988	Cac-Cac
0.313038	Cac-Cac
0.313061	Cac-Cac
0.31313	Cac-Cac
0.313204	Cac-Cac
0.313333	Cac-Cac
0.313356	Cac-Cac
0.313503	Cac-Cac
0.313529	Cac-Cac
0.313634	Cac-Cac
0.313706	Cac-Cac
0.31374	Cac-Cac
0.313776	Cac-Cac
0.313776	Cac-Cac
0.314148	Cac-Cac
0.314186	Cac-Cac
0.31421	Cac-Cac
0.314218	Cac-Cac
0.314313	Cac-Cac
0.314413	Cac-Cac
0.31446	Cac-Cac
0.314475	Cac-Cac
0.31457	Cac-Cac
0.314643	Cac-Cac
0.314727	Cac-Cac
0.314746	Cac-Cac
0.314833	Cac-Cac
0.315101	Cac-Cac
0.315114	Cac-Cac
0.315157	Cac-Cac
0.315205	Cac-Cac
0.315333	Cac-Cac
0.315411	Cac-Cac
0.315485	Cac-Cac
0.315613	Cac-Cac
0.315736	Cac-Cac
0.315743	Cac-Cac
0.315836	Cac-Cac
0.315854	Cac-Cac
0.315866	Cac-Cac
0.315918	Cac-Cac
0.315927	Cac-Cac
0.316049	Cac-Cac
0.316199	Cac-Cac
0.31623	Cac-Cac
0.316245	Cac-Cac
0.316255	Cac-Cac
0.316294	Cac-Cac
0.316313	Cac-Cac
0.316492	Cac-Cac
0.316516	Cac-Cac
0.317014	Cac-Cac
0.317143	Cac-Cac
0.317193	Cac-Cac
0.317217	Cac-Cac
0.317502	Cac-Cac
0.317524	Cac-Cac
0.317902	Cac-Cac
0.317977	Cac-Cac
0.31798	Cac-Cac
0.318276	Cac-Cac
0.318305	Cac-Cac
0.318459	Cac-Cac
0.31855	Cac-Cac
0.318625	Cac-Cac
0.318632	Cac-Cac
0.318728	Cac-Cac
0.318841	Cac-Cac
0.318893	Cac-Cac
0.31897	Cac-Cac
0.319026	Cac-Cac
0.31914	Cac-Cac
0.319263	Cac-Cac
0.319311	Cac-Cac
0.319316	Cac-Cac
0.319364	Cac-Cac
0.319634	Cac-Cac
0.319639	Cac-Cac
0.31977	Cac-Cac
0.319776	Cac-Cac
0.319792	Cac-Cac
0.319844	Cac-Cac
0.319855	Cac-Cac
0.31997	Cac-Cac
0.319989	Cac-Cac
0.320044	Cac-Cac
0.320049	Cac-Cac
0.320059	Cac-Cac
0.320125	Cac-Cac
0.320227	Cac-Cac
0.320273	Cac-Cac
0.320273	Cac-Cac
0.320305	Cac-Cac
0.320307	Cac-Cac
0.320583	Cac-Cac
0.32077	Cac-Cac
0.320806	Cac-Cac
0.320867	Cac-Cac
0.321122	Cac-Cac
0.32126	Cac-Cac
0.321271	Cac-Cac
0.321463	Cac-Cac
0.32147	Cac-Cac
0.321483	Cac-Cac
0.321493	Cac-Cac
0.321543	Cac-Cac
0.321574	Cac-Cac
0.321582	Cac-Cac
0.321619	Cac-Cac
0.321672	Cac-Cac
0.321691	Cac-Cac
0.321694	Cac-Cac
0.321821	Cac-Cac
0.321921	Cac-Cac
0.321999	Cac-Cac
0.322003	Cac-Cac
0.322138	Cac-Cac
0.322249	Cac-Cac
0.322545	Cac-Cac
0.322629	Cac-Cac
0.322705	Cac-Cac
0.322718	Cac-Cac
0.322727	Cac-Cac
0.322865	Cac-Cac
0.322953	Cac-Cac
0.323016	Cac-Cac
0.323033	Cac-Cac
0.323066	Cac-Cac
0.323077	Cac-Cac
0.323111	Cac-Cac
0.323116	Cac-Cac
0.323134	Cac-Cac
0.323136	Cac-Cac
0.323149	Cac-Cac
0.323284	Cac-Cac
0.323448	Cac-Cac
0.323539	Cac-Cac
0.323703	Cac-Cac
0.323785	Cac-Cac
0.323811	Cac-Cac
0.323886	Cac-Cac
0.323977	Cac-Cac
0.3241	Cac-Cac
0.324243	Cac-Cac
0.324382	Cac-Cac
0.324628	Cac-Cac
0.324689	Cac-Cac
0.324702	Cac-Cac
0.324706	Cac-Cac
0.32472	Cac-Cac
0.324779	Cac-Cac
0.3248	Cac-Cac
0.324852	Cac-Cac
0.324992	Cac-Cac
0.325054	Cac-Cac
0.325072	Cac-Cac
0.325146	Cac-Cac
0.325235	Cac-Cac
0.325318	Cac-Cac
0.325414	Cac-Cac
0.325471	Cac-Cac
0.32549	Cac-Cac
0.325568	Cac-Cac
0.325631	Cac-Cac
0.325656	Cac-Cac
0.325705	Cac-Cac
0.325816	Cac-Cac
0.325834	Cac-Cac
0.325888	Cac-Cac
0.326023	Cac-Cac
0.326065	Cac-Cac
0.326087	Cac-Cac
0.326145	Cac-Cac
0.326252	Cac-Cac
0.326252	Cac-Cac
0.326366	Cac-Cac
0.326399	Cac-Cac
0.326552	Cac-Cac
0.326656	Cac-Cac
0.326719	Cac-Cac
0.326828	Cac-Cac
0.326998	Cac-Cac
0.327103	Cac-Cac
0.327242	Cac-Cac
0.327298	Cac-Cac
0.327322	Cac-Cac
0.327368	Cac-Cac
0.3274	Cac-Cac
0.327522	Cac-Cac
0.327627	Cac-Cac
0.32778	Cac-Cac
0.327791	Cac-Cac
0.327866	Cac-Cac
0.327878	Cac-Cac
0.327891	Cac-Cac
0.327937	Cac-Cac
0.327945	Cac-Cac
0.328049	Cac-Cac
0.328111	Cac-Cac
0.328304	Cac-Cac
0.328315	Cac-Cac
0.328616	Cac-Cac
0.328652	Cac-Cac
0.328774	Cac-Cac
0.328889	Cac-Cac
0.328974	Cac-Cac
0.329024	Cac-Cac
0.329158	Cac-Cac
0.329222	Cac-Cac
0.329407	Cac-Cac
0.32943	Cac-Cac
0.329636	Cac-Cac
0.329671	Cac-Cac
0.329762	Cac-Cac
0.329774	Cac-Cac
0.329801	Cac-Cac
0.329829	Cac-Cac
0.329841	Cac-Cac
0.32989	Cac-Cac
0.329976	Cac-Cac
0.330056	Cac-Cac
0.330108	Cac-Cac
0.330289	Cac-Cac
0.330363	Cac-Cac
0.330455	Cac-Cac
0.330467	Cac-Cac
0.330475	Cac-Cac
0.330492	Cac-Cac
0.330584	Cac-Cac
0.330593	Cac-Cac
0.330608	Cac-Cac
0.330632	Cac-Cac
0.330774	Cac-Cac
0.330797	Cac-Cac
0.330887	Cac-Cac
0.330986	Cac-Cac
0.33099	Cac-Cac
0.331037	Cac-Cac
0.331042	Cac-Cac
0.331117	Cac-Cac
0.331218	Cac-Cac
0.331266	Cac-Cac
0.33135	Cac-Cac
0.331375	Cac-Cac
0.331375	Cac-Cac
0.331428	Cac-Cac
0.331592	Cac-Cac
0.331594	Cac-Cac
0.331647	Cac-Cac
0.331675	Cac-Cac
0.331832	Cac-Cac
0.331893	Cac-Cac
0.331904	Cac-Cac
0.331934	Cac-Cac
0.33194	Cac-Cac
0.331951	Cac-Cac
0.332252	Cac-Cac
0.332292	Cac-Cac
0.33232	Cac-Cac
0.33239	Cac-Cac
0.332404	Cac-Cac
0.332424	Cac-Cac
0.332458	Cac-Cac
0.332479	Cac-Cac
0.332545	Cac-Cac
0.332624	Cac-Cac
0.332655	Cac-Cac
0.332818	Cac-Cac
0.332927	Cac-Cac
0.332987	Cac-Cac
0.333055	Cac-Cac
0.333106	Cac-Cac
0.333167	Cac-Cac
0.333224	Cac-Cac
0.333232	Cac-Cac
0.333271	Cac-Cac
0.333374	Cac-Cac
0.333435	Cac-Cac
0.333481	Cac-Cac
0.333514	Cac-Cac
0.333576	Cac-Cac
0.333621	Cac-Cac
0.333799	Cac-Cac
0.333885	Cac-Cac
0.333885	Cac-Cac
0.333922	Cac-Cac
0.333958	Cac-Cac
0.333958	Cac-Cac
0.334021	Cac-Cac
0.334096	Cac-Cac
0.334278	Cac-Cac
0.334282	Cac-Cac
0.334508	Cac-Cac
0.334736	Cac-Cac
0.33479	Cac-Cac
0.334796	Cac-Cac
0.334946	Cac-Cac
0.335031	Cac-Cac
0.335067	Cac-Cac
0.335084	Cac-Cac
0.335092	Cac-Cac
0.335138	Cac-Cac
0.335172	Cac-Cac
0.33518	Cac-Cac
0.335239	Cac-Cac
0.335356	Cac-Cac
0.335362	Cac-Cac
0.335374	Cac-Cac
0.33542	Cac-Cac
0.335452	Cac-Cac
0.335531	Cac-Cac
0.335561	Cac-Cac
0.335732	Cac-Cac
0.335742	Cac-Cac
0.335765	Cac-Cac
0.335775	Cac-Cac
0.335907	Cac-Cac
0.335935	Cac-Cac
0.335992	Cac-Cac
0.336092	Cac-Cac
0.336122	Cac-Cac
0.336139	Cac-Cac
0.336166	Cac-Cac
0.336293	Cac-Cac
0.336295	Cac-Cac
0.336306	Cac-Cac
0.336335	Cac-Cac
0.336353	Cac-Cac
0.336356	Cac-Cac
0.336412	Cac-Cac
0.336626	Cac-Cac
0.336655	Cac-Cac
0.33668	Cac-Cac
0.336699	Cac-Cac
0.337023	Cac-Cac
0.33703	Cac-Cac
0.337052	Cac-Cac
0.337099	Cac-Cac
0.337101	Cac-Cac
0.337227	Cac-Cac
0.337236	Cac-Cac
0.337281	Cac-Cac
0.337334	Cac-Cac
0.337368	Cac-Cac
0.337565	Cac-Cac
0.337662	Cac-Cac
0.337695	Cac-Cac
0.337757	Cac-Cac
0.33776	Cac-Cac
0.337791	Cac-Cac
0.337877	Cac-Cac
0.337963	Cac-Cac
0.337963	Cac-Cac
0.338033	Cac-Cac
0.338079	Cac-Cac
0.338248	Cac-Cac
0.338288	Cac-Cac
0.338339	Cac-Cac
0.33837	Cac-Cac
0.338381	Cac-Cac
0.338389	Cac-Cac
0.338525	Cac-Cac
0.338545	Cac-Cac
0.338561	Cac-Cac
0.338638	Cac-Cac
0.338713	Cac-Cac
0.338767	Cac-Cac
0.33877	Cac-Cac
0.338831	Cac-Cac
0.338919	Cac-Cac
0.33892	Cac-Cac
0.339094	Cac-Cac
0.339173	Cac-Cac
0.339314	Cac-Cac
0.339463	Cac-Cac
0.33949	Cac-Cac
0.339534	Cac-Cac
0.339624	Cac-Cac
0.339627	Cac-Cac
0.339744	Cac-Cac
0.339753	Cac-Cac
0.33982	Cac-Cac
0.339822	Cac-Cac
0.339894	Cac-Cac
0.34	Cac-Cac
0.34004	Cac-Cac
0.340069	Cac-Cac
0.340112	Cac-Cac
0.340127	Cac-Cac
0.340128	Cac-Cac
0.34016	Cac-Cac
0.34018	Cac-Cac
0.340249	Cac-Cac
0.340294	Cac-Cac
0.340354	Cac-Cac
0.340444	Cac-Cac
0.340504	Cac-Cac
0.340611	Cac-Cac
0.340715	Cac-Cac
0.340765	Cac-Cac
0.340807	Cac-Cac
0.340922	Cac-Cac
0.340979	Cac-Cac
0.340986	Cac-Cac
0.340999	Cac-Cac
0.34101	Cac-Cac
0.341201	Cac-Cac
0.341269	Cac-Cac
0.341488	Cac-Cac
0.341492	Cac-Cac
0.341499	Cac-Cac
0.341555	Cac-Cac
0.341579	Cac-Cac
0.341642	Cac-Cac
0.341677	Cac-Cac
0.341862	Cac-Cac
0.341955	Cac-Cac
0.342065	Cac-Cac
0.34214	Cac-Cac
0.342193	Cac-Cac
0.342227	Cac-Cac
0.342237	Cac-Cac
0.342303	Cac-Cac
0.342363	Cac-Cac
0.342447	Cac-Cac
0.342645	Cac-Cac
0.342694	Cac-Cac
0.342726	Cac-Cac
0.342904	Cac-Cac
0.342937	Cac-Cac
0.342991	Cac-Cac
0.34304	Cac-Cac
0.343153	Cac-Cac
0.343165	Cac-Cac
0.343181	Cac-Cac
0.343201	Cac-Cac
0.343238	Cac-Cac
0.343297	Cac-Cac
0.343375	Cac-Cac
0.343456	Cac-Cac
0.343557	Cac-Cac
0.343599	Cac-Cac
0.343658	Cac-Cac
0.343678	Cac-Cac
0.343693	Cac-Cac
0.343725	Cac-Cac
0.343849	Cac-Cac
0.343968	Cac-Cac
0.34401	Cac-Cac
0.344112	Cac-Cac
0.344125	Cac-Cac
0.344314	Cac-Cac
0.344317	Cac-Cac
0.344332	Cac-Cac
0.344451	Cac-Cac
0.344485	Cac-Cac
0.344548	Cac-Cac
0.344627	Cac-Cac
0.344649	Cac-Cac
0.344713	Cac-Cac
0.344795	Cac-Cac
0.344802	Cac-Cac
0.344855	Cac-Cac
0.344981	Cac-Cac
0.345068	Cac-Cac
0.345242	Cac-Cac
0.345286	Cac-Cac
0.345413	Cac-Cac
0.345421	Cac-Cac
0.345514	Cac-Cac
0.345531	Cac-Cac
0.34565	Cac-Cac
0.345653	Cac-Cac
0.345776	Cac-Cac
0.345815	Cac-Cac
0.345926	Cac-Cac
0.345977	Cac-Cac
0.346039	Cac-Cac
0.346125	Cac-Cac
0.346154	Cac-Cac
0.346182	Cac-Cac
0.346195	Cac-Cac
0.346229	Cac-Cac
0.346251	Cac-Cac
0.346306	Cac-Cac
0.346369	Cac-Cac
0.346568	Cac-Cac
0.346702	Cac-Cac
0.346764	Cac-Cac
0.346815	Cac-Cac
0.346837	Cac-Cac
0.34711	Cac-Cac
0.34716	Cac-Cac
0.347165	Cac-Cac
0.347197	Cac-Cac
0.347374	Cac-Cac
0.347421	Cac-Cac
0.347486	Cac-Cac
0.34749	Cac-Cac
0.347589	Cac-Cac
0.347621	Cac-Cac
0.347624	Cac-Cac
0.347668	Cac-Cac
0.347672	Cac-Cac
0.347725	Cac-Cac
0.347763	Cac-Cac
0.347771	Cac-Cac
0.347992	Cac-Cac
0.34807	Cac-Cac
0.348127	Cac-Cac
0.348168	Cac-Cac
0.348229	Cac-Cac
0.348263	Cac-Cac
0.348274	Cac-Cac
0.348349	Cac-Cac
0.348625	Cac-Cac
0.348633	Cac-Cac
0.348638	Cac-Cac
0.348652	Cac-Cac
0.348748	Cac-Cac
0.348758	Cac-Cac
0.348813	Cac-Cac
0.348867	Cac-Cac
0.348931	Cac-Cac
0.348949	Cac-Cac
0.349022	Cac-Cac
0.349034	Cac-Cac
0.349111	Cac-Cac
0.349129	Cac-Cac
0.349152	Cac-Cac
0.349158	Cac-Cac
0.349181	Cac-Cac
0.349182	Cac-Cac
0.349266	Cac-Cac
0.349272	Cac-Cac
0.349292	Cac-Cac
0.349327	Cac-Cac
0.349339	Cac-Cac
0.349398	Cac-Cac
0.349447	Cac-Cac
0.34951	Cac-Cac
0.349554	Cac-Cac
0.349602	Cac-Cac
0.349706	Cac-Cac
0.349918	Cac-Cac
0.350146	Cac-Cac
0.350156	Cac-Cac
0.350423	Cac-Cac
0.350567	Cac-Cac
0.350593	Cac-Cac
0.35071	Cac-Cac
0.350918	Cac-Cac
0.350943	Cac-Cac
0.350958	Cac-Cac
0.351007	Cac-Cac
0.35105	Cac-Cac
0.351167	Cac-Cac
0.351191	Cac-Cac
0.35134	Cac-Cac
0.351352	Cac-Cac
0.351392	Cac-Cac
0.351539	Cac-Cac
0.351567	Cac-Cac
0.351593	Cac-Cac
0.351611	Cac-Cac
0.351687	Cac-Cac
0.351865	Cac-Cac
0.351884	Cac-Cac
0.351936	Cac-Cac
0.352001	Cac-Cac
0.352034	Cac-Cac
0.352104	Cac-Cac
0.352269	Cac-Cac
0.352282	Cac-Cac
0.352354	Cac-Cac
0.352472	Cac-Cac
0.352612	Cac-Cac
0.352614	Cac-Cac
0.352614	Cac-Cac
0.352645	Cac-Cac
0.352648	Cac-Cac
0.352738	Cac-Cac
0.352743	Cac-Cac
0.352754	Cac-Cac
0.352793	Cac-Cac
0.352883	Cac-Cac
0.353029	Cac-Cac
0.353125	Cac-Cac
0.353185	Cac-Cac
0.353187	Cac-Cac
0.353538	Cac-Cac
0.35359	Cac-Cac
0.353682	Cac-Cac
0.353719	Cac-Cac
0.353742	Cac-Cac
0.35381	Cac-Cac
0.353816	Cac-Cac
0.353839	Cac-Cac
0.353865	Cac-Cac
0.353878	Cac-Cac
0.353972	Cac-Cac
0.354062	Cac-Cac
0.354133	Cac-Cac
0.354152	Cac-Cac
0.354252	Cac-Cac
0.354281	Cac-Cac
0.354341	Cac-Cac
0.354522	Cac-Cac
0.354565	Cac-Cac
0.354581	Cac-Cac
0.354647	Cac-Cac
0.35466	Cac-Cac
0.354665	Cac-Cac
0.354693	Cac-Cac
0.354727	Cac-Cac
0.354815	Cac-Cac
0.354856	Cac-Cac
0.354877	Cac-Cac
0.354897	Cac-Cac
0.354977	Cac-Cac
0.355032	Cac-Cac
0.35519	Cac-Cac
0.355225	Cac-Cac
0.355302	Cac-Cac
0.355304	Cac-Cac
0.355312	Cac-Cac
0.355345	Cac-Cac
0.355382	Cac-Cac
0.355384	Cac-Cac
0.355452	Cac-Cac
0.355457	Cac-Cac
0.35549	Cac-Cac
0.355502	Cac-Cac
0.355624	Cac-Cac
0.355637	Cac-Cac
0.355848	Cac-Cac
0.355941	Cac-Cac
0.35612	Cac-Cac
0.356172	Cac-Cac
0.356196	Cac-Cac
0.356207	Cac-Cac
0.356267	Cac-Cac
0.356384	Cac-Cac
0.35669	Cac-Cac
0.356749	Cac-Cac
0.356784	Cac-Cac
0.356821	Cac-Cac
0.356846	Cac-Cac
0.356854	Cac-Cac
0.356954	Cac-Cac
0.357088	Cac-Cac
0.357096	Cac-Cac
0.357123	Cac-Cac
0.357128	Cac-Cac
0.357177	Cac-Cac
0.357228	Cac-Cac
0.35723	Cac-Cac
0.357317	Cac-Cac
0.357425	Cac-Cac
0.357575	Cac-Cac
0.357594	Cac-Cac
0.357619	Cac-Cac
0.357848	Cac-Cac
0.357858	Cac-Cac
0.357992	Cac-Cac
0.358036	Cac-Cac
0.358059	Cac-Cac
0.35813	Cac-Cac
0.35816	Cac-Cac
0.358166	Cac-Cac
0.358366	Cac-Cac
0.358374	Cac-Cac
0.35842	Cac-Cac
0.35845	Cac-Cac
0.358455	Cac-Cac
0.358467	Cac-Cac
0.358473	Cac-Cac
0.358544	Cac-Cac
0.358553	Cac-Cac
0.358649	Cac-Cac
0.358655	Cac-Cac
0.358722	Cac-Cac
0.358732	Cac-Cac
0.358791	Cac-Cac
0.358824	Cac-Cac
0.358868	Cac-Cac
0.358956	Cac-Cac
0.359091	Cac-Cac
0.359345	Cac-Cac
0.359382	Cac-Cac
0.359384	Cac-Cac
0.359418	Cac-Cac
0.359445	Cac-Cac
0.359483	Cac-Cac
0.359519	Cac-Cac
0.35954	Cac-Cac
0.359624	Cac-Cac
0.35968	Cac-Cac
0.35968	Cac-Cac
0.35968	Cac-Cac
0.35968	Cac-Cac
0.359774	Cac-Cac
0.359798	Cac-Cac
0.359809	Cac-Cac
0.359889	Cac-Cac
0.359945	Cac-Cac
0.360046	Cac-Cac
0.360073	Cac-Cac
0.360226	Cac-Cac
0.360299	Cac-Cac
0.360336	Cac-Cac
0.360347	Cac-Cac
0.360348	Cac-Cac
0.360366	Cac-Cac
0.36043	Cac-Cac
0.360466	Cac-Cac
0.360487	Cac-Cac
0.360548	Cac-Cac
0.360557	Cac-Cac
0.360632	Cac-Cac
0.360674	Cac-Cac
0.360678	Cac-Cac
0.360678	Cac-Cac
0.360753	Cac-Cac
0.360762	Cac-Cac
0.360807	Cac-Cac
0.360851	Cac-Cac
0.360934	Cac-Cac
0.360945	Cac-Cac
0.360954	Cac-Cac
0.360996	Cac-Cac
0.361003	Cac-Cac
0.361051	Cac-Cac
0.361103	Cac-Cac
0.361151	Cac-Cac
0.361158	Cac-Cac
0.36118	Cac-Cac
0.36118	Cac-Cac
0.361202	Cac-Cac
0.361206	Cac-Cac
0.361209	Cac-Cac
0.361271	Cac-Cac
0.361353	Cac-Cac
0.361384	Cac-Cac
0.361396	Cac-Cac
0.361402	Cac-Cac
0.361491	Cac-Cac
0.361549	Cac-Cac
0.36162	Cac-Cac
0.361752	Cac-Cac
0.361807	Cac-Cac
0.361869	Cac-Cac
0.361916	Cac-Cac
0.362068	Cac-Cac
0.362139	Cac-Cac
0.362146	Cac-Cac
0.362188	Cac-Cac
0.362279	Cac-Cac
0.362326	Cac-Cac
0.362337	Cac-Cac
0.36235	Cac-Cac
0.362373	Cac-Cac
0.362449	Cac-Cac
0.362469	Cac-Cac
0.36255	Cac-Cac
0.362579	Cac-Cac
0.362592	Cac-Cac
0.362596	Cac-Cac
0.362617	Cac-Cac
0.362621	Cac-Cac
0.36267	Cac-Cac
0.362735	Cac-Cac
0.362736	Cac-Cac
0.362861	Cac-Cac
0.3629	Cac-Cac
0.362944	Cac-Cac
0.362985	Cac-Cac
0.362989	Cac-Cac
0.363094	Cac-Cac
0.363094	Cac-Cac
0.363105	Cac-Cac
0.363115	Cac-Cac
0.363202	Cac-Cac
0.363251	Cac-Cac
0.363294	Cac-Cac
0.36342	Cac-Cac
0.36357	Cac-Cac
0.363622	Cac-Cac
0.363625	Cac-Cac
0.363638	Cac-Cac
0.363811	Cac-Cac
0.363855	Cac-Cac
0.363871	Cac-Cac
0.363973	Cac-Cac
0.364016	Cac-Cac
0.364081	Cac-Cac
0.364161	Cac-Cac
0.364189	Cac-Cac
0.364252	Cac-Cac
0.364274	Cac-Cac
0.364283	Cac-Cac
0.364293	Cac-Cac
0.364576	Cac-Cac
0.364722	Cac-Cac
0.364858	Cac-Cac
0.364884	Cac-Cac
0.364889	Cac-Cac
0.364907	Cac-Cac
0.365049	Cac-Cac
0.365108	Cac-Cac
0.365123	Cac-Cac
0.365261	Cac-Cac
0.365261	Cac-Cac
0.36534	Cac-Cac
0.365418	Cac-Cac
0.365444	Cac-Cac
0.365457	Cac-Cac
0.365492	Cac-Cac
0.365505	Cac-Cac
0.36551	Cac-Cac
0.365804	Cac-Cac
0.365899	Cac-Cac
0.365919	Cac-Cac
0.366039	Cac-Cac
0.366128	Cac-Cac
0.366231	Cac-Cac
0.366296	Cac-Cac
0.366302	Cac-Cac
0.366599	Cac-Cac
0.366769	Cac-Cac
0.36677	Cac-Cac
0.366869	Cac-Cac
0.366898	Cac-Cac
0.366909	Cac-Cac
0.367016	Cac-Cac
0.367051	Cac-Cac
0.367102	Cac-Cac
0.36712	Cac-Cac
0.367122	Cac-Cac
0.367142	Cac-Cac
0.367161	Cac-Cac
0.367443	Cac-Cac
0.36745	Cac-Cac
0.36754	Cac-Cac
0.367596	Cac-Cac
0.367601	Cac-Cac
0.367611	Cac-Cac
0.36768	Cac-Cac
0.367804	Cac-Cac
0.367813	Cac-Cac
0.367905	Cac-Cac
0.367908	Cac-Cac
0.367967	Cac-Cac
0.368003	Cac-Cac
0.368026	Cac-Cac
0.368029	Cac-Cac
0.368108	Cac-Cac
0.368129	Cac-Cac
0.368156	Cac-Cac
0.36821	Cac-Cac
0.368218	Cac-Cac
0.368253	Cac-Cac
0.368253	Cac-Cac
0.368254	Cac-Cac
0.368306	Cac-Cac
0.368393	Cac-Cac
0.368528	Cac-Cac
0.368554	Cac-Cac
0.368643	Cac-Cac
0.368656	Cac-Cac
0.368708	Cac-Cac
0.368745	Cac-Cac
0.368798	Cac-Cac
0.368817	Cac-Cac
0.368852	Cac-Cac
0.36888	Cac-Cac
0.3689	Cac-Cac
0.368913	Cac-Cac
0.369079	Cac-Cac
0.369134	Cac-Cac
0.369243	Cac-Cac
0.369278	Cac-Cac
0.369284	Cac-Cac
0.369382	Cac-Cac
0.369386	Cac-Cac
0.369502	Cac-Cac
0.369514	Cac-Cac
0.369553	Cac-Cac
0.369639	Cac-Cac
0.369676	Cac-Cac
0.369701	Cac-Cac
0.369774	Cac-Cac
0.369831	Cac-Cac
0.369911	Cac-Cac
0.369924	Cac-Cac
0.370158	Cac-Cac
0.370163	Cac-Cac
0.370195	Cac-Cac
0.370217	Cac-Cac
0.370217	Cac-Cac
0.370276	Cac-Cac
0.370403	Cac-Cac
0.370438	Cac-Cac
0.370479	Cac-Cac
0.370503	Cac-Cac
0.370522	Cac-Cac
0.370576	Cac-Cac
0.370589	Cac-Cac
0.370591	Cac-Cac
0.370783	Cac-Cac
0.37092	Cac-Cac
0.370948	Cac-Cac
0.371051	Cac-Cac
0.371063	Cac-Cac
0.371148	Cac-Cac
0.371151	Cac-Cac
0.371242	Cac-Cac
0.37132	Cac-Cac
0.371325	Cac-Cac
0.371357	Cac-Cac
0.371365	Cac-Cac
0.371439	Cac-Cac
0.371441	Cac-Cac
0.371586	Cac-Cac
0.371653	Cac-Cac
0.371673	Cac-Cac
0.371736	Cac-Cac
0.371967	Cac-Cac
0.37205	Cac-Cac
0.372068	Cac-Cac
0.372099	Cac-Cac
0.372141	Cac-Cac
0.372162	Cac-Cac
0.37217	Cac-Cac
0.372253	Cac-Cac
0.37227	Cac-Cac
0.372272	Cac-Cac
0.372284	Cac-Cac
0.372304	Cac-Cac
0.372334	Cac-Cac
0.372495	Cac-Cac
0.372503	Cac-Cac
0.372617	Cac-Cac
0.37265	Cac-Cac
0.372702	Cac-Cac
0.372715	Cac-Cac
0.372841	Cac-Cac
0.372878	Cac-Cac
0.372922	Cac-Cac
0.373052	Cac-Cac
0.373236	Cac-Cac
0.373236	Cac-Cac
0.373248	Cac-Cac
0.373256	Cac-Cac
0.373281	Cac-Cac
0.373294	Cac-Cac
0.373404	Cac-Cac
0.373466	Cac-Cac
0.373467	Cac-Cac
0.373491	Cac-Cac
0.373602	Cac-Cac
0.373814	Cac-Cac
0.37384	Cac-Cac
0.374002	Cac-Cac
0.374007	Cac-Cac
0.374021	Cac-Cac
0.374023	Cac-Cac
0.374035	Cac-Cac
0.374065	Cac-Cac
0.374099	Cac-Cac
0.374144	Cac-Cac
0.37422	Cac-Cac
0.374301	Cac-Cac
0.374463	Cac-Cac
0.374548	Cac-Cac
0.374655	Cac-Cac
0.374681	Cac-Cac
0.374737	Cac-Cac
0.37484	Cac-Cac
0.374909	Cac-Cac
0.374911	Cac-Cac
0.374936	Cac-Cac
0.37494	Cac-Cac
0.374957	Cac-Cac
0.374997	Cac-Cac
0.375078	Cac-Cac
0.375098	Cac-Cac
0.37513	Cac-Cac
0.375132	Cac-Cac
0.375177	Cac-Cac
0.375183	Cac-Cac
0.375202	Cac-Cac
0.375339	Cac-Cac
0.37534	Cac-Cac
0.375396	Cac-Cac
0.375475	Cac-Cac
0.375522	Cac-Cac
0.375548	Cac-Cac
0.375608	Cac-Cac
0.375702	Cac-Cac
0.375838	Cac-Cac
0.375847	Cac-Cac
0.375887	Cac-Cac
0.375889	Cac-Cac
0.3759	Cac-Cac
0.375944	Cac-Cac
0.375953	Cac-Cac
0.375992	Cac-Cac
0.376041	Cac-Cac
0.376192	Cac-Cac
0.376236	Cac-Cac
0.376317	Cac-Cac
0.376372	Cac-Cac
0.376411	Cac-Cac
0.376423	Cac-Cac
0.376435	Cac-Cac
0.376573	Cac-Cac
0.376596	Cac-Cac
0.376606	Cac-Cac
0.376855	Cac-Cac
0.376994	Cac-Cac
0.377001	Cac-Cac
0.377002	Cac-Cac
0.377019	Cac-Cac
0.377037	Cac-Cac
0.377056	Cac-Cac
0.377063	Cac-Cac
0.37714	Cac-Cac
0.37726	Cac-Cac
0.377344	Cac-Cac
0.377386	Cac-Cac
0.377397	Cac-Cac
0.377414	Cac-Cac
0.377415	Cac-Cac
0.377419	Cac-Cac
0.377429	Cac-Cac
0.377456	Cac-Cac
0.377597	Cac-Cac
0.377656	Cac-Cac
0.377691	Cac-Cac
0.37781	Cac-Cac
0.37796	Cac-Cac
0.378007	Cac-Cac
0.378011	Cac-Cac
0.378013	Cac-Cac
0.378091	Cac-Cac
0.378172	Cac-Cac
0.378403	Cac-Cac
0.378455	Cac-Cac
0.378455	Cac-Cac
0.378468	Cac-Cac
0.378469	Cac-Cac
0.378515	Cac-Cac
0.37852	Cac-Cac
[truncated: 84,551 more rows]

## Sheet: Fig. 4d
Fig. 4d Relative activities of CaLAMT, CrLAMT and the mutate CrLAMT
		Relative activity (%)
CrLAMT WT	90.3245	95.9665	113.709
CaLAMT WT	0	0	0
CrLAMT 240 G-C	5.46842	5.42924	4.71132
CrLAMT 241 A-T	0.707383	0.769694	0
CrLAMT 242 G-S	5.25512	5.66165	0
CrLAMT 243 L-M	86.4785	85.0094	95.2711
CrLAMT 245 H-F	0	0	0

## Sheet: Supplementary Figure 1
Supplementary Figure 1 Length distribution of the PacBio subreads.
Subread length	Subread number	Mb > Subread length
50	299	41350.6
51	349	41350.6
52	367	41350.6
53	414	41350.6
54	404	41350.6
55	404	41350.5
56	391	41350.5
57	458	41350.5
58	422	41350.5
59	449	41350.4
60	455	41350.4
61	463	41350.4
62	460	41350.4
63	470	41350.3
64	463	41350.3
65	454	41350.3
66	466	41350.2
67	450	41350.2
68	503	41350.2
69	480	41350.1
70	494	41350.1
71	481	41350.1
72	496	41350
73	480	41350
74	447	41350
75	463	41349.9
76	486	41349.9
77	482	41349.9
78	530	41349.8
79	527	41349.8
80	461	41349.7
81	490	41349.7
82	513	41349.7
83	510	41349.6
84	490	41349.6
85	499	41349.5
86	510	41349.5
87	528	41349.4
88	527	41349.4
89	511	41349.4
90	537	41349.3
91	529	41349.3
92	486	41349.2
93	518	41349.2
94	489	41349.1
95	501	41349.1
96	541	41349
97	523	41349
98	505	41348.9
99	523	41348.9
100	495	41348.8
101	474	41348.8
102	499	41348.7
103	536	41348.7
104	518	41348.6
105	544	41348.6
106	538	41348.5
107	544	41348.4
108	517	41348.4
109	514	41348.3
110	533	41348.3
111	562	41348.2
112	532	41348.1
113	581	41348.1
114	531	41348
115	565	41348
116	546	41347.9
117	568	41347.8
118	535	41347.8
119	554	41347.7
120	558	41347.6
121	508	41347.6
122	552	41347.5
123	530	41347.4
124	573	41347.4
125	584	41347.3
126	544	41347.2
127	576	41347.2
128	552	41347.1
129	558	41347
130	569	41346.9
131	616	41346.9
132	566	41346.8
133	547	41346.7
134	571	41346.6
135	565	41346.6
136	582	41346.5
137	571	41346.4
138	571	41346.3
139	571	41346.2
140	607	41346.2
141	563	41346.1
142	552	41346
143	566	41345.9
144	613	41345.8
145	645	41345.7
146	600	41345.6
147	648	41345.5
148	545	41345.5
149	611	41345.4
150	582	41345.3
151	614	41345.2
152	614	41345.1
153	614	41345
154	597	41344.9
155	602	41344.8
156	580	41344.7
157	641	41344.6
158	539	41344.5
159	631	41344.4
160	548	41344.4
161	594	41344.3
162	608	41344.2
163	607	41344.1
164	584	41344
165	610	41343.9
166	567	41343.8
167	545	41343.7
168	577	41343.6
169	574	41343.5
170	542	41343.4
171	599	41343.3
172	607	41343.2
173	626	41343.1
174	564	41343
175	569	41342.9
176	554	41342.8
177	586	41342.7
178	640	41342.6
179	571	41342.5
180	546	41342.4
181	584	41342.3
182	609	41342.2
183	583	41342
184	569	41341.9
185	584	41341.8
186	574	41341.7
187	576	41341.6
188	600	41341.5
189	584	41341.4
190	585	41341.3
191	556	41341.2
192	606	41341.1
193	548	41341
194	549	41340.9
195	594	41340.7
196	560	41340.6
197	590	41340.5
198	602	41340.4
199	552	41340.3
200	566	41340.2
201	589	41340
202	559	41339.9
203	597	41339.8
204	600	41339.7
205	572	41339.6
206	570	41339.5
207	551	41339.3
208	598	41339.2
209	569	41339.1
210	539	41339
211	572	41338.9
212	584	41338.7
213	561	41338.6
214	587	41338.5
215	591	41338.4
216	558	41338.2
217	588	41338.1
218	567	41338
219	616	41337.9
220	546	41337.7
221	552	41337.6
222	607	41337.5
223	543	41337.4
224	535	41337.2
225	568	41337.1
226	552	41337
227	581	41336.9
228	603	41336.7
229	580	41336.6
230	565	41336.5
231	560	41336.3
232	569	41336.2
233	536	41336.1
234	553	41335.9
235	541	41335.8
236	623	41335.7
237	556	41335.5
238	528	41335.4
239	508	41335.3
240	562	41335.2
241	587	41335
242	586	41334.9
243	574	41334.7
244	566	41334.6
245	579	41334.5
246	557	41334.3
247	571	41334.2
248	522	41334
249	550	41333.9
250	571	41333.8
251	565	41333.6
252	542	41333.5
253	574	41333.3
254	548	41333.2
255	566	41333.1
256	534	41332.9
257	570	41332.8
258	604	41332.6
259	571	41332.5
260	558	41332.3
261	523	41332.2
262	581	41332
263	623	41331.9
264	587	41331.7
265	585	41331.6
266	563	41331.4
267	553	41331.3
268	567	41331.1
269	553	41331
270	535	41330.8
271	509	41330.7
272	579	41330.5
273	561	41330.4
274	565	41330.2
275	545	41330.1
276	568	41329.9
277	551	41329.8
278	531	41329.6
279	518	41329.5
280	542	41329.3
281	555	41329.2
282	499	41329
283	596	41328.9
284	552	41328.7
285	530	41328.5
286	562	41328.4
287	536	41328.2
288	530	41328.1
289	574	41327.9
290	506	41327.8
291	529	41327.6
292	526	41327.5
293	576	41327.3
294	563	41327.1
295	567	41327
296	567	41326.8
297	510	41326.6
298	575	41326.5
299	555	41326.3
300	537	41326.1
301	582	41326
302	589	41325.8
303	578	41325.6
304	553	41325.4
305	530	41325.3
306	568	41325.1
307	588	41324.9
308	562	41324.8
309	527	41324.6
310	595	41324.4
311	557	41324.2
312	556	41324.1
313	608	41323.9
314	597	41323.7
315	534	41323.5
316	554	41323.3
317	560	41323.2
318	574	41323
319	559	41322.8
320	560	41322.6
321	516	41322.5
322	541	41322.3
323	532	41322.1
324	574	41321.9
325	552	41321.7
326	579	41321.6
327	580	41321.4
328	551	41321.2
329	532	41321
330	527	41320.8
331	538	41320.7
332	555	41320.5
333	532	41320.3
334	566	41320.1
335	595	41319.9
336	557	41319.7
337	570	41319.5
338	514	41319.4
339	593	41319.2
340	529	41319
341	536	41318.8
342	569	41318.6
343	538	41318.4
344	525	41318.2
345	577	41318
346	546	41317.8
347	547	41317.7
348	553	41317.5
349	574	41317.3
350	530	41317.1
351	534	41316.9
352	595	41316.7
353	544	41316.5
354	534	41316.3
355	556	41316.1
356	559	41315.9
357	536	41315.7
358	541	41315.5
359	561	41315.3
360	532	41315.1
361	554	41314.9
362	551	41314.7
363	583	41314.5
364	567	41314.3
365	544	41314.1
366	549	41313.9
367	509	41313.7
368	523	41313.5
369	514	41313.3
370	527	41313.1
371	580	41312.9
372	531	41312.7
373	575	41312.5
374	509	41312.3
375	514	41312.1
376	524	41311.9
377	570	41311.7
378	532	41311.5
379	573	41311.3
380	523	41311.1
381	528	41310.9
382	551	41310.7
383	510	41310.5
384	552	41310.3
385	558	41310.1
386	498	41309.9
387	520	41309.7
388	542	41309.5
389	606	41309.2
390	520	41309
391	571	41308.8
392	568	41308.6
393	553	41308.4
394	554	41308.1
395	538	41307.9
396	539	41307.7
397	540	41307.5
398	550	41307.3
399	552	41307.1
400	515	41306.9
401	523	41306.6
402	525	41306.4
403	552	41306.2
404	492	41306
405	519	41305.8
406	550	41305.6
407	565	41305.4
408	530	41305.1
409	543	41304.9
410	536	41304.7
411	538	41304.5
412	514	41304.3
413	546	41304
414	525	41303.8
415	533	41303.6
416	546	41303.4
417	551	41303.1
418	554	41302.9
419	532	41302.7
420	520	41302.5
421	538	41302.2
422	557	41302
423	554	41301.8
424	580	41301.5
425	584	41301.3
426	523	41301.1
427	515	41300.8
428	511	41300.6
429	542	41300.4
430	549	41300.1
431	505	41299.9
432	557	41299.7
433	513	41299.5
434	527	41299.2
435	543	41299
436	502	41298.8
437	546	41298.5
438	546	41298.3
439	542	41298.1
440	548	41297.8
441	555	41297.6
442	540	41297.3
443	522	41297.1
444	490	41296.9
445	545	41296.7
446	513	41296.4
447	513	41296.2
448	541	41296
449	508	41295.7
450	573	41295.5
451	470	41295.3
452	533	41295
453	543	41294.8
454	474	41294.6
455	514	41294.3
456	531	41294.1
457	502	41293.8
458	546	41293.6
459	539	41293.3
460	496	41293.1
461	528	41292.9
462	516	41292.6
463	570	41292.4
464	510	41292.1
465	522	41291.9
466	506	41291.7
467	508	41291.4
468	521	41291.2
469	512	41290.9
470	499	41290.7
471	489	41290.5
472	540	41290.2
473	544	41290
474	498	41289.7
475	529	41289.5
476	547	41289.2
477	516	41289
478	555	41288.7
479	526	41288.5
480	545	41288.2
481	537	41287.9
482	531	41287.7
483	532	41287.4
484	551	41287.2
485	517	41286.9
486	535	41286.6
487	510	41286.4
488	510	41286.1
489	552	41285.9
490	517	41285.6
491	494	41285.4
492	555	41285.1
493	516	41284.8
494	504	41284.6
495	562	41284.3
496	557	41284
497	502	41283.8
498	498	41283.5
499	492	41283.3
500	509	41283
501	475	41282.8
502	490	41282.6
503	544	41282.3
504	500	41282
505	535	41281.8
506	492	41281.5
507	508	41281.3
508	509	41281
509	518	41280.7
510	513	41280.5
511	502	41280.2
512	522	41280
513	497	41279.7
514	529	41279.4
515	523	41279.2
516	494	41278.9
517	507	41278.6
518	496	41278.4
519	477	41278.1
520	508	41277.9
521	504	41277.6
522	557	41277.3
523	490	41277.1
524	495	41276.8
525	514	41276.5
526	527	41276.3
527	557	41276
528	532	41275.7
529	508	41275.4
530	521	41275.1
531	572	41274.8
532	537	41274.5
533	506	41274.3
534	533	41274
535	538	41273.7
536	485	41273.4
537	482	41273.2
538	542	41272.9
539	483	41272.6
540	472	41272.4
541	536	41272.1
542	470	41271.8
543	491	41271.6
544	512	41271.3
545	472	41271
546	533	41270.7
547	479	41270.5
548	501	41270.2
549	493	41269.9
550	480	41269.7
551	484	41269.4
552	488	41269.1
553	472	41268.9
554	484	41268.6
555	521	41268.3
556	558	41268
557	486	41267.7
558	466	41267.5
559	487	41267.2
560	521	41266.9
561	510	41266.6
562	467	41266.4
563	529	41266.1
564	530	41265.8
565	470	41265.5
566	509	41265.2
567	467	41264.9
568	504	41264.7
569	505	41264.4
570	499	41264.1
571	511	41263.8
572	474	41263.5
573	496	41263.2
574	521	41262.9
575	477	41262.7
576	411	41262.4
577	515	41262.1
578	501	41261.8
579	505	41261.6
580	534	41261.2
581	516	41260.9
582	495	41260.7
583	468	41260.4
584	554	41260.1
585	507	41259.8
586	518	41259.5
587	498	41259.2
588	523	41258.9
589	478	41258.6
590	506	41258.3
591	485	41258
592	493	41257.7
593	491	41257.4
594	457	41257.1
595	495	41256.8
596	461	41256.6
597	500	41256.3
598	513	41256
599	489	41255.7
600	498	41255.4
601	527	41255.1
602	484	41254.8
603	505	41254.5
604	496	41254.2
605	497	41253.9
606	486	41253.6
607	528	41253.2
608	487	41252.9
609	515	41252.6
610	499	41252.3
611	467	41252
612	467	41251.8
613	502	41251.5
614	503	41251.1
615	497	41250.8
616	507	41250.5
617	521	41250.2
618	496	41249.9
619	473	41249.6
620	485	41249.3
621	483	41249
622	487	41248.7
623	490	41248.4
624	486	41248.1
625	486	41247.8
626	446	41247.5
627	484	41247.2
628	513	41246.9
629	530	41246.5
630	503	41246.2
631	515	41245.9
632	479	41245.6
633	481	41245.3
634	496	41245
635	524	41244.7
636	499	41244.3
637	539	41244
638	525	41243.7
639	466	41243.4
640	468	41243.1
641	500	41242.7
642	481	41242.4
643	444	41242.1
644	466	41241.8
645	457	41241.6
646	488	41241.2
647	530	41240.9
648	484	41240.6
649	485	41240.3
650	521	41239.9
651	506	41239.6
652	503	41239.3
653	518	41238.9
654	475	41238.6
655	476	41238.3
656	500	41238
657	501	41237.7
658	557	41237.3
659	480	41237
660	510	41236.6
661	524	41236.3
662	451	41236
663	471	41235.7
664	479	41235.4
665	499	41235
666	488	41234.7
667	515	41234.4
668	506	41234
669	520	41233.7
670	530	41233.3
671	484	41233
672	536	41232.6
673	516	41232.3
674	516	41231.9
675	498	41231.6
676	508	41231.3
677	449	41231
678	474	41230.6
679	502	41230.3
680	497	41230
681	533	41229.6
682	484	41229.3
683	529	41228.9
684	483	41228.6
685	504	41228.2
686	534	41227.9
687	493	41227.5
688	500	41227.2
689	540	41226.8
690	534	41226.4
691	485	41226.1
692	543	41225.7
693	489	41225.4
694	458	41225.1
695	503	41224.7
696	483	41224.4
697	496	41224
698	503	41223.7
699	481	41223.3
700	470	41223
701	543	41222.6
702	500	41222.3
703	500	41221.9
704	480	41221.6
705	482	41221.3
706	522	41220.9
707	449	41220.6
708	517	41220.2
709	509	41219.8
710	463	41219.5
711	454	41219.2
712	444	41218.9
713	465	41218.5
714	488	41218.2
715	458	41217.9
716	478	41217.5
717	477	41217.2
718	467	41216.8
719	453	41216.5
720	493	41216.2
721	494	41215.8
722	496	41215.5
723	482	41215.1
724	479	41214.8
725	480	41214.4
726	485	41214.1
727	491	41213.7
728	466	41213.4
729	469	41213
730	487	41212.7
731	521	41212.3
732	504	41211.9
733	514	41211.5
734	508	41211.2
735	514	41210.8
736	498	41210.4
737	518	41210
738	471	41209.7
739	511	41209.3
740	482	41209
741	495	41208.6
742	475	41208.2
743	481	41207.9
744	530	41207.5
745	500	41207.1
746	472	41206.8
747	455	41206.4
748	493	41206.1
749	493	41205.7
750	524	41205.3
751	470	41204.9
752	481	41204.6
753	468	41204.2
754	521	41203.8
755	483	41203.5
756	462	41203.1
757	480	41202.8
758	477	41202.4
759	489	41202
760	471	41201.7
761	474	41201.3
762	495	41200.9
763	474	41200.6
764	472	41200.2
765	483	41199.8
766	514	41199.4
767	511	41199
768	443	41198.7
769	481	41198.3
770	491	41198
771	477	41197.6
772	498	41197.2
773	496	41196.8
774	528	41196.4
775	448	41196.1
776	502	41195.7
777	468	41195.3
778	469	41194.9
779	480	41194.6
780	487	41194.2
781	523	41193.8
782	495	41193.4
783	467	41193
784	477	41192.7
785	460	41192.3
786	479	41191.9
787	485	41191.5
788	490	41191.2
789	478	41190.8
790	459	41190.4
791	476	41190
792	485	41189.7
793	489	41189.3
794	479	41188.9
795	503	41188.5
796	494	41188.1
797	515	41187.7
798	484	41187.3
799	512	41186.9
800	492	41186.5
801	484	41186.1
802	478	41185.7
803	464	41185.3
804	468	41185
805	507	41184.6
806	476	41184.2
807	466	41183.8
808	508	41183.4
809	510	41183
810	454	41182.6
811	509	41182.2
812	492	41181.8
813	491	41181.4
814	482	41181
815	508	41180.6
816	462	41180.2
817	458	41179.8
818	512	41179.4
819	480	41179
820	457	41178.7
821	462	41178.3
822	469	41177.9
823	459	41177.5
824	476	41177.1
825	474	41176.7
826	488	41176.3
827	504	41175.9
828	480	41175.5
829	476	41175.1
830	466	41174.7
831	453	41174.4
832	466	41174
833	497	41173.6
834	484	41173.2
835	469	41172.8
836	462	41172.4
837	498	41172
838	477	41171.6
839	480	41171.2
840	478	41170.8
841	487	41170.3
842	445	41170
843	477	41169.6
844	490	41169.2
845	478	41168.8
846	428	41168.4
847	456	41168
848	488	41167.6
849	450	41167.2
850	453	41166.8
851	471	41166.4
852	488	41166
853	485	41165.6
854	455	41165.2
855	447	41164.8
856	502	41164.4
857	485	41164
858	467	41163.6
859	515	41163.1
860	488	41162.7
861	469	41162.3
862	501	41161.9
863	450	41161.5
864	462	41161.1
865	466	41160.7
866	490	41160.3
867	455	41159.9
868	482	41159.4
869	438	41159.1
870	455	41158.7
871	422	41158.3
872	452	41157.9
873	504	41157.5
874	444	41157.1
875	478	41156.7
876	441	41156.3
877	455	41155.9
878	491	41155.4
879	454	41155
880	503	41154.6
881	478	41154.2
882	501	41153.7
883	495	41153.3
884	453	41152.9
885	482	41152.5
886	527	41152
887	453	41151.6
888	491	41151.2
889	445	41150.8
890	465	41150.4
891	464	41150
892	493	41149.5
893	465	41149.1
894	492	41148.7
895	470	41148.2
896	475	41147.8
897	481	41147.4
898	485	41146.9
899	446	41146.5
900	442	41146.1
901	450	41145.7
902	462	41145.3
903	486	41144.9
904	461	41144.5
905	484	41144
906	479	41143.6
907	477	41143.2
908	465	41142.7
909	433	41142.3
910	491	41141.9
911	448	41141.5
912	503	41141
913	472	41140.6
914	431	41140.2
915	473	41139.8
916	505	41139.3
917	483	41138.9
918	457	41138.4
919	438	41138
920	459	41137.6
921	475	41137.2
922	463	41136.8
923	476	41136.3
924	487	41135.9
925	481	41135.4
926	480	41135
927	450	41134.6
928	484	41134.1
929	477	41133.7
930	489	41133.2
931	513	41132.7
932	456	41132.3
933	501	41131.8
934	443	41131.4
935	460	41131
936	467	41130.6
937	476	41130.1
938	463	41129.7
939	450	41129.3
940	432	41128.9
941	483	41128.4
942	526	41127.9
943	467	41127.5
944	478	41127
945	460	41126.6
946	439	41126.2
947	456	41125.7
948	467	41125.3
949	476	41124.8
950	457	41124.4
951	464	41124
952	481	41123.5
953	447	41123.1
954	459	41122.6
955	473	41122.2
956	492	41121.7
957	499	41121.2
958	442	41120.8
959	480	41120.4
960	463	41119.9
961	457	41119.5
962	488	41119
963	467	41118.6
964	492	41118.1
965	460	41117.6
966	483	41117.2
967	485	41116.7
968	455	41116.3
969	468	41115.8
970	485	41115.3
971	492	41114.9
972	469	41114.4
973	490	41113.9
974	490	41113.5
975	477	41113
976	462	41112.5
977	497	41112
978	489	41111.6
979	470	41111.1
980	496	41110.6
981	468	41110.2
982	466	41109.7
983	426	41109.3
984	447	41108.8
985	492	41108.4
986	442	41107.9
987	475	41107.5
988	479	41107
989	484	41106.5
990	497	41106
991	467	41105.6
992	443	41105.1
993	482	41104.6
994	433	41104.2
995	440	41103.8
996	457	41103.3
997	473	41102.8
998	483	41102.4
999	490	41101.9
1000	497	41101.4
1001	480	41100.9
1002	444	41100.4
1003	454	41100
1004	440	41099.5
1005	452	41099.1
1006	469	41098.6
1007	473	41098.1
1008	486	41097.7
1009	481	41097.2
1010	454	41096.7
1011	467	41096.2
1012	467	41095.8
1013	503	41095.3
1014	501	41094.8
1015	489	41094.3
1016	450	41093.8
1017	475	41093.3
1018	468	41092.8
1019	460	41092.4
1020	469	41091.9
1021	468	41091.4
1022	480	41090.9
1023	457	41090.5
1024	443	41090
1025	468	41089.5
1026	431	41089.1
1027	472	41088.6
1028	456	41088.1
1029	498	41087.6
1030	455	41087.1
1031	441	41086.7
1032	443	41086.2
1033	418	41085.8
1034	479	41085.3
1035	448	41084.8
1036	463	41084.4
1037	444	41083.9
1038	449	41083.4
1039	463	41083
1040	451	41082.5
1041	468	41082
1042	430	41081.6
1043	485	41081
1044	485	41080.5
1045	467	41080.1
1046	424	41079.6
1047	431	41079.2
1048	491	41078.6
1049	467	41078.2
1050	481	41077.6
1051	475	41077.1
1052	454	41076.7
1053	465	41076.2
1054	472	41075.7
1055	451	41075.2
1056	429	41074.8
1057	436	41074.3
1058	503	41073.8
1059	459	41073.3
1060	486	41072.8
1061	456	41072.3
1062	493	41071.8
1063	479	41071.2
1064	455	41070.8
1065	465	41070.3
1066	474	41069.8
1067	467	41069.3
1068	463	41068.8
1069	445	41068.3
1070	450	41067.8
1071	443	41067.3
1072	429	41066.9
1073	481	41066.4
1074	491	41065.8
1075	450	41065.3
1076	470	41064.8
1077	492	41064.3
1078	472	41063.8
1079	451	41063.3
1080	411	41062.9
1081	474	41062.4
1082	444	41061.9
1083	438	41061.4
1084	422	41060.9
1085	466	41060.4
1086	462	41059.9
1087	458	41059.4
1088	470	41058.9
1089	441	41058.4
1090	460	41057.9
1091	455	41057.5
1092	496	41056.9
1093	475	41056.4
1094	485	41055.9
1095	439	41055.4
1096	489	41054.8
1097	496	41054.3
1098	435	41053.8
1099	471	41053.3
1100	437	41052.8
1101	469	41052.3
1102	488	41051.8
1103	441	41051.3
1104	471	41050.8
1105	455	41050.3
1106	466	41049.7
1107	415	41049.3
1108	453	41048.8
1109	521	41048.2
1110	477	41047.7
1111	462	41047.2
1112	422	41046.7
1113	472	41046.2
1114	457	41045.7
1115	482	41045.1
1116	475	41044.6
1117	437	41044.1
1118	461	41043.6
1119	477	41043.1
1120	499	41042.5
1121	488	41041.9
1122	474	41041.4
1123	445	41040.9
1124	469	41040.4
1125	438	41039.9
1126	463	41039.4
1127	446	41038.9
1128	458	41038.4
1129	481	41037.8
1130	477	41037.3
1131	438	41036.8
1132	467	41036.3
1133	460	41035.7
1134	435	41035.2
1135	475	41034.7
1136	472	41034.2
1137	444	41033.7
1138	465	41033.1
1139	452	41032.6
1140	461	41032.1
1141	436	41031.6
1142	491	41031
1143	455	41030.5
1144	453	41030
1145	455	41029.5
1146	442	41029
1147	479	41028.4
1148	437	41027.9
1149	459	41027.4
1150	435	41026.9
1151	439	41026.4
1152	442	41025.9
1153	477	41025.3
1154	478	41024.8
1155	426	41024.3
1156	426	41023.8
1157	478	41023.2
1158	462	41022.7
1159	411	41022.2
1160	438	41021.7
1161	465	41021.2
1162	432	41020.7
1163	419	41020.2
1164	458	41019.6
1165	481	41019.1
1166	470	41018.5
1167	465	41018
1168	447	41017.5
1169	421	41017
1170	449	41016.5
1171	456	41015.9
1172	497	41015.3
1173	475	41014.8
1174	466	41014.2
1175	441	41013.7
1176	457	41013.2
1177	449	41012.7
1178	430	41012.1
1179	454	41011.6
1180	483	41011
1181	462	41010.5
1182	436	41010
1183	521	41009.4
1184	483	41008.8
1185	460	41008.2
1186	465	41007.7
1187	440	41007.2
1188	467	41006.6
1189	471	41006.1
1190	465	41005.5
1191	425	41005
1192	419	41004.5
1193	433	41004
1194	453	41003.4
1195	460	41002.9
1196	446	41002.4
1197	436	41001.8
1198	428	41001.3
1199	471	41000.8
1200	435	41000.2
1201	475	40999.7
1202	431	40999.1
1203	461	40998.6
1204	457	40998
1205	461	40997.5
1206	468	40996.9
1207	441	40996.4
1208	467	40995.8
1209	422	40995.3
1210	455	40994.8
1211	426	40994.3
1212	454	40993.7
1213	480	40993.1
1214	474	40992.5
1215	442	40992
1216	502	40991.4
1217	440	40990.9
1218	459	40990.3
1219	505	40989.7
1220	463	40989.1
1221	440	40988.6
1222	443	40988
1223	480	40987.5
1224	471	40986.9
1225	453	40986.3
1226	455	40985.8
1227	429	40985.2
1228	437	40984.7
1229	431	40984.2
1230	428	40983.6
1231	481	40983.1
1232	452	40982.5
1233	473	40981.9
1234	407	40981.4
1235	447	40980.9
1236	479	40980.3
1237	452	40979.7
1238	435	40979.2
1239	458	40978.6
1240	484	40978
1241	398	40977.5
1242	468	40976.9
1243	428	40976.4
1244	454	40975.8
1245	412	40975.3
1246	439	40974.8
1247	448	40974.2
1248	474	40973.6
1249	407	40973.1
1250	457	40972.5
1251	459	40972
1252	506	40971.3
1253	458	40970.8
1254	513	40970.1
1255	450	40969.6
1256	460	40969
1257	444	40968.4
1258	474	40967.8
1259	457	40967.2
1260	422	40966.7
1261	449	40966.1
1262	468	40965.6
1263	445	40965
1264	464	40964.4
1265	467	40963.8
1266	469	40963.2
1267	440	40962.7
1268	424	40962.1
1269	460	40961.5
1270	384	40961.1
1271	471	40960.5
1272	462	40959.9
1273	407	40959.4
1274	469	40958.8
1275	433	40958.2
1276	437	40957.6
1277	449	40957.1
1278	448	40956.5
1279	439	40955.9
1280	450	40955.4
1281	455	40954.8
1282	452	40954.2
1283	466	40953.6
1284	450	40953
1285	456	40952.4
1286	416	40951.9
1287	462	40951.3
1288	440	40950.7
1289	464	40950.1
1290	428	40949.6
1291	414	40949.1
1292	459	40948.5
1293	441	40947.9
1294	402	40947.4
1295	460	40946.8
1296	438	40946.2
1297	456	40945.6
1298	447	40945
1299	442	40944.5
1300	461	40943.9
1301	452	40943.3
1302	461	40942.7
1303	431	40942.1
1304	427	40941.6
1305	486	40940.9
1306	457	40940.3
1307	458	40939.7
1308	449	40939.1
1309	428	40938.6
1310	447	40938
1311	442	40937.4
1312	426	40936.9
1313	425	40936.3
1314	425	40935.7
1315	455	40935.1
1316	475	40934.5
1317	476	40933.9
1318	431	40933.3
1319	427	40932.8
1320	425	40932.2
1321	441	40931.6
1322	472	40931
1323	459	40930.4
1324	419	40929.8
1325	454	40929.2
1326	429	40928.7
1327	471	40928
1328	466	40927.4
1329	432	40926.8
1330	455	40926.2
1331	432	40925.7
1332	451	40925.1
1333	421	40924.5
1334	437	40923.9
1335	442	40923.3
1336	461	40922.7
1337	455	40922.1
1338	465	40921.5
1339	462	40920.9
1340	425	40920.3
1341	479	40919.6
1342	458	40919
1343	451	40918.4
1344	455	40917.8
1345	472	40917.2
1346	446	40916.6
1347	483	40915.9
1348	405	40915.4
1349	455	40914.8
1350	475	40914.1
1351	473	40913.5
1352	420	40912.9
1353	452	40912.3
1354	453	40911.7
1355	427	40911.1
1356	461	40910.5
1357	450	40909.9
1358	426	40909.3
1359	447	40908.7
1360	496	40908
1361	414	40907.5
1362	412	40906.9
1363	463	40906.3
1364	449	40905.7
1365	463	40905
1366	423	40904.4
1367	452	40903.8
1368	417	40903.3
1369	452	40902.6
1370	438	40902
1371	430	40901.4
1372	425	40900.9
1373	469	40900.2
1374	459	40899.6
1375	416	40899
1376	447	40898.4
1377	459	40897.8
1378	452	40897.1
1379	441	40896.5
1380	464	40895.9
1381	442	40895.3
1382	496	40894.6
1383	395	40894.1
1384	416	40893.5
1385	436	40892.9
1386	426	40892.3
1387	430	40891.7
1388	420	40891.1
1389	441	40890.5
1390	478	40889.8
1391	453	40889.2
1392	419	40888.6
1393	436	40888
1394	427	40887.4
1395	417	40886.8
1396	469	40886.2
1397	465	40885.5
1398	402	40885
1399	505	40884.3
1400	426	40883.7
1401	468	40883
1402	437	40882.4
1403	456	40881.8
1404	447	40881.1
1405	425	40880.5
1406	439	40879.9
1407	441	40879.3
1408	438	40878.7
1409	462	40878
1410	477	40877.4
1411	468	40876.7
1412	426	40876.1
1413	423	40875.5
1414	436	40874.9
1415	428	40874.3
1416	441	40873.6
1417	436	40873
1418	441	40872.4
1419	447	40871.8
1420	433	40871.2
1421	412	40870.6
1422	449	40869.9
1423	429	40869.3
1424	432	40868.7
1425	441	40868.1
1426	425	40867.5
1427	459	40866.8
1428	457	40866.2
1429	445	40865.5
1430	454	40864.9
1431	457	40864.2
1432	409	40863.6
1433	416	40863
1434	474	40862.4
1435	444	40861.7
1436	461	40861.1
1437	476	40860.4
1438	430	40859.8
1439	430	40859.1
1440	455	40858.5
1441	441	40857.9
1442	441	40857.2
1443	453	40856.6
1444	450	40855.9
1445	444	40855.3
1446	421	40854.7
1447	442	40854
1448	390	40853.5
1449	432	40852.8
1450	482	40852.1
1451	417	40851.5
1452	431	40850.9
1453	487	40850.2
1454	405	40849.6
1455	420	40849
1456	428	40848.4
1457	418	40847.8
1458	457	40847.1
1459	412	40846.5
1460	459	40845.8
1461	426	40845.2
1462	439	40844.6
1463	419	40843.9
1464	419	40843.3
1465	453	40842.7
1466	430	40842
1467	433	40841.4
1468	465	40840.7
1469	457	40840.1
1470	402	40839.5
1471	435	40838.8
1472	431	40838.2
1473	438	40837.5
1474	419	40836.9
1475	404	40836.3
1476	478	40835.6
1477	445	40835
1478	422	40834.3
1479	404	40833.7
1480	442	40833.1
1481	415	40832.5
1482	430	40831.8
1483	436	40831.2
1484	405	40830.6
1485	434	40829.9
1486	463	40829.3
1487	424	40828.6
1488	440	40828
1489	431	40827.3
1490	459	40826.6
1491	439	40826
1492	417	40825.4
1493	410	40824.8
1494	429	40824.1
1495	488	40823.4
1496	445	40822.7
1497	463	40822
1498	418	40821.4
1499	437	40820.7
1500	457	40820.1
1501	421	40819.4
1502	420	40818.8
1503	433	40818.1
1504	457	40817.5
1505	432	40816.8
1506	399	40816.2
1507	418	40815.6
1508	454	40814.9
1509	436	40814.2
1510	439	40813.6
1511	419	40812.9
1512	396	40812.3
1513	439	40811.7
1514	445	40811
1515	431	40810.4
1516	410	40809.7
1517	459	40809
1518	440	40808.4
1519	428	40807.7
1520	468	40807
1521	432	40806.3
1522	400	40805.7
1523	430	40805.1
1524	431	40804.4
1525	449	40803.7
1526	442	40803.1
1527	375	40802.5
1528	426	40801.8
1529	421	40801.2
1530	432	40800.5
1531	416	40799.9
1532	420	40799.3
1533	410	40798.6
1534	454	40797.9
1535	390	40797.3
1536	410	40796.7
1537	416	40796.1
1538	463	40795.4
1539	484	40794.6
1540	428	40794
1541	444	40793.3
1542	433	40792.6
1543	409	40792
1544	468	40791.2
1545	456	40790.5
1546	471	40789.8
1547	429	40789.1
1548	420	40788.5
1549	452	40787.8
1550	405	40787.2
1551	422	40786.5
1552	450	40785.8
1553	413	40785.2
1554	461	40784.5
1555	458	40783.7
1556	431	40783.1
1557	480	40782.3
1558	441	40781.6
1559	426	40781
1560	457	40780.3
1561	428	40779.6
1562	415	40778.9
1563	432	40778.3
1564	421	40777.6
1565	471	40776.9
1566	426	40776.2
1567	417	40775.6
1568	467	40774.8
1569	430	40774.2
1570	456	40773.4
1571	440	40772.7
1572	423	40772.1
1573	436	40771.4
1574	415	40770.7
1575	393	40770.1
1576	442	40769.4
1577	382	40768.8
1578	428	40768.1
1579	453	40767.4
1580	445	40766.7
1581	404	40766.1
1582	423	40765.4
1583	449	40764.7
1584	432	40764
1585	406	40763.4
1586	427	40762.7
1587	415	40762
1588	437	40761.4
1589	440	40760.7
1590	430	40760
1591	429	40759.3
1592	438	40758.6
1593	425	40757.9
1594	444	40757.2
1595	440	40756.5
1596	418	40755.8
1597	416	40755.2
1598	451	40754.5
1599	445	40753.7
1600	421	40753.1
1601	461	40752.3
1602	405	40751.7
1603	458	40750.9
1604	441	40750.2
1605	434	40749.5
1606	464	40748.8
1607	416	40748.1
1608	422	40747.4
1609	426	40746.8
1610	409	40746.1
1611	435	40745.4
1612	409	40744.7
1613	427	40744.1
1614	439	40743.3
1615	437	40742.6
1616	421	40742
1617	401	40741.3
1618	463	40740.6
1619	458	40739.8
1620	411	40739.2
1621	400	40738.5
1622	415	40737.8
1623	454	40737.1
1624	459	40736.4
1625	476	40735.6
1626	410	40734.9
1627	460	40734.2
1628	418	40733.5
1629	414	40732.8
1630	448	40732.1
1631	424	40731.4
1632	420	40730.7
1633	440	40730
1634	450	40729.2
1635	410	40728.6
1636	434	40727.9
1637	431	40727.2
1638	501	40726.3
1639	406	40725.7
1640	458	40724.9
1641	404	40724.3
1642	431	40723.6
1643	456	40722.8
1644	441	40722.1
1645	456	40721.3
1646	428	40720.6
1647	431	40719.9
1648	404	40719.2
1649	440	40718.5
1650	440	40717.8
1651	395	40717.1
1652	405	40716.5
1653	405	40715.8
1654	448	40715.1
1655	378	40714.4
1656	417	40713.7
1657	452	40713
1658	430	40712.3
1659	419	40711.6
1660	396	40710.9
1661	428	40710.2
1662	452	40709.5
1663	439	40708.7
1664	418	40708
1665	447	40707.3
1666	436	40706.6
1667	436	40705.8
1668	424	40705.1
1669	394	40704.5
1670	467	40703.7
1671	465	40702.9
1672	420	40702.2
1673	465	40701.4
1674	419	40700.7
1675	409	40700.1
1676	458	40699.3
1677	438	40698.6
1678	450	40697.8
1679	431	40697.1
1680	427	40696.4
1681	413	40695.7
1682	455	40694.9
1683	410	40694.2
1684	410	40693.5
1685	428	40692.8
1686	446	40692.1
1687	433	40691.3
1688	436	40690.6
1689	439	40689.8
1690	439	40689.1
1691	412	40688.4
1692	431	40687.7
1693	455	40686.9
1694	451	40686.1
1695	423	40685.4
1696	423	40684.7
1697	421	40684
1698	431	40683.3
1699	423	40682.5
1700	427	40681.8
1701	407	40681.1
1702	431	40680.4
1703	421	40679.7
1704	441	40678.9
1705	426	40678.2
1706	417	40677.5
1707	424	40676.8
1708	405	40676.1
1709	417	40675.4
1710	429	40674.6
1711	450	40673.9
1712	449	40673.1
1713	424	40672.4
1714	393	40671.7
1715	405	40671
1716	423	40670.3
1717	394	40669.6
1718	416	40668.9
1719	420	40668.1
1720	414	40667.4
1721	426	40666.7
1722	465	40665.9
1723	381	40665.2
1724	420	40664.5
1725	413	40663.8
1726	428	40663.1
1727	424	40662.3
1728	408	40661.6
1729	416	40660.9
1730	456	40660.1
1731	431	40659.4
1732	415	40658.7
1733	400	40658
1734	391	40657.3
1735	446	40656.5
1736	402	40655.8
1737	424	40655.1
1738	408	40654.4
1739	414	40653.7
1740	449	40652.9
1741	444	40652.1
1742	420	40651.4
1743	461	40650.6
1744	439	40649.8
1745	401	40649.1
1746	451	40648.3
1747	406	40647.6
1748	460	40646.8
1749	407	40646.1
1750	433	40645.3
1751	422	40644.6
1752	428	40643.8
1753	459	40643
1754	468	40642.2
1755	425	40641.5
1756	450	40640.7
1757	436	40639.9
1758	430	40639.2
1759	412	40638.4
1760	389	40637.7
1761	435	40637
1762	397	40636.3
1763	451	40635.5
1764	424	40634.7
1765	404	40634
1766	413	40633.3
1767	429	40632.5
1768	395	40631.8
1769	399	40631.1
1770	407	40630.4
1771	383	40629.7
1772	420	40629
1773	450	40628.2
1774	391	40627.5
1775	437	40626.7
1776	416	40626
1777	398	40625.3
1778	426	40624.5
1779	451	40623.7
1780	420	40623
1781	404	40622.2
1782	425	40621.5
1783	437	40620.7
1784	417	40620
1785	400	40619.3
1786	420	40618.5
1787	464	40617.7
1788	445	40616.9
1789	418	40616.1
1790	434	40615.4
1791	399	40614.6
1792	396	40613.9
1793	461	40613.1
1794	439	40612.3
1795	407	40611.6
1796	414	40610.8
1797	397	40610.1
1798	418	40609.4
1799	386	40608.7
1800	416	40607.9
1801	442	40607.1
1802	414	40606.4
1803	445	40605.6
1804	449	40604.8
1805	435	40604
1806	425	40603.2
1807	433	40602.4
1808	422	40601.7
1809	433	40600.9
1810	413	40600.2
1811	373	40599.5
1812	384	40598.8
1813	433	40598
1814	423	40597.2
1815	438	40596.4
1816	429	40595.7
1817	432	40594.9
1818	434	40594.1
1819	437	40593.3
1820	443	40592.5
1821	424	40591.7
1822	421	40590.9
1823	438	40590.1
1824	399	40589.4
1825	422	40588.6
1826	442	40587.8
1827	390	40587.1
1828	400	40586.4
1829	416	40585.6
1830	412	40584.9
1831	441	40584.1
1832	460	40583.2
1833	409	40582.5
1834	397	40581.7
1835	429	40581
1836	442	40580.2
1837	385	40579.4
1838	429	40578.7
1839	458	40577.8
1840	397	40577.1
1841	420	40576.3
1842	410	40575.6
1843	413	40574.8
1844	421	40574
1845	399	40573.3
1846	431	40572.5
1847	430	40571.7
1848	462	40570.8
1849	417	40570.1
1850	463	40569.2
1851	472	40568.3
1852	409	40567.6
1853	396	40566.8
1854	432	40566
1855	409	40565.3
1856	424	40564.5
1857	392	40563.8
1858	412	40563
1859	468	40562.1
1860	422	40561.3
1861	442	40560.5
1862	394	40559.8
1863	441	40559
1864	398	40558.2
1865	441	40557.4
1866	402	40556.7
1867	418	40555.9
1868	431	40555.1
1869	419	40554.3
1870	422	40553.5
1871	419	40552.7
1872	432	40551.9
1873	443	40551.1
1874	413	40550.3
1875	470	40549.4
1876	456	40548.6
1877	447	40547.7
1878	405	40547
1879	401	40546.2
1880	443	40545.4
1881	429	40544.6
1882	436	40543.8
1883	409	40543
1884	439	40542.2
1885	465	40541.3
1886	422	40540.5
1887	478	40539.6
1888	424	40538.8
1889	432	40538
1890	415	40537.2
1891	443	40536.3
1892	412	40535.6
1893	398	40534.8
1894	430	40534
1895	425	40533.2
1896	383	40532.5
1897	447	40531.6
1898	402	40530.9
1899	464	40530
1900	407	40529.2
1901	422	40528.4
1902	451	40527.5
1903	395	40526.8
1904	451	40525.9
1905	439	40525.1
1906	423	40524.3
1907	450	40523.4
1908	454	40522.6
1909	408	40521.8
1910	417	40521
1911	433	40520.2
1912	438	40519.3
1913	417	40518.5
1914	442	40517.7
1915	425	40516.9
1916	429	40516
1917	420	40515.2
1918	437	40514.4
1919	451	40513.5
1920	411	40512.7
1921	398	40512
1922	449	40511.1
1923	421	40510.3
1924	463	40509.4
1925	455	40508.5
1926	425	40507.7
1927	428	40506.9
1928	410	40506.1
1929	425	40505.3
1930	444	40504.4
1931	428	40503.6
1932	461	40502.7
1933	400	40501.9
1934	398	40501.2
1935	390	40500.4
1936	387	40499.7
1937	403	40498.9
1938	414	40498.1
1939	422	40497.3
1940	437	40496.4
1941	411	40495.6
1942	448	40494.7
1943	442	40493.9
1944	404	40493.1
1945	407	40492.3
1946	469	40491.4
1947	408	40490.6
1948	432	40489.8
1949	446	40488.9
1950	429	40488.1
1951	414	40487.2
1952	440	40486.4
1953	420	40485.6
1954	408	40484.8
1955	401	40484
1956	418	40483.2
1957	420	40482.3
1958	421	40481.5
1959	439	40480.7
1960	410	40479.9
1961	429	40479
1962	412	40478.2
1963	395	40477.4
1964	419	40476.6
1965	432	40475.8
1966	390	40475
1967	410	40474.2
1968	411	40473.4
1969	404	40472.6
1970	412	40471.8
1971	415	40471
1972	398	40470.2
1973	417	40469.4
1974	425	40468.5
1975	397	40467.7
1976	404	40466.9
1977	418	40466.1
1978	411	40465.3
1979	440	40464.4
1980	427	40463.6
1981	407	40462.8
1982	420	40461.9
1983	407	40461.1
1984	425	40460.3
1985	414	40459.5
1986	417	40458.6
1987	401	40457.8
1988	443	40457
1989	420	40456.1
1990	405	40455.3
1991	421	40454.5
1992	398	40453.7
1993	407	40452.9
1994	453	40452
1995	437	40451.1
1996	417	40450.3
1997	409	40449.4
1998	440	40448.6
1999	407	40447.8
2000	417	40446.9
2001	469	40446
2002	440	40445.1
2003	404	40444.3
2004	428	40443.4
2005	418	40442.6
2006	428	40441.7
2007	428	40440.9
2008	414	40440
2009	423	40439.2
2010	397	40438.4
2011	394	40437.6
2012	427	40436.8
2013	468	40435.8
2014	433	40434.9
2015	406	40434.1
2016	388	40433.3
2017	384	40432.6
2018	403	40431.7
2019	406	40430.9
2020	416	40430.1
2021	472	40429.1
2022	454	40428.2
2023	399	40427.4
2024	403	40426.6
2025	420	40425.7
2026	358	40425
2027	417	40424.2
2028	408	40423.3
2029	418	40422.5
2030	406	40421.7
2031	400	40420.9
2032	426	40420
2033	428	40419.1
2034	429	40418.3
2035	398	40417.4
2036	446	40416.5
2037	403	40415.7
2038	417	40414.9
2039	432	40414
2040	442	40413.1
2041	398	40412.3
2042	412	40411.4
2043	419	40410.6
2044	396	40409.8
2045	405	40408.9
2046	394	40408.1
2047	412	40407.3
[truncated: 35,606 more rows]

## Sheet: Supplementary Figure 4 Table 6
Supplementary Figure 4 and Supplementary Table 6 Information of intact LTR-RTs in Cac genome assembly v2.4 and C. acuminata V3.0.
LTR location (Cac genome assembly v2.4)	Motif	TSD	5'TSD	3'TSD	Internal	Similarity	Strand	SuperFamily	Insertion Time		LTR location (C. acuminata V3.0.)	Motif	TSD	5'TSD	3'TSD	Internal	Similarity	Strand	SuperFamily	Insertion Time
scaffold_0001:1107817..1111094	motif:TGCA	TSD:TTAA	1107813..1107816	1111095..1111098	IN:1108428..1110474	0.98226	+	Gypsy	690507		Contig0388:44039..52881	motif:TGCA	TSD:GGAAT	44034..44038	52882..52886	IN:45303..51617	0.97075	-	unknown	1147525
scaffold_0001:6257466..6266405	motif:TGCA	TSD:GAGCC	6257461..6257465	6266406..6266410	IN:6258967..6264904	0.99667	+	Copia	128362		Contig0393:52103..60837	motif:TGCA	TSD:AAATG	52098..52102	60838..60842	IN:53503..59440	0.9694	+	Copia	1201606
scaffold_0001:7359016..7364778	motif:TGCA	TSD:AGCT	7359012..7359015	7364779..7364782	IN:7359533..7364247	0.93032	+	Gypsy	2812786		Contig0403:25546..32786	motif:TGCA	TSD:AAAAT	25541..25545	32787..32791	IN:25939..32393	0.94911	-	unknown	2026878
scaffold_0002:919277..923907	motif:TGCA	TSD:TACTT	919272..919276	923908..923912	IN:919566..923618	0.93426	-	unknown	2646209		Contig0410:10546..19383	motif:TGCA	TSD:GGAAT	10541..10545	19384..19388	IN:11808..18121	0.981	+	unknown	740185
scaffold_0002:2663967..2669205	motif:TGCA	TSD:GATTT	2663962..2663966	2669206..2669210	IN:2664323..2668849	0.95506	-	Gypsy	1782413		Contig0427:64863..69965	motif:TGCA	TSD:ATTTC	64858..64862	69966..69970	IN:65366..69457	0.97835	+	unknown	844947
scaffold_0003:5172922..5178167	motif:TGCA	TSD:ATGCT	5172917..5172921	5178168..5178172	IN:5173308..5177794	0.93523	-	Gypsy	2605346		Contig0431:61706..63232	motif:TGCA	TSD:AAAT	61702..61705	63233..63236	IN:61943..62995	0.97468	+	Copia	990664
scaffold_0004:343550..349293	motif:TGCA	TSD:TATAT	343543..343547	349294..349298	IN:343947..348896	0.98228	-	unknown	689719		Contig0452:28376..37281	motif:TGCA	TSD:AAAAC	28371..28375	37282..37286	IN:29872..35785	0.99933	+	Copia	25781
scaffold_0004:2383963..2392902	motif:TGCA	TSD:GCATC	2383958..2383962	2392903..2392907	IN:2385464..2391401	0.99267	-	Copia	283310		Contig0464:22143..31571	motif:TGCA	TSD:ATAGG	22138..22142	31572..31576	IN:25785..27928	0	-	unknown	NA
scaffold_0004:3709836..3711595	motif:TGCA	TSD:GATAT	3709831..3709835	3711596..3711600	IN:3710240..3711191	0.95802	-	Copia	1661563		Contig0464:22143..31571	motif:TGCA	TSD:CCTAT	22138..22142	31572..31576	IN:25785..27928	0.99781	?	unknown	84354
scaffold_0004:4626776..4633899	motif:TGCA	TSD:GAATC	4626771..4626775	4633900..4633904	IN:4627951..4632737	0.92773	-	unknown	2922814		Contig0476:5505..14425	motif:TGCA	TSD:CTAGA	5500..5504	14426..14430	IN:6768..13162	0.99287	-	unknown	275543
scaffold_0005:2075571..2080201	motif:TGCA	TSD:AGATT	2075566..2075570	2080202..2080206	IN:2075890..2079885	0.93438	+	unknown	2641151		Contig0558:5642..13967	motif:TGCA	TSD:ATATT	5637..5641	13968..13972	IN:7143..12466	0.99933	-	unknown	25781
scaffold_0005:3751143..3759881	motif:TGCA	TSD:GATAT	3751138..3751142	3759882..3759886	IN:3752543..3758481	0.99786	-	Copia	82425		Contig0581:5235..14176	motif:TGCA	TSD:ATTCT	5230..5234	14177..14181	IN:6740..12672	0.99934	-	Copia	25396
scaffold_0006:243095..245812	motif:TGCA	TSD:ACG	243092..243094	245813..245815	IN:243541..245366	0.99775	-	unknown	86669		Contig0621:9097..18079	motif:TGCA	TSD:TCACT	9092..9096	18080..18084	IN:10356..16820	0.98253	-	unknown	679872
scaffold_0006:1509197..1510718	motif:TGCA	TSD:AATAT	1509192..1509196	1510719..1510723	IN:1509674..1510241	0.98745	?	unknown	486776		Contig0839:3411..12395	motif:TGCA	TSD:ACACA	3404..3408	12396..12400	IN:4673..11133	0.94295	+	unknown	2282174
scaffold_0007:272901..281639	motif:TGCA	TSD:GGAAT	272896..272900	281640..281644	IN:274301..280239	0.99929	-	Copia	27321		LG0:15695..24688	motif:TGCA	TSD:TTATC	15690..15694	24689..24693	IN:16956..23426	0.99366	+	unknown	244883
scaffold_0007:1538808..1544173	motif:TGTA	TSD:TATAA	1538803..1538807	1544174..1544178	IN:1539230..1543751	1	+	Gypsy	0		LG0:39925..48700	motif:TGCA	TSD:AATGA	39920..39924	48701..48705	IN:41190..47435	0.98815	-	unknown	459408
scaffold_0007:1677237..1694143	motif:TGCA	TSD:ACAA	1677233..1677236	1694144..1694147	IN:1679072..1692313	0.92345	+	unknown	3105561		LG0:166706..175906	motif:TGCA	TSD:GTTTG	166701..166705	175907..175911	IN:170248..172367	0.98081	?	unknown	747684
scaffold_0007:2411066..2416243	motif:TGCA	TSD:AGTAC	2411061..2411065	2416244..2416248	IN:2411381..2415931	0.92405	-	Gypsy	3079873		LG0:219559..228494	motif:TGCA	TSD:AGGTG	219554..219558	228495..228499	IN:220818..227246	0.93725	+	unknown	2520435
scaffold_0007:3088211..3097150	motif:TGCA	TSD:CTCAA	3088206..3088210	3097151..3097155	IN:3089712..3095649	0.99202	-	Copia	308568		LG0:307557..316485	motif:TGCA	TSD:TAATT	307552..307556	316486..316490	IN:309046..314995	0.9069	-	Copia	3823310
scaffold_0007:3229216..3238155	motif:TGCA	TSD:ACCTT	3229211..3229215	3238156..3238160	IN:3230717..3236654	0.99268	+	Copia	282921		LG0:486959..495949	motif:TGCA	TSD:TATGC	486954..486958	495950..495954	IN:488220..494688	0.99286	+	unknown	275931
scaffold_0008:78281..87223	motif:TGCA	TSD:TATAT	78274..78278	87224..87228	IN:79785..85720	0.98402	-	Copia	621258		LG0:657740..666636	motif:TGCA	TSD:GAATC	657735..657739	666637..666641	IN:659010..665366	0.98425	-	unknown	612220
scaffold_0008:1636859..1642049	motif:TGCA	TSD:GGGTC	1636854..1636858	1642050..1642054	IN:1637179..1641729	0.96273	+	Gypsy	1470304		LG0:2015115..2023849	motif:TGCA	TSD:ATACC	2015110..2015114	2023850..2023854	IN:2016513..2022452	0.99571	+	Copia	165474
scaffold_0008:1872604..1877848	motif:TGCA	TSD:AAATG	1872599..1872603	1877849..1877853	IN:1872949..1877496	0.92068	+	Gypsy	3224454		LG0:2726253..2735552	motif:TGCA	TSD:TAATA	2726248..2726252	2735553..2735557	IN:2729778..2732026	0.99943	?	unknown	21931
scaffold_0008:3852082..3857092	motif:TGCA	TSD:TGGGT	3852077..3852081	3857093..3857097	IN:3852542..3856633	0.9154	-	unknown	3452447		LG0:2792866..2801704	motif:TGCA	TSD:TAAAC	2792861..2792865	2801705..2801709	IN:2794316..2800253	0.97864	-	Copia	833464
scaffold_0009:864755..868032	motif:TGCA	TSD:CTT	864752..864754	868033..868035	IN:865263..867522	0.9685	+	Gypsy	1237716		LG0:2822281..2831232	motif:TGCA	TSD:AGAGC	2822276..2822280	2831233..2831237	IN:2823545..2829968	0.99209	-	unknown	305846
scaffold_0009:1447935..1456866	motif:TGCA	TSD:GACCC	1447930..1447934	1456867..1456871	IN:1449436..1455373	0.98934	-	Copia	412942		LG0:3363512..3372417	motif:TGCA	TSD:ATTAC	3363507..3363511	3372418..3372422	IN:3364776..3371154	0.96756	+	Copia	1275480
scaffold_0009:2050860..2058026	motif:TGCA	TSD:TTGA	2050856..2050859	2058027..2058030	IN:2051319..2057567	0.95207	?	Gypsy	1905003		LG0:3820953..3829868	motif:TGCA	TSD:GATTC	3820948..3820952	3829869..3829873	IN:3822451..3828370	0.99332	-	Copia	258074
scaffold_0009:2406625..2415565	motif:TGCA	TSD:AAGTA	2406620..2406624	2415566..2415570	IN:2408127..2414064	0.99069	-	Copia	360318		LG0:3888946..3897892	motif:TGCA	TSD:TAGTT	3888941..3888945	3897893..3897897	IN:3890450..3896388	0.99402	-	Copia	230922
scaffold_0009:3252934..3263039	motif:TGCA	TSD:ATTAT	3252929..3252933	3263040..3263044	IN:3255412..3260555	0.92404	-	Gypsy	3080300		LG0:3910702..3915750	motif:TGCA	TSD:GATTA	3910697..3910701	3915751..3915755	IN:3911180..3915272	0	-	unknown	NA
scaffold_0010:2282347..2286900	motif:TGCA	TSD:GGGAG	2282342..2282346	2286901..2286905	IN:2282657..2286589	0.93248	-	unknown	2721346		LG0:4385602..4394532	motif:TGCA	TSD:ATAAT	4385597..4385601	4394533..4394537	IN:4387103..4393031	0.99734	-	Copia	102490
scaffold_0010:2922474..2928237	motif:TGCA	TSD:TTAA	2922470..2922473	2928238..2928241	IN:2922995..2927716	0.9904	+	Gypsy	371614		LG0:4437654..4446493	motif:TGCA	TSD:CATGG	4437649..4437653	4446494..4446498	IN:4439108..4445046	0.97043	-	unknown	1160335
scaffold_0010:4161616..4166802	motif:TGCA	TSD:GAAGA	4161611..4161615	4166803..4166807	IN:4161946..4166472	0.96667	-	Gypsy	1311280		LG0:5077155..5084076	motif:TGCA	TSD:AATC	5077151..5077154	5084077..5084080	IN:5078586..5082647	0.94553	+	unknown	2174973
scaffold_0011:109527..117120	motif:TGCA	TSD:GAAAT	109522..109526	117121..117125	IN:109838..116809	0.95177	-	Gypsy	1917331		LG0:5441898..5450710	motif:TGCA	TSD:CTAGG	5441893..5441897	5450711..5450715	IN:5443163..5449449	0.93439	-	unknown	2640729
scaffold_0011:1865642..1870823	motif:TGCA	TSD:AAAAC	1865637..1865641	1870824..1870828	IN:1866002..1870458	0.95068	-	Gypsy	1962171		LG0:6339525..6348458	motif:TGCA	TSD:ATTAT	6339520..6339524	6348459..6348463	IN:6341025..6346958	1	-	Copia	0
scaffold_0011:3777186..3786125	motif:TGCA	TSD:TTTGC	3777181..3777185	3786126..3786130	IN:3778687..3784624	0.99267	+	Copia	283310		LG0:6632479..6635196	motif:TGCA	TSD:TAT	6632476..6632478	6635197..6635199	IN:6632872..6634805	0.96419	-	unknown	1411274
scaffold_0012:1588411..1597351	motif:TGCA	TSD:ATGCC	1588406..1588410	1597352..1597356	IN:1589913..1595850	0.99002	-	Copia	386423		LG0:8186209..8195184	motif:TGCA	TSD:CTTCG	8186204..8186208	8195185..8195189	IN:8187728..8193665	1	+	Copia	0
scaffold_0012:3359179..3364544	motif:TGTA	TSD:TTCTC	3359174..3359178	3364545..3364549	IN:3359601..3364122	1	-	Gypsy	0		LG0:8546979..8551979	motif:TGCA	TSD:CAGCA	8546974..8546978	8551980..8551984	IN:8547433..8551525	0.97797	-	unknown	860001
scaffold_0013:694292..703263	motif:TGCA	TSD:TTAAC	694287..694291	703264..703268	IN:695560..701999	0.97634	-	unknown	924663		LG0:12434702..12447005	motif:TGCA	TSD:AATAT	12434697..12434701	12447006..12447010	IN:12435955..12445741	0.94471	+	Copia	2209001
scaffold_0013:834170..843109	motif:TGCA	TSD:GAATG	834165..834169	843110..843114	IN:835671..841608	0.99734	+	Copia	102490		LG0:18690695..18693972	motif:TGCA	TSD:TTAA	18690691..18690694	18693973..18693976	IN:18691306..18693352	0.98226	+	Gypsy	690507
scaffold_0013:1126732..1135470	motif:TGCA	TSD:CATGT	1126727..1126731	1135471..1135475	IN:1128132..1134070	0.98217	+	Copia	694052		LG0:21094757..21103585	motif:TGCA	TSD:TATAA	21094752..21094756	21103586..21103590	IN:21096208..21102134	0.99793	-	Copia	79725
scaffold_0013:1498212..1506950	motif:TGCA	TSD:CAAAT	1498207..1498211	1506951..1506955	IN:1499612..1505550	0.99929	-	Copia	27321		LG0:25222738..25231680	motif:TGCA	TSD:CTTAG	25222733..25222737	25231681..25231685	IN:25224239..25230179	1	-	Copia	0
scaffold_0013:1945023..1949854	motif:TGCA	TSD:TTCAC	1945018..1945022	1949855..1949859	IN:1945172..1949705	0.94631	-	unknown	2142642		LG0:26972204..26977504	motif:TGTA	TSD:TTAAA	26972199..26972203	26977505..26977509	IN:26972594..26977114	0.98462	+	Gypsy	597688
scaffold_0013:2800055..2803341	motif:TGCA	TSD:TGGT	2800051..2800054	2803342..2803345	IN:2800675..2802721	0.9871	+	Gypsy	500470		LG0:28134090..28147052	motif:TGCA	TSD:TATCT	28134085..28134089	28147053..28147057	IN:28135532..28145623	0.92661	-	unknown	2970524
scaffold_0015:98960..104060	motif:TGCA	TSD:TAAAC	98955..98959	104061..104065	IN:99463..103556	0.99405	-	unknown	229759		LG0:30854497..30863437	motif:TGCA	TSD:ATTAC	30854492..30854496	30863438..30863442	IN:30855998..30861935	0.998	-	Copia	77026
scaffold_0015:2026879..2032723	motif:TGCA	TSD:TGGAG	2026874..2026878	2032724..2032728	IN:2027163..2032439	0.94366	-	unknown	2252633		LG0:31678288..31683273	motif:TGCA	TSD:CTAAC	31678283..31678287	31683274..31683278	IN:31679773..31681788	0.99731	+	Gypsy	103648
scaffold_0016:1936187..1951342	motif:TGCA	TSD:AATAT	1936182..1936186	1951343..1951347	IN:1937452..1950091	0.94071	-	Copia	2375572		LG0:35708556..35721481	motif:TGCA	TSD:TAGA	35708552..35708555	35721482..35721485	IN:35708990..35721051	0.92857	+	unknown	2887084
scaffold_0016:3167924..3176663	motif:TGCA	TSD:ATTAG	3167919..3167923	3176664..3176668	IN:3169325..3175263	0.995	+	Copia	192952		LG0:37334462..37339599	motif:TGCA	TSD:ATTAT	37334457..37334461	37339600..37339604	IN:37334965..37339096	0.99802	-	unknown	76255
scaffold_0017:648971..653603	motif:TGCA	TSD:CAAAC	648966..648970	653604..653608	IN:649102..653472	0.94656	+	Copia	2132287		LG0:39149195..39154457	motif:TGCA	TSD:CCATG	39149190..39149194	39154458..39154462	IN:39149562..39154090	0.99455	+	Gypsy	210381
scaffold_0018:490302..499039	motif:TGCA	TSD:CACCT	490297..490301	499040..499044	IN:491702..497639	0.98859	+	Copia	442219		LG1:1164468..1173314	motif:TGCA	TSD:GTATA	1164463..1164467	1173315..1173319	IN:1165928..1171854	0.99589	-	Copia	158512
scaffold_0018:859414..862234	motif:TGTA	TSD:GATAT	859409..859413	862235..862239	IN:859858..861790	0.98649	+	unknown	524352		LG1:4887306..4896051	motif:TGCA	TSD:AAACA	4887301..4887305	4896052..4896056	IN:4888713..4894644	1	-	Copia	0
scaffold_0018:1244924..1253863	motif:TGCA	TSD:CATTT	1244919..1244923	1253864..1253868	IN:1246424..1252361	0.99135	+	Copia	334626		LG1:7174608..7179846	motif:TGCA	TSD:GATTT	7174603..7174607	7179847..7179851	IN:7174964..7179490	0.95506	+	Gypsy	1782413
scaffold_0018:2017810..2020527	motif:TGCA	TSD:TAT	2017807..2017809	2020528..2020530	IN:2018201..2020134	0.96164	+	unknown	1514453		LG1:9004983..9010624	motif:TGCA	TSD:GACG	9004979..9004982	9010625..9010628	IN:9005452..9010155	0.97655	+	Gypsy	916324
scaffold_0020:414630..423569	motif:TGCA	TSD:ATACA	414625..414629	423570..423574	IN:416131..422068	0.99334	+	Copia	257298		LG1:10452596..10457314	motif:TGCA	TSD:GTCTT	10452591..10452595	10457315..10457319	IN:10452985..10456933	0.93573	-	unknown	2584305
scaffold_0020:1736869..1745791	motif:TGCA	TSD:ATAAC	1736864..1736868	1745792..1745796	IN:1738361..1744289	0.96538	+	Copia	1363250		LG1:12151566..12156211	motif:TGCA	TSD:CTAAG	12151561..12151565	12156212..12156216	IN:12151827..12155950	0.91188	-	Copia	3605450
scaffold_0020:1803563..1808826	motif:TGCA	TSD:CTATA	1803558..1803562	1808827..1808831	IN:1803931..1808459	0.99185	+	Gypsy	315177		LG1:13712977..13718155	motif:TGCA	TSD:AGAAC	13712972..13712976	13718156..13718160	IN:13713481..13717651	0.99603	-	unknown	153098
scaffold_0020:2853623..2858144	motif:TGCA	TSD:AGCTA	2853618..2853622	2858145..2858149	IN:2853910..2857857	0.95139	-	Copia	1932956		LG1:13888161..13892715	motif:TGCA	TSD:TGGTG	13888156..13888160	13892716..13892720	IN:13888415..13892461	0.95669	-	Copia	1715801
scaffold_0021:1313089..1321827	motif:TGCA	TSD:ATGGG	1313084..1313088	1321828..1321832	IN:1314489..1320426	0.97932	-	Copia	806556		LG1:14466915..14475856	motif:TGCA	TSD:CAATA	14466910..14466914	14475857..14475861	IN:14468417..14474354	0.99933	+	Copia	25781
scaffold_0021:2492543..2497139	motif:TGCA	TSD:ATAAC	2492538..2492542	2497140..2497144	IN:2492829..2496853	0.96154	+	Copia	1518507		LG1:15527003..15531634	motif:TGCA	TSD:GATAC	15526998..15527002	15531635..15531639	IN:15527283..15531344	0.91034	-	Copia	3672645
scaffold_0022:1046118..1049325	motif:TGCA	TSD:AGCA	1046114..1046117	1049326..1049329	IN:1046598..1048845	0.93125	-	Gypsy	2773381		LG1:16391773..16400727	motif:TGCA	TSD:GTTTG	16391768..16391772	16400728..16400732	IN:16393037..16399463	0.98972	+	unknown	398119
scaffold_0022:2250454..2259192	motif:TGCA	TSD:GTTAT	2250449..2250453	2259193..2259197	IN:2251854..2257792	0.99429	-	Copia	220456		LG1:16825756..16834741	motif:TGCA	TSD:AAATT	16825751..16825755	16834742..16834746	IN:16827018..16833476	0.93291	-	unknown	2703177
scaffold_0023:681896..686411	motif:TGCA	TSD:CAAAC	681891..681895	686412..686416	IN:682334..685973	0.95672	+	unknown	1714577		LG1:16899405..16908445	motif:TGCA	TSD:ATGGA	16899400..16899404	16908446..16908450	IN:16900667..16907184	0.91693	+	unknown	3386196
scaffold_0023:1093916..1102852	motif:TGCA	TSD:TTTGT	1093911..1093915	1102853..1102857	IN:1095417..1101351	0.99534	+	Copia	179790		LG1:17229838..17239133	motif:TGCA	TSD:CTTGC	17229833..17229837	17239134..17239138	IN:17233392..17235583	0.99381	-	unknown	239065
scaffold_0023:1141943..1151183	motif:TGCA	TSD:CTTCT	1141938..1141942	1151184..1151188	IN:1143206..1149921	0.9731	+	unknown	1053625		LG1:17456301..17465190	motif:TGCA	TSD:CATTC	17456296..17456300	17465191..17465195	IN:17457563..17463929	0.98653	-	unknown	522786
scaffold_0023:2487004..2495944	motif:TGCA	TSD:TATTA	2486999..2487003	2495945..2495949	IN:2488506..2494443	0.98402	-	Copia	621258		LG1:17511929..17520261	motif:TGCA	TSD:AGGCT	17511924..17511928	17520262..17520266	IN:17513430..17518760	1	+	Copia	0
scaffold_0023:2742305..2751042	motif:TGCA	TSD:AAATA	2742300..2742304	2751043..2751047	IN:2743705..2749642	0.99572	-	Copia	165087		LG1:17782187..17783627	motif:TGCA	TSD:GTCCC	17782182..17782186	17783628..17783632	IN:17782615..17783199	0.97897	?	unknown	820403
scaffold_0023:2793758..2798520	motif:TGCA	TSD:CTATC	2793753..2793757	2798521..2798525	IN:2794008..2798270	0.912	-	unknown	3600221		LG1:17928190..17932726	motif:TGCA	TSD:GATTT	17928185..17928189	17932727..17932731	IN:17928459..17932458	0.94796	+	Copia	2074368
scaffold_0025:2770581..2775113	motif:TGCA	TSD:ACTTT	2770576..2770580	2775114..2775118	IN:2770836..2774859	0.9451	+	unknown	2192812		LG1:17936318..17940937	motif:TGCA	TSD:ATCTT	17936313..17936317	17940938..17940942	IN:17936605..17940651	0.96528	+	Copia	1367283
scaffold_0027:2473726..2478617	motif:TGCA	TSD:AGCAC	2473721..2473725	2478618..2478622	IN:2473919..2478424	0.96373	-	unknown	1429860		LG1:18557707..18566567	motif:TGCA	TSD:TCCAC	18557702..18557706	18566568..18566572	IN:18558966..18565307	0.98175	+	unknown	710604
scaffold_0027:2648391..2650297	motif:TGTA	TSD:CCTTC	2648386..2648390	2650298..2650302	IN:2648756..2649932	0.94795	-	Gypsy	2074781		LG1:18629960..18631405	motif:TGCA	TSD:ACCTC	18629955..18629959	18631406..18631410	IN:18630251..18631116	0.93127	?	unknown	2772534
scaffold_0028:840012..845316	motif:TGTA	TSD:AGCTA	840007..840011	845317..845321	IN:840404..844924	0.97704	+	Gypsy	896876		LG1:20597595..20601305	motif:TGCA	TSD:GACCT	20597590..20597594	20601306..20601310	IN:20598427..20600472	0.96283	?	unknown	1466257
scaffold_0028:2773264..2777875	motif:TGCA	TSD:CTAAC	2773259..2773263	2777876..2777880	IN:2773519..2777621	0.95312	-	unknown	1861893		LG1:20911186..20919919	motif:TGCA	TSD:GCTAG	20911181..20911185	20919920..20919924	IN:20912586..20918519	1	-	Copia	0
scaffold_0029:2298179..2307119	motif:TGCA	TSD:GAAAC	2298174..2298178	2307120..2307124	IN:2299681..2305618	0.99467	+	Copia	205732		LG1:22868733..22877675	motif:TGCA	TSD:AAGAT	22868728..22868732	22877676..22877680	IN:22870235..22876173	0.99933	-	Copia	25781
scaffold_0030:1849977..1855215	motif:TGCA	TSD:GACCT	1849972..1849976	1855216..1855220	IN:1850333..1854860	0.97472	-	Gypsy	989072		LG1:23977333..23986275	motif:TGCA	TSD:GGCAT	23977328..23977332	23986276..23986280	IN:23978835..23984773	0.99933	-	Copia	25781
scaffold_0031:1168707..1171473	motif:TGTA	TSD:AAAAT	1168702..1168706	1171474..1171478	IN:1169122..1171058	0.95181	+	Gypsy	1915687		LG2:228541..236876	motif:TGCA	TSD:GTAAT	228536..228540	236877..236881	IN:230043..235374	1	-	Copia	0
scaffold_0032:1606417..1608475	motif:TGTA	TSD:TATAC	1606412..1606416	1608476..1608480	IN:1606830..1608060	0.95422	+	Gypsy	1816800		LG2:9470399..9476170	motif:TGCA	TSD:ATTTG	9470394..9470398	9476171..9476175	IN:9470797..9475772	0.98744	+	unknown	487168
scaffold_0034:1710095..1719034	motif:TGCA	TSD:ATAAC	1710090..1710094	1719035..1719039	IN:1711596..1717533	0.99467	+	Copia	205732		LG2:10120711..10129680	motif:TGCA	TSD:ACAAC	10120706..10120710	10129681..10129685	IN:10122229..10128162	1	-	Copia	0
scaffold_0034:2336917..2341562	motif:TGCA	TSD:CTAAG	2336912..2336916	2341563..2341567	IN:2337178..2341301	0.91188	-	Copia	3605450		LG2:10990106..10998832	motif:TGCA	TSD:CAACT	10990101..10990105	10998833..10998837	IN:10991506..10997432	1	+	Copia	0
scaffold_0034:2378986..2387925	motif:TGCA	TSD:ATTTT	2378981..2378985	2387926..2387930	IN:2380487..2386424	0.99067	+	Copia	361097		LG2:11231896..11240842	motif:TGCA	TSD:GAACC	11231891..11231895	11240843..11240847	IN:11233401..11239337	0.98738	+	Copia	489515
scaffold_0035:2262624..2264174	motif:TGCA	TSD:CAATT	2262619..2262623	2264175..2264179	IN:2263077..2263720	0.98901	?	unknown	425820		LG2:11885713..11894654	motif:TGCA	TSD:ATTTT	11885708..11885712	11894655..11894659	IN:11887214..11893153	0.99734	-	Copia	102490
scaffold_0036:532815..537517	motif:TGCA	TSD:CACAA	532810..532814	537518..537522	IN:533120..537214	0.9082	-	Copia	3766280		LG2:12179875..12188794	motif:TGCA	TSD:AAAAT	12179870..12179874	12188795..12188799	IN:12181365..12187304	1	+	Copia	0
scaffold_0036:1030838..1039776	motif:TGCA	TSD:AAGAT	1030833..1030837	1039777..1039781	IN:1032339..1038276	0.99201	-	Copia	308956		LG2:13005475..13017842	motif:TGCA	TSD:GTTAT	13005470..13005474	13017843..13017847	IN:13006739..13016581	0.9336	-	unknown	2674046
scaffold_0036:1244554..1246610	motif:TGTA	TSD:AATAT	1244549..1244553	1246611..1246615	IN:1244969..1246196	0.95422	+	Gypsy	1816800		LG2:13099233..13107257	motif:TGCA	TSD:GAACC	13099228..13099232	13107258..13107262	IN:13100581..13105909	1	-	Copia	0
scaffold_0036:1529836..1534405	motif:TGCA	TSD:GATAT	1529831..1529835	1534406..1534410	IN:1530146..1534095	0.93548	-	Copia	2594824		LG2:13161889..13170825	motif:TGCA	TSD:CACCA	13161884..13161888	13170826..13170830	IN:13163395..13169319	1	+	Copia	0
scaffold_0036:1885730..1890455	motif:TGCA	TSD:CAAGA	1885725..1885729	1890456..1890460	IN:1886012..1890172	0.9364	-	unknown	2556134		LG2:13277210..13285981	motif:TGCA	TSD:TATGT	13277205..13277209	13285982..13285986	IN:13278661..13284531	0.9814	+	Copia	724405
scaffold_0037:104215..108977	motif:TGCA	TSD:CTTAA	104210..104214	108978..108982	IN:104528..108663	0.9586	-	unknown	1637943		LG2:13434722..13444099	motif:TGCA	TSD:GGCCA	13434717..13434721	13444100..13444104	IN:13438291..13440531	0.99944	?	unknown	21547
scaffold_0037:245160..247877	motif:TGTA	TSD:ATATA	245153..245157	247878..247882	IN:245606..247431	1	-	Gypsy	0		LG2:13674740..13683650	motif:TGCA	TSD:TAAAC	13674735..13674739	13683651..13683655	IN:13676230..13682150	0.96471	+	Copia	1390279
scaffold_0037:745184..754124	motif:TGCA	TSD:ATATG	745179..745183	754125..754129	IN:746686..752623	0.98337	-	Copia	646813		LG2:14711348..14723542	motif:TGCA	TSD:CAGTT	14711343..14711347	14723543..14723547	IN:14712696..14722194	0.98071	+	Copia	751631
scaffold_0037:1304170..1313111	motif:TGCA	TSD:TATAT	1304165..1304169	1313112..1313116	IN:1305673..1311610	0.98869	-	Copia	438313		LG2:14802987..14808263	motif:TGCT	TSD:ACATA	14802982..14802986	14808264..14808268	IN:14803180..14808070	0.90674	+	Copia	3830337
scaffold_0037:1424594..1433533	motif:TGCA	TSD:ATATT	1424589..1424593	1433534..1433538	IN:1426095..1432032	0.99134	-	Copia	335015		LG2:15308283..15317219	motif:TGCA	TSD:GGATG	15308278..15308282	15317220..15317224	IN:15309783..15315717	0.99334	+	Copia	257298
scaffold_0039:296072..301032	motif:TGCA	TSD:AGATG	296067..296071	301033..301037	IN:296386..300719	0.93312	+	unknown	2694308		LG2:15420567..15429601	motif:TGCA	TSD:AAAAT	15420562..15420566	15429602..15429606	IN:15424093..15426074	0.99887	?	unknown	43494
scaffold_0039:1994600..1999317	motif:TGTA	TSD:GTTTT	1994595..1994599	1999318..1999322	IN:1994960..1998958	0.92778	+	Copia	2920686		LG2:15420567..15429601	motif:TGCA	TSD:ATTTT	15420562..15420566	15429602..15429606	IN:15424093..15426074	0.99887	-	unknown	43494
scaffold_0039:2041324..2043418	motif:TGCA	TSD:TTCAT	2041319..2041323	2043419..2043423	IN:2041647..2043100	0.9226	-	unknown	3141993		LG2:15567099..15570683	motif:TGCA	TSD:AAAAA	15567094..15567098	15570685..15570689	IN:15567285..15570498	0.94118	+	unknown	2355950
scaffold_0039:2290760..2299699	motif:TGCA	TSD:AACAT	2290755..2290759	2299700..2299704	IN:2292261..2298198	0.99534	-	Copia	179790		LG2:15862607..15871920	motif:TGCA	TSD:GGAGT	15862602..15862606	15871921..15871925	IN:15866172..15868356	0.99916	?	unknown	32326
scaffold_0040:67635..72314	motif:TGCA	TSD:CTAT	67631..67634	72315..72318	IN:67931..72017	0.93624	-	Copia	2562859		LG2:16346917..16349632	motif:TGTA	TSD:GGTTT	16346912..16346916	16349633..16349637	IN:16347361..16349188	1	+	unknown	0
scaffold_0040:192191..196899	motif:TGCA	TSD:GTCTC	192186..192190	196900..196904	IN:192309..196784	0.9322	+	unknown	2733183		LG2:16555891..16565300	motif:TGCA	TSD:TTTTG	16555886..16555890	16565301..16565305	IN:16559446..16561742	0.99185	?	unknown	315177
scaffold_0040:913723..918953	motif:TGCA	TSD:TGATC	913718..913722	918954..918958	IN:914077..918599	0.96893	+	Gypsy	1220458		LG2:17403283..17412411	motif:TGCA	TSD:GGGAC	17403278..17403282	17412412..17412416	IN:17406812..17408881	0.99377	-	unknown	240616
scaffold_0040:2222429..2231429	motif:TGCA	TSD:AAACC	2222424..2222428	2231430..2231434	IN:2223713..2230152	0.92935	+	unknown	2853945		LG2:17425354..17432216	motif:TGCA	TSD:CATAC	17425349..17425353	17432217..17432221	IN:17426405..17431165	0.99429	?	unknown	220456
scaffold_0041:219742..223452	motif:TGCA	TSD:AGGTC	219737..219741	223453..223457	IN:220575..222620	0.96283	?	unknown	1466257		LG2:17635926..17644536	motif:TGCA	TSD:CCTAT	17635921..17635925	17644537..17644541	IN:17637249..17643178	0	-	Copia	NA
scaffold_0041:2196740..2198185	motif:TGCA	TSD:GAGGT	2196735..2196739	2198186..2198190	IN:2197029..2197894	0.93127	?	unknown	2772534		LG2:19547467..19556518	motif:TGCA	TSD:ATTAC	19547462..19547466	19556519..19556523	IN:19548730..19555257	0.95649	-	unknown	1723966
scaffold_0041:2261433..2270302	motif:TGCA	TSD:TCCAC	2261428..2261432	2270303..2270307	IN:2262693..2269043	0.97937	-	unknown	804579		LG2:19963030..19971311	motif:TGCA	TSD:AAGAT	19963025..19963029	19971312..19971316	IN:19964509..19969832	0.99121	+	Copia	340074
scaffold_0042:784033..789206	motif:TGCA	TSD:ACCAA	784028..784032	789207..789211	IN:784380..788865	0.91954	+	Gypsy	3273528		LG2:20010577..20019779	motif:TGCA	TSD:GGTAA	20010572..20010576	20019780..20019784	IN:20014137..20016218	0.99972	?	unknown	10771
scaffold_0044:815141..823878	motif:TGCA	TSD:CATAC	815136..815140	823879..823883	IN:816541..822478	0.9843	-	Copia	610256		LG2:20246463..20255508	motif:TGCA	TSD:ATAAT	20246458..20246462	20255509..20255513	IN:20247951..20254020	0.95699	-	Copia	1703558
scaffold_0045:754403..759023	motif:TGCA	TSD:TACCT	754398..754402	759024..759028	IN:754660..758765	0.92248	-	unknown	3147139		LG2:20303638..20319915	motif:TGCA	TSD:GGCTA	20303633..20303637	20319916..20319920	IN:20304898..20318656	0.9746	-	unknown	993849
scaffold_0045:964629..973568	motif:TGCA	TSD:GTTTC	964624..964628	973569..973573	IN:966130..972067	0.99667	+	Copia	128362		LG2:20309351..20318530	motif:TGCA	TSD:AATAT	20309346..20309350	20318531..20318535	IN:20312890..20314989	0.99661	+	unknown	130680
scaffold_0046:1524586..1530355	motif:TGCA	TSD:TATA	1524582..1524585	1530356..1530359	IN:1525116..1529825	0.94151	-	Gypsy	2342181		LG2:20332880..20341823	motif:TGCA	TSD:GTGAT	20332875..20332879	20341824..20341828	IN:20334382..20340321	1	+	Copia	0
scaffold_0047:1478189..1486926	motif:TGCA	TSD:TTCTC	1478184..1478188	1486927..1486931	IN:1479589..1485526	0.99571	+	Copia	165474		LG2:20767563..20782593	motif:TGCA	TSD:TTTAT	20767558..20767562	20782594..20782598	IN:20768153..20782003	0.9375	-	unknown	2509944
scaffold_0049:1975865..1984821	motif:TGCA	TSD:ATATA	1975858..1975862	1984822..1984826	IN:1977383..1983318	0.98022	+	Copia	770981		LG3:225459..234314	motif:TGCA	TSD:TCATC	225454..225458	234315..234319	IN:226957..232816	0.99466	-	Copia	206119
scaffold_0049:2036752..2048496	motif:TGCA	TSD:AATG	2036748..2036751	2048497..2048500	IN:2037052..2048195	0.90759	-	unknown	3793026		LG3:347863..356794	motif:TGCA	TSD:CCCAC	347858..347862	356795..356799	IN:349364..355294	0.97202	-	unknown	1096741
scaffold_0050:471505..480447	motif:TGCA	TSD:TAAAG	471500..471504	480448..480452	IN:473009..478946	0.98271	-	Copia	672785		LG3:758013..767184	motif:TGCA	TSD:AGGGT	758008..758012	767185..767189	IN:761665..763533	0.99918	-	unknown	31556
scaffold_0051:882460..891198	motif:TGCA	TSD:GATAA	882455..882459	891199..891203	IN:883860..889798	0.99572	-	Copia	165087		LG3:963356..972221	motif:TGCA	TSD:AAACC	963351..963355	972222..972226	IN:964633..970937	0.92935	-	unknown	2853945
scaffold_0051:1900911..1909647	motif:TGCA	TSD:CCTAC	1900906..1900910	1909648..1909652	IN:1902310..1908247	0.99143	-	Copia	331513		LG3:2290305..2295535	motif:TGCA	TSD:TGATC	2290300..2290304	2295536..2295540	IN:2290659..2295181	0.9661	-	Gypsy	1334232
scaffold_0051:1973246..1982185	motif:TGCA	TSD:ATATA	1973241..1973245	1982186..1982190	IN:1974747..1980684	0.996	+	Copia	154258		LG3:3032163..3036871	motif:TGCA	TSD:GTCTC	3032158..3032162	3036872..3036876	IN:3032278..3036753	0.9322	-	unknown	2733183
scaffold_0051:2045289..2050012	motif:TGCA	TSD:GGAAG	2045284..2045288	2050013..2050017	IN:2045413..2049888	0.92742	-	unknown	2936012		LG3:3156824..3161507	motif:TGCA	TSD:CTAT	3156816..3156819	3161508..3161511	IN:3157125..3161207	0.93624	+	Copia	2562859
scaffold_0052:375821..385091	motif:TGCA	TSD:ATAGC	375816..375820	385092..385096	IN:379397..381512	0.97185	+	unknown	1103534		LG3:3781146..3783971	motif:TGTA	TSD:AATAA	3781141..3781145	3783972..3783976	IN:3781645..3783472	1	+	unknown	0
scaffold_0052:396459..405197	motif:TGCA	TSD:ACTAT	396454..396458	405198..405202	IN:397859..403797	1	-	Copia	0		LG3:4356547..4365516	motif:TGCA	TSD:GACTT	4356542..4356546	4365517..4365521	IN:4358065..4363998	1	+	Copia	0
scaffold_0052:1398574..1407308	motif:TGCA	TSD:AAAAC	1398569..1398573	1407309..1407313	IN:1399970..1405908	0.99357	+	Copia	248374		LG3:4551262..4558238	motif:TGCA	TSD:CTAAC	4551257..4551261	4558239..4558243	IN:4552362..4557140	0.96931	-	unknown	1205215
scaffold_0053:307561..316299	motif:TGCA	TSD:ACAGT	307556..307560	316300..316304	IN:308961..314899	0.98144	+	Copia	722827		LG3:4990268..4991790	motif:TGCA	TSD:ATATA	4990263..4990267	4991791..4991795	IN:4990746..4991312	0.94781	?	unknown	2080568
scaffold_0053:464343..469528	motif:TGCA	TSD:TATT	464339..464342	469529..469532	IN:464503..469371	0.9375	+	Copia	2509944		LG3:5123908..5132885	motif:TGCA	TSD:CTATT	5123903..5123907	5132886..5132890	IN:5125427..5131366	1	+	Copia	0
scaffold_0053:694631..699807	motif:TGCA	TSD:TTTTC	694626..694630	699808..699812	IN:694962..699477	0.92447	+	Gypsy	3061904		LG3:5284435..5293370	motif:TGCA	TSD:AACAC	5284430..5284434	5293371..5293375	IN:5285937..5291868	0.99401	-	unknown	231310
scaffold_0053:758118..767057	motif:TGCA	TSD:ATTAC	758113..758117	767058..767062	IN:759619..765556	0.99534	+	Copia	179790		LG3:5325373..5334305	motif:TGCA	TSD:GATAC	5325368..5325372	5334306..5334310	IN:5328882..5330803	0.97497	+	unknown	979123
scaffold_0053:797285..806224	motif:TGCA	TSD:CATGC	797280..797284	806225..806229	IN:798786..804723	0.99534	+	Copia	179790		LG3:5352404..5361443	motif:TGCA	TSD:GGCAA	5352399..5352403	5361444..5361448	IN:5353681..5360174	0.93892	-	unknown	2450425
scaffold_0053:1550532..1555296	motif:TGCA	TSD:GTCAT	1550527..1550531	1555297..1555301	IN:1550796..1555032	0.9283	-	Copia	2898564		LG3:5500375..5509315	motif:TGCA	TSD:CTGAT	5500370..5500374	5509316..5509320	IN:5501876..5507814	0.98868	+	Copia	438704
scaffold_0053:2000719..2009660	motif:TGCA	TSD:CTATT	2000714..2000718	2009661..2009665	IN:2002222..2008159	0.99534	-	Copia	179790		LG3:5791751..5800084	motif:TGCA	TSD:TTATA	5791746..5791750	5800085..5800089	IN:5793252..5798583	1	+	Copia	0
scaffold_0054:1201790..1207413	motif:TGCA	TSD:CACAT	1201785..1201789	1207414..1207418	IN:1202178..1207026	0.91237	-	unknown	3584103		LG3:5861212..5865576	motif:TGCA	TSD:AATT	5861208..5861211	5865577..5865580	IN:5862041..5864748	0.91918	+	unknown	3289042
scaffold_0055:1833462..1842401	motif:TGCA	TSD:ACTAA	1833457..1833461	1842402..1842406	IN:1834963..1840900	0.998	+	Copia	77026		LG3:5984680..5993629	motif:TGCA	TSD:CGCTT	5984675..5984679	5993630..5993634	IN:5985942..5992367	0.98732	+	unknown	491862
scaffold_0056:757719..762970	motif:TGCA	TSD:ACATT	757714..757718	762971..762975	IN:758075..762614	0.98876	+	Gypsy	435580		LG3:6076054..6084756	motif:TGCA	TSD:CAAAC	6076049..6076053	6084757..6084761	IN:6077479..6083331	1	-	Copia	0
scaffold_0056:1020734..1022219	motif:TGCA	TSD:AGAG	1020730..1020733	1022220..1022223	IN:1020889..1022066	0.94194	-	unknown	2324249		LG3:6990245..7002641	motif:TGCA	TSD:CTCTG	6990240..6990244	7002642..7002646	IN:6991512..7001376	0.94712	-	unknown	2109105
scaffold_0056:1050025..1052845	motif:TGTA	TSD:TCGTC	1050020..1050024	1052846..1052850	IN:1050469..1052401	0.98649	+	Gypsy	524352		LG3:7802058..7811280	motif:TGCA	TSD:GCATA	7802053..7802057	7811281..7811285	IN:7805681..7807643	0.94003	-	unknown	2403985
scaffold_0056:1109604..1118341	motif:TGCA	TSD:TTGTT	1109599..1109603	1118342..1118346	IN:1111004..1116941	0.99643	-	Copia	137636		LG3:8376413..8379912	motif:TGCA	TSD:AAACT	8376408..8376412	8379913..8379917	IN:8376544..8379782	0.9542	+	Copia	1817619
scaffold_0057:131132..133955	motif:TGTA	TSD:ATATA	131125..131129	133956..133960	IN:131582..133504	0.98664	+	Gypsy	518478		LG3:9926073..9931811	motif:TGCA	TSD:TATAT	9926066..9926070	9931812..9931816	IN:9926470..9931414	0.98734	-	unknown	491080
scaffold_0057:1368872..1377609	motif:TGCA	TSD:TCAAT	1368867..1368871	1377610..1377614	IN:1370272..1376209	0.98573	-	Copia	554135		LG3:11974306..11983247	motif:TGCA	TSD:GCATC	11974301..11974305	11983248..11983252	IN:11975808..11981745	0.99933	-	Copia	25781
scaffold_0057:1744002..1748595	motif:TGCA	TSD:ATAGA	1743997..1744001	1748596..1748600	IN:1744286..1748309	0.96154	+	Copia	1518507		LG3:13300838..13302558	motif:TGCA	TSD:GATAT	13300833..13300837	13302559..13302563	IN:13301242..13302154	0.95556	-	Copia	1761963
scaffold_0058:845949..854686	motif:TGCA	TSD:ACATG	845944..845948	854687..854691	IN:847349..853286	0.99714	-	Copia	110210		LG3:18735088..18743903	motif:TGCA	TSD:CCAGT	18735083..18735087	18743904..18743908	IN:18736527..18742461	0.99653	-	Copia	133771
scaffold_0058:1860546..1863261	motif:TGTA	TSD:TTTGT	1860541..1860545	1863262..1863266	IN:1860990..1862817	0.99775	-	unknown	86669		LG4:190453..195504	motif:TGCA	TSD:GTATC	190448..190452	195505..195509	IN:190932..195025	0.98747	-	unknown	485994
scaffold_0060:667633..676370	motif:TGCA	TSD:ATTAC	667628..667632	676371..676375	IN:669033..674970	0.99714	-	Copia	110210		LG4:1901221..1906396	motif:TGCA	TSD:ACCAA	1901216..1901220	1906397..1906401	IN:1901563..1906049	0.91117	-	unknown	3636410
scaffold_0061:619699..622918	motif:TGCA	TSD:TGTT	619695..619698	622919..622922	IN:620207..622409	0.96857	+	Gypsy	1234906		LG4:3366221..3370938	motif:TGCA	TSD:ATAGC	3366216..3366220	3370939..3370943	IN:3367585..3369574	1	-	Gypsy	0
scaffold_0061:1057363..1068318	motif:TGCA	TSD:CTATT	1057358..1057362	1068319..1068323	IN:1058632..1067048	0.91581	-	unknown	3434679		LG4:4394759..4399804	motif:TGCA	TSD:ATATG	4394754..4394758	4399805..4399809	IN:4395236..4399327	0.99371	-	unknown	242943
scaffold_0061:1120140..1129079	motif:TGCA	TSD:CATGG	1120135..1120139	1129080..1129084	IN:1121641..1127578	0.99201	+	Copia	308956		LG4:4460252..4468584	motif:TGCA	TSD:AATTT	4460247..4460251	4468585..4468589	IN:4461504..4467327	0.93323	-	unknown	2689663
scaffold_0061:1431971..1440907	motif:TGCA	TSD:GTGT	1431967..1431970	1440908..1440911	IN:1433469..1439409	0.99199	-	Copia	309734		LG4:5564756..5573509	motif:TGCA	TSD:CAATT	5564751..5564755	5573510..5573514	IN:5566163..5572102	0.99929	-	Copia	27321
scaffold_0061:1431971..1440908	motif:TGCA	TSD:GTGTG	1431966..1431970	1440911..1440915	IN:1433470..1439409	0.99201	-	Copia	308956		LG4:5710905..5719889	motif:TGCA	TSD:GTCGC	5710900..5710904	5719890..5719894	IN:5712166..5718629	0.97621	+	unknown	929826
scaffold_0061:1510268..1519207	motif:TGCA	TSD:AACAT	1510263..1510267	1519208..1519212	IN:1511769..1517706	0.99134	-	Copia	335015		LG4:6048859..6053816	motif:TGCA	TSD:GCTTT	6048854..6048858	6053817..6053821	IN:6049107..6053568	0.95968	+	unknown	1594011
scaffold_0061:1705760..1714643	motif:TGCA	TSD:GCGCA	1705755..1705759	1714644..1714648	IN:1707011..1713382	0.93339	+	unknown	2682909		LG4:6208059..6216384	motif:TGCA	TSD:GTTTA	6208054..6208058	6216385..6216389	IN:6209562..6214880	0.99136	-	Copia	334237
scaffold_0062:109462..114148	motif:TGCA	TSD:TGCAC	109457..109461	114149..114153	IN:109593..114017	0.92366	-	unknown	3096568		LG4:6593226..6602039	motif:TGCA	TSD:GTTAT	6593221..6593225	6602040..6602044	IN:6594728..6600539	0.97803	+	Copia	857624
scaffold_0062:161813..166979	motif:TGCA	TSD:TATT	161809..161812	166980..166983	IN:161972..166820	0.91824	+	Copia	3329591		LG4:6776614..6785573	motif:TGCA	TSD:CTTGC	6776609..6776613	6785574..6785578	IN:6778123..6784061	0.99669	+	Copia	127589
scaffold_0062:253866..259004	motif:TGCA	TSD:GATGC	253861..253865	259005..259009	IN:254179..258690	0.92675	-	Gypsy	2964556		LG4:8293190..8301950	motif:TGCA	TSD:GTTTT	8293185..8293189	8301951..8301955	IN:8294445..8300694	0.97932	+	unknown	806556
scaffold_0063:386592..388115	motif:TGCA	TSD:AAAAC	386587..386591	388116..388120	IN:387070..387637	0.98539	?	unknown	567468		LG4:9782798..9791628	motif:TGCA	TSD:ATGAG	9782793..9782797	9791629..9791633	IN:9784249..9790177	0.98828	+	Copia	454328
scaffold_0063:1351710..1354926	motif:TGCA	TSD:GGGA	1351706..1351709	1354927..1354930	IN:1352217..1354427	0.96844	-	Gypsy	1240125		LG4:10138451..10147275	motif:TGCA	TSD:CATTC	10138446..10138450	10147276..10147280	IN:10139703..10146016	0.96902	+	unknown	1216847
scaffold_0063:1478503..1487241	motif:TGCA	TSD:CTTTT	1478498..1478502	1487242..1487246	IN:1479903..1485841	0.99286	-	Copia	275931		LG4:10148860..10157861	motif:TGCA	TSD:CTTCT	10148855..10148859	10157862..10157866	IN:10150122..10156600	0.97704	-	unknown	896876
scaffold_0066:1161015..1169753	motif:TGCA	TSD:AAAGG	1161010..1161014	1169754..1169758	IN:1162415..1168353	0.99786	-	Copia	82425		LG4:10608780..10613298	motif:TGCA	TSD:CAAAC	10608775..10608779	10613299..10613303	IN:10609218..10612858	0.95238	-	unknown	1892268
scaffold_0068:534297..543236	motif:TGCA	TSD:GTTCC	534292..534296	543237..543241	IN:535798..541735	0.99667	+	Copia	128362		LG4:11695809..11697332	motif:TGCA	TSD:AAAAC	11695804..11695808	11697333..11697337	IN:11696287..11696854	0.97912	?	unknown	814468
scaffold_0069:438685..443239	motif:TGCA	TSD:TGGTG	438680..438684	443240..443244	IN:438939..442985	0.95669	+	Copia	1715801		LG4:12572808..12576036	motif:TGCA	TSD:GGGA	12572804..12572807	12576037..12576040	IN:12573317..12575527	0.99018	-	Gypsy	380187
scaffold_0069:450621..455175	motif:TGCA	TSD:TGGTG	450616..450620	455176..455180	IN:450875..454921	0.95669	+	Copia	1715801		LG4:14012013..14017251	motif:TGCA	TSD:GACCT	14012008..14012012	14017252..14017256	IN:14012368..14016895	0.97753	+	Gypsy	877441
scaffold_0069:455179..460269	motif:TGCA	TSD:ATGG	455175..455178	460270..460273	IN:455461..459987	0.97173	+	unknown	1108330		LG4:15867930..15874986	motif:TGCA	TSD:ATAAA	15867925..15867929	15874987..15874991	IN:15869082..15873833	0.94629	-	unknown	2143470
scaffold_0069:638966..644144	motif:TGCA	TSD:AGAAC	638961..638965	644145..644149	IN:639471..643640	0.99208	+	unknown	306235		LG4:15987695..15994490	motif:TGCA	TSD:GAAAT	15987690..15987694	15994491..15994495	IN:15988006..15994179	0.95498	-	Gypsy	1785686
scaffold_0071:1116260..1125200	motif:TGCA	TSD:ATCAT	1116255..1116259	1125201..1125205	IN:1117761..1123698	0.98602	+	Copia	542767		LG4:17737885..17743037	motif:TGCA	TSD:AAAAC	17737880..17737884	17743038..17743042	IN:17738245..17742674	0.93407	-	Gypsy	2654220
scaffold_0073:636712..639998	motif:TGCA	TSD:AAAT	636708..636711	639999..640002	IN:637332..639378	0.98387	+	Gypsy	627153		LG5:20287..28854	motif:TGCA	TSD:GTCCA	20282..20286	28855..28859	IN:21570..27556	0.97304	-	unknown	1056019
scaffold_0073:823726..832464	motif:TGCA	TSD:GGTTC	823721..823725	832465..832469	IN:825126..831064	0.99786	-	Copia	82425		LG5:116288..125131	motif:TGCA	TSD:ATTTC	116283..116287	125132..125136	IN:117742..123677	0.99519	+	Copia	185596
scaffold_0074:29872..38610	motif:TGCA	TSD:ACATC	29867..29871	38611..38615	IN:31272..37210	0.98644	-	Copia	526311		LG5:1050112..1062662	motif:TGCA	TSD:GTTAC	1050107..1050111	1062663..1062667	IN:1051374..1061400	0.97227	+	unknown	1086755
scaffold_0074:549651..558590	motif:TGCA	TSD:GTATT	549646..549650	558591..558595	IN:551152..557089	0.99534	+	Copia	179790		LG5:1788061..1797139	motif:TGCA	TSD:ATACA	1788056..1788060	1797140..1797144	IN:1791586..1793613	0.99887	+	unknown	43494
scaffold_0074:1635836..1644860	motif:TGCA	TSD:GAAAT	1635831..1635835	1644861..1644865	IN:1637096..1643599	0.97385	-	unknown	1023722		LG5:2603525..2612849	motif:TGCA	TSD:CCCTT	2603520..2603524	2612850..2612854	IN:2607057..2609314	0.96917	-	unknown	1210830
scaffold_0074:1649843..1655192	motif:TGCT	TSD:TTAAT	1649838..1649842	1655193..1655197	IN:1650084..1654951	0.91286	+	Copia	3562771		LG5:2787863..2796792	motif:TGCA	TSD:AAATT	2787858..2787862	2796793..2796797	IN:2789364..2795291	0.98135	-	unknown	726377
scaffold_0075:508250..510254	motif:TGCA	TSD:GGA	508247..508249	510255..510257	IN:508667..509837	0.94217	?	unknown	2314662		LG5:2814487..2823208	motif:TGCA	TSD:ATGAC	2814482..2814486	2823209..2823213	IN:2815887..2821808	0.98144	-	Copia	722827
scaffold_0075:640244..649183	motif:TGCA	TSD:GTTTT	640239..640243	649184..649188	IN:641745..647682	0.99467	+	Copia	205732		LG5:3118414..3127624	motif:TGCA	TSD:TTGAT	3118409..3118413	3127625..3127629	IN:3121942..3124084	0.99153	+	unknown	327623
scaffold_0076:906281..915017	motif:TGCA	TSD:TAAAC	906276..906280	915018..915022	IN:907680..913617	0.98572	-	Copia	554527		LG5:4877486..4886309	motif:TGCA	TSD:ATTAG	4877481..4877485	4886310..4886314	IN:4878751..4885044	0.99447	+	unknown	213480
scaffold_0076:1289952..1298689	motif:TGCA	TSD:TATGT	1289947..1289951	1298690..1298694	IN:1291352..1297289	0.98287	-	Copia	666487		LG5:5342036..5356205	motif:TGCA	TSD:AATG	5342032..5342035	5356206..5356209	IN:5342161..5356077	0.9375	+	unknown	2509944
scaffold_0076:1410444..1419383	motif:TGCA	TSD:CACCA	1410439..1410443	1419384..1419388	IN:1411945..1417882	0.994	-	Copia	231697		LG5:5406174..5415023	motif:TGCA	TSD:ATTTT	5406169..5406173	5415024..5415028	IN:5407631..5413566	0.9856	-	Copia	559232
scaffold_0076:1474005..1482944	motif:TGCA	TSD:GAACC	1474000..1474004	1482945..1482949	IN:1475506..1481443	0.99334	+	Copia	257298		LG5:5762431..5771225	motif:TGCA	TSD:GTGCA	5762426..5762430	5771226..5771230	IN:5763856..5769797	0.94258	-	Copia	2297580
scaffold_0079:684482..689698	motif:TGCA	TSD:AATAG	684477..684481	689699..689703	IN:684841..689339	0.96936	-	Gypsy	1203210		LG5:7170532..7176272	motif:TGCA	TSD:ATATA	7170525..7170529	7176273..7176277	IN:7170930..7175874	0.99242	+	Copia	293022
scaffold_0079:1014983..1017171	motif:TGCA	TSD:GAACT	1014978..1014982	1017172..1017176	IN:1015461..1016693	0.99582	-	Copia	161219		LG5:7238745..7243158	motif:TGCA	TSD:AGTC	7238741..7238744	7243159..7243162	IN:7239193..7242711	0.90179	+	Gypsy	4048580
scaffold_0081:348315..357053	motif:TGCA	TSD:ATAAC	348310..348314	357054..357058	IN:349715..355653	0.99429	-	Copia	220456		LG5:7531197..7533201	motif:TACT	TSD:ATATA	7531192..7531196	7533202..7533206	IN:7531393..7533005	0.9433	+	Copia	2267608
scaffold_0082:902446..911183	motif:TGCA	TSD:GTTAG	902441..902445	911184..911188	IN:903846..909783	0.9793	-	Copia	807347		LG5:8267673..8270878	motif:TGCA	TSD:TAAA	8267669..8267672	8270879..8270882	IN:8268156..8270395	0.95238	-	Gypsy	1892268
scaffold_0082:1408227..1417166	motif:TGCA	TSD:GTTTT	1408222..1408226	1417167..1417171	IN:1409728..1415665	0.99334	-	Copia	257298		LG5:8423356..8432366	motif:TGCA	TSD:GTAAT	8423351..8423355	8432367..8432371	IN:8424617..8431106	0.97147	+	unknown	1118723
scaffold_0083:275726..279224	motif:TGCA	TSD:AAACT	275721..275725	279225..279229	IN:275857..279094	0.9542	+	Copia	1817619		LG5:8636581..8645558	motif:TGCA	TSD:ACATA	8636576..8636580	8645559..8645563	IN:8638100..8644039	1	-	Copia	0
scaffold_0088:108096..116411	motif:TGCA	TSD:TTTAC	108091..108095	116412..116416	IN:109360..115147	0.91462	+	unknown	3486281		LG5:8864545..8867822	motif:TGCA	TSD:CCTT	8864541..8864544	8867823..8867826	IN:8865055..8867314	0.96863	-	Gypsy	1232498
scaffold_0088:640727..649666	motif:TGCA	TSD:GTATT	640722..640726	649667..649671	IN:642228..648165	0.998	+	Copia	77026		LG5:9734719..9741442	motif:TGCA	TSD:GCTAC	9734714..9734718	9741443..9741447	IN:9735928..9740233	0.94793	+	Gypsy	2075608
scaffold_0089:49510..62238	motif:TGCA	TSD:CAAAC	49505..49509	62239..62243	IN:50765..60984	0.92834	+	unknown	2896863		LG5:12477360..12482605	motif:TGCA	TSD:ATGCT	12477355..12477359	12482606..12482610	IN:12477733..12482219	0.93523	+	Gypsy	2605346
scaffold_0089:875729..880934	motif:TGCA	TSD:CCATA	875724..875728	880935..880939	IN:876058..880602	0.95783	+	Gypsy	1669305		LG5:18213153..18222518	motif:TGCA	TSD:AAACC	18213148..18213152	18222519..18222523	IN:18216706..18218966	0.99972	-	unknown	10771
scaffold_0090:744110..749351	motif:TGCA	TSD:AAAG	744106..744109	749352..749355	IN:744467..748998	0.90884	-	Gypsy	3738245		LG5:18213153..18222518	motif:TGCA	TSD:GGTTT	18213148..18213152	18222519..18222523	IN:18216706..18218966	0.99972	?	unknown	10771
scaffold_0093:643150..648404	motif:TGTA	TSD:TGCTT	643145..643149	648405..648409	IN:643542..648012	0.96939	+	Gypsy	1202007		LG6:273612..276275	motif:TGCA	TSD:GAGAC	273607..273611	276276..276280	IN:274090..275797	0.98536	+	Copia	568645
scaffold_0097:181043..185989	motif:TGCA	TSD:ATTTG	181038..181042	185990..185994	IN:181243..185789	0.965	+	unknown	1378577		LG6:610196..615709	motif:TGCA	TSD:CTAA	610192..610195	615710..615713	IN:610644..615259	0.91556	-	Gypsy	3445512
scaffold_0097:1313664..1322396	motif:TGCA	TSD:AAACC	1313659..1313663	1322397..1322401	IN:1315064..1320997	0.99215	-	Copia	303514		LG6:1374583..1377651	motif:TGTA	TSD:ACTTT	1374578..1374582	1377652..1377656	IN:1375028..1377206	0.97978	-	unknown	788368
scaffold_0098:643980..652919	motif:TGCA	TSD:TACCC	643975..643979	652920..652924	IN:645481..651418	0.99667	+	Copia	128362		LG6:2759614..2768550	motif:TGCA	TSD:GGGTC	2759609..2759613	2768551..2768555	IN:2761116..2767048	0.99933	-	Copia	25781
scaffold_0099:64642..73581	motif:TGCA	TSD:ATTAT	64637..64641	73582..73586	IN:66143..72080	0.99268	-	Copia	282921		LG6:4037844..4044329	motif:TGCA	TSD:TATAT	4037839..4037843	4044330..4044334	IN:4039107..4043066	0.98812	+	unknown	460581
scaffold_0100:1276849..1282001	motif:TGCA	TSD:ATATA	1276844..1276848	1282002..1282006	IN:1277164..1281685	0.92744	-	Gypsy	2935160		LG6:4174056..4182997	motif:TGCA	TSD:GTCTT	4174051..4174055	4182998..4183002	IN:4175558..4181495	0.99933	-	Copia	25781
scaffold_0101:217040..221671	motif:TGCA	TSD:GATAC	217035..217039	221672..221676	IN:217330..221391	0.91034	+	Copia	3672645		LG6:4932894..4941507	motif:TGCA	TSD:AAGGC	4932889..4932893	4941508..4941512	IN:4934230..4940169	0.97384	+	Copia	1024120
scaffold_0101:1285313..1294050	motif:TGCA	TSD:CAATA	1285308..1285312	1294051..1294055	IN:1286713..1292650	0.99643	-	Copia	137636		LG6:5374492..5377778	motif:TGCA	TSD:TGGT	5374488..5374491	5377779..5377782	IN:5375112..5377158	0.99355	+	Gypsy	249150
scaffold_0102:166653..171954	motif:TGTA	TSD:TTAAA	166648..166652	171955..171959	IN:167043..171564	0.98718	+	Gypsy	497340		LG6:10230554..10239490	motif:TGCA	TSD:CCTCC	10230549..10230553	10239491..10239495	IN:10232056..10237988	0.99867	+	Copia	51199
scaffold_0103:367332..373101	motif:TGCA	TSD:TTTA	367328..367331	373102..373105	IN:367863..372580	0.93974	-	Gypsy	2416110		LG6:10506925..10510159	motif:TGCA	TSD:CCTTT	10506920..10506924	10510160..10510164	IN:10507380..10509704	0.99781	+	Copia	84354
scaffold_0103:508683..517622	motif:TGCA	TSD:AGAAC	508678..508682	517623..517627	IN:510184..516121	0.99334	+	Copia	257298		LG6:10651804..10656949	motif:TGCA	TSD:TATT	10651800..10651803	10656950..10656953	IN:10651964..10656789	0.94375	+	Copia	2248891
scaffold_0103:999997..1008936	motif:TGCA	TSD:CAACA	999992..999996	1008937..1008941	IN:1001498..1007435	0.996	+	Copia	154258		LG6:11443930..11449029	motif:TGCA	TSD:ATTTC	11443925..11443929	11449030..11449034	IN:11444433..11448526	0.98807	+	unknown	462535
scaffold_0106:453389..462127	motif:TGCA	TSD:CCTAT	453384..453388	462128..462132	IN:454789..460727	0.98146	+	Copia	722039		LG6:13411327..13420052	motif:TGCA	TSD:TAAAT	13411322..13411326	13420053..13420057	IN:13412599..13418780	0.99764	+	unknown	90912
scaffold_0107:751511..754226	motif:TGTA	TSD:ATGTT	751506..751510	754227..754231	IN:751955..753782	0.9955	+	unknown	173598		LG6:14879747..14888601	motif:TGCA	TSD:GATTC	14879742..14879746	14888602..14888606	IN:14881205..14887143	0.99931	+	Copia	26551
scaffold_0109:382168..391108	motif:TGCA	TSD:ACCGC	382163..382167	391109..391113	IN:383670..389607	0.99268	+	Copia	282921		LG7:972831..975890	motif:TGTA	TSD:CTGAA	972826..972830	975891..975895	IN:973277..975444	0.98879	+	Gypsy	434408
scaffold_0111:179035..187772	motif:TGCA	TSD:GTTTG	179030..179034	187773..187777	IN:180435..186372	0.99714	-	Copia	110210		LG7:1522762..1528525	motif:TGCA	TSD:CAGG	1522758..1522761	1528526..1528529	IN:1523283..1528004	0.99232	+	Gypsy	296907
scaffold_0111:663360..672099	motif:TGCA	TSD:ATATG	663355..663359	672100..672104	IN:664760..670698	0.99215	-	Copia	303514		LG7:2400234..2406002	motif:TGCA	TSD:TATA	2400230..2400233	2406003..2406006	IN:2400764..2405472	0.94151	+	Gypsy	2342181
scaffold_0111:707927..712616	motif:TGCA	TSD:ATTAT	707922..707926	712617..712621	IN:708207..712336	0.90747	+	unknown	3798291		LG7:6323980..6332717	motif:TGCA	TSD:TCTTT	6323975..6323979	6332718..6332722	IN:6325379..6331318	0.99571	-	Copia	165474
scaffold_0111:767433..776372	motif:TGCA	TSD:ATGAG	767428..767432	776373..776377	IN:768934..774871	0.99067	+	Copia	361097		LG7:7258613..7267550	motif:TGCA	TSD:ACGTG	7258608..7258612	7267551..7267555	IN:7260116..7266047	0.99668	-	Copia	127976
scaffold_0112:396682..405418	motif:TGCA	TSD:GCTAT	396677..396681	405419..405423	IN:398081..404018	0.99714	-	Copia	110210		LG7:7407760..7410474	motif:TGTA	TSD:TTAGG	7407755..7407759	7410475..7410479	IN:7408204..7410030	0.99775	+	unknown	86669
scaffold_0113:663836..672478	motif:TGCA	TSD:TAATT	663831..663835	672479..672483	IN:665190..671123	0.96758	+	Copia	1274676		LG7:7935614..7944488	motif:TGCA	TSD:AAAA	7935609..7935612	7944489..7944492	IN:7936865..7943222	0.94071	-	unknown	2375572
scaffold_0114:716435..725172	motif:TGCA	TSD:GGAGC	716430..716434	725173..725177	IN:717835..723772	0.97573	-	Copia	948899		LG7:8578861..8587695	motif:TGCA	TSD:GATGG	8578856..8578860	8587696..8587700	IN:8580314..8586242	0.99174	-	Copia	319455
scaffold_0115:414409..423153	motif:TGCA	TSD:ATTTA	414404..414408	423154..423158	IN:415815..421753	0.98294	-	Copia	663732		LG7:9048890..9057865	motif:TGCA	TSD:GTCTC	9048885..9048889	9057866..9057870	IN:9050154..9056613	0.97231	-	unknown	1085158
scaffold_0117:1057370..1066308	motif:TGCA	TSD:ATCTC	1057365..1057369	1066309..1066313	IN:1058871..1064808	0.99734	+	Copia	102490		LG7:9106025..9114966	motif:TGCA	TSD:GCCCC	9106020..9106024	9114967..9114971	IN:9107527..9113464	0.99534	-	Copia	179790
scaffold_0119:927216..931814	motif:TGCA	TSD:CACCC	927211..927215	931815..931819	IN:927532..931498	0.92089	-	Copia	3215424		LG7:9812816..9825182	motif:TGCA	TSD:GGGAC	9812811..9812815	9825183..9825187	IN:9814075..9823934	0.92534	-	Copia	3024719
scaffold_0119:971471..980461	motif:TGCA	TSD:TAAAT	971466..971470	980462..980466	IN:972930..979011	0.90115	-	Copia	4076919		LG7:9943186..9952134	motif:TGCA	TSD:CATTT	9943181..9943185	9952135..9952139	IN:9944448..9950875	0.96358	-	unknown	1435923
scaffold_0121:511172..520111	motif:TGCA	TSD:GGCAT	511167..511171	520112..520116	IN:512673..518610	0.99667	+	Copia	128362		LG7:10025840..10034592	motif:TGCA	TSD:GAATG	10025835..10025839	10034593..10034597	IN:10027246..10033185	0.99929	+	Copia	27321
scaffold_0122:140742..143757	motif:TGCA	TSD:CATTT	140737..140741	143758..143762	IN:141165..143334	0.97636	+	unknown	923869		LG7:10042007..10050957	motif:TGCA	TSD:ATGTG	10042002..10042006	10050958..10050962	IN:10043512..10049452	0.9907	+	Copia	359929
scaffold_0122:1056341..1065055	motif:TGCA	TSD:TAATA	1056336..1056340	1065056..1065060	IN:1056653..1064744	0.94872	-	Gypsy	2042975		LG7:10099307..10108422	motif:TGCA	TSD:GAATA	10099302..10099306	10108423..10108427	IN:10100896..10106832	0.99434	+	Copia	218518
scaffold_0123:515977..524715	motif:TGCA	TSD:CATTC	515972..515976	524716..524720	IN:517377..523315	0.9843	-	Copia	610256		LG7:10163967..10172898	motif:TGCA	TSD:CACTT	10163962..10163966	10172899..10172903	IN:10165467..10171396	0.99268	+	Copia	282921
scaffold_0124:348090..357030	motif:TGCA	TSD:CTTTC	348085..348089	357031..357035	IN:349592..355529	0.98069	-	Copia	752421		LG7:10541857..10551189	motif:TGCA	TSD:TGATC	10541852..10541856	10551190..10551194	IN:10545396..10547648	0.99915	?	unknown	32711
scaffold_0126:559533..564626	motif:TGCA	TSD:TATAC	559528..559532	564627..564631	IN:559730..564429	0.97462	+	Copia	993053		LG7:11152020..11160773	motif:TGCA	TSD:ATACT	11152015..11152019	11160774..11160778	IN:11153427..11159366	1	+	Copia	0
scaffold_0128:400478..405305	motif:TGCA	TSD:GAGAG	400473..400477	405306..405310	IN:400693..405090	0.94419	+	unknown	2230601		LG7:11645072..11654230	motif:TGCA	TSD:TTCTT	11645067..11645071	11654231..11654235	IN:11648623..11650683	0.95429	+	unknown	1813933
scaffold_0129:454333..463272	motif:TGCA	TSD:AAATA	454328..454332	463273..463277	IN:455834..461771	0.99467	+	Copia	205732		LG7:11879688..11888665	motif:TGCA	TSD:ATATG	11879683..11879687	11888666..11888670	IN:11880952..11887403	0.93829	-	unknown	2476816
scaffold_0131:481958..487260	motif:TGTA	TSD:GACCC	481953..481957	487261..487265	IN:482350..486868	0.95408	+	Gypsy	1822535		LG7:12038106..12047048	motif:TGCA	TSD:GATGA	12038101..12038105	12047049..12047053	IN:12039608..12045546	0.99268	+	Copia	282921
scaffold_0132:168077..177304	motif:TGCA	TSD:GTATC	168072..168076	177305..177309	IN:169657..175725	0.95894	-	Copia	1624105		LG7:13822053..13831033	motif:TGCA	TSD:AAAGA	13822048..13822052	13831034..13831038	IN:13823315..13829771	0.98654	-	unknown	522394
scaffold_0132:316429..325167	motif:TGCA	TSD:GTAAC	316424..316428	325168..325172	IN:317829..323767	0.99786	+	Copia	82425		LG7:14090668..14099522	motif:TGCA	TSD:AAGCT	14090663..14090667	14099523..14099527	IN:14092126..14098064	1	-	Copia	0
scaffold_0132:839239..847976	motif:TGCA	TSD:AAAAT	839234..839238	847977..847981	IN:840639..846576	0.99643	-	Copia	137636		LG7:14235477..14244331	motif:TGCA	TSD:CATAT	14235472..14235476	14244332..14244336	IN:14236935..14242873	1	+	Copia	0
scaffold_0134:70165..75509	motif:TGCA	TSD:TGAC	70161..70164	75510..75513	IN:70633..75041	0.97436	-	Gypsy	1003405		LG7:14461482..14470383	motif:TGCA	TSD:GTTTT	14461477..14461481	14470384..14470388	IN:14462744..14469132	0.97306	-	unknown	1055221
scaffold_0136:470330..479067	motif:TGCA	TSD:GTCCT	470325..470329	479068..479072	IN:471730..477667	0.98358	-	Copia	638554		LG7:14649775..14658750	motif:TGCA	TSD:CCCTT	14649770..14649774	14658751..14658755	IN:14651036..14657489	0.99841	-	unknown	61219
scaffold_0136:651891..660629	motif:TGCA	TSD:AAGAT	651886..651890	660630..660634	IN:653291..659229	1	-	Copia	0		LG7:15053023..15058181	motif:TGCA	TSD:TATT	15053019..15053022	15058182..15058185	IN:15053182..15058022	0.91824	+	Copia	3329591
scaffold_0140:386094..391092	motif:TGCA	TSD:ATGGG	386089..386093	391093..391097	IN:386548..390638	0.95374	+	unknown	1836468		LG7:15139270..15144414	motif:TGCA	TSD:GATGC	15139265..15139269	15144415..15144419	IN:15139585..15144100	0.92381	-	Gypsy	3090145
scaffold_0143:410373..419313	motif:TGCA	TSD:GATAC	410368..410372	419314..419318	IN:411875..417812	0.98535	+	Copia	569037		LG7:15925702..15934553	motif:TGCA	TSD:TTTTT	15925697..15925701	15934555..15934559	IN:15926953..15933300	0.95538	-	unknown	1769323
scaffold_0143:552049..557557	motif:TGCA	TSD:ACATA	552044..552048	557558..557562	IN:552243..557363	0.94845	+	unknown	2054123		LG7:16552930..16557876	motif:TGCA	TSD:AAAAG	16552925..16552929	16557877..16557881	IN:16553365..16557441	0.92414	+	Copia	3076021
scaffold_0145:866136..875075	motif:TGCA	TSD:GTAAT	866131..866135	875076..875080	IN:867637..873574	0.99201	+	Copia	308956		LG7:19442236..19451382	motif:TGCA	TSD:AACAT	19442231..19442235	19451383..19451387	IN:19443840..19449778	0.99688	+	Copia	120250
scaffold_0146:249718..258705	motif:TGCA	TSD:CGCTT	249713..249717	258706..258710	IN:250980..257443	0.99525	-	unknown	183273		LG7:19695293..19697392	motif:TGCA	TSD:TTCAT	19695288..19695292	19697393..19697397	IN:19695612..19697065	0.90854	+	unknown	3751383
scaffold_0146:380234..384600	motif:TGCA	TSD:AATT	380230..380233	384601..384604	IN:381062..383769	0.91456	-	unknown	3488886		LG7:19739491..19744208	motif:TGTA	TSD:GTTTT	19739486..19739490	19744209..19744213	IN:19739850..19743848	0.93056	-	Copia	2802612
scaffold_0146:445801..454538	motif:TGCA	TSD:TTATA	445796..445800	454539..454543	IN:447201..453138	0.99571	-	Copia	165474		LG7:21441305..21446265	motif:TGCA	TSD:AGATG	21441300..21441304	21446266..21446270	IN:21441618..21445951	0.93631	-	unknown	2559917
scaffold_0146:674227..682289	motif:TGCA	TSD:AAAT	674223..674226	682290..682293	IN:674589..681928	0.94475	-	Copia	2207341		LG7:22925180..22933954	motif:TGCA	TSD:GTATT	22925175..22925179	22933955..22933959	IN:22926597..22932537	1	+	Copia	0
scaffold_0146:736894..745631	motif:TGCA	TSD:CTGAT	736889..736893	745632..745636	IN:738294..744231	0.98715	-	Copia	498514		LG7:23763584..23772438	motif:TGCA	TSD:ATATA	23763579..23763583	23772439..23772443	IN:23765042..23770980	0.99863	-	Copia	52740
scaffold_0147:764035..769798	motif:TGCA	TSD:CAGG	764031..764034	769799..769802	IN:764556..769277	0.98081	+	Gypsy	747684		LG7:26664157..26673007	motif:TGCA	TSD:AAATA	26664152..26664156	26673008..26673012	IN:26665614..26671552	0.99863	+	Copia	52740
scaffold_0148:208863..217601	motif:TGCA	TSD:AGTAC	208858..208862	217602..217606	IN:210264..216201	0.99429	-	Copia	220456		LG7:31946516..31955460	motif:TGCA	TSD:ATGCC	31946511..31946515	31955461..31955465	IN:31948019..31953957	0.99734	-	Copia	102490
scaffold_0148:292828..298591	motif:TGCA	TSD:CTAT	292824..292827	298592..298595	IN:293349..298070	0.95969	+	Gypsy	1593604		LG7:33734636..33740001	motif:TGTA	TSD:TTCTC	33734631..33734635	33740002..33740006	IN:33735058..33739579	1	-	Gypsy	0
scaffold_0149:520268..529208	motif:TGCA	TSD:ATATC	520263..520267	529209..529213	IN:521770..527707	0.98071	-	Copia	751631		LG8:2648136..2652785	motif:TGCA	TSD:AGATT	2648131..2648135	2652786..2652790	IN:2648452..2652466	0.925	-	Copia	3039246
scaffold_0150:435075..440595	motif:TGCA	TSD:ACTAC	435070..435074	440596..440600	IN:435206..440463	0.91667	-	unknown	3397443		LG8:2664730..2669979	motif:TGCA	TSD:TTCAA	2664725..2664729	2669980..2669984	IN:2665094..2669616	0.96703	+	Gypsy	1296794
scaffold_0152:420440..429178	motif:TGCA	TSD:TTTAC	420435..420439	429179..429183	IN:421840..427778	0.99857	-	Copia	55053		LG8:3472639..3477620	motif:TGCA	TSD:CTGTC	3472634..3472638	3477621..3477625	IN:3472996..3477263	0.97199	+	Gypsy	1097940
scaffold_0152:506480..515209	motif:TGCA	TSD:GTGGT	506475..506479	515210..515214	IN:507880..513817	0.97288	-	Copia	1062403		LG8:4770235..4775247	motif:TGCA	TSD:AAAAT	4770230..4770234	4775248..4775252	IN:4770452..4775030	0.92166	-	unknown	3182335
scaffold_0152:770258..778996	motif:TGCA	TSD:CTTGC	770253..770257	778997..779001	IN:771658..777596	0.99714	-	Copia	110210		LG8:5055063..5063885	motif:TGCA	TSD:CTATC	5055058..5055062	5063886..5063890	IN:5056502..5062447	0.97776	+	Copia	868324
scaffold_0152:781484..790724	motif:TGCA	TSD:CTCCT	781479..781483	790725..790729	IN:785018..787176	0.94341	+	unknown	2263031		LG8:5123048..5131889	motif:TGCA	TSD:AAGTC	5123043..5123047	5131890..5131894	IN:5124495..5130434	0.97938	+	Copia	804183
scaffold_0152:796271..805009	motif:TGCA	TSD:TTATC	796266..796270	805010..805014	IN:797672..803610	0.98859	-	Copia	442219		LG8:5731980..5740907	motif:TGCA	TSD:ATATG	5731975..5731979	5740908..5740912	IN:5733481..5739406	0.99334	-	Copia	257298
scaffold_0153:302239..307479	motif:TGCA	TSD:CTCTT	302234..302238	307480..307484	IN:302592..307111	0.94309	-	Gypsy	2276347		LG8:5749482..5758256	motif:TGCA	TSD:CTCAC	5749477..5749481	5758257..5758261	IN:5750899..5756839	1	-	Copia	0
scaffold_0154:614849..619562	motif:TGCA	TSD:ATTTT	614844..614848	619563..619567	IN:615005..619407	0.91667	-	Copia	3397443		LG8:5760593..5766356	motif:TGCA	TSD:CTAT	5760589..5760592	5766357..5766360	IN:5761114..5765835	0.96161	-	Gypsy	1515669
scaffold_0157:424812..433761	motif:TGCA	TSD:AAACT	424807..424811	433762..433766	IN:426314..432251	0.98081	-	Copia	747684		LG8:5785854..5790831	motif:TGCA	TSD:TAACT	5785849..5785853	5790832..5790836	IN:5786052..5790632	0.93467	-	unknown	2628930
scaffold_0158:116448..121961	motif:TGCA	TSD:CTAA	116444..116447	121962..121965	IN:116896..121511	0.91556	-	Gypsy	3445512		LG8:5799555..5808412	motif:TGCA	TSD:TTAGT	5799550..5799554	5808413..5808417	IN:5800824..5807141	0.978	-	unknown	858812
scaffold_0160:330407..335619	motif:TGTA	TSD:TTAGT	330402..330406	335620..335624	IN:330803..335223	0.92929	-	Gypsy	2856492		LG8:6333728..6340288	motif:TGCA	TSD:TTTTG	6333723..6333727	6340289..6340293	IN:6334206..6339810	0.9728	+	unknown	1065596
scaffold_0160:403748..412745	motif:TGCA	TSD:GGACA	403743..403747	412746..412750	IN:405011..411481	0.97706	+	unknown	896083		LG8:6350974..6360202	motif:TGCA	TSD:GTATC	6350969..6350973	6360203..6360207	IN:6352554..6358623	0.95768	-	Copia	1675419
scaffold_0160:498015..502678	motif:TGCA	TSD:ACCTA	498010..498014	502679..502683	IN:498289..502401	0.93502	+	unknown	2614188		LG8:6499119..6508053	motif:TGCA	TSD:GTAAC	6499114..6499118	6508054..6508058	IN:6500620..6506552	0.998	+	Copia	77026
scaffold_0160:521001..530416	motif:TGCA	TSD:AGAAT	520996..521000	530417..530421	IN:524663..526766	0.96815	-	unknown	1251772		LG8:7093808..7102559	motif:TGCA	TSD:AAAAC	7093803..7093807	7102560..7102564	IN:7095215..7101152	0.99361	-	Copia	246822
scaffold_0163:21481..26447	motif:TGCA	TSD:TATTC	21476..21480	26448..26452	IN:21914..26012	0.91724	-	unknown	3372791		LG8:8024937..8033848	motif:TGCA	TSD:ATATT	8024932..8024936	8033849..8033853	IN:8026437..8032347	0.99134	+	Copia	335015
scaffold_0164:112352..121089	motif:TGCA	TSD:GTTAT	112347..112351	121090..121094	IN:113752..119689	0.99215	-	Copia	303514		LG8:8234314..8239444	motif:TGCA	TSD:ACAAG	8234309..8234313	8239445..8239449	IN:8234626..8239131	0.94569	-	Gypsy	2168338
scaffold_0164:281341..290078	motif:TGCA	TSD:TGCGT	281336..281340	290079..290083	IN:282741..288678	0.99714	-	Copia	110210		LG8:9451837..9460700	motif:TGCA	TSD:GGTAA	9451832..9451836	9460701..9460705	IN:9453303..9459241	0.96606	-	Copia	1335844
scaffold_0164:292771..301710	motif:TGCA	TSD:ACTTG	292766..292770	301711..301715	IN:294272..300209	0.99534	-	Copia	179790		LG8:9531373..9540270	motif:TGCA	TSD:GAGGA	9531368..9531372	9540271..9540275	IN:9532635..9539008	0.97147	-	unknown	1118723
scaffold_0164:374476..383416	motif:TGCA	TSD:GAATT	374471..374475	383417..383421	IN:375978..381915	0.99068	-	Copia	360707		LG8:10437477..10442806	motif:TGCA	TSD:AGGTG	10437472..10437476	10442807..10442811	IN:10437673..10442611	0.94898	-	unknown	2032243
scaffold_0164:541649..549859	motif:TGCA	TSD:GATTT	541644..541648	549860..549864	IN:541841..549667	0.92188	-	Copia	3172888		LG8:10803080..10808072	motif:TGCA	TSD:GTTTG	10803075..10803079	10808073..10808077	IN:10803539..10807615	0.93464	-	unknown	2630194
scaffold_0164:789728..798465	motif:TGCA	TSD:GTGAC	789723..789727	798466..798470	IN:791128..797065	0.99571	+	Copia	165474		LG8:10971595..10976393	motif:TGCA	TSD:GTAAC	10971590..10971594	10976394..10976398	IN:10973014..10974974	0.99366	-	Gypsy	244883
scaffold_0164:801166..810106	motif:TGCA	TSD:GTTTT	801161..801165	810107..810111	IN:802667..808604	0.99467	-	Copia	205732		LG8:12317280..12321977	motif:TGCA	TSD:TTCTA	12317275..12317279	12321978..12321982	IN:12317587..12321671	0.90228	+	Copia	4026903
scaffold_0166:219310..222306	motif:TGTA	TSD:ATGAT	219305..219309	222307..222311	IN:219725..221891	0.98317	-	Gypsy	654681		LG8:14430209..14435366	motif:TGCA	TSD:ATATA	14430204..14430208	14435367..14435371	IN:14430524..14435050	0.9306	-	Gypsy	2800917
scaffold_0167:510360..514566	motif:TGCA	TSD:CCTGC	510355..510359	514567..514571	IN:510566..514361	0.95146	-	unknown	1930077		LG8:14717320..14721913	motif:TGCA	TSD:ATAGA	14717315..14717319	14721914..14721918	IN:14717606..14721629	0.96167	-	Copia	1513237
scaffold_0169:100644..109381	motif:TGCA	TSD:GATTT	100639..100643	109382..109386	IN:102044..107981	0.99072	+	Copia	359150		LG8:15094360..15103303	motif:TGCA	TSD:TCAAT	15094355..15094359	15103304..15103308	IN:15095863..15101800	0.99535	+	Copia	179403
scaffold_0172:221145..222662	motif:TGCA	TSD:TGTAC	221140..221144	222663..222667	IN:221397..222412	0.9127	-	unknown	3569735		LG8:16340077..16342802	motif:TATA	TSD:ATATA	16340070..16340074	16342805..16342809	IN:16340527..16342352	0.9933	-	Gypsy	258850
scaffold_0172:627191..636131	motif:TGCA	TSD:ATATA	627186..627190	636132..636136	IN:628692..634629	0.99401	-	Copia	231310		LG8:17737847..17746788	motif:TGCA	TSD:GTTCC	17737842..17737846	17746789..17746793	IN:17739348..17745287	1	-	Copia	0
scaffold_0180:406134..410753	motif:TGCA	TSD:ATCTT	406129..406133	410754..410758	IN:406420..410466	0.9654	-	Copia	1362444		LG9:599468..608404	motif:TGCA	TSD:CGATT	599463..599467	608405..608409	IN:600967..606904	0.994	+	Copia	231697
scaffold_0180:414345..418881	motif:TGCA	TSD:GATTT	414340..414344	418882..418886	IN:414613..418612	0.94796	-	Copia	2074368		LG9:698417..703414	motif:TGCA	TSD:GTTTT	698412..698416	703415..703419	IN:698871..702961	0.96696	+	unknown	1299610
scaffold_0181:72360..81299	motif:TGCA	TSD:ATAGA	72355..72359	81300..81304	IN:73861..79798	0.98934	+	Copia	412942		LG9:959469..968396	motif:TGCA	TSD:ACCTA	959464..959468	968397..968401	IN:960727..967136	0.97383	-	unknown	1024519
scaffold_0181:373772..378930	motif:TGCA	TSD:TTTAC	373767..373771	378931..378935	IN:374135..378570	0.93113	-	Copia	2778462		LG9:969429..978447	motif:TGCA	TSD:TTTGC	969424..969428	978448..978452	IN:970974..976902	0.9877	-	unknown	476999
scaffold_0181:554673..560387	motif:TGCA	TSD:ATTAT	554668..554672	560388..560392	IN:555067..559995	0.95685	-	unknown	1709271		LG9:1000409..1008264	motif:TGCA	TSD:TGGAC	1000404..1000408	1008265..1008269	IN:1001670..1007003	0.98573	+	unknown	554135
scaffold_0185:421374..424085	motif:TGTA	TSD:TTTTT	421366..421370	424087..424091	IN:421817..423642	0.99546	-	Gypsy	175146		LG9:1382078..1390751	motif:TGCA	TSD:CATCT	1382073..1382077	1390752..1390756	IN:1383442..1389377	0.96943	+	Copia	1200403
scaffold_0187:413984..422721	motif:TGCA	TSD:CCCTT	413979..413983	422722..422726	IN:415384..421321	0.995	-	Copia	192952		LG9:1597784..1606481	motif:TGCA	TSD:TATAC	1597779..1597783	1606482..1606486	IN:1599183..1605081	0.96357	+	Copia	1436327
scaffold_0187:452332..457508	motif:TGCA	TSD:GATGC	452327..452331	457509..457513	IN:452835..457004	0.98611	+	unknown	539240		LG9:1611417..1620351	motif:TGCA	TSD:TCCTG	1611412..1611416	1620352..1620356	IN:1612919..1618849	0.99933	+	Copia	25781
scaffold_0187:651789..656914	motif:TGCA	TSD:TATT	651785..651788	656915..656918	IN:651944..656755	0.91824	+	Copia	3329591		LG9:1972439..1981277	motif:TGCA	TSD:CTTTC	1972434..1972438	1981278..1981282	IN:1973890..1979826	0.98346	-	Copia	643273
scaffold_0188:370974..377407	motif:TGCA	TSD:GATGC	370969..370973	377408..377412	IN:371166..377215	0.92228	+	Copia	3155720		LG9:2467797..2476794	motif:TGCA	TSD:ATAGA	2467792..2467796	2476795..2476799	IN:2469058..2475533	0.98573	-	unknown	554135
scaffold_0189:104106..113073	motif:TGCA	TSD:GTTTG	104101..104105	113074..113078	IN:105370..111809	0.99604	-	unknown	152711		LG9:2780091..2789322	motif:TGCA	TSD:AACAG	2780086..2780090	2789323..2789327	IN:2783655..2785758	0.99832	-	unknown	64688
scaffold_0189:357659..366623	motif:TGCA	TSD:ATATT	357654..357658	366624..366628	IN:358923..365359	0.99288	+	unknown	275154		LG9:2780091..2789322	motif:TGCA	TSD:CTGTT	2780086..2780090	2789323..2789327	IN:2783655..2785758	0.99832	?	unknown	64688
scaffold_0189:676186..685149	motif:TGCA	TSD:GTTTA	676181..676185	685150..685154	IN:677450..683890	0.98734	+	unknown	491080		LG9:3086440..3095165	motif:TGCA	TSD:CCATC	3086435..3086439	3095166..3095170	IN:3087837..3093764	0.97074	-	Copia	1147925
scaffold_0194:333..7274	motif:TGCA	TSD:CAAA	329..332	7275..7278	IN:1143..6460	0.9092	+	Gypsy	3722487		LG9:3534687..3539937	motif:TGCA	TSD:ACATT	3534682..3534686	3539938..3539942	IN:3535043..3539581	0.98876	+	Gypsy	435580
scaffold_0194:182432..197120	motif:TGCA	TSD:TTTAT	182427..182431	197121..197125	IN:183022..196530	0.93581	+	unknown	2580940		LG9:3797651..3799136	motif:TGCA	TSD:AGAG	3797647..3797650	3799137..3799140	IN:3797806..3798983	0.94194	-	unknown	2324249
scaffold_0194:628986..637927	motif:TGCA	TSD:GTGAT	628981..628985	637928..637932	IN:630489..636426	0.99202	-	Copia	308568		LG9:3828786..3831606	motif:TGTA	TSD:TCGTC	3828781..3828785	3831607..3831611	IN:3829230..3831162	0.9955	+	Gypsy	173598
scaffold_0195:355045..367357	motif:TGCA	TSD:GATTT	355040..355044	367358..367362	IN:355477..366920	0.90183	-	unknown	4046810		LG9:3993123..4001640	motif:TGCA	TSD:GATGG	3993118..3993122	4001641..4001645	IN:3994417..4000346	0.97604	+	Copia	936580
scaffold_0196:7878..13176	motif:TGCA	TSD:CATTT	7873..7877	13177..13181	IN:8197..12856	0.925	-	Gypsy	3039246		LG9:4500365..4509304	motif:TGCA	TSD:GAGGA	4500360..4500364	4509305..4509309	IN:4501867..4507802	0.98935	+	unknown	412551
scaffold_0197:478623..487359	motif:TGCA	TSD:GTAAT	478618..478622	487360..487364	IN:480022..485959	0.98502	-	Copia	581985		LG9:5074175..5078005	motif:TGCA	TSD:CTTAT	5074170..5074174	5078006..5078010	IN:5074293..5077887	0.9322	+	Copia	2733183
scaffold_0198:492690..501426	motif:TGCA	TSD:ATTAC	492685..492689	501427..501431	IN:494089..500026	0.98787	-	Copia	470352		LG9:5845622..5854365	motif:TGCA	TSD:ATAGG	5845617..5845621	5854366..5854370	IN:5847024..5852963	0.99929	+	Copia	27321
scaffold_0201:231288..240377	motif:TGCA	TSD:TTCAT	231283..231287	240378..240382	IN:232549..239117	0.93112	+	unknown	2778886		LG9:5905297..5910069	motif:TGCA	TSD:AGAAT	5905292..5905296	5910070..5910074	IN:5905587..5909785	0.90411	-	Copia	3946087
scaffold_0201:499177..507913	motif:TGCA	TSD:CAATG	499172..499176	507914..507918	IN:500577..506514	0.98073	+	Copia	750842		LG9:7032031..7034792	motif:TGTA	TSD:AAAAC	7032026..7032030	7034793..7034797	IN:7032446..7034377	0.96867	+	unknown	1230892
scaffold_0202:402203..411142	motif:TGCA	TSD:CATTT	402198..402202	411143..411147	IN:403704..409641	0.98535	+	Copia	569037		LG9:8743100..8757856	motif:TGCA	TSD:AAGG	8743096..8743099	8757857..8757860	IN:8743252..8757704	0.96053	+	unknown	1559482
scaffold_0202:427607..433336	motif:TGCA	TSD:GAGCC	427602..427606	433337..433341	IN:428001..432942	0.96954	+	unknown	1195993		LG9:9384926..9393868	motif:TGCA	TSD:CTGAG	9384921..9384925	9393869..9393873	IN:9386428..9392366	1	-	Copia	0
scaffold_0203:523746..532483	motif:TGCA	TSD:CCCCT	523741..523745	532484..532488	IN:525146..531084	0.995	+	Copia	192952		LG9:12178171..12183357	motif:TGCA	TSD:GAAGA	12178166..12178170	12183358..12183362	IN:12178501..12183027	0.96667	+	Gypsy	1311280
scaffold_0206:111756..120956	motif:TGCA	TSD:ATTTC	111751..111755	120957..120961	IN:115317..117395	0.98374	?	unknown	632263		LG9:14060300..14064853	motif:TGCA	TSD:GGGAG	14060295..14060299	14064854..14064858	IN:14060611..14064543	0.93248	+	unknown	2721346
scaffold_0210:555299..562022	motif:TGCA	TSD:GCTAC	555294..555298	562023..562027	IN:556508..560813	0.95041	-	Gypsy	1973288		LG9:17088811..17094058	motif:TGCA	TSD:AAAG	17088807..17088810	17094059..17094062	IN:17089172..17093703	0.92818	+	Gypsy	2903667
scaffold_0212:25612..34350	motif:TGCA	TSD:GATGA	25607..25611	34351..34355	IN:27012..32950	0.99357	+	Copia	248374		LG9:17774286..17779415	motif:TGCA	TSD:ACATA	17774281..17774285	17779416..17779420	IN:17774766..17778934	0.98755	-	unknown	482865
scaffold_0213:466013..471235	motif:TGCA	TSD:CATTT	466008..466012	471236..471240	IN:466350..470904	0.90616	+	Gypsy	3855823		LG10:653940..658560	motif:TGCA	TSD:TACCT	653935..653939	658561..658565	IN:654197..658302	0.92248	-	unknown	3147139
scaffold_0220:274867..277628	motif:TGTA	TSD:AAAAC	274862..274866	277629..277633	IN:275282..277213	0.96627	+	unknown	1327385		LG10:863923..872863	motif:TGCA	TSD:GTTTC	863918..863922	872864..872868	IN:865424..871362	1	+	Copia	0
scaffold_0221:121390..126905	motif:TGCA	TSD:TGGGG	121385..121389	126906..126910	IN:121585..126709	0.93878	+	Copia	2456287		LG10:2223695..2230883	motif:TGCA	TSD:AGAT	2223691..2223694	2230884..2230887	IN:2223913..2230665	0.97248	+	unknown	1078369
scaffold_0222:22482..27625	motif:TGCA	TSD:GATGG	22477..22481	27626..27630	IN:22803..27303	0.9441	+	Gypsy	2234341		LG10:2752802..2757008	motif:TGCA	TSD:CCTGC	2752797..2752801	2757009..2757013	IN:2753007..2756802	0.95146	+	unknown	1930077
scaffold_0223:140263..149249	motif:TGCA	TSD:GTCGC	140258..140262	149250..149254	IN:141524..147988	0.98255	+	unknown	679085		LG10:3000822..3006125	motif:TGTA	TSD:TGTTT	3000817..3000821	3006126..3006130	IN:3001213..3005734	0.95908	+	Gypsy	1618409
scaffold_0225:298067..301133	motif:TGTA	TSD:TGATT	298062..298066	301134..301138	IN:298511..300689	0.98649	-	Gypsy	524352		LG10:4631919..4640777	motif:TGCA	TSD:GGGTC	4631914..4631918	4640778..4640782	IN:4633379..4639316	0.99658	+	Copia	131839
scaffold_0226:10660..19595	motif:TGCA	TSD:GGGTC	10655..10659	19596..19600	IN:12157..18094	0.99134	+	Copia	335015		LG10:6110442..6113703	motif:TGCA	TSD:CCAA	6110438..6110441	6113704..6113707	IN:6111050..6113095	0.95731	+	Gypsy	1690505
scaffold_0229:481543..486840	motif:TGCT	TSD:CTTTG	481538..481542	486841..486845	IN:481750..486633	0.92754	+	Copia	2930902		LG10:6866624..6875897	motif:TGCA	TSD:GTGAT	6866619..6866623	6875898..6875902	IN:6870180..6872342	0.99916	+	unknown	32326
scaffold_0232:436469..445670	motif:TGCA	TSD:GTTAA	436464..436468	445671..445675	IN:440036..442102	0.99187	?	unknown	314399		LG10:7281027..7298309	motif:TGCA	TSD:TCATT	7281022..7281026	7298310..7298314	IN:7282291..7297045	0.99763	+	Copia	91298
scaffold_0235:11179..20119	motif:TGCA	TSD:AAATT	11174..11178	20120..20124	IN:12680..18617	0.98202	+	Copia	699963		LG10:8455112..8459659	motif:TGCA	TSD:AGCTA	8455107..8455111	8459660..8459664	IN:8455399..8459372	0.96167	+	Copia	1513237
scaffold_0236:168812..174088	motif:TGCT	TSD:ACATA	168807..168811	174089..174093	IN:169005..173895	0.90674	+	Copia	3830337		LG10:8506604..8515457	motif:TGCA	TSD:CTTTA	8506599..8506603	8515458..8515462	IN:8508094..8514004	0	+	Copia	NA
scaffold_0237:209985..219274	motif:TGCA	TSD:AAACA	209980..209984	219275..219279	IN:213552..215712	0.94486	+	unknown	2202774		LG10:8925316..8934256	motif:TGCA	TSD:AATTC	8925311..8925315	8934257..8934261	IN:8926818..8932754	1	-	Copia	0
scaffold_0239:30669..39609	motif:TGCA	TSD:AAAAG	30664..30668	39610..39614	IN:32171..38108	0.9827	-	Copia	673179		LG10:9009866..9018806	motif:TGCA	TSD:TATTT	9009861..9009865	9018807..9018811	IN:9011368..9017305	0.98735	+	Copia	490688
scaffold_0241:182772..192015	motif:TGCA	TSD:GTCAT	182767..182771	192016..192020	IN:186251..188529	0.93691	-	unknown	2534709		LG10:9483143..9485890	motif:TGTA	TSD:AATAT	9483138..9483142	9485891..9485895	IN:9483558..9485475	0.93253	-	Gypsy	2719232
scaffold_0242:229485..238683	motif:TGCA	TSD:ATGGA	229480..229484	238684..238688	IN:230746..237421	0.91693	-	unknown	3386196		LG10:9561273..9570192	motif:TGCA	TSD:ATAAC	9561268..9561272	9570193..9570197	IN:9562770..9568700	0.95794	-	Copia	1664823
scaffold_0242:303303..312268	motif:TGCA	TSD:AAATT	303298..303302	312269..312273	IN:304568..311005	0.9337	+	unknown	2669826		LG10:10259266..10267933	motif:TGCA	TSD:ATTAC	10259261..10259265	10267934..10267938	IN:10260631..10266568	0.99048	-	Copia	368498
scaffold_0243:137223..146163	motif:TGCA	TSD:TCTTT	137218..137222	146164..146168	IN:138725..144662	0.98868	-	Copia	438704		LG10:10670209..10678946	motif:TGCA	TSD:ATACA	10670204..10670208	10678947..10678951	IN:10671609..10677544	0.99643	+	Copia	137636
scaffold_0246:330380..339118	motif:TGCA	TSD:CTTAT	330375..330379	339119..339123	IN:331780..337717	0.98574	+	Copia	553743		LG10:11886577..11891587	motif:TGCA	TSD:TGGGT	11886572..11886576	11891588..11891592	IN:11887036..11891127	0.92191	+	unknown	3171600
scaffold_0250:250392..254198	motif:TGCA	TSD:CTTAT	250387..250391	254199..254203	IN:250510..254080	0.94068	+	Copia	2376825		LG10:13862214..13867467	motif:TGCA	TSD:AAATG	13862209..13862213	13867468..13867472	IN:13862566..13867114	0.93768	-	Gypsy	2502392
scaffold_0251:43897..52828	motif:TGCA	TSD:AGGTG	43892..43896	52829..52833	IN:45156..51580	0.93725	+	unknown	2520435		LG10:15942927..15951904	motif:TGCA	TSD:ATAAT	15942922..15942926	15951905..15951909	IN:15944446..15950385	1	-	Copia	0
scaffold_0251:132168..141094	motif:TGCA	TSD:TAATT	132163..132167	141095..141099	IN:133657..139604	0.90556	-	unknown	3882213		LG11:448464..457586	motif:TGCA	TSD:TTGTT	448459..448463	457587..457591	IN:449960..456081	0.98472	+	unknown	593762
scaffold_0253:294812..303749	motif:TGCA	TSD:CAGTT	294807..294811	303750..303754	IN:296311..302248	0.99467	-	Copia	205732		LG11:583482..592403	motif:TGCA	TSD:CCCCT	583477..583481	592404..592408	IN:584982..590908	0.98935	+	Copia	412551
scaffold_0253:337677..346416	motif:TGCA	TSD:TATAT	337670..337674	346417..346421	IN:339079..345014	0.99143	-	Copia	331513		LG11:3285322..3291546	motif:TGCA	TSD:GATGC	3285317..3285321	3291547..3291551	IN:3285514..3291354	0.92746	-	Copia	2934309
scaffold_0266:105223..114163	motif:TGCA	TSD:GACTT	105218..105222	114164..114168	IN:106724..112661	0.99001	-	Copia	386813		LG11:4563653..4569160	motif:TGCA	TSD:ACATA	4563648..4563652	4569161..4569165	IN:4563847..4568966	0.95876	-	Copia	1631430
scaffold_0267:271160..275932	motif:TGCA	TSD:AGAAT	271155..271159	275933..275937	IN:271444..275642	0.90411	+	Copia	3946087		LG11:4711471..4720266	motif:TGCA	TSD:GATAC	4711466..4711470	4720267..4720271	IN:4712910..4718822	0.97379	-	Copia	1026113
scaffold_0270:98528..107468	motif:TGCA	TSD:GTAAA	98523..98527	107469..107473	IN:100030..105967	0.99268	+	Copia	282921		LG11:5177282..5190959	motif:TGCA	TSD:ATTGG	5177277..5177281	5190960..5190964	IN:5178550..5189690	0.96296	?	unknown	1460997
scaffold_0270:135403..144230	motif:TGCA	TSD:GCATA	135398..135402	144231..144235	IN:136665..142968	0.99128	-	unknown	337350		LG11:7592143..7597236	motif:TGCA	TSD:TATAC	7592138..7592142	7597237..7597241	IN:7592340..7597039	0.97462	+	unknown	993053
scaffold_0271:232594..241534	motif:TGCA	TSD:TAGGT	232589..232593	241535..241539	IN:234096..240033	0.98469	-	Copia	594939		LG11:7768557..7773656	motif:TGCA	TSD:ATCTA	7768552..7768556	7773657..7773661	IN:7769060..7773153	0.99405	-	unknown	229759
scaffold_0273:247971..254912	motif:TGCA	TSD:CCTAC	247966..247970	254913..254917	IN:249171..253712	1	+	Gypsy	0		LG11:8513245..8518072	motif:TGCA	TSD:GAGAG	8513240..8513244	8518073..8518077	IN:8513460..8517857	0.94419	+	unknown	2230601
scaffold_0277:171907..175099	motif:TGCA	TSD:AAAG	171903..171906	175100..175103	IN:172528..174478	0.94686	-	Gypsy	2119866		LG11:8924039..8932857	motif:TGCA	TSD:ATTAT	8924034..8924038	8932858..8932862	IN:8925467..8931429	0.95035	-	Copia	1975760
scaffold_0280:28085..36818	motif:TGCA	TSD:AATGT	28080..28084	36819..36823	IN:29485..35418	0.98074	-	Copia	750447		LG11:8988052..8992885	motif:TGCA	TSD:GTAAC	8988047..8988051	8992886..8992890	IN:8989474..8991463	0.99719	+	Gypsy	108280
scaffold_0280:127170..136145	motif:TGCA	TSD:ATATG	127165..127169	136146..136150	IN:128432..134881	0.9375	+	unknown	2509944		LG11:9375834..9379107	motif:TGCA	TSD:ATAT	9375830..9375833	9379108..9379111	IN:9376451..9378490	0.96272	+	Gypsy	1470709
scaffold_0282:221326..229664	motif:TGCA	TSD:AATTT	221321..221325	229665..229669	IN:222583..228412	0.92607	+	unknown	2993555		LG11:9959145..9967818	motif:TGCA	TSD:ATCTC	9959140..9959144	9967819..9967823	IN:9960512..9966451	0.99781	+	Copia	84354
scaffold_0288:153017..154606	motif:TGCA	TSD:CAAAT	153012..153016	154607..154611	IN:153471..154152	1	?	unknown	0		LG11:10869691..10875035	motif:TGCA	TSD:TGAC	10869687..10869690	10875036..10875039	IN:10870159..10874567	0.97436	+	Gypsy	1003405
scaffold_0291:52204..60583	motif:TGCA	TSD:TTTGT	52199..52203	60584..60588	IN:53144..59643	0.98936	+	Copia	412161		LG11:13698382..13707329	motif:TGCA	TSD:GGGGT	13698377..13698381	13707330..13707334	IN:13699644..13706066	0.98575	-	Copia	553351
scaffold_0295:198073..207013	motif:TGCA	TSD:CATGG	198068..198072	207014..207018	IN:199574..205511	0.98602	+	Copia	542767		LG11:13698382..13707336	motif:TGCA	TSD:GGGG	13698378..13698381	13707337..13707340	IN:13699652..13706066	0.98426	-	Copia	611827
scaffold_0310:138991..147805	motif:TGCA	TSD:CTAGG	138986..138990	147806..147810	IN:140256..146544	0.9297	-	unknown	2839087		LG11:14015051..14019662	motif:TGCA	TSD:CTAAC	14015046..14015050	14019663..14019667	IN:14015305..14019407	0.96094	+	unknown	1542841
scaffold_0316:78704..83318	motif:TGCA	TSD:GCTAG	78699..78703	83319..83323	IN:80032..81990	0.97515	+	Gypsy	971962		LG11:15951271..15956576	motif:TGTA	TSD:AGCTA	15951266..15951270	15956577..15956581	IN:15951663..15956184	0.97959	-	Gypsy	795879
scaffold_0327:51142..59874	motif:TGCA	TSD:GTTGT	51137..51141	59878..59882	IN:52537..58477	0.98858	-	Copia	442609		LG12:2372500..2377499	motif:TGCA	TSD:CTTTA	2372495..2372499	2377500..2377504	IN:2372953..2377046	0.99558	-	unknown	170503
scaffold_0332:131552..140291	motif:TGCA	TSD:ATGTG	131547..131551	140292..140296	IN:132952..138890	0.99358	+	Copia	247986		LG12:5469235..5473831	motif:TGCA	TSD:ATAAC	5469230..5469234	5473832..5473836	IN:5469521..5473545	0.95819	-	Copia	1654638
scaffold_0340:140931..153385	motif:TGCA	TSD:GTAAC	140926..140930	153386..153390	IN:142189..152123	0.95087	+	unknown	1954350		LG12:7389771..7395011	motif:TGCA	TSD:GATAC	7389766..7389770	7395012..7395016	IN:7390127..7394654	0.97479	+	Gypsy	986286
scaffold_0342:70415..79382	motif:TGCA	TSD:AGAGC	70410..70414	79383..79387	IN:71679..78118	0.98814	-	unknown	459799		LG12:8158748..8161664	motif:TGCA	TSD:TATTG	8158743..8158747	8161665..8161669	IN:8158879..8161533	0.9542	+	unknown	1817619
scaffold_0344:144841..151324	motif:TGCA	TSD:TTATC	144836..144840	151325..151329	IN:146103..150061	0.99446	-	unknown	213868		LG12:8697206..8706384	motif:TGCA	TSD:TAACA	8697201..8697205	8706385..8706389	IN:8700752..8702848	0.99352	+	unknown	250314
scaffold_0347:117800..122742	motif:TGCA	TSD:ATTAT	117795..117799	122743..122747	IN:118135..122405	0.90801	-	Copia	3774608		LG12:8715710..8725063	motif:TGCA	TSD:CTTAA	8715705..8715709	8725064..8725068	IN:8719231..8721540	0.9983	?	unknown	65459
scaffold_0355:73873..87447	motif:TGCA	TSD:AAATT	73868..73872	87448..87452	IN:76361..84961	0.95225	+	Gypsy	1897608		LG12:8749524..8758730	motif:TGCA	TSD:ATACT	8749519..8749523	8758731..8758735	IN:8753065..8755176	0.99578	-	unknown	162766
scaffold_0359:11707..13178	motif:TGCA	TSD:CTTGT	11702..11706	13179..13183	IN:12159..12726	0.98234	?	unknown	687355		LG12:8763509..8772829	motif:TGCA	TSD:TATTT	8763504..8763508	8772830..8772834	IN:8767076..8769262	0.99944	+	unknown	21547
scaffold_0368:30238..39177	motif:TGCA	TSD:CTGTC	30233..30237	39178..39182	IN:31739..37676	0.996	-	Copia	154258		LG12:8784938..8793978	motif:TGCA	TSD:ATATA	8784931..8784935	8793979..8793983	IN:8786488..8792420	0.99486	-	Copia	198373
scaffold_0369:104011..109536	motif:TGCA	TSD:ACTAC	104006..104010	109537..109541	IN:104142..109404	0.91667	-	unknown	3397443		LG12:8869413..8878352	motif:TGCA	TSD:ATTAC	8869408..8869412	8878353..8878357	IN:8870916..8876849	0.99867	-	Copia	51199
scaffold_0392:27895..36835	motif:TGCA	TSD:TGGTT	27890..27894	36836..36840	IN:29397..35334	0.99068	-	Copia	360707		LG12:8949501..8958559	motif:TGCA	TSD:CAGAT	8949496..8949500	8958560..8958564	IN:8951063..8956997	1	-	Copia	0
scaffold_0392:45668..54598	motif:TGCA	TSD:ATGGC	45663..45667	54599..54603	IN:47169..53106	0.9747	-	Copia	989868		LG12:9773115..9778621	motif:TGCA	TSD:ACTAC	9773110..9773114	9778622..9778626	IN:9773246..9778489	0.90909	-	unknown	3727301
scaffold_0401:4091..13277	motif:TGCA	TSD:AGAAT	4086..4090	13278..13282	IN:7651..9717	0.99439	+	unknown	216580		LG12:9973207..9982891	motif:TGCA	TSD:GAGAA	9973202..9973206	9982892..9982896	IN:9974655..9981443	0.97652	-	Copia	917515
scaffold_0419:6579..11801	motif:TGCT	TSD:ATTAT	6571..6575	11802..11806	IN:6774..11608	0.94271	+	Copia	2292166		LG12:10923127..10931943	motif:TGCA	TSD:ATTAT	10923119..10923123	10931944..10931948	IN:10924569..10930504	0.9722	+	Copia	1089551
scaffold_0702:611..3803	motif:TGCA	TSD:AAAG	607..610	3804..3807	IN:1232..3182	0.94686	+	Gypsy	2119866		LG12:12068304..12077259	motif:TGCA	TSD:ACTAT	12068299..12068303	12077260..12077264	IN:12069811..12075752	0.99536	-	Copia	179016
											LG12:12743889..12752838	motif:TGCA	TSD:CATTC	12743884..12743888	12752839..12752843	IN:12745152..12751575	0.99367	+	unknown	244495
											LG12:12841685..12850455	motif:TGCA	TSD:GAATC	12841680..12841684	12850456..12850460	IN:12843101..12849039	1	+	Copia	0
											LG12:13904166..13913048	motif:TGCA	TSD:GTAAA	13904161..13904165	13913049..13913053	IN:13905383..13911831	0.99507	+	unknown	190241
											LG12:14142809..14151895	motif:TGCA	TSD:TTCAT	14142804..14142808	14151896..14151900	IN:14144070..14150635	0.93112	+	unknown	2778886
											LG12:14752552..14761687	motif:TGCA	TSD:GTCAT	14752547..14752551	14761688..14761692	IN:14756037..14758208	0.93577	+	unknown	2582622
											LG12:14944332..14956796	motif:TGCA	TSD:AAGTT	14944327..14944331	14956797..14956801	IN:14945835..14955312	0	-	Copia	NA
											LG12:15279568..15284166	motif:TGCA	TSD:CACCC	15279563..15279567	15284167..15284171	IN:15279884..15283850	0.92089	+	Copia	3215424
											LG12:16095312..16104159	motif:TGCA	TSD:AAAAG	16095307..16095311	16104160..16104164	IN:16096767..16102704	0.99794	-	Copia	79340
											LG13:1331921..1333734	motif:TGCA	TSD:GTTTT	1331916..1331920	1333735..1333739	IN:1332398..1333257	0.99582	?	unknown	161219
											LG13:1614682..1623630	motif:TGCA	TSD:CTTAT	1614677..1614681	1623631..1623635	IN:1616185..1622127	0.99003	+	Copia	386033
											LG13:1769829..1778770	motif:TGCA	TSD:AGATG	1769824..1769828	1778771..1778775	IN:1771331..1777268	0.98136	-	Copia	725982
											LG13:2253276..2262249	motif:TGCA	TSD:AAAAT	2253271..2253275	2262250..2262254	IN:2254796..2260729	0.99934	+	Copia	25396
											LG13:2654965..2663704	motif:TGCA	TSD:GATAA	2654960..2654964	2663705..2663709	IN:2656365..2662304	0.98786	-	Copia	470743
											LG13:3119858..3129135	motif:TGCA	TSD:TAAAG	3119853..3119857	3129136..3129140	IN:3123412..3125582	0.99831	?	unknown	65073
											LG13:3336063..3344998	motif:TGCA	TSD:GGATC	3336058..3336062	3344999..3345003	IN:3337564..3343501	0.99067	+	Copia	361097
											LG13:3712293..3721236	motif:TGCA	TSD:CCTAC	3712288..3712292	3721237..3721241	IN:3713794..3719734	0.98802	-	Copia	464489
											LG13:3859307..3864030	motif:TGCA	TSD:GGAAG	3859302..3859306	3864031..3864035	IN:3859431..3863906	0.92742	-	unknown	2936012
											LG13:3909433..3914518	motif:TGCA	TSD:GATAC	3909428..3909432	3914519..3914523	IN:3909911..3914040	0.98536	-	unknown	568645
											LG13:3984055..3989180	motif:TGCA	TSD:TATT	3984051..3984054	3989181..3989184	IN:3984214..3989025	0.91824	-	Copia	3329591
											LG13:5144438..5153377	motif:TGCA	TSD:GTTTT	5144433..5144437	5153378..5153382	IN:5145940..5151877	0.99734	+	Copia	102490
											LG13:5156078..5164930	motif:TGCA	TSD:GTGAC	5156073..5156077	5164931..5164935	IN:5157535..5163473	1	-	Copia	0
											LG13:5288717..5297638	motif:TGCA	TSD:AAGAA	5288709..5288713	5297639..5297643	IN:5290211..5296136	0.98466	+	Copia	596117
											LG13:5313812..5322753	motif:TGCA	TSD:TCTTC	5313807..5313811	5322754..5322758	IN:5315314..5321251	0.98469	+	Copia	594939
											LG13:5404204..5412321	motif:TGCA	TSD:GATTT	5404199..5404203	5412322..5412326	IN:5404396..5412129	0.92188	+	Copia	3172888
											LG13:5668635..5677603	motif:TGCA	TSD:TGCGT	5668630..5668634	5677604..5677608	IN:5670153..5676086	0.99934	+	Copia	25396
											LG13:5858823..5867917	motif:TGCA	TSD:GAAGC	5858818..5858822	5867918..5867922	IN:5862340..5864399	0.95963	-	unknown	1596043
											LG13:6682889..6692102	motif:TGCA	TSD:CCAAC	6682884..6682888	6692103..6692107	IN:6684139..6690842	0.95718	-	unknown	1695807
											LG13:7514755..7520378	motif:TGCA	TSD:CACAT	7514750..7514754	7520379..7520383	IN:7515142..7519990	0.91237	+	unknown	3584103
											LG13:11372676..11381655	motif:TGCA	TSD:GTTAT	11372671..11372675	11381656..11381660	IN:11374196..11380135	0.99803	+	Copia	75869
											LG13:12203443..12212377	motif:TGCA	TSD:CGGTT	12203438..12203442	12212378..12212382	IN:12204941..12210879	0.996	+	Copia	154258
											LG13:12440295..12444853	motif:TGCA	TSD:ATAAG	12440290..12440294	12444854..12444858	IN:12440748..12444400	0.98013	+	unknown	774537
											LG14:101021..103734	motif:TGTA	TSD:TTTTC	101016..101020	103735..103739	IN:101465..103292	0.99099	-	unknown	348637
											LG14:2214595..2217359	motif:TGTA	TSD:TTATT	2214590..2214594	2217360..2217364	IN:2215010..2216943	0.98558	-	unknown	560016
											LG14:4738826..4743458	motif:TGCA	TSD:CAAAC	4738821..4738825	4743459..4743463	IN:4738957..4743327	0.93893	-	Copia	2450006
											LG14:5832886..5834447	motif:TGCA	TSD:ATTTT	5832881..5832885	5834448..5834452	IN:5833402..5833931	0.98646	?	unknown	525527
											LG14:7376327..7382050	motif:TGCA	TSD:ATTAT	7376319..7376323	7382051..7382055	IN:7376724..7381653	0.97208	+	unknown	1094344
											LG14:8808525..8811808	motif:TGCA	TSD:CTAT	8808521..8808524	8811809..8811812	IN:8809148..8811194	0.96148	+	Gypsy	1520939
											LG14:10237476..10240562	motif:TGTA	TSD:TGATT	10237471..10237475	10240563..10240567	IN:10237930..10240108	0.99339	+	Gypsy	255358
											LG14:10667669..10670861	motif:TGCA	TSD:AAAG	10667665..10667668	10670862..10670865	IN:10668290..10670240	0.94847	+	Gypsy	2053297
											LG14:11153965..11162881	motif:TGCA	TSD:TATAT	11153958..11153962	11162882..11162886	IN:11155461..11161388	0.98128	-	unknown	729138
											LG14:11293666..11302657	motif:TGCA	TSD:GATTT	11293661..11293665	11302658..11302662	IN:11295169..11301154	0.99867	-	Copia	51199
											LG14:12159708..12168631	motif:TGCA	TSD:GTAAT	12159703..12159707	12168632..12168636	IN:12161204..12167135	0.99666	-	Copia	128748
											LG14:12173016..12175778	motif:TGTA	TSD:ATCTC	12173011..12173015	12175779..12175783	IN:12173431..12175363	0.98313	+	Gypsy	656255
											LG14:12601188..12610417	motif:TGCA	TSD:GCTAT	12601183..12601187	12610418..12610422	IN:12602833..12608772	0.99149	+	Copia	329179
											LG14:13049604..13058545	motif:TGCA	TSD:GAACC	13049599..13049603	13058546..13058550	IN:13051105..13057044	1	-	Copia	0
											LG14:13354007..13359312	motif:TGTA	TSD:ACACA	13354002..13354006	13359313..13359317	IN:13354399..13358920	0.97959	+	Gypsy	795879
											LG14:13672004..13676795	motif:TGCA	TSD:AAGGA	13671999..13672003	13676796..13676800	IN:13672259..13676547	0.90196	+	Copia	4041058
											LG14:14296686..14301632	motif:TGCA	TSD:ATTTG	14296681..14296685	14301633..14301637	IN:14296886..14301432	0.965	+	unknown	1378577
											LG14:14585979..14594908	motif:TGCA	TSD:GTTTT	14585974..14585978	14594909..14594913	IN:14587480..14593407	1	+	Copia	0
											LG14:15431676..15440607	motif:TGCA	TSD:AAACC	15431671..15431675	15440608..15440612	IN:15433177..15439106	0	-	Copia	NA
											LG15:4576983..4578987	motif:TGCA	TSD:TCC	4576980..4576982	4578988..4578990	IN:4577400..4578570	0.93735	-	Gypsy	2516238
											LG15:5741384..5746551	motif:TGCA	TSD:GATGG	5741379..5741383	5746552..5746556	IN:5741706..5746232	0.92857	+	Gypsy	2887084
											LG15:6895220..6903932	motif:TGCA	TSD:TAATA	6895215..6895219	6903933..6903937	IN:6895531..6903620	0.94872	+	Gypsy	2042975
											LG15:7797292..7800307	motif:TGCA	TSD:CATTT	7797287..7797291	7800308..7800312	IN:7797715..7799884	0.97636	-	Gypsy	923869
											LG15:8657992..8666920	motif:TGCA	TSD:ATGTT	8657987..8657991	8666921..8666925	IN:8659489..8665424	0.98864	-	Copia	440266
											LG15:8971157..8976294	motif:TGCA	TSD:CTTTT	8971152..8971156	8976295..8976299	IN:8971660..8975791	0.99602	-	unknown	153485
											LG15:11891533..11900514	motif:TGCA	TSD:ATATC	11891528..11891532	11900515..11900519	IN:11893054..11898993	1	+	Copia	0
											LG15:12163755..12172959	motif:TGCA	TSD:AGCCA	12163750..12163754	12172960..12172964	IN:12167317..12169398	0.9986	?	unknown	53896
											LG15:12398586..12407095	motif:TGCA	TSD:GGTAC	12398581..12398585	12407096..12407100	IN:12399876..12405795	0.95619	-	unknown	1736218
											LG15:12896114..12900878	motif:TGCA	TSD:GTCAT	12896109..12896113	12900879..12900883	IN:12896378..12900614	0.9283	+	Copia	2898564
											LG15:13668625..13677570	motif:TGCA	TSD:CATGC	13668620..13668624	13677571..13677575	IN:13670127..13676064	0.9907	-	Copia	359929
											LG16:2354262..2359228	motif:TGCA	TSD:TATTC	2354257..2354261	2359229..2359233	IN:2354697..2358795	0.91724	+	unknown	3372791
											LG16:9002752..9011402	motif:TGCA	TSD:CAAAG	9002747..9002751	9011403..9011407	IN:9004139..9010027	0.96756	-	unknown	1275480
											LG16:9290281..9293560	motif:TGCA	TSD:CTTA	9290277..9290280	9293561..9293564	IN:9290897..9292943	0.97735	-	Gypsy	884579
											LG16:10023356..10032227	motif:TGCA	TSD:CTTGT	10023351..10023355	10032228..10032232	IN:10024621..10030962	0	+	unknown	NA
											LG16:10193442..10202757	motif:TGCA	TSD:CGCCA	10193437..10193441	10202758..10202762	IN:10196993..10199208	0.99775	+	unknown	86669
											LG16:10420636..10429482	motif:TGCA	TSD:CCTTC	10420631..10420635	10429483..10429487	IN:10422093..10428025	0.99725	-	Copia	105964
											LG16:10824322..10830036	motif:TGCA	TSD:ATTAT	10824317..10824321	10830037..10830041	IN:10824714..10829642	0.94924	+	unknown	2021515
											LG16:11005797..11010955	motif:TGCA	TSD:TTTAC	11005792..11005796	11010956..11010960	IN:11006157..11010592	0.93113	+	Copia	2778462
											LG16:11048746..11057688	motif:TGCA	TSD:AGAAG	11048741..11048745	11057689..11057693	IN:11050248..11056186	1	+	Copia	0
											LG17:137101..146013	motif:TGCA	TSD:CACAA	137096..137100	146014..146018	IN:138592..144523	0.99933	+	Copia	25781
											LG17:505073..509762	motif:TGCA	TSD:ATTAT	505068..505072	509763..509767	IN:505353..509482	0.90747	-	unknown	3798291
											LG17:2269651..2278508	motif:TGCA	TSD:AACAC	2269646..2269650	2278509..2278513	IN:2271111..2277048	0.98082	+	Copia	747289
											LG17:2754437..2763366	motif:TGCA	TSD:CTAAT	2754432..2754436	2763367..2763371	IN:2755939..2761864	0.99534	+	Copia	179790
											LG17:2849089..2857940	motif:TGCA	TSD:ATACC	2849084..2849088	2857941..2857945	IN:2850551..2856478	0.99726	+	Copia	105578
											LG17:3119786..3125301	motif:TGCA	TSD:TGGGG	3119781..3119785	3125302..3125306	IN:3119981..3125105	0.93878	+	Copia	2456287
											LG17:3520846..3529553	motif:TGCA	TSD:CCTCT	3520841..3520845	3529554..3529558	IN:3522122..3528275	0.99062	-	unknown	363044
											LG17:3843739..3848452	motif:TGCA	TSD:ATTTT	3843734..3843738	3848453..3848457	IN:3843894..3848296	0.91667	+	Copia	3397443
											LG17:5352424..5358203	motif:TGCA	TSD:TTTA	5352420..5352423	5358204..5358207	IN:5352955..5357672	0.95104	+	Gypsy	1947354
											LG17:5731410..5740377	motif:TGCA	TSD:TACTA	5731405..5731409	5740378..5740382	IN:5732927..5738860	1	+	Copia	0
											LG17:10008458..10013712	motif:TGTA	TSD:TGCTT	10008453..10008457	10013713..10013717	IN:10008850..10013320	0.96684	-	Gypsy	1304439
											LG17:10820305..10823020	motif:TGTA	TSD:CTATC	10820300..10820304	10823021..10823025	IN:10820749..10822576	1	-	unknown	0
											LG18:2705512..2710745	motif:TGCA	TSD:GAATT	2705507..2705511	2710746..2710750	IN:2705863..2710391	0.9774	-	Gypsy	882596
											LG18:6016189..6020914	motif:TGCA	TSD:ACCTC	6016184..6016188	6020915..6020919	IN:6016497..6020600	0.9172	-	Copia	3374520
											LG18:6247834..6256760	motif:TGCA	TSD:GGTAA	6247829..6247833	6256761..6256765	IN:6249097..6255497	0.94699	-	unknown	2114485
											LG18:6305524..6309776	motif:TGCA	TSD:TAGT	6305520..6305523	6309777..6309780	IN:6306038..6309262	0.92802	-	Gypsy	2910474
											LG18:6642458..6651347	motif:TGCA	TSD:TTAGT	6642453..6642457	6651348..6651352	IN:6643933..6649872	1	+	Copia	0
											LG18:7476647..7485568	motif:TGCA	TSD:AGGGC	7476642..7476646	7485569..7485573	IN:7478149..7484066	0.99933	-	Copia	25781
											LG18:7835447..7844280	motif:TGCA	TSD:CCATT	7835442..7835446	7844281..7844285	IN:7836905..7842822	0.99931	+	Copia	26551
											LG18:9246705..9255846	motif:TGCA	TSD:TTGGC	9246700..9246704	9255847..9255851	IN:9250220..9252331	0.99943	+	unknown	21931
											LG18:9634046..9639789	motif:TGCA	TSD:GAGCC	9634041..9634045	9639790..9639794	IN:9634440..9639395	0.97208	+	unknown	1094344
											LG18:11591785..11593213	motif:TGCA	TSD:AAAAT	11591780..11591784	11593214..11593218	IN:11591938..11593062	0.94805	?	unknown	2070648
											LG18:11591785..11593213	motif:TGCA	TSD:ATTTT	11591780..11591784	11593214..11593218	IN:11591938..11593062	0.94771	-	unknown	2084702
											LG18:11631505..11640337	motif:TGCA	TSD:TAAAG	11631500..11631504	11640338..11640342	IN:11632958..11638893	0.97321	+	Copia	1049238
											LG18:11913192..11915907	motif:TGTA	TSD:AAAAA	11913186..11913190	11915909..11915913	IN:11913636..11915463	1	+	unknown	0
											LG18:12300705..12303701	motif:TGTA	TSD:ATGAT	12300700..12300704	12303702..12303706	IN:12301120..12303286	0.98317	-	Gypsy	654681
											LG19:95678..104341	motif:TGCA	TSD:AAATA	95673..95677	104342..104346	IN:97041..102978	0.9956	+	Copia	169729
											LG19:431156..440136	motif:TGCA	TSD:CCATA	431151..431155	440137..440141	IN:432420..438872	0.99842	-	unknown	60833
											LG19:667290..676168	motif:TGCA	TSD:GCGCA	667285..667289	676169..676173	IN:668551..674917	0.93894	-	unknown	2449587
											LG19:981365..989749	motif:TGCA	TSD:TCCAT	981360..981364	989750..989754	IN:982625..988489	0.98016	-	Copia	773351
											LG19:1296817..1307771	motif:TGCA	TSD:CTATT	1296812..1296816	1307772..1307776	IN:1298087..1306502	0.91909	+	unknown	3292922
											LG19:2480984..2489932	motif:TGCA	TSD:CAGTT	2480979..2480983	2489933..2489937	IN:2482490..2488427	0.99337	+	unknown	256134
											LG19:2770867..2780330	motif:TGCA	TSD:ATTTG	2770862..2770866	2780331..2780335	IN:2774540..2776660	0.99891	?	unknown	41954
											LG19:3450076..3458448	motif:TGCA	TSD:GAAAC	3450071..3450075	3458449..3458453	IN:3451596..3456928	1	+	Copia	0
											LG19:3984979..3989682	motif:TGCA	TSD:CAAGA	3984974..3984978	3989683..3989687	IN:3985263..3989400	0.92958	+	unknown	2844180
											LG19:4331882..4336450	motif:TGCA	TSD:GATAT	4331877..4331881	4336451..4336455	IN:4332192..4336140	0.93548	+	Copia	2594824
											LG19:4623865..4625921	motif:TGTA	TSD:AATAT	4623860..4623864	4625922..4625926	IN:4624279..4625506	0.95904	-	Gypsy	1620036
											LG19:4830517..4839456	motif:TGCA	TSD:AAGAT	4830512..4830516	4839457..4839461	IN:4832018..4837955	0.99933	+	Copia	25781
											LG19:5271276..5273917	motif:TGCA	TSD:GCTTG	5271271..5271275	5273918..5273922	IN:5271551..5273633	0.925	+	unknown	3039246
											LG19:5329787..5334489	motif:TGCA	TSD:CACAA	5329782..5329786	5334490..5334494	IN:5330090..5334184	0.9082	+	Copia	3766280
											LG19:5974061..5982604	motif:TGCA	TSD:CACAT	5974056..5974060	5982605..5982609	IN:5975366..5981299	0.99923	+	Copia	29631
											LG19:6007098..6011869	motif:TGCA	TSD:CTTAA	6007093..6007097	6011870..6011874	IN:6007411..6011555	0.96497	-	unknown	1379787
											LG19:7180185..7189093	motif:TGCA	TSD:TATAT	7180180..7180184	7189094..7189098	IN:7181670..7187608	0.99865	-	Copia	51970
											LG19:7300576..7309453	motif:TGCA	TSD:ATATT	7300571..7300575	7309454..7309458	IN:7302046..7307983	1	-	Copia	0
											LG19:10844806..10849699	motif:TGCA	TSD:AGCAC	10844801..10844805	10849700..10849704	IN:10844999..10849506	0.96373	-	unknown	1429860
											LG19:11019363..11021269	motif:TGTA	TSD:CCTTC	11019358..11019362	11021270..11021274	IN:11019728..11020904	0.94795	-	Gypsy	2074781
											LG20:22540..31359	motif:TGCA	TSD:AAAAG	22535..22539	31360..31364	IN:23983..29916	0.99723	-	unknown	106736
											LG20:2089433..2098375	motif:TGCA	TSD:CTAAT	2089428..2089432	2098376..2098380	IN:2090934..2096874	1	-	Copia	0
											LG20:2710073..2712788	motif:TGTA	TSD:TTTGT	2710068..2710072	2712789..2712793	IN:2710517..2712344	0.9955	+	unknown	173598
											LG20:2847767..2856705	motif:TGCA	TSD:CTTCT	2847762..2847766	2856706..2856710	IN:2849266..2855206	1	-	Copia	0
											LG20:4709766..4714753	motif:TGCA	TSD:TATTG	4709761..4709765	4714754..4714758	IN:4709965..4714554	0.94975	-	unknown	2000483
											LG20:5314799..5320020	motif:TGCA	TSD:AATAG	5314794..5314798	5320021..5320025	IN:5315158..5319661	0.96936	-	Gypsy	1203210
											LG20:5644610..5646798	motif:TGCA	TSD:GAACT	5644605..5644609	5646799..5646803	IN:5645088..5646320	0.99791	-	Copia	80497
											LG20:7662592..7671632	motif:TGCA	TSD:CTTTC	7662587..7662591	7671633..7671637	IN:7664154..7670070	0.99936	+	Copia	24626
											LG20:9705365..9708123	motif:TGTA	TSD:AGATC	9705360..9705364	9708124..9708128	IN:9705780..9707708	0.97831	+	Gypsy	846531

## Sheet: Supplementary Figure 7a
Supplementary Figure 7a Gene length of missing and no function genes and other genes in Cac genome assembly v2.4
Class of genes	gene length
Missing and no function	2938
Missing and no function	4747
Missing and no function	327
Missing and no function	828
Missing and no function	698
Missing and no function	1449
Missing and no function	297
Missing and no function	3215
Missing and no function	297
Missing and no function	719
Missing and no function	4882
Missing and no function	619
Missing and no function	339
Missing and no function	334
Missing and no function	258
Missing and no function	724
Missing and no function	861
Missing and no function	294
Missing and no function	809
Missing and no function	258
Missing and no function	207
Missing and no function	555
Missing and no function	438
Missing and no function	552
Missing and no function	423
Missing and no function	5277
Missing and no function	467
Missing and no function	270
Missing and no function	3665
Missing and no function	342
Missing and no function	339
Missing and no function	312
Missing and no function	273
Missing and no function	657
Missing and no function	599
Missing and no function	2422
Missing and no function	321
Missing and no function	664
Missing and no function	1434
Missing and no function	1093
Missing and no function	1119
Missing and no function	1609
Missing and no function	270
Missing and no function	312
Missing and no function	364
Missing and no function	680
Missing and no function	1028
Missing and no function	333
Missing and no function	662
Missing and no function	309
Missing and no function	273
Missing and no function	3898
Missing and no function	252
Missing and no function	4171
Missing and no function	222
Missing and no function	1294
Missing and no function	231
Missing and no function	237
Missing and no function	2648
Missing and no function	724
Missing and no function	330
Missing and no function	354
Missing and no function	264
Missing and no function	957
Missing and no function	386
Missing and no function	1011
Missing and no function	249
Missing and no function	594
Missing and no function	515
Missing and no function	1215
Missing and no function	225
Missing and no function	529
Missing and no function	1327
Missing and no function	396
Missing and no function	258
Missing and no function	587
Missing and no function	303
Missing and no function	228
Missing and no function	632
Missing and no function	252
Missing and no function	294
Missing and no function	390
Missing and no function	1880
Missing and no function	514
Missing and no function	291
Missing and no function	264
Missing and no function	270
Missing and no function	579
Missing and no function	906
Missing and no function	1433
Missing and no function	297
Missing and no function	2348
Missing and no function	3603
Missing and no function	267
Missing and no function	453
Missing and no function	322
Missing and no function	243
Missing and no function	568
Missing and no function	371
Missing and no function	219
Missing and no function	204
Missing and no function	303
Missing and no function	3734
Missing and no function	252
Missing and no function	330
Missing and no function	324
Missing and no function	10553
Missing and no function	315
Missing and no function	258
Missing and no function	249
Missing and no function	366
Missing and no function	222
Missing and no function	2923
Missing and no function	288
Missing and no function	225
Missing and no function	927
Missing and no function	1148
Missing and no function	3277
Missing and no function	747
Missing and no function	276
Missing and no function	920
Missing and no function	676
Missing and no function	3359
Missing and no function	444
Missing and no function	3262
Missing and no function	549
Missing and no function	702
Missing and no function	234
Missing and no function	261
Missing and no function	943
Missing and no function	1401
Missing and no function	4700
Missing and no function	3395
Missing and no function	291
Missing and no function	1925
Missing and no function	300
Missing and no function	228
Missing and no function	3736
Missing and no function	419
Missing and no function	572
Missing and no function	438
Missing and no function	381
Missing and no function	315
Missing and no function	5670
Missing and no function	612
Missing and no function	357
Missing and no function	393
Missing and no function	258
Missing and no function	4203
Missing and no function	1926
Missing and no function	2258
Missing and no function	386
Missing and no function	596
Missing and no function	704
Missing and no function	1647
Missing and no function	306
Missing and no function	530
Missing and no function	314
Missing and no function	652
Missing and no function	4214
Missing and no function	1071
Missing and no function	6419
Missing and no function	294
Missing and no function	3500
Missing and no function	522
Missing and no function	3619
Missing and no function	273
Missing and no function	225
Missing and no function	749
Missing and no function	3503
Missing and no function	6174
Missing and no function	712
Missing and no function	423
Missing and no function	721
Missing and no function	586
Missing and no function	378
Missing and no function	348
Missing and no function	231
Missing and no function	243
Missing and no function	437
Missing and no function	363
Missing and no function	2051
Missing and no function	528
Missing and no function	704
Missing and no function	804
Missing and no function	5236
Missing and no function	492
Missing and no function	767
Missing and no function	219
Missing and no function	434
Missing and no function	264
Missing and no function	267
Missing and no function	390
Missing and no function	2504
Missing and no function	201
Missing and no function	355
Missing and no function	608
Missing and no function	273
Missing and no function	2107
Missing and no function	1930
Missing and no function	1439
Missing and no function	495
Missing and no function	594
Missing and no function	393
Missing and no function	2247
Missing and no function	2945
Missing and no function	306
Missing and no function	929
Missing and no function	330
Missing and no function	329
Missing and no function	2159
Missing and no function	2223
Missing and no function	2357
Missing and no function	234
Missing and no function	345
Missing and no function	297
Missing and no function	1037
Missing and no function	237
Missing and no function	584
Missing and no function	543
Missing and no function	252
Missing and no function	2423
Missing and no function	423
Missing and no function	369
Missing and no function	466
Missing and no function	279
Missing and no function	297
Missing and no function	475
Missing and no function	300
Missing and no function	694
Missing and no function	3366
Missing and no function	2821
Missing and no function	276
Missing and no function	318
Missing and no function	756
Missing and no function	261
Missing and no function	297
Missing and no function	2924
Missing and no function	1211
Missing and no function	334
Missing and no function	368
Missing and no function	685
Missing and no function	219
Missing and no function	2465
Missing and no function	598
Missing and no function	1599
Missing and no function	338
Missing and no function	294
Missing and no function	401
Missing and no function	422
Missing and no function	249
Missing and no function	291
Missing and no function	405
Missing and no function	2511
Missing and no function	1377
Missing and no function	579
Missing and no function	252
Missing and no function	312
Missing and no function	464
Missing and no function	294
Missing and no function	306
Missing and no function	401
Missing and no function	2736
Missing and no function	282
Missing and no function	519
Missing and no function	1368
Missing and no function	461
Missing and no function	291
Missing and no function	294
Missing and no function	3905
Missing and no function	408
Missing and no function	884
Missing and no function	333
Missing and no function	210
Missing and no function	335
Missing and no function	971
Missing and no function	298
Missing and no function	2007
Missing and no function	288
Missing and no function	3448
Missing and no function	4813
Missing and no function	2617
Missing and no function	387
Missing and no function	300
Missing and no function	649
Missing and no function	2159
Missing and no function	237
Missing and no function	639
Missing and no function	1373
Missing and no function	252
Missing and no function	2059
Missing and no function	1511
Missing and no function	5883
Missing and no function	1784
Missing and no function	3836
Missing and no function	1037
Missing and no function	940
Missing and no function	862
Missing and no function	318
Missing and no function	468
Missing and no function	330
Missing and no function	303
Missing and no function	354
Missing and no function	498
Missing and no function	553
Missing and no function	413
Missing and no function	276
Missing and no function	434
Missing and no function	665
Missing and no function	288
Missing and no function	1379
Missing and no function	273
Missing and no function	1686
Missing and no function	258
Missing and no function	418
Missing and no function	2038
Missing and no function	1921
Missing and no function	318
Missing and no function	3514
Missing and no function	261
Missing and no function	490
Missing and no function	288
Missing and no function	216
Missing and no function	1437
Missing and no function	297
Missing and no function	584
Missing and no function	234
Missing and no function	420
Missing and no function	518
Missing and no function	720
Missing and no function	366
Missing and no function	981
Missing and no function	276
Missing and no function	243
Missing and no function	3972
Missing and no function	279
Missing and no function	448
Missing and no function	288
Missing and no function	2490
Missing and no function	1988
Missing and no function	318
Missing and no function	291
Missing and no function	273
Missing and no function	926
Missing and no function	282
Missing and no function	312
Missing and no function	690
Missing and no function	366
Missing and no function	351
Missing and no function	285
Missing and no function	3063
Missing and no function	522
Missing and no function	366
Missing and no function	725
Missing and no function	273
Missing and no function	273
Missing and no function	312
Missing and no function	307
Missing and no function	285
Missing and no function	1280
Missing and no function	1394
Missing and no function	319
Missing and no function	452
Missing and no function	267
Missing and no function	246
Missing and no function	402
Missing and no function	321
Missing and no function	1279
Missing and no function	318
Missing and no function	306
Missing and no function	297
Missing and no function	1949
Missing and no function	2475
Missing and no function	311
Missing and no function	432
Missing and no function	5560
Missing and no function	339
Missing and no function	693
Missing and no function	1295
Missing and no function	381
Missing and no function	1197
Missing and no function	2272
Missing and no function	489
Missing and no function	237
Missing and no function	438
Missing and no function	213
Missing and no function	549
Missing and no function	297
Missing and no function	337
Missing and no function	813
Missing and no function	288
Missing and no function	3715
Missing and no function	499
Missing and no function	4640
Missing and no function	324
Missing and no function	282
Missing and no function	267
Missing and no function	2926
Missing and no function	1805
Missing and no function	366
Missing and no function	246
Missing and no function	285
Missing and no function	237
Missing and no function	492
Missing and no function	2032
Missing and no function	2076
Missing and no function	237
Missing and no function	318
Missing and no function	4028
Missing and no function	291
Missing and no function	276
Missing and no function	618
Missing and no function	258
Missing and no function	378
Missing and no function	392
Missing and no function	291
Missing and no function	390
Missing and no function	354
Missing and no function	261
Missing and no function	779
Missing and no function	1329
Missing and no function	252
Missing and no function	2633
Missing and no function	872
Missing and no function	1953
Missing and no function	2665
Missing and no function	228
Missing and no function	768
Missing and no function	411
Missing and no function	411
Missing and no function	1434
Missing and no function	3034
Missing and no function	3291
Missing and no function	8325
Missing and no function	252
Missing and no function	339
Missing and no function	276
Missing and no function	5409
Missing and no function	255
Missing and no function	315
Missing and no function	306
Missing and no function	1900
Missing and no function	2768
Missing and no function	2714
Missing and no function	2494
Missing and no function	333
Missing and no function	1239
Missing and no function	258
Missing and no function	486
Missing and no function	808
Missing and no function	3259
Missing and no function	228
Missing and no function	240
Missing and no function	3551
Missing and no function	2142
Missing and no function	315
Missing and no function	11400
Missing and no function	402
Missing and no function	696
Missing and no function	3640
Missing and no function	526
Missing and no function	814
Missing and no function	258
Missing and no function	243
Missing and no function	300
Missing and no function	1476
Missing and no function	285
Missing and no function	288
Missing and no function	225
Missing and no function	1263
Missing and no function	303
Missing and no function	565
Missing and no function	270
Missing and no function	1945
Missing and no function	297
Missing and no function	1648
Missing and no function	351
Missing and no function	267
Missing and no function	309
Missing and no function	601
Missing and no function	394
Missing and no function	1231
Missing and no function	1585
Missing and no function	811
Missing and no function	4576
Missing and no function	363
Missing and no function	396
Missing and no function	312
Missing and no function	1096
Missing and no function	396
Missing and no function	1896
Missing and no function	561
Missing and no function	396
Missing and no function	6616
Missing and no function	303
Missing and no function	8373
Missing and no function	282
Missing and no function	255
Missing and no function	306
Missing and no function	4433
Missing and no function	285
Missing and no function	460
Missing and no function	276
Missing and no function	312
Missing and no function	270
Missing and no function	373
Missing and no function	261
Missing and no function	297
Missing and no function	318
Missing and no function	234
Missing and no function	243
Missing and no function	480
Missing and no function	515
Missing and no function	1876
Missing and no function	530
Missing and no function	335
Missing and no function	617
Missing and no function	318
Missing and no function	1059
Missing and no function	273
Missing and no function	408
Missing and no function	273
Missing and no function	396
Missing and no function	342
Missing and no function	1223
Missing and no function	420
Missing and no function	3395
Missing and no function	3354
Missing and no function	327
Missing and no function	777
Missing and no function	488
Missing and no function	255
Missing and no function	3358
Missing and no function	231
Missing and no function	4464
Missing and no function	4630
Missing and no function	761
Missing and no function	3417
Missing and no function	1409
Missing and no function	231
Missing and no function	333
Missing and no function	1763
Missing and no function	1212
Missing and no function	2642
Missing and no function	5068
Missing and no function	1135
Missing and no function	279
Missing and no function	1020
Missing and no function	468
Missing and no function	579
Missing and no function	246
Missing and no function	5980
Missing and no function	4189
Missing and no function	1777
Missing and no function	4562
Missing and no function	370
Missing and no function	279
Missing and no function	1006
Missing and no function	429
Missing and no function	258
Missing and no function	324
Missing and no function	415
Missing and no function	354
Missing and no function	309
Missing and no function	261
Missing and no function	447
Missing and no function	496
Missing and no function	892
Missing and no function	426
Missing and no function	758
Missing and no function	8572
Missing and no function	204
Missing and no function	2912
Missing and no function	354
Missing and no function	354
Missing and no function	9236
Missing and no function	1082
Missing and no function	252
Missing and no function	444
Missing and no function	1057
Missing and no function	309
Missing and no function	288
Missing and no function	541
Missing and no function	921
Missing and no function	1893
Missing and no function	1848
Missing and no function	291
Missing and no function	339
Missing and no function	393
Missing and no function	1176
Missing and no function	336
Missing and no function	333
Missing and no function	485
Missing and no function	514
Missing and no function	1393
Missing and no function	2288
Missing and no function	674
Missing and no function	2072
Missing and no function	516
Missing and no function	303
Missing and no function	537
Missing and no function	387
Missing and no function	748
Missing and no function	264
Missing and no function	353
Missing and no function	421
Missing and no function	240
Missing and no function	552
Missing and no function	315
Missing and no function	2719
Missing and no function	960
Missing and no function	498
Missing and no function	599
Missing and no function	6883
Missing and no function	321
Missing and no function	942
Missing and no function	264
Missing and no function	1886
Missing and no function	403
Missing and no function	240
Missing and no function	240
Missing and no function	528
Missing and no function	307
Missing and no function	348
Missing and no function	463
Missing and no function	560
Missing and no function	303
Missing and no function	279
Missing and no function	1097
Missing and no function	273
Missing and no function	1428
Missing and no function	243
Missing and no function	2679
Missing and no function	510
Missing and no function	599
Missing and no function	2505
Missing and no function	270
Missing and no function	2278
Missing and no function	510
Missing and no function	1195
Missing and no function	757
Missing and no function	3973
Missing and no function	345
Missing and no function	273
Missing and no function	315
Missing and no function	291
Missing and no function	1288
Missing and no function	1699
Missing and no function	985
Missing and no function	364
Missing and no function	795
Missing and no function	387
Missing and no function	297
Missing and no function	420
Missing and no function	2483
Missing and no function	408
Missing and no function	360
Missing and no function	240
Missing and no function	713
Missing and no function	228
Missing and no function	4152
Missing and no function	783
Missing and no function	219
Missing and no function	357
Missing and no function	3669
Missing and no function	270
Missing and no function	591
Missing and no function	3797
Missing and no function	249
Missing and no function	6469
Missing and no function	3564
Missing and no function	708
Missing and no function	852
Missing and no function	354
Missing and no function	357
Missing and no function	273
Missing and no function	318
Missing and no function	312
Missing and no function	285
Missing and no function	270
Missing and no function	276
Missing and no function	341
Missing and no function	878
Missing and no function	312
Missing and no function	1561
Missing and no function	306
Missing and no function	1535
Missing and no function	237
Missing and no function	662
Missing and no function	303
Missing and no function	796
Missing and no function	3089
Missing and no function	375
Missing and no function	309
Missing and no function	695
Missing and no function	423
Missing and no function	462
Missing and no function	270
Missing and no function	580
Missing and no function	453
Missing and no function	492
Missing and no function	387
Missing and no function	390
Missing and no function	399
Missing and no function	713
Missing and no function	319
Missing and no function	605
Missing and no function	288
Missing and no function	234
Missing and no function	556
Missing and no function	412
Missing and no function	366
Missing and no function	1625
Missing and no function	8746
Missing and no function	1935
Missing and no function	2275
Missing and no function	430
Missing and no function	2476
Missing and no function	237
Missing and no function	1259
Missing and no function	2063
Missing and no function	318
Missing and no function	440
Missing and no function	2496
Missing and no function	4991
Missing and no function	1200
Missing and no function	783
Missing and no function	273
Missing and no function	270
Missing and no function	3903
Missing and no function	383
Missing and no function	670
Missing and no function	1602
Missing and no function	1486
Missing and no function	264
Missing and no function	1570
Missing and no function	838
Missing and no function	510
Missing and no function	6006
Missing and no function	285
Missing and no function	1037
Missing and no function	270
Missing and no function	632
Missing and no function	734
Missing and no function	240
Missing and no function	318
Missing and no function	297
Missing and no function	1556
Missing and no function	216
Missing and no function	1507
Missing and no function	348
Missing and no function	3321
Missing and no function	616
Missing and no function	312
Missing and no function	2030
Missing and no function	294
Missing and no function	297
Missing and no function	213
Missing and no function	875
Missing and no function	276
Missing and no function	315
Missing and no function	2840
Missing and no function	5155
Missing and no function	210
Missing and no function	282
Missing and no function	906
Missing and no function	243
Missing and no function	1442
Missing and no function	402
Missing and no function	336
Missing and no function	1308
Missing and no function	417
Missing and no function	18280
Missing and no function	2201
Missing and no function	5412
Missing and no function	294
Missing and no function	315
Missing and no function	285
Missing and no function	1218
Missing and no function	282
Missing and no function	258
Missing and no function	309
Missing and no function	216
Missing and no function	348
Missing and no function	4061
Missing and no function	324
Missing and no function	267
Missing and no function	684
Missing and no function	361
Missing and no function	541
Missing and no function	1228
Missing and no function	4851
Missing and no function	676
Missing and no function	246
Missing and no function	249
Missing and no function	1753
Missing and no function	2412
Missing and no function	422
Missing and no function	418
Missing and no function	631
Missing and no function	593
Missing and no function	387
Missing and no function	5112
Missing and no function	267
Missing and no function	6269
Missing and no function	240
Missing and no function	267
Missing and no function	2340
Missing and no function	654
Missing and no function	596
Missing and no function	2671
Missing and no function	560
Missing and no function	3077
Missing and no function	4052
Missing and no function	5393
Missing and no function	438
Missing and no function	3188
Missing and no function	303
Missing and no function	369
Missing and no function	294
Missing and no function	5067
Missing and no function	346
Missing and no function	333
Missing and no function	917
Missing and no function	318
Missing and no function	471
Missing and no function	2212
Missing and no function	228
Missing and no function	565
Missing and no function	588
Missing and no function	357
Missing and no function	791
Missing and no function	333
Missing and no function	1103
Missing and no function	309
Missing and no function	342
Missing and no function	225
Missing and no function	1141
Missing and no function	6125
Missing and no function	249
Missing and no function	8491
Missing and no function	643
Missing and no function	4002
Missing and no function	5719
Missing and no function	237
Missing and no function	1848
Missing and no function	261
Missing and no function	360
Missing and no function	288
Missing and no function	291
Missing and no function	258
Missing and no function	2553
Missing and no function	342
Missing and no function	234
Missing and no function	450
Missing and no function	357
Missing and no function	4104
Missing and no function	368
Missing and no function	486
Missing and no function	673
Missing and no function	1261
Missing and no function	273
Missing and no function	261
Missing and no function	246
Missing and no function	805
Missing and no function	441
Missing and no function	1404
Missing and no function	387
Missing and no function	351
Missing and no function	312
Missing and no function	438
Missing and no function	473
Missing and no function	342
Missing and no function	982
Missing and no function	1474
Missing and no function	962
Missing and no function	433
Missing and no function	6283
Missing and no function	1781
Missing and no function	1983
Missing and no function	792
Missing and no function	378
Missing and no function	429
Missing and no function	2244
Missing and no function	851
Missing and no function	288
Missing and no function	2051
Missing and no function	1203
Missing and no function	542
Missing and no function	306
Missing and no function	258
Missing and no function	453
Missing and no function	432
Missing and no function	444
Missing and no function	560
Missing and no function	312
Missing and no function	643
Missing and no function	327
Missing and no function	1812
Missing and no function	2094
Missing and no function	964
Missing and no function	261
Missing and no function	210
Missing and no function	553
Missing and no function	399
Missing and no function	1190
Missing and no function	285
Missing and no function	291
Missing and no function	434
Missing and no function	1651
Missing and no function	351
Missing and no function	303
Missing and no function	258
Missing and no function	808
Missing and no function	303
Missing and no function	694
Missing and no function	4391
Missing and no function	315
Missing and no function	748
Missing and no function	414
Missing and no function	1571
Missing and no function	488
Missing and no function	279
Missing and no function	333
Missing and no function	360
Missing and no function	2862
Missing and no function	654
Missing and no function	507
Missing and no function	769
Missing and no function	2073
Missing and no function	1949
Missing and no function	2024
Missing and no function	1089
Missing and no function	285
Missing and no function	276
Missing and no function	372
Missing and no function	987
Missing and no function	4114
Missing and no function	297
Missing and no function	258
Missing and no function	568
Missing and no function	538
Missing and no function	424
Missing and no function	339
Missing and no function	375
Missing and no function	9329
Missing and no function	228
Missing and no function	626
Missing and no function	210
Missing and no function	219
Missing and no function	291
Missing and no function	3283
Missing and no function	201
Missing and no function	851
Missing and no function	2128
Missing and no function	267
Missing and no function	4012
Missing and no function	435
Missing and no function	714
Missing and no function	512
Missing and no function	270
Missing and no function	261
Missing and no function	399
Missing and no function	333
Missing and no function	294
Missing and no function	2751
Missing and no function	1176
Missing and no function	2243
Missing and no function	312
Missing and no function	411
Missing and no function	4926
Missing and no function	318
Missing and no function	3228
Missing and no function	408
Missing and no function	498
Missing and no function	2569
Missing and no function	1795
Missing and no function	1316
Missing and no function	345
Missing and no function	944
Missing and no function	953
Missing and no function	1845
Missing and no function	462
Missing and no function	360
Missing and no function	402
Missing and no function	252
Missing and no function	348
Missing and no function	552
Missing and no function	1481
Missing and no function	1107
Missing and no function	1844
Missing and no function	243
Missing and no function	264
Missing and no function	219
Missing and no function	210
Missing and no function	1100
Missing and no function	483
Missing and no function	709
Missing and no function	366
Missing and no function	300
Missing and no function	366
Missing and no function	324
Missing and no function	387
Missing and no function	8899
Missing and no function	291
Missing and no function	381
Missing and no function	629
Missing and no function	623
Missing and no function	1744
Missing and no function	273
Missing and no function	562
Missing and no function	249
Missing and no function	1051
Missing and no function	2348
Missing and no function	204
Missing and no function	339
Missing and no function	303
Missing and no function	2275
Missing and no function	288
Missing and no function	7056
Missing and no function	237
Missing and no function	952
Missing and no function	237
Missing and no function	204
Missing and no function	351
Missing and no function	462
Missing and no function	390
Missing and no function	561
Missing and no function	996
Missing and no function	246
Missing and no function	1450
Missing and no function	264
Missing and no function	342
Missing and no function	249
Missing and no function	578
Missing and no function	4720
Missing and no function	3028
Missing and no function	363
Missing and no function	1189
Missing and no function	213
Missing and no function	446
Missing and no function	365
Missing and no function	294
Missing and no function	327
Missing and no function	1775
Missing and no function	779
Missing and no function	306
Missing and no function	246
Missing and no function	5610
Missing and no function	1733
Missing and no function	396
Missing and no function	332
Missing and no function	477
Missing and no function	3067
Missing and no function	381
Missing and no function	246
Missing and no function	258
Missing and no function	210
Missing and no function	297
Missing and no function	554
Missing and no function	432
Missing and no function	288
Missing and no function	303
Missing and no function	663
Missing and no function	2127
Missing and no function	2683
Missing and no function	276
Missing and no function	3573
Missing and no function	312
Missing and no function	273
Missing and no function	769
Missing and no function	845
Missing and no function	300
Missing and no function	384
Missing and no function	6262
Missing and no function	1799
Missing and no function	297
Missing and no function	330
Missing and no function	547
Missing and no function	327
Missing and no function	622
Missing and no function	3796
Missing and no function	5263
Missing and no function	237
Missing and no function	285
Missing and no function	416
Missing and no function	3918
Missing and no function	1172
Missing and no function	225
Missing and no function	4584
Missing and no function	432
Missing and no function	324
Missing and no function	1009
Missing and no function	977
Missing and no function	300
Missing and no function	3344
Missing and no function	331
Missing and no function	563
Missing and no function	529
Missing and no function	4989
Missing and no function	270
Missing and no function	324
Missing and no function	435
Missing and no function	670
Missing and no function	333
Missing and no function	573
Missing and no function	1403
Missing and no function	6512
Missing and no function	228
Missing and no function	9776
Missing and no function	225
Missing and no function	1254
Missing and no function	471
Missing and no function	324
Missing and no function	757
Missing and no function	252
Missing and no function	1857
Missing and no function	342
Missing and no function	470
Missing and no function	1369
Missing and no function	411
Missing and no function	261
Missing and no function	288
Missing and no function	1230
Missing and no function	507
Missing and no function	2256
Missing and no function	386
Missing and no function	384
Missing and no function	240
Missing and no function	580
Missing and no function	279
Missing and no function	867
Missing and no function	285
Missing and no function	333
Missing and no function	283
Missing and no function	246
Missing and no function	498
Missing and no function	276
Missing and no function	897
Missing and no function	522
Missing and no function	1711
Missing and no function	2003
Missing and no function	2953
Missing and no function	594
Missing and no function	7402
Missing and no function	279
Missing and no function	520
Missing and no function	324
Missing and no function	4656
Missing and no function	303
Missing and no function	270
Missing and no function	2090
Missing and no function	279
Missing and no function	993
Missing and no function	339
Missing and no function	525
Missing and no function	1166
Missing and no function	279
Missing and no function	7665
Missing and no function	219
Missing and no function	3645
Missing and no function	357
Missing and no function	369
Missing and no function	1922
Missing and no function	276
Missing and no function	363
Missing and no function	3827
Missing and no function	222
Missing and no function	285
Missing and no function	285
Missing and no function	264
Missing and no function	565
Missing and no function	312
Missing and no function	2294
Missing and no function	258
Missing and no function	1209
Missing and no function	10774
Missing and no function	276
Missing and no function	261
Missing and no function	1233
Missing and no function	442
Missing and no function	297
Missing and no function	315
Missing and no function	1543
Missing and no function	255
Missing and no function	264
Missing and no function	825
Missing and no function	207
Missing and no function	2162
Missing and no function	363
Missing and no function	3214
Missing and no function	4542
Missing and no function	318
Missing and no function	2544
Missing and no function	366
Missing and no function	4670
Missing and no function	273
Missing and no function	414
Missing and no function	1519
Missing and no function	1935
Missing and no function	495
Missing and no function	1360
Missing and no function	219
Missing and no function	461
Missing and no function	398
Missing and no function	8431
Missing and no function	1777
Missing and no function	1338
Missing and no function	561
Missing and no function	878
Missing and no function	1517
Missing and no function	282
Missing and no function	411
Missing and no function	1962
Missing and no function	496
Missing and no function	406
Missing and no function	2251
Missing and no function	1473
Missing and no function	408
Missing and no function	321
Missing and no function	329
Missing and no function	261
Missing and no function	2606
Missing and no function	318
Missing and no function	303
Missing and no function	264
Missing and no function	1106
Missing and no function	5904
Missing and no function	1270
Missing and no function	1920
Missing and no function	1688
Missing and no function	1283
Missing and no function	1758
Missing and no function	204
Missing and no function	1151
Missing and no function	252
Missing and no function	597
Missing and no function	378
Missing and no function	318
Missing and no function	2072
Missing and no function	2177
Missing and no function	276
Missing and no function	6601
Missing and no function	682
Missing and no function	294
Missing and no function	357
Missing and no function	327
Missing and no function	237
Missing and no function	1486
Missing and no function	1169
Missing and no function	303
Missing and no function	273
Missing and no function	1694
Missing and no function	288
Missing and no function	368
Missing and no function	2393
Missing and no function	309
Missing and no function	333
Missing and no function	441
Missing and no function	563
Missing and no function	348
Missing and no function	1001
Missing and no function	602
Missing and no function	357
Missing and no function	399
Missing and no function	234
Missing and no function	315
Missing and no function	243
Missing and no function	1973
Missing and no function	303
Missing and no function	1922
Missing and no function	4720
Missing and no function	1207
Missing and no function	381
Missing and no function	1143
Missing and no function	845
Missing and no function	2745
Missing and no function	372
Missing and no function	509
Missing and no function	5077
Missing and no function	1239
Missing and no function	668
Missing and no function	435
Missing and no function	4365
Missing and no function	1358
Missing and no function	864
Missing and no function	2065
Missing and no function	375
Missing and no function	369
Missing and no function	288
Missing and no function	632
Missing and no function	1147
Missing and no function	2127
Missing and no function	282
Missing and no function	544
Missing and no function	2730
Missing and no function	294
Missing and no function	771
Missing and no function	375
Missing and no function	249
Missing and no function	303
Missing and no function	438
Missing and no function	1033
Missing and no function	324
Missing and no function	6268
Missing and no function	237
Missing and no function	2728
Missing and no function	767
Missing and no function	474
Missing and no function	418
Missing and no function	498
Missing and no function	1008
Missing and no function	365
Missing and no function	552
Missing and no function	757
Missing and no function	435
Missing and no function	240
Missing and no function	234
Missing and no function	528
Missing and no function	369
Missing and no function	2540
Missing and no function	1581
Missing and no function	7453
Missing and no function	17507
Missing and no function	1399
Missing and no function	679
Missing and no function	782
Missing and no function	270
Missing and no function	306
Missing and no function	288
Missing and no function	273
Missing and no function	354
Missing and no function	279
Missing and no function	324
Missing and no function	267
Missing and no function	377
Missing and no function	228
Missing and no function	617
Missing and no function	3596
Missing and no function	228
Missing and no function	853
Missing and no function	1181
Missing and no function	363
Missing and no function	237
Missing and no function	294
Missing and no function	1416
Missing and no function	339
Missing and no function	436
Missing and no function	327
Missing and no function	2834
Missing and no function	5084
Missing and no function	285
Missing and no function	341
Missing and no function	273
Missing and no function	377
Missing and no function	1297
Missing and no function	258
Missing and no function	507
Missing and no function	270
Missing and no function	325
Missing and no function	243
Missing and no function	3029
Missing and no function	1713
Missing and no function	311
Missing and no function	887
Missing and no function	309
Missing and no function	2910
Missing and no function	327
Missing and no function	312
Missing and no function	289
Missing and no function	246
Missing and no function	1003
Missing and no function	3726
Missing and no function	390
Missing and no function	252
Missing and no function	1668
Missing and no function	771
Missing and no function	5075
Missing and no function	291
Missing and no function	294
Missing and no function	282
Missing and no function	739
Missing and no function	357
Missing and no function	291
Missing and no function	291
Missing and no function	1142
Missing and no function	763
Missing and no function	5492
Missing and no function	270
Missing and no function	1689
Missing and no function	735
Missing and no function	294
Missing and no function	300
Missing and no function	3378
Missing and no function	1770
Missing and no function	3238
Missing and no function	6233
Missing and no function	1745
Missing and no function	327
Missing and no function	312
Missing and no function	2447
Missing and no function	387
Missing and no function	273
Missing and no function	336
Missing and no function	970
Missing and no function	219
Missing and no function	426
Missing and no function	228
Missing and no function	360
Missing and no function	243
Missing and no function	902
Missing and no function	363
Missing and no function	443
Missing and no function	300
Missing and no function	228
Missing and no function	411
Missing and no function	303
Missing and no function	834
Missing and no function	369
Missing and no function	795
Missing and no function	2375
Missing and no function	306
Missing and no function	743
Missing and no function	595
Missing and no function	309
Missing and no function	312
Missing and no function	261
Missing and no function	11108
Missing and no function	2944
Missing and no function	1715
Missing and no function	1506
Missing and no function	4775
Missing and no function	303
Missing and no function	1001
Missing and no function	513
Missing and no function	359
Missing and no function	240
Missing and no function	3254
Missing and no function	303
Missing and no function	216
Missing and no function	288
Missing and no function	339
Missing and no function	279
Missing and no function	330
Missing and no function	267
Missing and no function	252
Missing and no function	1940
Missing and no function	567
Missing and no function	279
Missing and no function	279
Missing and no function	375
Missing and no function	243
Missing and no function	204
Missing and no function	373
Missing and no function	294
Missing and no function	884
Missing and no function	635
Missing and no function	436
Missing and no function	264
Missing and no function	1059
Missing and no function	339
Missing and no function	294
Missing and no function	357
Missing and no function	492
Missing and no function	2838
Missing and no function	255
Missing and no function	258
Missing and no function	3106
Missing and no function	778
Missing and no function	2385
Missing and no function	435
Missing and no function	862
Missing and no function	297
Missing and no function	240
Missing and no function	1539
Missing and no function	201
Missing and no function	510
Missing and no function	387
Missing and no function	2722
Missing and no function	507
Missing and no function	267
Missing and no function	219
Missing and no function	243
Missing and no function	551
Missing and no function	321
Missing and no function	4710
Missing and no function	303
Missing and no function	657
Missing and no function	210
Missing and no function	237
Missing and no function	315
Missing and no function	351
Missing and no function	2608
Missing and no function	273
Missing and no function	641
Missing and no function	1820
Missing and no function	3754
Missing and no function	684
Missing and no function	321
Missing and no function	252
Missing and no function	303
Missing and no function	881
Missing and no function	519
Missing and no function	938
Missing and no function	216
Missing and no function	2611
Missing and no function	234
Missing and no function	372
Missing and no function	730
Missing and no function	336
Missing and no function	375
Missing and no function	225
Missing and no function	291
Missing and no function	826
Missing and no function	515
Missing and no function	294
Missing and no function	333
Missing and no function	306
Missing and no function	423
Missing and no function	300
Missing and no function	488
Missing and no function	333
Missing and no function	959
Missing and no function	297
Missing and no function	684
Missing and no function	581
Missing and no function	485
Missing and no function	1158
Missing and no function	459
Missing and no function	4555
Missing and no function	1196
Missing and no function	324
Missing and no function	1038
Missing and no function	252
Missing and no function	330
Missing and no function	1228
Missing and no function	306
Missing and no function	401
Missing and no function	1992
Missing and no function	375
Missing and no function	396
Missing and no function	1276
Missing and no function	1476
Missing and no function	222
Missing and no function	3155
Missing and no function	309
Missing and no function	4913
Missing and no function	339
Missing and no function	385
Missing and no function	385
Missing and no function	3733
Missing and no function	3406
Missing and no function	297
Missing and no function	384
Missing and no function	264
Missing and no function	294
Missing and no function	401
Missing and no function	535
Missing and no function	456
Missing and no function	309
Missing and no function	619
Missing and no function	4677
Missing and no function	309
Missing and no function	444
Missing and no function	360
Missing and no function	252
Missing and no function	6804
Missing and no function	729
Missing and no function	303
Missing and no function	279
Missing and no function	739
Missing and no function	4458
Missing and no function	1123
Missing and no function	390
Missing and no function	1100
Missing and no function	237
Missing and no function	694
Missing and no function	282
Missing and no function	219
Missing and no function	392
Missing and no function	327
Missing and no function	1560
Missing and no function	297
Missing and no function	1259
Missing and no function	405
Missing and no function	854
Missing and no function	243
Missing and no function	1423
Missing and no function	282
Missing and no function	372
Missing and no function	324
Missing and no function	2264
Missing and no function	1216
Missing and no function	860
Missing and no function	420
Missing and no function	357
Missing and no function	300
Missing and no function	219
Missing and no function	700
Missing and no function	279
Missing and no function	1374
Missing and no function	651
Missing and no function	336
Missing and no function	390
Missing and no function	642
Missing and no function	4146
Missing and no function	691
Missing and no function	273
Missing and no function	276
Missing and no function	4536
Missing and no function	1357
Missing and no function	383
Missing and no function	2536
Missing and no function	1317
Missing and no function	3924
Missing and no function	627
Missing and no function	685
Missing and no function	321
Missing and no function	234
Missing and no function	312
Missing and no function	401
Missing and no function	294
Missing and no function	213
Missing and no function	739
Missing and no function	4565
Missing and no function	288
Missing and no function	249
Missing and no function	2108
Missing and no function	1089
Missing and no function	291
Missing and no function	279
Missing and no function	960
Missing and no function	8185
Missing and no function	411
Missing and no function	5977
Missing and no function	312
Missing and no function	841
Missing and no function	1806
Missing and no function	437
Missing and no function	303
Missing and no function	282
Missing and no function	328
Missing and no function	267
Missing and no function	3206
Missing and no function	1127
Missing and no function	381
Missing and no function	378
Missing and no function	636
Missing and no function	3744
Missing and no function	2084
Missing and no function	219
Missing and no function	6007
Missing and no function	309
Missing and no function	1082
Missing and no function	426
Missing and no function	402
Missing and no function	276
Missing and no function	1931
Missing and no function	246
Missing and no function	282
Missing and no function	351
Missing and no function	252
Missing and no function	1158
Missing and no function	270
Missing and no function	372
Missing and no function	231
Missing and no function	600
Missing and no function	357
Missing and no function	1068
Missing and no function	4028
Missing and no function	411
Missing and no function	351
Missing and no function	404
Missing and no function	336
Missing and no function	249
Missing and no function	222
Missing and no function	805
Missing and no function	525
Missing and no function	264
Missing and no function	986
Missing and no function	228
Missing and no function	6662
Missing and no function	321
Missing and no function	240
Missing and no function	619
Missing and no function	872
Missing and no function	924
Missing and no function	1298
Missing and no function	2111
Missing and no function	2106
Missing and no function	246
Missing and no function	318
Missing and no function	430
Missing and no function	1992
Missing and no function	369
Missing and no function	3853
Missing and no function	504
Missing and no function	261
Missing and no function	216
Missing and no function	2026
Missing and no function	321
Missing and no function	354
Missing and no function	543
Missing and no function	264
Missing and no function	334
Missing and no function	264
Missing and no function	2986
Missing and no function	357
Missing and no function	9581
Missing and no function	234
Missing and no function	279
Missing and no function	246
Missing and no function	1617
Missing and no function	2574
Missing and no function	359
Missing and no function	261
Missing and no function	1103
Missing and no function	255
Missing and no function	5553
Missing and no function	764
Missing and no function	270
Missing and no function	349
Missing and no function	5872
Missing and no function	1842
Missing and no function	604
Missing and no function	261
Missing and no function	354
Missing and no function	3146
Missing and no function	339
Missing and no function	351
Missing and no function	684
Missing and no function	1681
Missing and no function	288
Missing and no function	2481
Missing and no function	1386
Missing and no function	655
Missing and no function	315
Missing and no function	1123
Missing and no function	629
Missing and no function	586
Missing and no function	585
Missing and no function	6221
Missing and no function	623
Missing and no function	4928
Missing and no function	632
Missing and no function	927
Missing and no function	844
Missing and no function	294
Missing and no function	404
Missing and no function	333
Missing and no function	2937
Missing and no function	552
Missing and no function	608
Missing and no function	1549
Missing and no function	895
Missing and no function	593
Missing and no function	237
Missing and no function	729
Missing and no function	480
Missing and no function	1064
Missing and no function	564
Missing and no function	357
Missing and no function	628
Missing and no function	5734
Missing and no function	255
Missing and no function	326
Missing and no function	222
Missing and no function	297
Missing and no function	303
Missing and no function	4126
Missing and no function	6179
Missing and no function	625
Missing and no function	297
Missing and no function	2194
Missing and no function	345
Missing and no function	297
Missing and no function	366
Missing and no function	3202
Missing and no function	2869
Missing and no function	1313
Missing and no function	1920
Missing and no function	282
Missing and no function	351
Missing and no function	484
Missing and no function	415
Missing and no function	324
Missing and no function	1522
Missing and no function	1042
Missing and no function	237
Missing and no function	735
Missing and no function	300
Missing and no function	584
Missing and no function	285
Missing and no function	901
Missing and no function	342
Missing and no function	303
Missing and no function	546
Missing and no function	2211
Missing and no function	249
Missing and no function	1118
Missing and no function	1161
Missing and no function	324
Missing and no function	228
Missing and no function	423
Missing and no function	291
Missing and no function	291
Missing and no function	464
Missing and no function	552
Missing and no function	372
Missing and no function	4274
Missing and no function	1471
Missing and no function	1506
Missing and no function	348
Missing and no function	5148
Missing and no function	1569
Missing and no function	681
Missing and no function	423
Missing and no function	294
Missing and no function	462
Missing and no function	10985
Missing and no function	297
Missing and no function	303
Missing and no function	905
Missing and no function	270
Missing and no function	888
Missing and no function	270
Missing and no function	291
Missing and no function	306
Missing and no function	359
Missing and no function	276
Missing and no function	288
Missing and no function	2982
Missing and no function	644
Missing and no function	339
Missing and no function	1469
Missing and no function	282
Missing and no function	1125
Missing and no function	1581
Missing and no function	464
Missing and no function	291
Missing and no function	1119
Missing and no function	309
Missing and no function	324
Missing and no function	707
Missing and no function	2031
Missing and no function	387
Missing and no function	686
Missing and no function	309
Missing and no function	306
Missing and no function	237
Missing and no function	495
Missing and no function	326
Missing and no function	273
Missing and no function	306
Missing and no function	216
Missing and no function	237
Missing and no function	477
Missing and no function	927
Missing and no function	237
Missing and no function	381
Missing and no function	297
Missing and no function	1360
Missing and no function	4053
Missing and no function	204
Missing and no function	225
Missing and no function	2971
Missing and no function	4842
Missing and no function	399
Missing and no function	529
Missing and no function	285
Missing and no function	1187
Missing and no function	312
Missing and no function	273
Missing and no function	1198
Missing and no function	621
Missing and no function	261
Missing and no function	237
Missing and no function	336
Missing and no function	225
Missing and no function	3182
Missing and no function	333
Missing and no function	555
Missing and no function	1415
Missing and no function	222
Missing and no function	2835
Missing and no function	327
Missing and no function	4569
Missing and no function	267
Missing and no function	2292
Missing and no function	324
Missing and no function	563
Missing and no function	435
Missing and no function	637
Missing and no function	231
Missing and no function	1456
Missing and no function	1352
Missing and no function	351
Missing and no function	4496
Missing and no function	2444
Missing and no function	354
Missing and no function	309
Missing and no function	844
Missing and no function	7133
Missing and no function	4205
Missing and no function	7060
Missing and no function	704
Missing and no function	4085
Missing and no function	267
Missing and no function	1197
Missing and no function	255
Missing and no function	519
Missing and no function	351
Missing and no function	463
Missing and no function	1526
Missing and no function	1151
Missing and no function	398
Missing and no function	330
Missing and no function	405
Missing and no function	387
Missing and no function	714
Missing and no function	387
Missing and no function	310
Missing and no function	2154
Missing and no function	761
Missing and no function	1273
Missing and no function	420
Missing and no function	902
Missing and no function	615
Missing and no function	282
Missing and no function	517
Missing and no function	499
Missing and no function	273
Missing and no function	285
Missing and no function	321
Missing and no function	267
Missing and no function	2683
Missing and no function	309
Missing and no function	660
Missing and no function	1241
Missing and no function	258
Missing and no function	213
Missing and no function	404
Missing and no function	2232
Missing and no function	388
Missing and no function	291
Missing and no function	285
Missing and no function	1458
Missing and no function	297
Missing and no function	438
Missing and no function	1642
Missing and no function	738
Missing and no function	512
Missing and no function	273
Missing and no function	3486
Missing and no function	339
Missing and no function	204
Missing and no function	4111
Missing and no function	255
Missing and no function	318
Missing and no function	297
Missing and no function	315
Missing and no function	279
Missing and no function	267
Missing and no function	1697
Missing and no function	258
Missing and no function	535
Missing and no function	225
Missing and no function	366
Missing and no function	1427
Missing and no function	2923
Missing and no function	6722
Missing and no function	863
Missing and no function	2254
Missing and no function	574
Missing and no function	4742
Missing and no function	360
Missing and no function	339
Missing and no function	3728
Missing and no function	276
Missing and no function	2235
Missing and no function	339
Missing and no function	979
Missing and no function	649
Missing and no function	231
Missing and no function	2580
Missing and no function	700
Missing and no function	333
Missing and no function	2512
Missing and no function	447
Missing and no function	333
Missing and no function	384
Missing and no function	321
Missing and no function	273
Missing and no function	420
Missing and no function	897
Missing and no function	210
Missing and no function	264
Missing and no function	476
[truncated: 29,827 more rows]

## Sheet: Supplementary Figure 7b
Supplementary Figure 7b Gene length of 1:1 ortholog genes in Cac genome assembly v2.4 and C. acuminata V3.0.
Assembly	gene length
Cac genome assembly v2.4	2411
Cac genome assembly v2.4	793
Cac genome assembly v2.4	11813
Cac genome assembly v2.4	8586
Cac genome assembly v2.4	4962
Cac genome assembly v2.4	4818
Cac genome assembly v2.4	8995
Cac genome assembly v2.4	1634
Cac genome assembly v2.4	4133
Cac genome assembly v2.4	5489
Cac genome assembly v2.4	2953
Cac genome assembly v2.4	4429
Cac genome assembly v2.4	1402
Cac genome assembly v2.4	660
Cac genome assembly v2.4	3914
Cac genome assembly v2.4	2355
Cac genome assembly v2.4	9287
Cac genome assembly v2.4	4461
Cac genome assembly v2.4	817
Cac genome assembly v2.4	2026
Cac genome assembly v2.4	13872
Cac genome assembly v2.4	10152
Cac genome assembly v2.4	595
Cac genome assembly v2.4	366
Cac genome assembly v2.4	19653
Cac genome assembly v2.4	3930
Cac genome assembly v2.4	5518
Cac genome assembly v2.4	3910
Cac genome assembly v2.4	7193
Cac genome assembly v2.4	585
Cac genome assembly v2.4	1075
Cac genome assembly v2.4	17428
Cac genome assembly v2.4	7631
Cac genome assembly v2.4	4669
Cac genome assembly v2.4	1937
Cac genome assembly v2.4	7129
Cac genome assembly v2.4	8556
Cac genome assembly v2.4	27626
Cac genome assembly v2.4	2204
Cac genome assembly v2.4	426
Cac genome assembly v2.4	34269
Cac genome assembly v2.4	7495
Cac genome assembly v2.4	5322
Cac genome assembly v2.4	4262
Cac genome assembly v2.4	2574
Cac genome assembly v2.4	3665
Cac genome assembly v2.4	3497
Cac genome assembly v2.4	5285
Cac genome assembly v2.4	9369
Cac genome assembly v2.4	7103
Cac genome assembly v2.4	5051
Cac genome assembly v2.4	1633
Cac genome assembly v2.4	6605
Cac genome assembly v2.4	12901
Cac genome assembly v2.4	14392
Cac genome assembly v2.4	3154
Cac genome assembly v2.4	2402
Cac genome assembly v2.4	3130
Cac genome assembly v2.4	2937
Cac genome assembly v2.4	207
Cac genome assembly v2.4	3660
Cac genome assembly v2.4	852
Cac genome assembly v2.4	3655
Cac genome assembly v2.4	1427
Cac genome assembly v2.4	23242
Cac genome assembly v2.4	3894
Cac genome assembly v2.4	2799
Cac genome assembly v2.4	2389
Cac genome assembly v2.4	8223
Cac genome assembly v2.4	14434
Cac genome assembly v2.4	3769
Cac genome assembly v2.4	1128
Cac genome assembly v2.4	4851
Cac genome assembly v2.4	2268
Cac genome assembly v2.4	744
Cac genome assembly v2.4	399
Cac genome assembly v2.4	4249
Cac genome assembly v2.4	1465
Cac genome assembly v2.4	9594
Cac genome assembly v2.4	332
Cac genome assembly v2.4	1200
Cac genome assembly v2.4	2584
Cac genome assembly v2.4	4933
Cac genome assembly v2.4	3631
Cac genome assembly v2.4	14353
Cac genome assembly v2.4	7043
Cac genome assembly v2.4	9468
Cac genome assembly v2.4	7728
Cac genome assembly v2.4	705
Cac genome assembly v2.4	12754
Cac genome assembly v2.4	21828
Cac genome assembly v2.4	5679
Cac genome assembly v2.4	3216
Cac genome assembly v2.4	4360
Cac genome assembly v2.4	19699
Cac genome assembly v2.4	11948
Cac genome assembly v2.4	4117
Cac genome assembly v2.4	6055
Cac genome assembly v2.4	8718
Cac genome assembly v2.4	10509
Cac genome assembly v2.4	1320
Cac genome assembly v2.4	529
Cac genome assembly v2.4	1331
Cac genome assembly v2.4	2766
Cac genome assembly v2.4	6763
Cac genome assembly v2.4	5198
Cac genome assembly v2.4	4112
Cac genome assembly v2.4	390
Cac genome assembly v2.4	906
Cac genome assembly v2.4	6354
Cac genome assembly v2.4	4923
Cac genome assembly v2.4	905
Cac genome assembly v2.4	14529
Cac genome assembly v2.4	1342
Cac genome assembly v2.4	1344
Cac genome assembly v2.4	941
Cac genome assembly v2.4	1836
Cac genome assembly v2.4	7144
Cac genome assembly v2.4	3477
Cac genome assembly v2.4	1660
Cac genome assembly v2.4	4617
Cac genome assembly v2.4	1249
Cac genome assembly v2.4	7427
Cac genome assembly v2.4	2304
Cac genome assembly v2.4	336
Cac genome assembly v2.4	5953
Cac genome assembly v2.4	6921
Cac genome assembly v2.4	5775
Cac genome assembly v2.4	5314
Cac genome assembly v2.4	1407
Cac genome assembly v2.4	288
Cac genome assembly v2.4	3076
Cac genome assembly v2.4	6594
Cac genome assembly v2.4	2588
Cac genome assembly v2.4	2733
Cac genome assembly v2.4	1806
Cac genome assembly v2.4	10015
Cac genome assembly v2.4	1602
Cac genome assembly v2.4	3463
Cac genome assembly v2.4	6587
Cac genome assembly v2.4	1267
Cac genome assembly v2.4	6724
Cac genome assembly v2.4	1622
Cac genome assembly v2.4	4257
Cac genome assembly v2.4	5141
Cac genome assembly v2.4	13124
Cac genome assembly v2.4	2747
Cac genome assembly v2.4	12021
Cac genome assembly v2.4	7255
Cac genome assembly v2.4	10384
Cac genome assembly v2.4	1184
Cac genome assembly v2.4	6862
Cac genome assembly v2.4	2331
Cac genome assembly v2.4	1435
Cac genome assembly v2.4	2032
Cac genome assembly v2.4	2911
Cac genome assembly v2.4	2550
Cac genome assembly v2.4	2900
Cac genome assembly v2.4	9055
Cac genome assembly v2.4	1092
Cac genome assembly v2.4	6424
Cac genome assembly v2.4	1708
Cac genome assembly v2.4	5581
Cac genome assembly v2.4	5702
Cac genome assembly v2.4	1431
Cac genome assembly v2.4	2063
Cac genome assembly v2.4	861
Cac genome assembly v2.4	1565
Cac genome assembly v2.4	3058
Cac genome assembly v2.4	4349
Cac genome assembly v2.4	9441
Cac genome assembly v2.4	6780
Cac genome assembly v2.4	737
Cac genome assembly v2.4	5048
Cac genome assembly v2.4	7761
Cac genome assembly v2.4	2781
Cac genome assembly v2.4	1584
Cac genome assembly v2.4	4033
Cac genome assembly v2.4	4179
Cac genome assembly v2.4	2324
Cac genome assembly v2.4	5711
Cac genome assembly v2.4	3270
Cac genome assembly v2.4	5564
Cac genome assembly v2.4	594
Cac genome assembly v2.4	11658
Cac genome assembly v2.4	784
Cac genome assembly v2.4	8836
Cac genome assembly v2.4	12808
Cac genome assembly v2.4	2237
Cac genome assembly v2.4	336
Cac genome assembly v2.4	7943
Cac genome assembly v2.4	15721
Cac genome assembly v2.4	4591
Cac genome assembly v2.4	11121
Cac genome assembly v2.4	18988
Cac genome assembly v2.4	6123
Cac genome assembly v2.4	15848
Cac genome assembly v2.4	9863
Cac genome assembly v2.4	11714
Cac genome assembly v2.4	30104
Cac genome assembly v2.4	33458
Cac genome assembly v2.4	1797
Cac genome assembly v2.4	1430
Cac genome assembly v2.4	2457
Cac genome assembly v2.4	16087
Cac genome assembly v2.4	1713
Cac genome assembly v2.4	1539
Cac genome assembly v2.4	6123
Cac genome assembly v2.4	7590
Cac genome assembly v2.4	1347
Cac genome assembly v2.4	264
Cac genome assembly v2.4	11587
Cac genome assembly v2.4	1772
Cac genome assembly v2.4	15447
Cac genome assembly v2.4	1397
Cac genome assembly v2.4	937
Cac genome assembly v2.4	7383
Cac genome assembly v2.4	8542
Cac genome assembly v2.4	9255
Cac genome assembly v2.4	7220
Cac genome assembly v2.4	1623
Cac genome assembly v2.4	13116
Cac genome assembly v2.4	4096
Cac genome assembly v2.4	5886
Cac genome assembly v2.4	28887
Cac genome assembly v2.4	2542
Cac genome assembly v2.4	17768
Cac genome assembly v2.4	4598
Cac genome assembly v2.4	1095
Cac genome assembly v2.4	6160
Cac genome assembly v2.4	14320
Cac genome assembly v2.4	5703
Cac genome assembly v2.4	3241
Cac genome assembly v2.4	624
Cac genome assembly v2.4	3518
Cac genome assembly v2.4	330
Cac genome assembly v2.4	580
Cac genome assembly v2.4	2049
Cac genome assembly v2.4	886
Cac genome assembly v2.4	757
Cac genome assembly v2.4	3343
Cac genome assembly v2.4	16954
Cac genome assembly v2.4	2403
Cac genome assembly v2.4	12927
Cac genome assembly v2.4	2515
Cac genome assembly v2.4	4037
Cac genome assembly v2.4	2894
Cac genome assembly v2.4	1948
Cac genome assembly v2.4	2422
Cac genome assembly v2.4	659
Cac genome assembly v2.4	824
Cac genome assembly v2.4	651
Cac genome assembly v2.4	1590
Cac genome assembly v2.4	3006
Cac genome assembly v2.4	3316
Cac genome assembly v2.4	41075
Cac genome assembly v2.4	8901
Cac genome assembly v2.4	669
Cac genome assembly v2.4	22204
Cac genome assembly v2.4	279
Cac genome assembly v2.4	1596
Cac genome assembly v2.4	24940
Cac genome assembly v2.4	22462
Cac genome assembly v2.4	7300
Cac genome assembly v2.4	438
Cac genome assembly v2.4	297
Cac genome assembly v2.4	678
Cac genome assembly v2.4	5799
Cac genome assembly v2.4	12880
Cac genome assembly v2.4	1821
Cac genome assembly v2.4	6579
Cac genome assembly v2.4	26986
Cac genome assembly v2.4	1607
Cac genome assembly v2.4	31403
Cac genome assembly v2.4	8978
Cac genome assembly v2.4	6792
Cac genome assembly v2.4	26679
Cac genome assembly v2.4	1811
Cac genome assembly v2.4	16006
Cac genome assembly v2.4	14572
Cac genome assembly v2.4	1817
Cac genome assembly v2.4	4128
Cac genome assembly v2.4	17153
Cac genome assembly v2.4	5134
Cac genome assembly v2.4	67352
Cac genome assembly v2.4	5931
Cac genome assembly v2.4	5119
Cac genome assembly v2.4	10590
Cac genome assembly v2.4	1984
Cac genome assembly v2.4	5190
Cac genome assembly v2.4	3222
Cac genome assembly v2.4	7101
Cac genome assembly v2.4	15767
Cac genome assembly v2.4	1266
Cac genome assembly v2.4	1517
Cac genome assembly v2.4	8813
Cac genome assembly v2.4	15508
Cac genome assembly v2.4	12114
Cac genome assembly v2.4	473
Cac genome assembly v2.4	89010
Cac genome assembly v2.4	486
Cac genome assembly v2.4	2405
Cac genome assembly v2.4	29695
Cac genome assembly v2.4	13581
Cac genome assembly v2.4	7008
Cac genome assembly v2.4	1161
Cac genome assembly v2.4	4441
Cac genome assembly v2.4	20875
Cac genome assembly v2.4	27936
Cac genome assembly v2.4	12874
Cac genome assembly v2.4	1080
Cac genome assembly v2.4	26164
Cac genome assembly v2.4	831
Cac genome assembly v2.4	6911
Cac genome assembly v2.4	15139
Cac genome assembly v2.4	1838
Cac genome assembly v2.4	21457
Cac genome assembly v2.4	28032
Cac genome assembly v2.4	1288
Cac genome assembly v2.4	525
Cac genome assembly v2.4	4865
Cac genome assembly v2.4	375
Cac genome assembly v2.4	8862
Cac genome assembly v2.4	28783
Cac genome assembly v2.4	1969
Cac genome assembly v2.4	1573
Cac genome assembly v2.4	76633
Cac genome assembly v2.4	2034
Cac genome assembly v2.4	2920
Cac genome assembly v2.4	1659
Cac genome assembly v2.4	66173
Cac genome assembly v2.4	10150
Cac genome assembly v2.4	22441
Cac genome assembly v2.4	8056
Cac genome assembly v2.4	5723
Cac genome assembly v2.4	2927
Cac genome assembly v2.4	8691
Cac genome assembly v2.4	11812
Cac genome assembly v2.4	522
Cac genome assembly v2.4	3039
Cac genome assembly v2.4	10965
Cac genome assembly v2.4	12842
Cac genome assembly v2.4	3277
Cac genome assembly v2.4	1821
Cac genome assembly v2.4	12400
Cac genome assembly v2.4	2589
Cac genome assembly v2.4	17286
Cac genome assembly v2.4	17224
Cac genome assembly v2.4	520
Cac genome assembly v2.4	1442
Cac genome assembly v2.4	57704
Cac genome assembly v2.4	6971
Cac genome assembly v2.4	25635
Cac genome assembly v2.4	5034
Cac genome assembly v2.4	12324
Cac genome assembly v2.4	19085
Cac genome assembly v2.4	4584
Cac genome assembly v2.4	10911
Cac genome assembly v2.4	4331
Cac genome assembly v2.4	1001
Cac genome assembly v2.4	5578
Cac genome assembly v2.4	22975
Cac genome assembly v2.4	9527
Cac genome assembly v2.4	6489
Cac genome assembly v2.4	816
Cac genome assembly v2.4	8355
Cac genome assembly v2.4	34539
Cac genome assembly v2.4	17384
Cac genome assembly v2.4	16330
Cac genome assembly v2.4	1020
Cac genome assembly v2.4	4655
Cac genome assembly v2.4	13213
Cac genome assembly v2.4	3233
Cac genome assembly v2.4	435
Cac genome assembly v2.4	2022
Cac genome assembly v2.4	4651
Cac genome assembly v2.4	7205
Cac genome assembly v2.4	1181
Cac genome assembly v2.4	16692
Cac genome assembly v2.4	8513
Cac genome assembly v2.4	5930
Cac genome assembly v2.4	8382
Cac genome assembly v2.4	3157
Cac genome assembly v2.4	8281
Cac genome assembly v2.4	1632
Cac genome assembly v2.4	2858
Cac genome assembly v2.4	2804
Cac genome assembly v2.4	6386
Cac genome assembly v2.4	1958
Cac genome assembly v2.4	10257
Cac genome assembly v2.4	6927
Cac genome assembly v2.4	9983
Cac genome assembly v2.4	6802
Cac genome assembly v2.4	875
Cac genome assembly v2.4	11692
Cac genome assembly v2.4	3479
Cac genome assembly v2.4	3912
Cac genome assembly v2.4	3584
Cac genome assembly v2.4	1018
Cac genome assembly v2.4	4979
Cac genome assembly v2.4	13326
Cac genome assembly v2.4	918
Cac genome assembly v2.4	17179
Cac genome assembly v2.4	3540
Cac genome assembly v2.4	6591
Cac genome assembly v2.4	6528
Cac genome assembly v2.4	2112
Cac genome assembly v2.4	4554
Cac genome assembly v2.4	561
Cac genome assembly v2.4	5666
Cac genome assembly v2.4	3194
Cac genome assembly v2.4	980
Cac genome assembly v2.4	3735
Cac genome assembly v2.4	8486
Cac genome assembly v2.4	6775
Cac genome assembly v2.4	24312
Cac genome assembly v2.4	1882
Cac genome assembly v2.4	3276
Cac genome assembly v2.4	8670
Cac genome assembly v2.4	4475
Cac genome assembly v2.4	7496
Cac genome assembly v2.4	7095
Cac genome assembly v2.4	6872
Cac genome assembly v2.4	15514
Cac genome assembly v2.4	9436
Cac genome assembly v2.4	7073
Cac genome assembly v2.4	7180
Cac genome assembly v2.4	10748
Cac genome assembly v2.4	9445
Cac genome assembly v2.4	2577
Cac genome assembly v2.4	4955
Cac genome assembly v2.4	4141
Cac genome assembly v2.4	6306
Cac genome assembly v2.4	7622
Cac genome assembly v2.4	4629
Cac genome assembly v2.4	507
Cac genome assembly v2.4	3281
Cac genome assembly v2.4	2185
Cac genome assembly v2.4	45563
Cac genome assembly v2.4	4944
Cac genome assembly v2.4	303
Cac genome assembly v2.4	32292
Cac genome assembly v2.4	2186
Cac genome assembly v2.4	5161
Cac genome assembly v2.4	6991
Cac genome assembly v2.4	366
Cac genome assembly v2.4	8844
Cac genome assembly v2.4	9386
Cac genome assembly v2.4	8776
Cac genome assembly v2.4	904
Cac genome assembly v2.4	6449
Cac genome assembly v2.4	3262
Cac genome assembly v2.4	8138
Cac genome assembly v2.4	1985
Cac genome assembly v2.4	2994
Cac genome assembly v2.4	4996
Cac genome assembly v2.4	5032
Cac genome assembly v2.4	808
Cac genome assembly v2.4	621
Cac genome assembly v2.4	2124
Cac genome assembly v2.4	11949
Cac genome assembly v2.4	3749
Cac genome assembly v2.4	7855
Cac genome assembly v2.4	1184
Cac genome assembly v2.4	273
Cac genome assembly v2.4	5798
Cac genome assembly v2.4	1182
Cac genome assembly v2.4	10038
Cac genome assembly v2.4	14748
Cac genome assembly v2.4	2381
Cac genome assembly v2.4	4385
Cac genome assembly v2.4	4213
Cac genome assembly v2.4	1671
Cac genome assembly v2.4	2124
Cac genome assembly v2.4	6440
Cac genome assembly v2.4	424
Cac genome assembly v2.4	924
Cac genome assembly v2.4	5096
Cac genome assembly v2.4	3803
Cac genome assembly v2.4	2053
Cac genome assembly v2.4	7574
Cac genome assembly v2.4	9932
Cac genome assembly v2.4	8437
Cac genome assembly v2.4	393
Cac genome assembly v2.4	8443
Cac genome assembly v2.4	4397
Cac genome assembly v2.4	19738
Cac genome assembly v2.4	6502
Cac genome assembly v2.4	6351
Cac genome assembly v2.4	4771
Cac genome assembly v2.4	12751
Cac genome assembly v2.4	8293
Cac genome assembly v2.4	9647
Cac genome assembly v2.4	15023
Cac genome assembly v2.4	2594
Cac genome assembly v2.4	2310
Cac genome assembly v2.4	15098
Cac genome assembly v2.4	2079
Cac genome assembly v2.4	7795
Cac genome assembly v2.4	7930
Cac genome assembly v2.4	5901
Cac genome assembly v2.4	7159
Cac genome assembly v2.4	6457
Cac genome assembly v2.4	1362
Cac genome assembly v2.4	1811
Cac genome assembly v2.4	13374
Cac genome assembly v2.4	29110
Cac genome assembly v2.4	846
Cac genome assembly v2.4	12634
Cac genome assembly v2.4	30457
Cac genome assembly v2.4	8958
Cac genome assembly v2.4	3931
Cac genome assembly v2.4	4195
Cac genome assembly v2.4	348
Cac genome assembly v2.4	11272
Cac genome assembly v2.4	3567
Cac genome assembly v2.4	23973
Cac genome assembly v2.4	22607
Cac genome assembly v2.4	573
Cac genome assembly v2.4	11531
Cac genome assembly v2.4	23431
Cac genome assembly v2.4	12402
Cac genome assembly v2.4	13657
Cac genome assembly v2.4	14918
Cac genome assembly v2.4	9968
Cac genome assembly v2.4	1202
Cac genome assembly v2.4	3696
Cac genome assembly v2.4	6041
Cac genome assembly v2.4	1388
Cac genome assembly v2.4	8259
Cac genome assembly v2.4	18260
Cac genome assembly v2.4	12206
Cac genome assembly v2.4	3760
Cac genome assembly v2.4	5364
Cac genome assembly v2.4	1753
Cac genome assembly v2.4	495
Cac genome assembly v2.4	11750
Cac genome assembly v2.4	2738
Cac genome assembly v2.4	3404
Cac genome assembly v2.4	4919
Cac genome assembly v2.4	8961
Cac genome assembly v2.4	19300
Cac genome assembly v2.4	1580
Cac genome assembly v2.4	1172
Cac genome assembly v2.4	6382
Cac genome assembly v2.4	2897
Cac genome assembly v2.4	12224
Cac genome assembly v2.4	14597
Cac genome assembly v2.4	10331
Cac genome assembly v2.4	10731
Cac genome assembly v2.4	10917
Cac genome assembly v2.4	1828
Cac genome assembly v2.4	1590
Cac genome assembly v2.4	991
Cac genome assembly v2.4	10811
Cac genome assembly v2.4	11558
Cac genome assembly v2.4	17221
Cac genome assembly v2.4	5646
Cac genome assembly v2.4	9544
Cac genome assembly v2.4	4232
Cac genome assembly v2.4	9997
Cac genome assembly v2.4	14374
Cac genome assembly v2.4	8869
Cac genome assembly v2.4	3539
Cac genome assembly v2.4	1132
Cac genome assembly v2.4	7805
Cac genome assembly v2.4	4481
Cac genome assembly v2.4	1714
Cac genome assembly v2.4	2503
Cac genome assembly v2.4	4699
Cac genome assembly v2.4	24745
Cac genome assembly v2.4	1460
Cac genome assembly v2.4	15658
Cac genome assembly v2.4	4634
Cac genome assembly v2.4	6144
Cac genome assembly v2.4	3042
Cac genome assembly v2.4	32653
Cac genome assembly v2.4	5656
Cac genome assembly v2.4	904
Cac genome assembly v2.4	4401
Cac genome assembly v2.4	2919
Cac genome assembly v2.4	8146
Cac genome assembly v2.4	9178
Cac genome assembly v2.4	6994
Cac genome assembly v2.4	17705
Cac genome assembly v2.4	8879
Cac genome assembly v2.4	9565
Cac genome assembly v2.4	18544
Cac genome assembly v2.4	3310
Cac genome assembly v2.4	9076
Cac genome assembly v2.4	5744
Cac genome assembly v2.4	1853
Cac genome assembly v2.4	5993
Cac genome assembly v2.4	8932
Cac genome assembly v2.4	2723
Cac genome assembly v2.4	8928
Cac genome assembly v2.4	1195
Cac genome assembly v2.4	3807
Cac genome assembly v2.4	21009
Cac genome assembly v2.4	1098
Cac genome assembly v2.4	1382
Cac genome assembly v2.4	1512
Cac genome assembly v2.4	4398
Cac genome assembly v2.4	2898
Cac genome assembly v2.4	1326
Cac genome assembly v2.4	4231
Cac genome assembly v2.4	8214
Cac genome assembly v2.4	3702
Cac genome assembly v2.4	387
Cac genome assembly v2.4	2870
Cac genome assembly v2.4	1341
Cac genome assembly v2.4	296
Cac genome assembly v2.4	1853
Cac genome assembly v2.4	834
Cac genome assembly v2.4	5070
Cac genome assembly v2.4	1253
Cac genome assembly v2.4	3494
Cac genome assembly v2.4	2376
Cac genome assembly v2.4	6406
Cac genome assembly v2.4	13597
Cac genome assembly v2.4	13796
Cac genome assembly v2.4	7608
Cac genome assembly v2.4	9077
Cac genome assembly v2.4	7430
Cac genome assembly v2.4	9628
Cac genome assembly v2.4	2496
Cac genome assembly v2.4	276
Cac genome assembly v2.4	1781
Cac genome assembly v2.4	11471
Cac genome assembly v2.4	896
Cac genome assembly v2.4	3127
Cac genome assembly v2.4	1892
Cac genome assembly v2.4	6086
Cac genome assembly v2.4	4643
Cac genome assembly v2.4	492
Cac genome assembly v2.4	3764
Cac genome assembly v2.4	1841
Cac genome assembly v2.4	5093
Cac genome assembly v2.4	7300
Cac genome assembly v2.4	20870
Cac genome assembly v2.4	6762
Cac genome assembly v2.4	11223
Cac genome assembly v2.4	6145
Cac genome assembly v2.4	7401
Cac genome assembly v2.4	5958
Cac genome assembly v2.4	836
Cac genome assembly v2.4	2042
Cac genome assembly v2.4	4223
Cac genome assembly v2.4	2415
Cac genome assembly v2.4	972
Cac genome assembly v2.4	3393
Cac genome assembly v2.4	14894
Cac genome assembly v2.4	1297
Cac genome assembly v2.4	1445
Cac genome assembly v2.4	9592
Cac genome assembly v2.4	1915
Cac genome assembly v2.4	774
Cac genome assembly v2.4	9489
Cac genome assembly v2.4	3193
Cac genome assembly v2.4	12318
Cac genome assembly v2.4	6074
Cac genome assembly v2.4	5031
Cac genome assembly v2.4	3684
Cac genome assembly v2.4	14332
Cac genome assembly v2.4	1434
Cac genome assembly v2.4	8041
Cac genome assembly v2.4	519
Cac genome assembly v2.4	2581
Cac genome assembly v2.4	8511
Cac genome assembly v2.4	5232
Cac genome assembly v2.4	3219
Cac genome assembly v2.4	6700
Cac genome assembly v2.4	963
Cac genome assembly v2.4	4264
Cac genome assembly v2.4	15159
Cac genome assembly v2.4	15732
Cac genome assembly v2.4	1961
Cac genome assembly v2.4	3958
Cac genome assembly v2.4	15756
Cac genome assembly v2.4	9124
Cac genome assembly v2.4	1579
Cac genome assembly v2.4	6448
Cac genome assembly v2.4	1800
Cac genome assembly v2.4	1663
Cac genome assembly v2.4	800
Cac genome assembly v2.4	1196
Cac genome assembly v2.4	8749
Cac genome assembly v2.4	2409
Cac genome assembly v2.4	3827
Cac genome assembly v2.4	4084
Cac genome assembly v2.4	3041
Cac genome assembly v2.4	764
Cac genome assembly v2.4	4198
Cac genome assembly v2.4	5131
Cac genome assembly v2.4	2217
Cac genome assembly v2.4	2671
Cac genome assembly v2.4	8721
Cac genome assembly v2.4	6134
Cac genome assembly v2.4	3385
Cac genome assembly v2.4	2186
Cac genome assembly v2.4	3682
Cac genome assembly v2.4	5501
Cac genome assembly v2.4	3890
Cac genome assembly v2.4	17897
Cac genome assembly v2.4	8094
Cac genome assembly v2.4	8298
Cac genome assembly v2.4	1403
Cac genome assembly v2.4	5323
Cac genome assembly v2.4	8878
Cac genome assembly v2.4	7306
Cac genome assembly v2.4	1799
Cac genome assembly v2.4	4830
Cac genome assembly v2.4	3650
Cac genome assembly v2.4	8291
Cac genome assembly v2.4	1653
Cac genome assembly v2.4	11312
Cac genome assembly v2.4	2266
Cac genome assembly v2.4	451
Cac genome assembly v2.4	3238
Cac genome assembly v2.4	2085
Cac genome assembly v2.4	4688
Cac genome assembly v2.4	3382
Cac genome assembly v2.4	456
Cac genome assembly v2.4	10934
Cac genome assembly v2.4	1027
Cac genome assembly v2.4	7699
Cac genome assembly v2.4	4963
Cac genome assembly v2.4	4771
Cac genome assembly v2.4	1476
Cac genome assembly v2.4	1797
Cac genome assembly v2.4	12200
Cac genome assembly v2.4	1380
Cac genome assembly v2.4	4837
Cac genome assembly v2.4	7050
Cac genome assembly v2.4	10538
Cac genome assembly v2.4	4916
Cac genome assembly v2.4	6579
Cac genome assembly v2.4	4517
Cac genome assembly v2.4	4201
Cac genome assembly v2.4	4993
Cac genome assembly v2.4	6325
Cac genome assembly v2.4	6228
Cac genome assembly v2.4	1459
Cac genome assembly v2.4	1366
Cac genome assembly v2.4	14204
Cac genome assembly v2.4	28061
Cac genome assembly v2.4	4444
Cac genome assembly v2.4	2980
Cac genome assembly v2.4	3447
Cac genome assembly v2.4	10092
Cac genome assembly v2.4	7053
Cac genome assembly v2.4	4624
Cac genome assembly v2.4	20378
Cac genome assembly v2.4	426
Cac genome assembly v2.4	6028
Cac genome assembly v2.4	9439
Cac genome assembly v2.4	1000
Cac genome assembly v2.4	2645
Cac genome assembly v2.4	3952
Cac genome assembly v2.4	3061
Cac genome assembly v2.4	929
Cac genome assembly v2.4	2422
Cac genome assembly v2.4	10006
Cac genome assembly v2.4	4182
Cac genome assembly v2.4	2363
Cac genome assembly v2.4	2865
Cac genome assembly v2.4	2697
Cac genome assembly v2.4	9655
Cac genome assembly v2.4	19232
Cac genome assembly v2.4	2041
Cac genome assembly v2.4	6898
Cac genome assembly v2.4	13981
Cac genome assembly v2.4	14446
Cac genome assembly v2.4	725
Cac genome assembly v2.4	4045
Cac genome assembly v2.4	15382
Cac genome assembly v2.4	5637
Cac genome assembly v2.4	2105
Cac genome assembly v2.4	2548
Cac genome assembly v2.4	5042
Cac genome assembly v2.4	616
Cac genome assembly v2.4	5216
Cac genome assembly v2.4	7814
Cac genome assembly v2.4	8615
Cac genome assembly v2.4	19507
Cac genome assembly v2.4	18759
Cac genome assembly v2.4	1812
Cac genome assembly v2.4	3510
Cac genome assembly v2.4	420
Cac genome assembly v2.4	6537
Cac genome assembly v2.4	3834
Cac genome assembly v2.4	23065
Cac genome assembly v2.4	9107
Cac genome assembly v2.4	17772
Cac genome assembly v2.4	1266
Cac genome assembly v2.4	2985
Cac genome assembly v2.4	899
Cac genome assembly v2.4	13106
Cac genome assembly v2.4	5172
Cac genome assembly v2.4	1142
Cac genome assembly v2.4	7588
Cac genome assembly v2.4	8754
Cac genome assembly v2.4	213
Cac genome assembly v2.4	19188
Cac genome assembly v2.4	1989
Cac genome assembly v2.4	6036
Cac genome assembly v2.4	3443
Cac genome assembly v2.4	2697
Cac genome assembly v2.4	366
Cac genome assembly v2.4	4509
Cac genome assembly v2.4	3431
Cac genome assembly v2.4	17574
Cac genome assembly v2.4	5052
Cac genome assembly v2.4	2017
Cac genome assembly v2.4	7208
Cac genome assembly v2.4	9012
Cac genome assembly v2.4	9029
Cac genome assembly v2.4	1388
Cac genome assembly v2.4	561
Cac genome assembly v2.4	3127
Cac genome assembly v2.4	6744
Cac genome assembly v2.4	6397
Cac genome assembly v2.4	1389
Cac genome assembly v2.4	12073
Cac genome assembly v2.4	7463
Cac genome assembly v2.4	8762
Cac genome assembly v2.4	1854
Cac genome assembly v2.4	6009
Cac genome assembly v2.4	4965
Cac genome assembly v2.4	9550
Cac genome assembly v2.4	363
Cac genome assembly v2.4	5799
Cac genome assembly v2.4	6118
Cac genome assembly v2.4	3624
Cac genome assembly v2.4	3110
Cac genome assembly v2.4	631
Cac genome assembly v2.4	8294
Cac genome assembly v2.4	1562
Cac genome assembly v2.4	3353
Cac genome assembly v2.4	2238
Cac genome assembly v2.4	2189
Cac genome assembly v2.4	1011
Cac genome assembly v2.4	267
Cac genome assembly v2.4	4590
Cac genome assembly v2.4	7376
Cac genome assembly v2.4	1008
Cac genome assembly v2.4	3343
Cac genome assembly v2.4	6538
Cac genome assembly v2.4	5377
Cac genome assembly v2.4	4918
Cac genome assembly v2.4	5017
Cac genome assembly v2.4	11593
Cac genome assembly v2.4	1584
Cac genome assembly v2.4	8519
Cac genome assembly v2.4	37807
Cac genome assembly v2.4	8360
Cac genome assembly v2.4	17300
Cac genome assembly v2.4	6546
Cac genome assembly v2.4	964
Cac genome assembly v2.4	4335
Cac genome assembly v2.4	588
Cac genome assembly v2.4	4791
Cac genome assembly v2.4	2372
Cac genome assembly v2.4	1337
Cac genome assembly v2.4	2721
Cac genome assembly v2.4	6659
Cac genome assembly v2.4	5664
Cac genome assembly v2.4	4444
Cac genome assembly v2.4	1362
Cac genome assembly v2.4	6746
Cac genome assembly v2.4	5730
Cac genome assembly v2.4	3465
Cac genome assembly v2.4	3884
Cac genome assembly v2.4	3533
Cac genome assembly v2.4	7938
Cac genome assembly v2.4	7672
Cac genome assembly v2.4	8422
Cac genome assembly v2.4	588
Cac genome assembly v2.4	1024
Cac genome assembly v2.4	1411
Cac genome assembly v2.4	5698
Cac genome assembly v2.4	3056
Cac genome assembly v2.4	6567
Cac genome assembly v2.4	9345
Cac genome assembly v2.4	25247
Cac genome assembly v2.4	3774
Cac genome assembly v2.4	14050
Cac genome assembly v2.4	294
Cac genome assembly v2.4	8134
Cac genome assembly v2.4	2780
Cac genome assembly v2.4	7398
Cac genome assembly v2.4	555
Cac genome assembly v2.4	772
Cac genome assembly v2.4	1483
Cac genome assembly v2.4	2984
Cac genome assembly v2.4	2691
Cac genome assembly v2.4	4208
Cac genome assembly v2.4	1152
Cac genome assembly v2.4	1472
Cac genome assembly v2.4	2118
Cac genome assembly v2.4	2120
Cac genome assembly v2.4	4057
Cac genome assembly v2.4	1179
Cac genome assembly v2.4	5039
Cac genome assembly v2.4	2037
Cac genome assembly v2.4	7459
Cac genome assembly v2.4	3219
Cac genome assembly v2.4	11650
Cac genome assembly v2.4	2338
Cac genome assembly v2.4	330
Cac genome assembly v2.4	15175
Cac genome assembly v2.4	5939
Cac genome assembly v2.4	3247
Cac genome assembly v2.4	7219
Cac genome assembly v2.4	2882
Cac genome assembly v2.4	6330
Cac genome assembly v2.4	1197
Cac genome assembly v2.4	2490
Cac genome assembly v2.4	3908
Cac genome assembly v2.4	1451
Cac genome assembly v2.4	282
Cac genome assembly v2.4	1528
Cac genome assembly v2.4	1427
Cac genome assembly v2.4	3990
Cac genome assembly v2.4	3440
Cac genome assembly v2.4	7416
Cac genome assembly v2.4	724
Cac genome assembly v2.4	5499
Cac genome assembly v2.4	4327
Cac genome assembly v2.4	1824
Cac genome assembly v2.4	1242
Cac genome assembly v2.4	3589
Cac genome assembly v2.4	5748
Cac genome assembly v2.4	569
Cac genome assembly v2.4	8833
Cac genome assembly v2.4	5134
Cac genome assembly v2.4	1039
Cac genome assembly v2.4	3010
Cac genome assembly v2.4	1799
Cac genome assembly v2.4	9692
Cac genome assembly v2.4	9673
Cac genome assembly v2.4	1235
Cac genome assembly v2.4	1577
Cac genome assembly v2.4	4861
Cac genome assembly v2.4	9079
Cac genome assembly v2.4	7775
Cac genome assembly v2.4	17734
Cac genome assembly v2.4	633
Cac genome assembly v2.4	1653
Cac genome assembly v2.4	8122
Cac genome assembly v2.4	1612
Cac genome assembly v2.4	21903
Cac genome assembly v2.4	10845
Cac genome assembly v2.4	1822
Cac genome assembly v2.4	10471
Cac genome assembly v2.4	7780
Cac genome assembly v2.4	3707
Cac genome assembly v2.4	7619
Cac genome assembly v2.4	10328
Cac genome assembly v2.4	7176
Cac genome assembly v2.4	15342
Cac genome assembly v2.4	1183
Cac genome assembly v2.4	9930
Cac genome assembly v2.4	18040
Cac genome assembly v2.4	1171
Cac genome assembly v2.4	4198
Cac genome assembly v2.4	5118
Cac genome assembly v2.4	4534
Cac genome assembly v2.4	2120
Cac genome assembly v2.4	34614
Cac genome assembly v2.4	1775
Cac genome assembly v2.4	9575
Cac genome assembly v2.4	3209
Cac genome assembly v2.4	1657
Cac genome assembly v2.4	1934
Cac genome assembly v2.4	15025
Cac genome assembly v2.4	16040
Cac genome assembly v2.4	4194
Cac genome assembly v2.4	8744
Cac genome assembly v2.4	32149
Cac genome assembly v2.4	9897
Cac genome assembly v2.4	17863
Cac genome assembly v2.4	4340
Cac genome assembly v2.4	2696
Cac genome assembly v2.4	4242
Cac genome assembly v2.4	11807
Cac genome assembly v2.4	3086
Cac genome assembly v2.4	14030
Cac genome assembly v2.4	11401
Cac genome assembly v2.4	10963
Cac genome assembly v2.4	522
Cac genome assembly v2.4	12389
Cac genome assembly v2.4	5954
Cac genome assembly v2.4	7502
Cac genome assembly v2.4	2499
Cac genome assembly v2.4	13970
Cac genome assembly v2.4	4092
Cac genome assembly v2.4	780
Cac genome assembly v2.4	5125
Cac genome assembly v2.4	749
Cac genome assembly v2.4	9175
Cac genome assembly v2.4	3773
Cac genome assembly v2.4	698
Cac genome assembly v2.4	4990
Cac genome assembly v2.4	1343
Cac genome assembly v2.4	977
Cac genome assembly v2.4	4786
Cac genome assembly v2.4	333
Cac genome assembly v2.4	1200
Cac genome assembly v2.4	768
Cac genome assembly v2.4	6077
Cac genome assembly v2.4	10160
Cac genome assembly v2.4	11882
Cac genome assembly v2.4	11539
Cac genome assembly v2.4	12444
Cac genome assembly v2.4	14472
Cac genome assembly v2.4	14867
Cac genome assembly v2.4	14085
Cac genome assembly v2.4	13610
Cac genome assembly v2.4	2469
Cac genome assembly v2.4	3152
Cac genome assembly v2.4	2478
Cac genome assembly v2.4	728
Cac genome assembly v2.4	396
Cac genome assembly v2.4	2731
Cac genome assembly v2.4	12297
Cac genome assembly v2.4	5190
Cac genome assembly v2.4	4405
Cac genome assembly v2.4	3366
Cac genome assembly v2.4	729
Cac genome assembly v2.4	4091
Cac genome assembly v2.4	1383
Cac genome assembly v2.4	15040
Cac genome assembly v2.4	357
Cac genome assembly v2.4	441
Cac genome assembly v2.4	6085
Cac genome assembly v2.4	10676
Cac genome assembly v2.4	844
Cac genome assembly v2.4	3553
Cac genome assembly v2.4	6702
Cac genome assembly v2.4	1310
Cac genome assembly v2.4	2432
Cac genome assembly v2.4	561
Cac genome assembly v2.4	2798
Cac genome assembly v2.4	13935
Cac genome assembly v2.4	6800
Cac genome assembly v2.4	2849
Cac genome assembly v2.4	28506
Cac genome assembly v2.4	7058
Cac genome assembly v2.4	1008
Cac genome assembly v2.4	1074
Cac genome assembly v2.4	753
Cac genome assembly v2.4	43321
Cac genome assembly v2.4	1395
Cac genome assembly v2.4	48021
Cac genome assembly v2.4	620
Cac genome assembly v2.4	3009
Cac genome assembly v2.4	1546
Cac genome assembly v2.4	35660
Cac genome assembly v2.4	333
Cac genome assembly v2.4	7654
Cac genome assembly v2.4	2478
Cac genome assembly v2.4	12089
Cac genome assembly v2.4	51856
Cac genome assembly v2.4	3754
Cac genome assembly v2.4	30830
Cac genome assembly v2.4	26458
Cac genome assembly v2.4	2730
Cac genome assembly v2.4	14279
Cac genome assembly v2.4	1764
Cac genome assembly v2.4	4368
Cac genome assembly v2.4	7048
Cac genome assembly v2.4	8175
Cac genome assembly v2.4	74364
Cac genome assembly v2.4	2403
Cac genome assembly v2.4	9828
Cac genome assembly v2.4	22535
Cac genome assembly v2.4	1667
Cac genome assembly v2.4	1909
Cac genome assembly v2.4	5583
Cac genome assembly v2.4	753
Cac genome assembly v2.4	668
Cac genome assembly v2.4	79283
Cac genome assembly v2.4	1981
Cac genome assembly v2.4	8199
Cac genome assembly v2.4	6469
Cac genome assembly v2.4	1617
Cac genome assembly v2.4	1271
Cac genome assembly v2.4	7577
Cac genome assembly v2.4	1061
Cac genome assembly v2.4	912
Cac genome assembly v2.4	1657
Cac genome assembly v2.4	3544
Cac genome assembly v2.4	2588
Cac genome assembly v2.4	5059
Cac genome assembly v2.4	462
Cac genome assembly v2.4	2726
Cac genome assembly v2.4	16866
Cac genome assembly v2.4	18267
Cac genome assembly v2.4	9104
Cac genome assembly v2.4	537
Cac genome assembly v2.4	1366
Cac genome assembly v2.4	877
Cac genome assembly v2.4	1251
Cac genome assembly v2.4	2165
Cac genome assembly v2.4	771
Cac genome assembly v2.4	26014
Cac genome assembly v2.4	1951
Cac genome assembly v2.4	24473
Cac genome assembly v2.4	18580
Cac genome assembly v2.4	1160
Cac genome assembly v2.4	1017
Cac genome assembly v2.4	2073
Cac genome assembly v2.4	23481
Cac genome assembly v2.4	8930
Cac genome assembly v2.4	11878
Cac genome assembly v2.4	11525
Cac genome assembly v2.4	522
Cac genome assembly v2.4	12002
Cac genome assembly v2.4	4587
Cac genome assembly v2.4	4306
Cac genome assembly v2.4	3027
Cac genome assembly v2.4	2531
Cac genome assembly v2.4	22958
Cac genome assembly v2.4	12116
Cac genome assembly v2.4	6188
Cac genome assembly v2.4	3438
Cac genome assembly v2.4	1469
Cac genome assembly v2.4	8933
Cac genome assembly v2.4	2621
Cac genome assembly v2.4	11295
Cac genome assembly v2.4	342
Cac genome assembly v2.4	3778
Cac genome assembly v2.4	16181
Cac genome assembly v2.4	7510
Cac genome assembly v2.4	3194
Cac genome assembly v2.4	27608
Cac genome assembly v2.4	3803
Cac genome assembly v2.4	426
Cac genome assembly v2.4	4633
Cac genome assembly v2.4	264
Cac genome assembly v2.4	5012
Cac genome assembly v2.4	2101
Cac genome assembly v2.4	7344
Cac genome assembly v2.4	4942
Cac genome assembly v2.4	327
Cac genome assembly v2.4	2744
Cac genome assembly v2.4	2975
Cac genome assembly v2.4	7383
Cac genome assembly v2.4	823
Cac genome assembly v2.4	7071
Cac genome assembly v2.4	5771
Cac genome assembly v2.4	7636
Cac genome assembly v2.4	2700
Cac genome assembly v2.4	5325
Cac genome assembly v2.4	1978
Cac genome assembly v2.4	2669
Cac genome assembly v2.4	2252
Cac genome assembly v2.4	9579
Cac genome assembly v2.4	5766
Cac genome assembly v2.4	5434
Cac genome assembly v2.4	6761
Cac genome assembly v2.4	3246
Cac genome assembly v2.4	12484
Cac genome assembly v2.4	11457
Cac genome assembly v2.4	1163
Cac genome assembly v2.4	4074
Cac genome assembly v2.4	1949
Cac genome assembly v2.4	11525
Cac genome assembly v2.4	3027
Cac genome assembly v2.4	8642
Cac genome assembly v2.4	3214
Cac genome assembly v2.4	3471
Cac genome assembly v2.4	8465
Cac genome assembly v2.4	8258
Cac genome assembly v2.4	8519
Cac genome assembly v2.4	978
Cac genome assembly v2.4	18793
Cac genome assembly v2.4	2069
Cac genome assembly v2.4	43076
Cac genome assembly v2.4	2220
Cac genome assembly v2.4	13520
Cac genome assembly v2.4	1805
Cac genome assembly v2.4	4645
Cac genome assembly v2.4	1293
Cac genome assembly v2.4	413
Cac genome assembly v2.4	4548
Cac genome assembly v2.4	2204
Cac genome assembly v2.4	2308
Cac genome assembly v2.4	13289
Cac genome assembly v2.4	10389
Cac genome assembly v2.4	3254
Cac genome assembly v2.4	2168
Cac genome assembly v2.4	26814
Cac genome assembly v2.4	5788
Cac genome assembly v2.4	7987
Cac genome assembly v2.4	5009
Cac genome assembly v2.4	3476
Cac genome assembly v2.4	9504
Cac genome assembly v2.4	2168
Cac genome assembly v2.4	7959
Cac genome assembly v2.4	787
Cac genome assembly v2.4	2466
Cac genome assembly v2.4	3924
Cac genome assembly v2.4	5679
Cac genome assembly v2.4	7195
Cac genome assembly v2.4	2679
Cac genome assembly v2.4	4089
Cac genome assembly v2.4	6155
Cac genome assembly v2.4	14664
Cac genome assembly v2.4	15066
Cac genome assembly v2.4	25663
Cac genome assembly v2.4	2045
Cac genome assembly v2.4	1914
Cac genome assembly v2.4	6144
Cac genome assembly v2.4	735
Cac genome assembly v2.4	2056
Cac genome assembly v2.4	1194
Cac genome assembly v2.4	8887
Cac genome assembly v2.4	3120
Cac genome assembly v2.4	12411
Cac genome assembly v2.4	8060
Cac genome assembly v2.4	5878
Cac genome assembly v2.4	3343
Cac genome assembly v2.4	21268
Cac genome assembly v2.4	8000
Cac genome assembly v2.4	10137
Cac genome assembly v2.4	1062
Cac genome assembly v2.4	3413
Cac genome assembly v2.4	4546
Cac genome assembly v2.4	4513
Cac genome assembly v2.4	1034
Cac genome assembly v2.4	4525
Cac genome assembly v2.4	4798
Cac genome assembly v2.4	3068
Cac genome assembly v2.4	13623
Cac genome assembly v2.4	2302
Cac genome assembly v2.4	10957
Cac genome assembly v2.4	1280
Cac genome assembly v2.4	6196
Cac genome assembly v2.4	2536
Cac genome assembly v2.4	18489
Cac genome assembly v2.4	6812
Cac genome assembly v2.4	3767
Cac genome assembly v2.4	680
Cac genome assembly v2.4	1315
Cac genome assembly v2.4	18140
Cac genome assembly v2.4	1416
Cac genome assembly v2.4	1348
Cac genome assembly v2.4	9417
Cac genome assembly v2.4	6077
Cac genome assembly v2.4	1979
Cac genome assembly v2.4	8863
Cac genome assembly v2.4	2230
Cac genome assembly v2.4	4330
Cac genome assembly v2.4	2712
Cac genome assembly v2.4	2061
Cac genome assembly v2.4	653
Cac genome assembly v2.4	17938
Cac genome assembly v2.4	6921
Cac genome assembly v2.4	6705
Cac genome assembly v2.4	483
Cac genome assembly v2.4	5384
Cac genome assembly v2.4	1962
Cac genome assembly v2.4	1983
Cac genome assembly v2.4	6322
Cac genome assembly v2.4	1450
Cac genome assembly v2.4	2378
Cac genome assembly v2.4	915
Cac genome assembly v2.4	4885
Cac genome assembly v2.4	2877
Cac genome assembly v2.4	14084
Cac genome assembly v2.4	1618
Cac genome assembly v2.4	444
Cac genome assembly v2.4	6925
Cac genome assembly v2.4	2144
Cac genome assembly v2.4	2767
Cac genome assembly v2.4	8339
Cac genome assembly v2.4	20805
Cac genome assembly v2.4	7608
Cac genome assembly v2.4	9970
Cac genome assembly v2.4	1948
Cac genome assembly v2.4	1166
Cac genome assembly v2.4	11724
Cac genome assembly v2.4	5917
Cac genome assembly v2.4	5569
Cac genome assembly v2.4	4196
Cac genome assembly v2.4	10573
Cac genome assembly v2.4	2476
Cac genome assembly v2.4	1363
Cac genome assembly v2.4	784
Cac genome assembly v2.4	5950
Cac genome assembly v2.4	6171
Cac genome assembly v2.4	20459
Cac genome assembly v2.4	1128
Cac genome assembly v2.4	14178
Cac genome assembly v2.4	8720
Cac genome assembly v2.4	7517
Cac genome assembly v2.4	777
Cac genome assembly v2.4	602
Cac genome assembly v2.4	1047
Cac genome assembly v2.4	10547
Cac genome assembly v2.4	8769
Cac genome assembly v2.4	3673
Cac genome assembly v2.4	5168
Cac genome assembly v2.4	5592
Cac genome assembly v2.4	9921
Cac genome assembly v2.4	6890
Cac genome assembly v2.4	1633
Cac genome assembly v2.4	8332
Cac genome assembly v2.4	5588
Cac genome assembly v2.4	7700
Cac genome assembly v2.4	2473
Cac genome assembly v2.4	10070
Cac genome assembly v2.4	8486
Cac genome assembly v2.4	2466
Cac genome assembly v2.4	3883
Cac genome assembly v2.4	2246
Cac genome assembly v2.4	9033
Cac genome assembly v2.4	4462
Cac genome assembly v2.4	3102
Cac genome assembly v2.4	7129
Cac genome assembly v2.4	14994
Cac genome assembly v2.4	2980
Cac genome assembly v2.4	722
Cac genome assembly v2.4	4364
Cac genome assembly v2.4	7272
Cac genome assembly v2.4	4329
Cac genome assembly v2.4	15515
Cac genome assembly v2.4	3816
Cac genome assembly v2.4	4429
Cac genome assembly v2.4	1881
Cac genome assembly v2.4	2308
Cac genome assembly v2.4	396
Cac genome assembly v2.4	2555
Cac genome assembly v2.4	5822
Cac genome assembly v2.4	14477
Cac genome assembly v2.4	10365
Cac genome assembly v2.4	1184
Cac genome assembly v2.4	18594
Cac genome assembly v2.4	1128
Cac genome assembly v2.4	606
Cac genome assembly v2.4	4294
Cac genome assembly v2.4	2593
Cac genome assembly v2.4	2470
Cac genome assembly v2.4	2144
Cac genome assembly v2.4	1668
Cac genome assembly v2.4	6900
Cac genome assembly v2.4	5438
Cac genome assembly v2.4	2147
Cac genome assembly v2.4	5397
Cac genome assembly v2.4	5564
Cac genome assembly v2.4	4738
Cac genome assembly v2.4	1668
Cac genome assembly v2.4	6263
Cac genome assembly v2.4	4764
Cac genome assembly v2.4	888
Cac genome assembly v2.4	2262
Cac genome assembly v2.4	7818
Cac genome assembly v2.4	10121
Cac genome assembly v2.4	381
Cac genome assembly v2.4	13326
Cac genome assembly v2.4	5977
Cac genome assembly v2.4	3877
Cac genome assembly v2.4	873
Cac genome assembly v2.4	4933
Cac genome assembly v2.4	9350
Cac genome assembly v2.4	4483
Cac genome assembly v2.4	6938
Cac genome assembly v2.4	7548
Cac genome assembly v2.4	1327
Cac genome assembly v2.4	1755
Cac genome assembly v2.4	13769
Cac genome assembly v2.4	9592
Cac genome assembly v2.4	300
Cac genome assembly v2.4	3084
Cac genome assembly v2.4	7758
Cac genome assembly v2.4	30922
Cac genome assembly v2.4	19173
Cac genome assembly v2.4	1994
Cac genome assembly v2.4	1302
Cac genome assembly v2.4	7937
Cac genome assembly v2.4	4408
Cac genome assembly v2.4	2110
Cac genome assembly v2.4	7094
Cac genome assembly v2.4	2301
Cac genome assembly v2.4	2444
Cac genome assembly v2.4	3941
Cac genome assembly v2.4	5483
Cac genome assembly v2.4	9997
Cac genome assembly v2.4	1529
Cac genome assembly v2.4	2014
Cac genome assembly v2.4	8019
Cac genome assembly v2.4	8566
Cac genome assembly v2.4	216
Cac genome assembly v2.4	4160
Cac genome assembly v2.4	1658
Cac genome assembly v2.4	2997
Cac genome assembly v2.4	6695
Cac genome assembly v2.4	14696
Cac genome assembly v2.4	1196
Cac genome assembly v2.4	10457
Cac genome assembly v2.4	20614
Cac genome assembly v2.4	1752
Cac genome assembly v2.4	5829
Cac genome assembly v2.4	24029
Cac genome assembly v2.4	6763
Cac genome assembly v2.4	3062
Cac genome assembly v2.4	2454
Cac genome assembly v2.4	7124
Cac genome assembly v2.4	4260
Cac genome assembly v2.4	1918
Cac genome assembly v2.4	956
Cac genome assembly v2.4	743
Cac genome assembly v2.4	7470
Cac genome assembly v2.4	2321
Cac genome assembly v2.4	4908
Cac genome assembly v2.4	18041
Cac genome assembly v2.4	1873
Cac genome assembly v2.4	13085
Cac genome assembly v2.4	2657
Cac genome assembly v2.4	19532
Cac genome assembly v2.4	10089
Cac genome assembly v2.4	4761
Cac genome assembly v2.4	5036
Cac genome assembly v2.4	7640
Cac genome assembly v2.4	6215
Cac genome assembly v2.4	5030
Cac genome assembly v2.4	14651
Cac genome assembly v2.4	1870
Cac genome assembly v2.4	6434
Cac genome assembly v2.4	6565
Cac genome assembly v2.4	5177
Cac genome assembly v2.4	7499
Cac genome assembly v2.4	8424
Cac genome assembly v2.4	17032
Cac genome assembly v2.4	10445
Cac genome assembly v2.4	1748
Cac genome assembly v2.4	4872
Cac genome assembly v2.4	28237
Cac genome assembly v2.4	8479
Cac genome assembly v2.4	10118
Cac genome assembly v2.4	4194
Cac genome assembly v2.4	4138
Cac genome assembly v2.4	33024
Cac genome assembly v2.4	3008
Cac genome assembly v2.4	822
Cac genome assembly v2.4	16660
Cac genome assembly v2.4	5116
Cac genome assembly v2.4	4983
Cac genome assembly v2.4	20442
Cac genome assembly v2.4	6533
Cac genome assembly v2.4	2389
Cac genome assembly v2.4	7434
Cac genome assembly v2.4	6521
Cac genome assembly v2.4	3513
Cac genome assembly v2.4	1582
Cac genome assembly v2.4	8801
Cac genome assembly v2.4	4071
Cac genome assembly v2.4	1578
Cac genome assembly v2.4	3653
Cac genome assembly v2.4	995
Cac genome assembly v2.4	2200
Cac genome assembly v2.4	297
Cac genome assembly v2.4	2944
Cac genome assembly v2.4	2996
Cac genome assembly v2.4	2838
Cac genome assembly v2.4	33165
Cac genome assembly v2.4	7596
Cac genome assembly v2.4	2077
Cac genome assembly v2.4	4819
Cac genome assembly v2.4	8580
Cac genome assembly v2.4	3188
Cac genome assembly v2.4	8638
Cac genome assembly v2.4	8702
Cac genome assembly v2.4	5234
Cac genome assembly v2.4	2460
Cac genome assembly v2.4	3370
Cac genome assembly v2.4	15250
Cac genome assembly v2.4	11279
Cac genome assembly v2.4	29852
Cac genome assembly v2.4	43788
Cac genome assembly v2.4	18143
Cac genome assembly v2.4	9709
Cac genome assembly v2.4	2779
Cac genome assembly v2.4	6479
Cac genome assembly v2.4	7304
Cac genome assembly v2.4	1521
Cac genome assembly v2.4	1423
Cac genome assembly v2.4	6197
Cac genome assembly v2.4	2777
Cac genome assembly v2.4	7319
Cac genome assembly v2.4	13985
Cac genome assembly v2.4	10687
Cac genome assembly v2.4	1380
Cac genome assembly v2.4	3699
Cac genome assembly v2.4	2464
Cac genome assembly v2.4	25955
Cac genome assembly v2.4	4950
Cac genome assembly v2.4	11339
Cac genome assembly v2.4	11661
Cac genome assembly v2.4	17046
Cac genome assembly v2.4	8545
Cac genome assembly v2.4	8530
Cac genome assembly v2.4	2228
Cac genome assembly v2.4	4451
Cac genome assembly v2.4	1037
Cac genome assembly v2.4	429
Cac genome assembly v2.4	6659
Cac genome assembly v2.4	462
Cac genome assembly v2.4	6616
Cac genome assembly v2.4	1683
Cac genome assembly v2.4	10062
Cac genome assembly v2.4	4904
Cac genome assembly v2.4	834
Cac genome assembly v2.4	8465
Cac genome assembly v2.4	6485
Cac genome assembly v2.4	4316
Cac genome assembly v2.4	8919
Cac genome assembly v2.4	8807
Cac genome assembly v2.4	1812
Cac genome assembly v2.4	13405
Cac genome assembly v2.4	4006
Cac genome assembly v2.4	14641
Cac genome assembly v2.4	3037
Cac genome assembly v2.4	1975
Cac genome assembly v2.4	951
Cac genome assembly v2.4	5554
Cac genome assembly v2.4	2214
Cac genome assembly v2.4	309
Cac genome assembly v2.4	16880
Cac genome assembly v2.4	10688
Cac genome assembly v2.4	12921
Cac genome assembly v2.4	2497
Cac genome assembly v2.4	7561
Cac genome assembly v2.4	987
Cac genome assembly v2.4	3274
Cac genome assembly v2.4	22023
Cac genome assembly v2.4	2445
Cac genome assembly v2.4	22135
Cac genome assembly v2.4	699
Cac genome assembly v2.4	3775
Cac genome assembly v2.4	11179
Cac genome assembly v2.4	879
Cac genome assembly v2.4	4681
Cac genome assembly v2.4	4698
Cac genome assembly v2.4	17386
Cac genome assembly v2.4	8354
Cac genome assembly v2.4	9074
Cac genome assembly v2.4	417
Cac genome assembly v2.4	774
Cac genome assembly v2.4	4013
Cac genome assembly v2.4	19146
Cac genome assembly v2.4	2065
Cac genome assembly v2.4	15961
Cac genome assembly v2.4	2729
Cac genome assembly v2.4	12536
Cac genome assembly v2.4	1901
Cac genome assembly v2.4	3534
Cac genome assembly v2.4	21295
Cac genome assembly v2.4	4729
Cac genome assembly v2.4	2471
Cac genome assembly v2.4	21107
Cac genome assembly v2.4	17762
Cac genome assembly v2.4	24273
Cac genome assembly v2.4	6946
Cac genome assembly v2.4	9535
Cac genome assembly v2.4	13309
Cac genome assembly v2.4	17359
Cac genome assembly v2.4	513
Cac genome assembly v2.4	15600
Cac genome assembly v2.4	9271
Cac genome assembly v2.4	657
Cac genome assembly v2.4	1146
Cac genome assembly v2.4	7036
Cac genome assembly v2.4	8500
Cac genome assembly v2.4	17338
Cac genome assembly v2.4	800
Cac genome assembly v2.4	1299
Cac genome assembly v2.4	240
Cac genome assembly v2.4	5568
Cac genome assembly v2.4	1955
Cac genome assembly v2.4	25112
Cac genome assembly v2.4	36820
Cac genome assembly v2.4	49913
Cac genome assembly v2.4	2124
Cac genome assembly v2.4	12041
Cac genome assembly v2.4	412
Cac genome assembly v2.4	10203
Cac genome assembly v2.4	426
Cac genome assembly v2.4	4132
Cac genome assembly v2.4	3441
Cac genome assembly v2.4	2472
Cac genome assembly v2.4	1795
Cac genome assembly v2.4	17426
Cac genome assembly v2.4	8860
Cac genome assembly v2.4	4052
Cac genome assembly v2.4	18012
Cac genome assembly v2.4	1179
Cac genome assembly v2.4	20810
Cac genome assembly v2.4	3812
Cac genome assembly v2.4	7176
Cac genome assembly v2.4	6857
Cac genome assembly v2.4	3250
Cac genome assembly v2.4	270
Cac genome assembly v2.4	4786
Cac genome assembly v2.4	3930
Cac genome assembly v2.4	2560
Cac genome assembly v2.4	5378
Cac genome assembly v2.4	5198
Cac genome assembly v2.4	1134
Cac genome assembly v2.4	3594
Cac genome assembly v2.4	10778
Cac genome assembly v2.4	5758
Cac genome assembly v2.4	8782
Cac genome assembly v2.4	1722
Cac genome assembly v2.4	7254
Cac genome assembly v2.4	1639
Cac genome assembly v2.4	5840
Cac genome assembly v2.4	11921
Cac genome assembly v2.4	14948
Cac genome assembly v2.4	1600
Cac genome assembly v2.4	5733
Cac genome assembly v2.4	31101
Cac genome assembly v2.4	2598
Cac genome assembly v2.4	10781
Cac genome assembly v2.4	7722
Cac genome assembly v2.4	3043
Cac genome assembly v2.4	6373
Cac genome assembly v2.4	1685
Cac genome assembly v2.4	1090
Cac genome assembly v2.4	1248
Cac genome assembly v2.4	15232
Cac genome assembly v2.4	2919
Cac genome assembly v2.4	1160
Cac genome assembly v2.4	4016
Cac genome assembly v2.4	3246
Cac genome assembly v2.4	2140
Cac genome assembly v2.4	9877
Cac genome assembly v2.4	1192
Cac genome assembly v2.4	393
Cac genome assembly v2.4	438
Cac genome assembly v2.4	29536
Cac genome assembly v2.4	4665
Cac genome assembly v2.4	1392
Cac genome assembly v2.4	828
Cac genome assembly v2.4	4198
Cac genome assembly v2.4	3010
Cac genome assembly v2.4	3833
Cac genome assembly v2.4	2994
Cac genome assembly v2.4	3955
Cac genome assembly v2.4	7521
Cac genome assembly v2.4	1925
Cac genome assembly v2.4	7489
Cac genome assembly v2.4	1611
Cac genome assembly v2.4	1377
Cac genome assembly v2.4	9019
Cac genome assembly v2.4	760
Cac genome assembly v2.4	13441
Cac genome assembly v2.4	2084
Cac genome assembly v2.4	1155
Cac genome assembly v2.4	2077
Cac genome assembly v2.4	2499
Cac genome assembly v2.4	2601
Cac genome assembly v2.4	5567
Cac genome assembly v2.4	12751
Cac genome assembly v2.4	12282
Cac genome assembly v2.4	4863
Cac genome assembly v2.4	4285
Cac genome assembly v2.4	7348
Cac genome assembly v2.4	12598
Cac genome assembly v2.4	1164
Cac genome assembly v2.4	11275
Cac genome assembly v2.4	3285
Cac genome assembly v2.4	2441
Cac genome assembly v2.4	1249
Cac genome assembly v2.4	1023
Cac genome assembly v2.4	19936
Cac genome assembly v2.4	7928
Cac genome assembly v2.4	2667
Cac genome assembly v2.4	2527
Cac genome assembly v2.4	648
Cac genome assembly v2.4	2634
Cac genome assembly v2.4	3100
Cac genome assembly v2.4	3321
Cac genome assembly v2.4	999
Cac genome assembly v2.4	1019
Cac genome assembly v2.4	8001
Cac genome assembly v2.4	3666
Cac genome assembly v2.4	9755
Cac genome assembly v2.4	4442
Cac genome assembly v2.4	4420
Cac genome assembly v2.4	588
Cac genome assembly v2.4	17656
Cac genome assembly v2.4	16868
Cac genome assembly v2.4	1416
Cac genome assembly v2.4	3207
Cac genome assembly v2.4	5039
Cac genome assembly v2.4	8540
Cac genome assembly v2.4	4956
Cac genome assembly v2.4	4963
Cac genome assembly v2.4	662
Cac genome assembly v2.4	6856
Cac genome assembly v2.4	17697
Cac genome assembly v2.4	1488
Cac genome assembly v2.4	4680
Cac genome assembly v2.4	5670
Cac genome assembly v2.4	3834
Cac genome assembly v2.4	3856
Cac genome assembly v2.4	2829
Cac genome assembly v2.4	1028
Cac genome assembly v2.4	1336
Cac genome assembly v2.4	754
Cac genome assembly v2.4	2867
Cac genome assembly v2.4	8000
Cac genome assembly v2.4	12019
Cac genome assembly v2.4	13020
Cac genome assembly v2.4	4873
Cac genome assembly v2.4	4289
Cac genome assembly v2.4	3189
Cac genome assembly v2.4	7620
Cac genome assembly v2.4	3667
Cac genome assembly v2.4	1789
Cac genome assembly v2.4	6175
Cac genome assembly v2.4	9427
Cac genome assembly v2.4	5586
Cac genome assembly v2.4	4629
Cac genome assembly v2.4	11175
Cac genome assembly v2.4	2656
Cac genome assembly v2.4	8838
Cac genome assembly v2.4	1778
Cac genome assembly v2.4	20582
Cac genome assembly v2.4	846
Cac genome assembly v2.4	26721
Cac genome assembly v2.4	1992
Cac genome assembly v2.4	2081
Cac genome assembly v2.4	2791
Cac genome assembly v2.4	1896
Cac genome assembly v2.4	12843
Cac genome assembly v2.4	3798
Cac genome assembly v2.4	2997
Cac genome assembly v2.4	2942
Cac genome assembly v2.4	354
Cac genome assembly v2.4	3625
Cac genome assembly v2.4	15984
Cac genome assembly v2.4	4802
Cac genome assembly v2.4	5406
Cac genome assembly v2.4	678
Cac genome assembly v2.4	1706
Cac genome assembly v2.4	5112
Cac genome assembly v2.4	15812
Cac genome assembly v2.4	10232
Cac genome assembly v2.4	7122
Cac genome assembly v2.4	10238
Cac genome assembly v2.4	10439
Cac genome assembly v2.4	798
Cac genome assembly v2.4	21272
Cac genome assembly v2.4	3746
Cac genome assembly v2.4	11029
Cac genome assembly v2.4	1276
Cac genome assembly v2.4	6480
Cac genome assembly v2.4	4941
Cac genome assembly v2.4	8406
Cac genome assembly v2.4	1305
Cac genome assembly v2.4	1566
Cac genome assembly v2.4	2626
Cac genome assembly v2.4	8743
Cac genome assembly v2.4	12832
Cac genome assembly v2.4	3781
Cac genome assembly v2.4	910
Cac genome assembly v2.4	3661
Cac genome assembly v2.4	3307
Cac genome assembly v2.4	2019
Cac genome assembly v2.4	2708
Cac genome assembly v2.4	5994
Cac genome assembly v2.4	4497
Cac genome assembly v2.4	6477
Cac genome assembly v2.4	9303
Cac genome assembly v2.4	6987
Cac genome assembly v2.4	1236
Cac genome assembly v2.4	6511
Cac genome assembly v2.4	5476
Cac genome assembly v2.4	5079
Cac genome assembly v2.4	5396
Cac genome assembly v2.4	12025
Cac genome assembly v2.4	1657
Cac genome assembly v2.4	900
Cac genome assembly v2.4	3089
Cac genome assembly v2.4	22118
Cac genome assembly v2.4	822
Cac genome assembly v2.4	1939
Cac genome assembly v2.4	630
Cac genome assembly v2.4	2014
Cac genome assembly v2.4	4969
Cac genome assembly v2.4	7158
Cac genome assembly v2.4	393
Cac genome assembly v2.4	2643
Cac genome assembly v2.4	1293
Cac genome assembly v2.4	3417
Cac genome assembly v2.4	2584
Cac genome assembly v2.4	3503
Cac genome assembly v2.4	2738
Cac genome assembly v2.4	6544
Cac genome assembly v2.4	15376
Cac genome assembly v2.4	6076
Cac genome assembly v2.4	8888
Cac genome assembly v2.4	3830
Cac genome assembly v2.4	2000
Cac genome assembly v2.4	1337
Cac genome assembly v2.4	8092
Cac genome assembly v2.4	7558
Cac genome assembly v2.4	3514
Cac genome assembly v2.4	2634
Cac genome assembly v2.4	4847
Cac genome assembly v2.4	4026
Cac genome assembly v2.4	3030
Cac genome assembly v2.4	29592
Cac genome assembly v2.4	2865
Cac genome assembly v2.4	3235
Cac genome assembly v2.4	3708
Cac genome assembly v2.4	4027
Cac genome assembly v2.4	3985
Cac genome assembly v2.4	539
Cac genome assembly v2.4	759
Cac genome assembly v2.4	2236
Cac genome assembly v2.4	2975
Cac genome assembly v2.4	5573
Cac genome assembly v2.4	1089
Cac genome assembly v2.4	807
Cac genome assembly v2.4	1589
Cac genome assembly v2.4	3930
Cac genome assembly v2.4	2370
Cac genome assembly v2.4	7657
Cac genome assembly v2.4	1703
Cac genome assembly v2.4	1205
Cac genome assembly v2.4	9945
Cac genome assembly v2.4	2204
Cac genome assembly v2.4	1190
Cac genome assembly v2.4	9662
Cac genome assembly v2.4	3827
Cac genome assembly v2.4	7779
Cac genome assembly v2.4	2156
Cac genome assembly v2.4	6953
Cac genome assembly v2.4	1684
Cac genome assembly v2.4	1705
Cac genome assembly v2.4	4954
Cac genome assembly v2.4	3807
Cac genome assembly v2.4	2305
Cac genome assembly v2.4	6674
Cac genome assembly v2.4	10226
Cac genome assembly v2.4	2076
Cac genome assembly v2.4	1547
Cac genome assembly v2.4	1433
Cac genome assembly v2.4	2260
Cac genome assembly v2.4	2082
Cac genome assembly v2.4	2541
Cac genome assembly v2.4	1435
Cac genome assembly v2.4	570
Cac genome assembly v2.4	5222
Cac genome assembly v2.4	13119
Cac genome assembly v2.4	1844
Cac genome assembly v2.4	3708
Cac genome assembly v2.4	1536
Cac genome assembly v2.4	5948
Cac genome assembly v2.4	985
Cac genome assembly v2.4	2795
Cac genome assembly v2.4	5357
Cac genome assembly v2.4	1700
Cac genome assembly v2.4	8143
Cac genome assembly v2.4	8272
Cac genome assembly v2.4	14649
Cac genome assembly v2.4	841
Cac genome assembly v2.4	2709
Cac genome assembly v2.4	614
Cac genome assembly v2.4	4891
Cac genome assembly v2.4	8126
Cac genome assembly v2.4	11924
Cac genome assembly v2.4	1460
Cac genome assembly v2.4	1032
Cac genome assembly v2.4	6976
Cac genome assembly v2.4	3972
Cac genome assembly v2.4	7095
Cac genome assembly v2.4	2449
Cac genome assembly v2.4	10457
Cac genome assembly v2.4	2046
Cac genome assembly v2.4	1110
Cac genome assembly v2.4	19453
Cac genome assembly v2.4	3867
Cac genome assembly v2.4	2768
Cac genome assembly v2.4	5005
Cac genome assembly v2.4	9066
Cac genome assembly v2.4	2982
Cac genome assembly v2.4	1329
Cac genome assembly v2.4	2637
Cac genome assembly v2.4	3339
Cac genome assembly v2.4	4452
Cac genome assembly v2.4	5567
Cac genome assembly v2.4	2901
Cac genome assembly v2.4	306
Cac genome assembly v2.4	5329
Cac genome assembly v2.4	4880
Cac genome assembly v2.4	7541
Cac genome assembly v2.4	258
Cac genome assembly v2.4	22095
Cac genome assembly v2.4	10446
Cac genome assembly v2.4	2441
Cac genome assembly v2.4	2480
Cac genome assembly v2.4	9011
Cac genome assembly v2.4	1940
Cac genome assembly v2.4	2049
Cac genome assembly v2.4	7157
Cac genome assembly v2.4	6193
Cac genome assembly v2.4	16643
Cac genome assembly v2.4	11677
Cac genome assembly v2.4	11297
Cac genome assembly v2.4	12445
Cac genome assembly v2.4	15781
Cac genome assembly v2.4	4538
Cac genome assembly v2.4	11368
Cac genome assembly v2.4	17904
Cac genome assembly v2.4	1247
Cac genome assembly v2.4	14194
Cac genome assembly v2.4	483
Cac genome assembly v2.4	5675
Cac genome assembly v2.4	4396
Cac genome assembly v2.4	678
Cac genome assembly v2.4	1762
Cac genome assembly v2.4	3203
Cac genome assembly v2.4	5683
Cac genome assembly v2.4	366
Cac genome assembly v2.4	3997
Cac genome assembly v2.4	6890
Cac genome assembly v2.4	2750
Cac genome assembly v2.4	5999
Cac genome assembly v2.4	870
Cac genome assembly v2.4	6107
Cac genome assembly v2.4	1392
Cac genome assembly v2.4	8393
Cac genome assembly v2.4	1826
Cac genome assembly v2.4	5287
Cac genome assembly v2.4	645
Cac genome assembly v2.4	315
Cac genome assembly v2.4	1364
Cac genome assembly v2.4	1547
Cac genome assembly v2.4	6488
Cac genome assembly v2.4	1236
Cac genome assembly v2.4	1928
Cac genome assembly v2.4	9001
Cac genome assembly v2.4	12199
Cac genome assembly v2.4	4927
Cac genome assembly v2.4	1980
Cac genome assembly v2.4	7531
Cac genome assembly v2.4	5361
Cac genome assembly v2.4	1660
Cac genome assembly v2.4	2334
Cac genome assembly v2.4	12568
Cac genome assembly v2.4	1888
Cac genome assembly v2.4	20430
Cac genome assembly v2.4	6469
Cac genome assembly v2.4	6153
Cac genome assembly v2.4	1170
Cac genome assembly v2.4	10225
Cac genome assembly v2.4	4164
Cac genome assembly v2.4	6555
Cac genome assembly v2.4	10157
Cac genome assembly v2.4	27176
Cac genome assembly v2.4	7923
Cac genome assembly v2.4	5522
Cac genome assembly v2.4	6783
Cac genome assembly v2.4	2497
Cac genome assembly v2.4	3222
Cac genome assembly v2.4	6753
Cac genome assembly v2.4	987
Cac genome assembly v2.4	507
Cac genome assembly v2.4	6502
Cac genome assembly v2.4	14031
Cac genome assembly v2.4	3564
Cac genome assembly v2.4	20674
Cac genome assembly v2.4	5417
Cac genome assembly v2.4	333
Cac genome assembly v2.4	8435
Cac genome assembly v2.4	6406
Cac genome assembly v2.4	4244
Cac genome assembly v2.4	14770
Cac genome assembly v2.4	2966
Cac genome assembly v2.4	7863
Cac genome assembly v2.4	1160
Cac genome assembly v2.4	3691
Cac genome assembly v2.4	2214
Cac genome assembly v2.4	9221
Cac genome assembly v2.4	15633
Cac genome assembly v2.4	770
Cac genome assembly v2.4	4827
Cac genome assembly v2.4	8555
Cac genome assembly v2.4	5085
Cac genome assembly v2.4	1280
Cac genome assembly v2.4	732
Cac genome assembly v2.4	5973
[truncated: 34,234 more rows]
